# Supplementary material for: MEN1 is a regulator of alternative splicing and prevents R-loop-induced genome instability through suppression of RNA polymerase II elongation
Source: Nucleic Acids Res. 2023 Jul 3;51(15):7951–71. doi: 10.1093/nar/gkad548 (PMC10450199; doi:10.1093/nar/gkad548)
Supplement: gkad548_Supplemental_Files [file gkad548_supplemental_files.zip]

Archive with 9 entries (9 files):
- Supplemental Data 1.xls
- Supplemental Data 2.xlsx
- Supplemental Data 3.xls
- Supplemental Data 4.xls
- Supplemental Data 5.xls
- Supplemental Data 6.xls
- Supplemental Data 7.xls
- Supplementary Data S8.xlsx
- Supplementary information.docx
