# Supplementary material for: MEN1 is a regulator of alternative splicing and prevents R-loop-induced genome instability through suppression of RNA polymerase II elongation
Source: Nucleic Acids Res. 2023 Jul 3;51(15):7951–71. doi: 10.1093/nar/gkad548 (PMC10450199; doi:10.1093/nar/gkad548)
Supplement: gkad548_Supplemental_Files [file gkad548_supplemental_files.zip › Supplemental Data 1.xls]

## Sheet: Men1-ko vs Men1-wt _GDEs
Supplementary Data 1. Men1-regulated genes expression were identified from Men1f/f and Men1Δ/Δ mouse lung tissues.
ID	Men1Δ/Δ _9309	Men1Δ/Δ _9311	Men1Δ/Δ _9314	Men1f/f_9308	Men1f/f_9310	Men1f/f_9315	Men1Δ/Δ	Men1f/f	log2FoldChange	pvalue	padj	gene_name	gene_chr	gene_start	gene_end	gene_strand	gene_length	gene_biotype	gene_description
ENSMUSG00000090877	4.07549	3.57059	4.32378	40.8254	51.9474	59.1657	215.529	2743.3	-3.66994	6.85295e-72	1.32892e-67	Hspa1b	17	34956436	34959238	-	2803	protein_coding	heat shock protein 1B [Source:MGI Symbol;Acc:MGI:99517]
ENSMUSG00000091971	1.93563	2.69159	4.1869	16.4694	21.7946	33.645	168.136	1374.55	-3.02893	5.66725e-16	5.49496e-12	Hspa1a	17	34969190	34972156	-	2967	protein_coding	heat shock protein 1A [Source:MGI Symbol;Acc:MGI:96244]
ENSMUSG00000024947	6.39043	7.24315	7.40386	14.9915	14.0578	13.8787	467.387	956.014	-1.03102	1.35631e-14	8.7672e-11	Men1	19	6334979	6340891	+	3458	protein_coding	multiple endocrine neoplasia 1 [Source:MGI Symbol;Acc:MGI:1316736]
ENSMUSG00000057069	0.534822	0.795038	0.637584	2.44585	3.31939	5.10569	84.1036	465.958	-2.46693	1.97429e-13	9.57135e-10	Ero1lb	13	12565874	12611396	+	6653	protein_coding	ERO1-like beta (S. cerevisiae) [Source:MGI Symbol;Acc:MGI:1914725]
ENSMUSG00000095526	8.43569	9.65501	11.0702	30.7031	29.5503	27.2231	62.3969	187.596	-1.58305	2.51503e-13	9.75429e-10	Gm10243	6	48523518	48523850	+	333	processed_pseudogene	predicted gene 10243 [Source:MGI Symbol;Acc:MGI:3704266]
ENSMUSG00000081604	22.0231	18.0426	20.8873	46.0152	48.1052	54.7524	160.904	394.1	-1.29339	3.02281e-13	9.76971e-10	Gm11518	11	94037218	94037628	-	411	processed_pseudogene	predicted gene 11518 [Source:MGI Symbol;Acc:MGI:3650306]
ENSMUSG00000005483	13.3655	13.2717	16.9588	32.33	36.9115	42.1409	897.494	2298.66	-1.35626	3.88436e-13	1.07608e-09	Dnajb1	8	83608193	83612653	+	3204	protein_coding	DnaJ heat shock protein family (Hsp40) member B1 [Source:MGI Symbol;Acc:MGI:1931874]
ENSMUSG00000005124	1.11997	1.00556	1.05243	0.208774	0.262975	0.318907	112.633	28.1038	2.00726	5.24912e-13	1.27239e-09	Wisp1	15	66891320	66923201	+	5518	protein_coding	WNT1 inducible signaling pathway protein 1 [Source:MGI Symbol;Acc:MGI:1197008]
ENSMUSG00000064354	137.899	136.844	123.957	404.848	397.779	735.404	1751.58	6777.6	-1.95209	3.28729e-12	7.08301e-09	mt-Co2	MT	7013	7696	+	684	protein_coding	mitochondrially encoded cytochrome c oxidase II [Source:MGI Symbol;Acc:MGI:102503]
ENSMUSG00000043801	11.1832	9.3662	12.7543	25.7272	28.6997	28.816	145.702	365.112	-1.32482	3.78465e-12	7.3392e-09	Oaz1-ps	17	17345456	17346140	-	681	pseudogene	ornithine decarboxylase antizyme 1, pseudogene [Source:MGI Symbol;Acc:MGI:108188]
ENSMUSG00000037447	1.54816	1.72029	2.30342	4.97232	4.50214	4.64363	449.032	1140.18	-1.34294	1.80407e-11	3.08588e-08	Arid5a	1	36307733	36324029	+	12540	protein_coding	AT rich interactive domain 5A (MRF1-like) [Source:MGI Symbol;Acc:MGI:2443039]
ENSMUSG00000026628	3.39072	3.39452	5.20454	43.6329	13.0946	43.9178	165.977	1396.35	-3.07175	1.90958e-11	3.08588e-08	Atf3	1	191170296	191218039	-	2154	protein_coding	activating transcription factor 3 [Source:MGI Symbol;Acc:MGI:109384]
ENSMUSG00000078252	2.05073	1.02214	1.06172	7.63217	6.07803	8.19848	20.1918	107.384	-2.42992	2.41357e-11	3.6003e-08	Krtap17-1	11	99993234	99993994	-	761	protein_coding	keratin associated protein 17-1 [Source:MGI Symbol;Acc:MGI:1925164]
ENSMUSG00000110679	3.88935	2.82708	3.61825	11.0656	9.95935	13.3728	42.6127	142.241	-1.74126	8.14133e-11	1.12769e-07	Rpl10-ps5	8	94222993	94223634	+	642	processed_pseudogene	ribosomal protein L10, pseudogene 5 [Source:MGI Symbol;Acc:MGI:3781583]
ENSMUSG00000052415	2.83015	2.7518	2.70572	1.32717	1.03574	1.32786	309.979	138.416	1.1651	1.48184e-10	1.86829e-07	Tchh	3	93442330	93449077	+	5823	protein_coding	trichohyalin [Source:MGI Symbol;Acc:MGI:2177944]
ENSMUSG00000083716	9.35811	8.41415	11.8452	29.63	23.0333	28.2144	107.899	295.341	-1.45035	1.5415e-10	1.86829e-07	Gm13436	2	36807826	36808392	-	567	processed_pseudogene	predicted gene 13436 [Source:MGI Symbol;Acc:MGI:3651005]
ENSMUSG00000076514	0.343934	0.428568	0.41734	5.42156	6.1212	8.96098	2.77513	47.947	-4.0981	2.26223e-10	2.58053e-07	Igkv17-121	6	68036812	68037318	+	363	IG_V_gene	immunoglobulin kappa variable 17-121 [Source:MGI Symbol;Acc:MGI:3647671]
ENSMUSG00000056596	10.1524	7.39915	12.2734	3.07622	3.34481	3.41745	316.93	104.808	1.59683	2.61454e-10	2.73271e-07	Trnp1	4	133491100	133498550	-	1654	protein_coding	TMF1-regulated nuclear protein 1 [Source:MGI Symbol;Acc:MGI:1916789]
ENSMUSG00000071551	1.65278	1.54021	1.3713	0.537686	0.661885	0.533976	172.71	65.7808	1.3881	2.67747e-10	2.73271e-07	Akr1c19	13	4228700	4252843	+	5892	protein_coding	aldo-keto reductase family 1, member C19 [Source:MGI Symbol;Acc:MGI:2653678]
ENSMUSG00000028341	2.273	2.31264	1.32424	6.78279	6.09724	10.6615	227.165	907.964	-1.99957	4.91589e-10	4.76645e-07	Nr4a3	4	48045153	48086447	+	5987	protein_coding	nuclear receptor subfamily 4, group A, member 3 [Source:MGI Symbol;Acc:MGI:1352457]
ENSMUSG00000026785	7.99556	8.87232	9.86227	15.7032	18.4371	17.5578	730.781	1416.78	-0.954242	5.26015e-10	4.85738e-07	Pkn3	2	30077684	30091022	+	4255	protein_coding	protein kinase N3 [Source:MGI Symbol;Acc:MGI:2388285]
ENSMUSG00000059195	9.68459	7.35557	9.8937	25.4897	19.0553	21.6515	195.149	480.875	-1.30178	9.11051e-10	8.0305e-07	Gm12715	4	103563402	103564529	+	1128	processed_pseudogene	predicted gene 12715 [Source:MGI Symbol;Acc:MGI:3650759]
ENSMUSG00000031075	14.8762	14.9325	14.7192	8.04111	9.01998	9.45403	1785.94	1066.35	0.74428	1.18943e-09	1.00285e-06	Ano1	7	144588549	144751974	-	6244	protein_coding	anoctamin 1, calcium activated chloride channel [Source:MGI Symbol;Acc:MGI:2142149]
ENSMUSG00000066315	7.06688	6.19672	7.54296	16.2266	15.7573	20.6258	85.0067	215.522	-1.34061	2.02465e-09	1.63284e-06	Gm12918	4	10848420	10849055	+	636	processed_pseudogene	predicted gene 12918 [Source:MGI Symbol;Acc:MGI:3652005]
ENSMUSG00000020644	32.9275	33.0964	29.7438	19.2554	20.4228	18.8541	1499.63	919.04	0.705885	2.10504e-09	1.63284e-06	Id2	12	25093799	25097140	-	2438	protein_coding	inhibitor of DNA binding 2 [Source:MGI Symbol;Acc:MGI:96397]
ENSMUSG00000050288	9.49228	11.6795	10.7807	3.95747	5.27375	5.22625	751.964	341.104	1.14124	2.26178e-09	1.68694e-06	Fzd2	11	102604396	102608058	+	3663	protein_coding	frizzled class receptor 2 [Source:MGI Symbol;Acc:MGI:1888513]
ENSMUSG00000097715	1.41632	1.41847	1.22069	4.22398	4.25006	9.18152	122.836	536.479	-2.12649	2.57771e-09	1.85137e-06	Gpr137b-ps	13	12615057	12650388	-	4716	transcribed_unprocessed_pseudogene	G protein-coupled receptor 137B, pseudogene [Source:MGI Symbol;Acc:MGI:3710533]
ENSMUSG00000074575	0.816997	0.575164	0.560095	0.0958309	0.140829	0.0591451	56.503	8.58615	2.6963	3.81246e-09	2.6404e-06	Kcng1	2	168260117	168281736	-	4508	protein_coding	potassium voltage-gated channel, subfamily G, member 1 [Source:MGI Symbol;Acc:MGI:3616086]
ENSMUSG00000059461	8.87164	7.23583	12.2657	33.3648	24.6068	29.2117	70.5579	217.29	-1.62011	5.30581e-09	3.54794e-06	Gm7331	X	162566857	162567243	+	387	processed_pseudogene	predicted gene 7331 [Source:MGI Symbol;Acc:MGI:3644702]
ENSMUSG00000058603	28.7995	27.3062	32.6896	53.9138	54.4381	60.5383	236.17	450.342	-0.929702	6.76032e-09	4.36987e-06	Rpl28-ps1	1	128038569	128038982	+	414	processed_pseudogene	ribosomal protein L28, pseudogene 1 [Source:MGI Symbol;Acc:MGI:3705349]
ENSMUSG00000075334	4.95972	4.54635	4.73852	1.93975	2.04993	2.1184	133.582	57.4363	1.2176	1.32169e-08	7.8729e-06	Rprm	2	54084093	54085552	-	1460	protein_coding	reprimo, TP53 dependent G2 arrest mediator candidate [Source:MGI Symbol;Acc:MGI:1915124]
ENSMUSG00000095079	164.436	162.043	99.9742	323.501	627.173	733.001	7305	28939.6	-1.98611	1.33623e-08	7.8729e-06	Igha	12	113254830	113260236	-	2668	IG_C_gene	immunoglobulin heavy constant alpha [Source:MGI Symbol;Acc:MGI:96444]
ENSMUSG00000087412	23.1609	21.5001	21.1152	36.2973	47.056	47.4211	358.676	715.134	-0.996011	1.33976e-08	7.8729e-06	Gm15501	7	93178983	93184176	-	849	transcribed_processed_pseudogene	predicted pseudogene 15501 [Source:MGI Symbol;Acc:MGI:3704296]
ENSMUSG00000100862	137.738	128.954	111.498	321.774	325.053	646.902	1646.69	5651.33	-1.77903	1.40595e-08	8.0189e-06	Gm10925	1	24613974	24614651	-	678	unprocessed_pseudogene	predicted gene 10925 [Source:MGI Symbol;Acc:MGI:3809095]
ENSMUSG00000030671	0.883553	1.09813	0.936382	1.88021	2.438	2.86695	170.856	421.83	-1.30201	1.69343e-08	9.38256e-06	Pde3b	7	114415281	114539251	+	9114	protein_coding	phosphodiesterase 3B, cGMP-inhibited [Source:MGI Symbol;Acc:MGI:1333863]
ENSMUSG00000020704	1.46398	0.498623	0.402659	0.0450288	0.0425392	0	64.6705	2.40292	4.71125	2.19869e-08	1.18436e-05	Asic2	11	80880169	81968457	-	4264	protein_coding	acid-sensing (proton-gated) ion channel 2 [Source:MGI Symbol;Acc:MGI:1100867]
ENSMUSG00000051343	7.01302	6.83351	6.74518	4.56179	4.33179	4.28413	809.998	519.728	0.639756	2.3664e-08	1.24025e-05	Rab11fip5	6	85334962	85374634	-	6124	protein_coding	RAB11 family interacting protein 5 (class I) [Source:MGI Symbol;Acc:MGI:1098586]
ENSMUSG00000038146	21.6436	20.0942	18.1678	11.9405	12.4529	10.5736	3094.75	1811.4	0.772273	2.91715e-08	1.48867e-05	Notch3	17	32120820	32166880	-	8044	protein_coding	notch 3 [Source:MGI Symbol;Acc:MGI:99460]
ENSMUSG00000058838	7.88655	7.55088	7.13678	17.7818	15.7306	21.4671	67.7104	165.379	-1.28773	3.25699e-08	1.60841e-05	Rps27a-ps2	9	83409660	83410126	+	467	processed_pseudogene	ribosomal protein S27A, pseudogene 2 [Source:MGI Symbol;Acc:MGI:3643614]
ENSMUSG00000036305	11.9573	12.4164	12.2334	25.4201	24.7811	24.9352	83.4805	171.786	-1.04013	3.31768e-08	1.60841e-05	Rpl39-ps	15	102634982	102635336	+	355	transcribed_processed_pseudogene	ribosomal protein L39, pseudogene [Source:MGI Symbol;Acc:MGI:3705781]
ENSMUSG00000031239	9.16317	10.3178	10.5108	4.73401	5.14832	3.51628	336.049	150.472	1.1572	3.54434e-08	1.67639e-05	Itm2a	X	107397099	107403376	-	1744	protein_coding	integral membrane protein 2A [Source:MGI Symbol;Acc:MGI:107706]
ENSMUSG00000093798	0.868341	0.988511	0.962613	2.42353	4.6258	3.26929	35.1585	128.998	-1.87425	3.76151e-08	1.73674e-05	Gm8355	10	14745362	14747302	-	1941	processed_pseudogene	predicted pseudogene 8355 [Source:MGI Symbol;Acc:MGI:3645191]
ENSMUSG00000003271	1.43812	1.11591	1.04832	0.328106	0.447728	0.337501	91.3646	28.3221	1.68161	3.93746e-08	1.7757e-05	Sult2b1	7	45729983	45784669	-	3950	protein_coding	sulfotransferase family, cytosolic, 2B, member 1 [Source:MGI Symbol;Acc:MGI:1926342]
ENSMUSG00000029522	17.948	19.3463	15.7939	6.59757	9.22201	7.47899	243.118	106.989	1.18225	5.1235e-08	2.25807e-05	Pla2g1b	5	115466262	115474722	+	713	protein_coding	phospholipase A2, group IB, pancreas [Source:MGI Symbol;Acc:MGI:101842]
ENSMUSG00000028035	7.80568	7.9634	8.1811	12.4533	14.2068	16.5238	1348.54	2438.05	-0.854035	5.43555e-08	2.34236e-05	Dnajb4	3	152178511	152210302	-	8765	protein_coding	DnaJ heat shock protein family (Hsp40) member B4 [Source:MGI Symbol;Acc:MGI:1914285]
ENSMUSG00000064358	86.3905	78.9757	69.3705	247.779	197.583	561.479	1181.85	5086.3	-2.10557	7.87961e-08	3.3048e-05	mt-Co3	MT	8607	9390	+	784	protein_coding	mitochondrially encoded cytochrome c oxidase III [Source:MGI Symbol;Acc:MGI:102502]
ENSMUSG00000029452	4.71693	4.72436	4.20818	2.49521	2.62458	2.20045	327.177	175.934	0.892593	8.00978e-08	3.3048e-05	Tmem116	5	121451893	121524183	+	3732	protein_coding	transmembrane protein 116 [Source:MGI Symbol;Acc:MGI:1924712]
ENSMUSG00000080859	2.80666	1.92955	2.27046	6.77219	6.67899	9.75561	29.0202	96.4212	-1.73671	9.9087e-08	4.00312e-05	Rpl10-ps1	2	105554201	105554845	-	645	transcribed_processed_pseudogene	ribosomal protein L10, pseudogene 1 [Source:MGI Symbol;Acc:MGI:3650909]
ENSMUSG00000000031	1.42112	2.27365	5.06685	0.2226	0.305881	0.539547	133.688	16.3228	3.04289	1.02492e-07	4.0061e-05	H19	7	142575529	142578143	-	2372	lincRNA	H19, imprinted maternally expressed transcript [Source:MGI Symbol;Acc:MGI:95891]
ENSMUSG00000022178	15.4323	18.6969	17.5871	9.77004	10.7962	9.72732	1163.92	683.436	0.768398	1.03292e-07	4.0061e-05	Ajuba	14	54567469	54577661	-	3503	protein_coding	ajuba LIM protein [Source:MGI Symbol;Acc:MGI:1341886]
ENSMUSG00000043336	9.4894	8.90362	9.56956	14.9895	13.4128	14.7931	958.266	1484.18	-0.631053	1.08943e-07	4.1424e-05	Filip1l	16	57353093	57573126	+	5335	protein_coding	filamin A interacting protein 1-like [Source:MGI Symbol;Acc:MGI:1925999]
ENSMUSG00000023944	300.776	290.564	305.313	442.458	541.425	585.617	17273.5	30318.1	-0.811603	1.23323e-07	4.53887e-05	Hsp90ab1	17	45567775	45573271	-	2999	protein_coding	heat shock protein 90 alpha (cytosolic), class B member 1 [Source:MGI Symbol;Acc:MGI:96247]
ENSMUSG00000027358	4.26696	4.11353	3.65064	2.17387	2.21951	2.13001	274.693	149.355	0.877315	1.24051e-07	4.53887e-05	Bmp2	2	133552159	133562885	+	3555	protein_coding	bone morphogenetic protein 2 [Source:MGI Symbol;Acc:MGI:88177]
ENSMUSG00000082536	4.93905	5.4706	6.99205	20.3256	12.7569	13.6731	152.643	410.967	-1.42695	1.31763e-07	4.73174e-05	Gm13456	2	40555752	40557116	+	1365	processed_pseudogene	predicted gene 13456 [Source:MGI Symbol;Acc:MGI:3651389]
ENSMUSG00000057967	5.1538	5.32985	5.31783	1.81974	2.44499	1.39265	120.488	43.2427	1.4714	1.5098e-07	5.32328e-05	Fgf18	11	33117430	33147400	-	1187	protein_coding	fibroblast growth factor 18 [Source:MGI Symbol;Acc:MGI:1277980]
ENSMUSG00000019893	0.891084	0.966979	0.928657	0.395067	0.209939	0.171442	139.205	38.8708	1.83763	1.55531e-07	5.38582e-05	Ros1	10	52045721	52195244	-	7776	protein_coding	Ros1 proto-oncogene [Source:MGI Symbol;Acc:MGI:97999]
ENSMUSG00000024421	7.61057	8.42642	9.10799	4.40918	3.65898	2.5608	1735.92	735.367	1.23882	1.69906e-07	5.69329e-05	Lama3	18	12333819	12583013	+	10745	protein_coding	laminin, alpha 3 [Source:MGI Symbol;Acc:MGI:99909]
ENSMUSG00000002020	14.0805	15.3467	16.2342	6.57487	9.19238	6.36592	2400.86	1166.54	1.04106	1.70282e-07	5.69329e-05	Ltbp2	12	84783212	84876532	-	8184	protein_coding	latent transforming growth factor beta binding protein 2 [Source:MGI Symbol;Acc:MGI:99502]
ENSMUSG00000025127	0.333436	0.276992	0.192667	1.1904	0.951574	1.83108	13.5127	67.084	-2.31903	1.84135e-07	6.05212e-05	Gcgr	11	120530699	120538986	+	2621	protein_coding	glucagon receptor [Source:MGI Symbol;Acc:MGI:99572]
ENSMUSG00000090509	91.7087	92.2429	78.1441	50.4339	56.8403	49.0493	1826.4	1092.33	0.741065	2.06635e-07	6.67844e-05	Sfta2	17	35601549	35650571	+	1085	protein_coding	surfactant associated 2 [Source:MGI Symbol;Acc:MGI:3643293]
ENSMUSG00000029135	9.25398	10.4249	10.2874	19.106	15.6793	15.8378	1863.58	3155.76	-0.759673	2.28046e-07	7.24961e-05	Fosl2	5	32135801	32157842	+	9680	protein_coding	fos-like antigen 2 [Source:MGI Symbol;Acc:MGI:102858]
ENSMUSG00000035615	1.25458	1.1883	1.1382	0.558986	0.519564	0.55088	122.455	55.8709	1.13164	2.34013e-07	7.27449e-05	Frmpd1	4	45184875	45285936	+	5324	protein_coding	FERM and PDZ domain containing 1 [Source:MGI Symbol;Acc:MGI:2446274]
ENSMUSG00000033533	2.60458	1.64059	1.2503	4.6438	6.8197	8.72861	76.9188	283.706	-1.88796	2.36331e-07	7.27449e-05	Acsm1	7	119607026	119662515	+	2181	protein_coding	acyl-CoA synthetase medium-chain family member 1 [Source:MGI Symbol;Acc:MGI:2152200]
ENSMUSG00000027831	0.237856	0.307364	0.327817	0.0474181	0.063995	0.0602034	39.7542	7.83264	2.34786	2.63315e-07	7.97844e-05	Veph1	3	66053558	66296837	-	7086	protein_coding	ventricular zone expressed PH domain-containing 1 [Source:MGI Symbol;Acc:MGI:1920039]
ENSMUSG00000061451	3.55819	4.80055	3.57174	0.619106	1.17919	1.56415	368.422	104.137	1.82508	2.90623e-07	8.6704e-05	Tmem151a	19	5070859	5085531	-	4807	protein_coding	transmembrane protein 151A [Source:MGI Symbol;Acc:MGI:2147713]
ENSMUSG00000028410	15.4957	15.7752	18.721	26.4006	36.1555	32.6415	2771.6	5290.88	-0.932679	3.14848e-07	9.21549e-05	Dnaja1	4	40722150	40737149	+	8629	protein_coding	DnaJ heat shock protein family (Hsp40) member A1 [Source:MGI Symbol;Acc:MGI:1270129]
ENSMUSG00000033730	1.28929	0.894488	1.75357	15.8295	3.27288	7.26171	111.47	747.862	-2.74582	3.18398e-07	9.21549e-05	Egr3	14	70077203	70082614	+	4406	protein_coding	early growth response 3 [Source:MGI Symbol;Acc:MGI:1306780]
ENSMUSG00000102070	156.473	162.119	139.704	376.252	307.573	658.695	2004.58	5890.15	-1.55495	3.36535e-07	9.59719e-05	Gm28661	1	24614885	24615565	-	681	unprocessed_pseudogene	predicted gene 28661 [Source:MGI Symbol;Acc:MGI:5579367]
ENSMUSG00000068240	13.5004	12.8613	15.43	35.7148	25.6426	28.1438	135.319	290.49	-1.10112	3.70232e-07	0.000102865	Gm11808	4	3973092	3973595	-	504	protein_coding	predicted gene 11808 [Source:MGI Symbol;Acc:MGI:3649356]
ENSMUSG00000056749	2.92709	1.7917	2.5922	5.82831	5.79705	5.29041	95.1212	220.71	-1.21889	3.71316e-07	0.000102865	Nfil3	13	52967209	52981073	-	2026	protein_coding	nuclear factor, interleukin 3, regulated [Source:MGI Symbol;Acc:MGI:109495]
ENSMUSG00000043439	11.4111	14.2304	11.8498	6.49274	6.97644	5.02372	557.33	275.565	1.01514	4.80346e-07	0.000131195	Epop	11	97627389	97629702	-	2314	protein_coding	elongin BC and polycomb repressive complex 2 associated protein [Source:MGI Symbol;Acc:MGI:2143991]
ENSMUSG00000061983	71.9093	73.807	93.0491	129.58	146.667	154.74	3109.78	5626.83	-0.855304	5.0491e-07	0.000135989	Rps12	10	23785183	23787275	-	2027	protein_coding	ribosomal protein S12 [Source:MGI Symbol;Acc:MGI:98105]
ENSMUSG00000081094	12.3581	13.1616	11.706	21.3607	25.474	30.4071	141.316	294.051	-1.05605	5.72319e-07	0.000152033	Rpl19-ps11	8	19492936	19493526	+	591	processed_pseudogene	ribosomal protein L19, pseudogene 11 [Source:MGI Symbol;Acc:MGI:3642193]
ENSMUSG00000041789	0.910193	1.09216	2.39299	0.272179	0.0918324	0.215979	69.7878	9.22217	2.92997	5.83277e-07	0.00015285	2700046A07Rik	18	62751674	62756347	-	2469	lincRNA	RIKEN cDNA 2700046A07 gene [Source:MGI Symbol;Acc:MGI:1919803]
ENSMUSG00000100131	38.1243	40.6685	26.8055	101.316	75.9404	179.881	594.012	2015.62	-1.76265	6.05575e-07	0.000156577	Gm28439	1	24611535	24612410	-	876	unprocessed_pseudogene	predicted gene 28439 [Source:MGI Symbol;Acc:MGI:5579145]
ENSMUSG00000026956	13.3404	13.6425	12.5656	9.12614	8.4545	8.90718	1034.15	694.476	0.574551	7.09106e-07	0.000180934	Uap1l1	2	25359889	25365682	-	4071	protein_coding	UDP-N-acteylglucosamine pyrophosphorylase 1-like 1 [Source:MGI Symbol;Acc:MGI:2443318]
ENSMUSG00000067736	50.7461	57.3247	38.4748	101.552	145.141	241.777	276.69	925.284	-1.74152	7.25726e-07	0.00018277	Gm10222	1	24612407	24612700	-	294	unprocessed_pseudogene	predicted gene 10222 [Source:MGI Symbol;Acc:MGI:3642643]
ENSMUSG00000041075	18.2644	17.1864	16.3127	10.3903	11.3767	8.82478	1506.72	892.829	0.754095	8.25738e-07	0.000205291	Fzd7	1	59482424	59486955	+	4532	protein_coding	frizzled class receptor 7 [Source:MGI Symbol;Acc:MGI:108570]
ENSMUSG00000032359	123.835	108.555	99.6269	61.5398	72.2989	57.5921	9592.58	5546.5	0.790196	8.98555e-07	0.000220567	Ctsh	9	90054152	90076089	+	4499	protein_coding	cathepsin H [Source:MGI Symbol;Acc:MGI:107285]
ENSMUSG00000004951	173.044	159.393	196.066	334.748	284.88	275.677	3500.55	5944.37	-0.763915	9.33176e-07	0.000226202	Hspb1	5	135887919	135889563	+	1031	protein_coding	heat shock protein 1 [Source:MGI Symbol;Acc:MGI:96240]
ENSMUSG00000073640	5.78244	5.24026	6.91027	12.1265	14.7019	16.9518	54.727	133.952	-1.28828	9.54011e-07	0.000228397	Rpl27-ps3	18	6332590	6333064	+	475	protein_coding	ribosomal protein L27, pseudogene 3 [Source:MGI Symbol;Acc:MGI:3646174]
ENSMUSG00000076672	2.31861	0.740811	0.577122	6.03437	8.68068	15.0834	8.16048	67.1989	-3.07307	9.97129e-07	0.000235809	Ighv3-6	12	114288152	114288582	-	350	IG_V_gene	immunoglobulin heavy variable 3-6 [Source:MGI Symbol;Acc:MGI:4439856]
ENSMUSG00000043496	8.14784	8.18028	8.62508	4.67208	4.10937	2.79403	859.684	399.722	1.10386	1.04007e-06	0.000243001	Tril	6	53815468	53820830	-	5363	protein_coding	TLR4 interactor with leucine-rich repeats [Source:MGI Symbol;Acc:MGI:1914123]
ENSMUSG00000025432	0.349046	0.579917	0.535001	1.15834	1.66814	1.64778	31.9714	97.9296	-1.60496	1.05867e-06	0.000244401	Avil	10	127000709	127020994	+	3398	protein_coding	advillin [Source:MGI Symbol;Acc:MGI:1333798]
ENSMUSG00000097589	1.44852	1.29939	1.35446	2.32507	2.13251	2.10779	298.642	479.222	-0.683622	1.12699e-06	0.000257112	Dleu2	14	61602839	61682373	-	11334	processed_transcript	deleted in lymphocytic leukemia, 2 [Source:MGI Symbol;Acc:MGI:1934030]
ENSMUSG00000062382	18.0688	21.8791	23.2052	34.774	39.266	46.7849	496.287	951.822	-0.938073	1.27484e-06	0.000287462	Ftl1-ps1	13	74399694	74407346	+	1223	protein_coding	ferritin light polypeptide 1, pseudogene 1 [Source:MGI Symbol;Acc:MGI:3779109]
ENSMUSG00000050299	44.3409	39.6128	56.9106	84.9535	89.3441	89.4043	456.167	855.983	-0.907307	1.302e-06	0.000287991	Gm9843	16	76403209	76403712	-	504	protein_coding	predicted gene 9843 [Source:MGI Symbol;Acc:MGI:3708621]
ENSMUSG00000036432	5.24537	4.392	6.55011	10.4836	10.0099	11.611	311.91	620.126	-0.990532	1.31095e-06	0.000287991	Siah2	3	58674938	58692400	-	2999	protein_coding	seven in absentia 2 [Source:MGI Symbol;Acc:MGI:108062]
ENSMUSG00000036098	5.18378	6.88638	4.69476	2.40508	3.003	1.98054	922.033	407.382	1.17772	1.32174e-06	0.000287991	Myrf	19	10208272	10240748	-	8562	protein_coding	myelin regulatory factor [Source:MGI Symbol;Acc:MGI:2684944]
ENSMUSG00000043088	7.2126	7.41442	7.81396	4.75262	4.54396	5.19802	845.96	547.811	0.628124	1.38357e-06	0.000298113	Il17re	6	113458484	113470758	+	5868	protein_coding	interleukin 17 receptor E [Source:MGI Symbol;Acc:MGI:1889371]
ENSMUSG00000037664	30.5232	30.112	30.1899	20.1278	21.4836	18.2545	1189.58	786.114	0.596926	1.52125e-06	0.000324177	Cdkn1c	7	143458339	143461050	-	2039	protein_coding	cyclin-dependent kinase inhibitor 1C (P57) [Source:MGI Symbol;Acc:MGI:104564]
ENSMUSG00000015656	114.572	116.602	138.814	200.641	200.545	254.401	10224.2	18162.1	-0.828876	1.55876e-06	0.00032856	Hspa8	9	40800984	40810087	+	4301	protein_coding	heat shock protein 8 [Source:MGI Symbol;Acc:MGI:105384]
ENSMUSG00000059991	1.55076	1.67676	1.31423	5.28083	3.39744	11.2075	73.9749	324.949	-2.13437	1.77572e-06	0.000368656	Nptx2	5	144545902	144557478	+	2536	protein_coding	neuronal pentraxin 2 [Source:MGI Symbol;Acc:MGI:1858209]
ENSMUSG00000031881	3.22656	3.35045	3.30262	0.759504	1.26761	0.337501	240.659	57.7288	2.0543	1.78701e-06	0.000368656	Cdh16	8	104601911	104624396	-	3792	protein_coding	cadherin 16 [Source:MGI Symbol;Acc:MGI:106671]
ENSMUSG00000101111	104.917	122.589	114.346	238.532	245.383	501.652	1719.62	4972.05	-1.5316	2.0332e-06	0.00041503	Gm28437	1	24613189	24613971	-	783	unprocessed_pseudogene	predicted gene 28437 [Source:MGI Symbol;Acc:MGI:5579143]
ENSMUSG00000070720	24.4684	23.5816	28.0873	16.152	15.4907	13.5454	670.129	398.677	0.748872	2.29197e-06	0.000455375	Tmem200b	4	131921771	131923140	+	1370	protein_coding	transmembrane protein 200B [Source:MGI Symbol;Acc:MGI:3646343]
ENSMUSG00000059430	27.9044	25.3788	17.2543	79.2612	43.4829	112.062	705.118	2355.17	-1.74005	2.29286e-06	0.000455375	Actg2	6	83512905	83536265	-	1557	protein_coding	actin, gamma 2, smooth muscle, enteric [Source:MGI Symbol;Acc:MGI:104589]
ENSMUSG00000025813	0.267087	0.238309	0.256072	0.502027	0.650327	0.946426	61.729	170.649	-1.46614	2.3013e-06	0.000455375	Homer2	7	81600481	81707527	-	12621	protein_coding	homer scaffolding protein 2 [Source:MGI Symbol;Acc:MGI:1347354]
ENSMUSG00000068196	4.08176	3.55322	3.00537	1.82305	1.97083	1.4511	349	172.526	1.01307	2.43862e-06	0.000477673	Col8a1	16	57624258	57754737	-	5108	protein_coding	collagen, type VIII, alpha 1 [Source:MGI Symbol;Acc:MGI:88463]
ENSMUSG00000026826	5.2443	3.41113	4.70271	18.0461	7.69746	20.0084	348.209	1196.19	-1.78063	2.64947e-06	0.000513784	Nr4a2	2	57106830	57124003	-	4059	protein_coding	nuclear receptor subfamily 4, group A, member 2 [Source:MGI Symbol;Acc:MGI:1352456]
ENSMUSG00000083621	4.74301	6.6092	8.41636	14.9414	16.4493	19.0821	51.8448	132.642	-1.34576	3.4184e-06	0.000656334	Gm14586	X	52772342	52772749	-	408	processed_pseudogene	predicted gene 14586 [Source:MGI Symbol;Acc:MGI:3705507]
ENSMUSG00000095794	5.79534	7.70286	3.08079	24.1913	18.4034	14.9933	40.1314	139.796	-1.8032	3.71382e-06	0.000702952	Igkv6-17	6	70371439	70371993	+	377	IG_V_gene	immunoglobulin kappa variable 6-17 [Source:MGI Symbol;Acc:MGI:1330833]
ENSMUSG00000047485	0.225824	0.267994	0.182681	0.942648	0.913967	1.95663	8.40728	47.5407	-2.49579	3.73371e-06	0.000702952	Klhl34	X	157818435	157820369	+	1935	protein_coding	kelch-like 34 [Source:MGI Symbol;Acc:MGI:2685234]
ENSMUSG00000033538	2.30515	2.34823	2.34115	3.68738	5.63474	6.19492	166.694	370.838	-1.1529	3.94001e-06	0.00073466	Casp4	9	5308828	5336783	+	3710	protein_coding	caspase 4, apoptosis-related cysteine peptidase [Source:MGI Symbol;Acc:MGI:107700]
ENSMUSG00000044461	3.145	2.72559	3.50682	1.80395	1.24729	1.35056	221.209	104.086	1.08774	4.25465e-06	0.000785773	Shisa2	14	59625308	59631660	+	3672	protein_coding	shisa family member 2 [Source:MGI Symbol;Acc:MGI:2444716]
ENSMUSG00000112397	2.38563	1.69868	1.88392	0.873533	0.557036	0.412433	84.2352	26.081	1.68391	4.44483e-06	0.000813152	AC153369.1	10	22815749	22823330	+	2198	antisense_RNA
ENSMUSG00000019102	8.22892	5.39396	4.18651	12.6057	15.0144	18.6446	221.975	578.75	-1.38488	4.72833e-06	0.000856933	Aldh3a1	11	61207537	61218421	+	1942	protein_coding	aldehyde dehydrogenase family 3, subfamily A1 [Source:MGI Symbol;Acc:MGI:1353451]
ENSMUSG00000040093	16.1853	16.0615	14.6217	10.6181	11.3259	10.3138	1581.31	1091.3	0.534529	4.89199e-06	0.000878384	Bmf	2	118528757	118549687	-	5253	protein_coding	BCL2 modifying factor [Source:MGI Symbol;Acc:MGI:2176433]
ENSMUSG00000061833	1.13757	1.29937	1.26533	5.02968	2.84063	4.1907	20.8835	68.1977	-1.70249	5.00081e-06	0.000889686	Gm6311	13	75954136	75955013	+	878	processed_pseudogene	predicted gene 6311 [Source:MGI Symbol;Acc:MGI:3644735]
ENSMUSG00000037990	1.62051	1.5252	1.63167	0.921305	0.920462	0.971959	222.24	131.239	0.760535	5.18473e-06	0.000914021	Sh3rf3	10	58813359	59138916	+	7242	protein_coding	SH3 domain containing ring finger 3 [Source:MGI Symbol;Acc:MGI:2444637]
ENSMUSG00000084111	22.2803	19.8947	26.2813	51.8498	36.2204	49.133	279.717	562	-1.0057	5.24191e-06	0.000915776	Gm15710	5	92140294	92140929	-	636	processed_pseudogene	predicted gene 15710 [Source:MGI Symbol;Acc:MGI:3783151]
ENSMUSG00000059412	1.30927	0.867517	1.02131	0.359555	0.464225	0.332866	82.243	29.8324	1.45424	5.57699e-06	0.000965616	Fxyd2	9	45399669	45410278	+	4005	protein_coding	FXYD domain-containing ion transport regulator 2 [Source:MGI Symbol;Acc:MGI:1195260]
ENSMUSG00000067149	45.113	37.3525	26.6635	60.1677	165.065	231.563	1763.35	7408.55	-2.07094	5.72627e-06	0.000982688	Jchain	5	88519809	88527891	-	2517	protein_coding	immunoglobulin joining chain [Source:MGI Symbol;Acc:MGI:96493]
ENSMUSG00000031927	2.21038	1.4563	2.46633	7.9122	4.59559	12.7616	32.2666	133.332	-2.04575	5.98446e-06	0.00101573	1700012B09Rik	9	14756587	14771030	-	819	protein_coding	RIKEN cDNA 1700012B09 gene [Source:MGI Symbol;Acc:MGI:1916575]
ENSMUSG00000029657	5.95374	5.7238	5.15684	8.9448	18.1737	25.3709	785.595	2457.32	-1.64522	6.02356e-06	0.00101573	Hsph1	5	149614287	149636376	-	7266	protein_coding	heat shock 105kDa/110kDa protein 1 [Source:MGI Symbol;Acc:MGI:105053]
ENSMUSG00000056476	0.146731	0.203153	0.213657	0.436267	0.419253	0.655963	46.2227	124.27	-1.41828	6.7389e-06	0.0011201	Med12l	3	59005825	59318682	+	12763	protein_coding	mediator complex subunit 12-like [Source:MGI Symbol;Acc:MGI:2139916]
ENSMUSG00000054146	0.0353277	0.381516	0.0285785	1.14093	1.87341	3.92319	5.05848	78.9958	-3.94563	6.75805e-06	0.0011201	Krt15	11	100131758	100135928	-	1767	protein_coding	keratin 15 [Source:MGI Symbol;Acc:MGI:96689]
ENSMUSG00000057969	19.7713	21.114	26.1106	12.912	13.4702	10.2587	2056.46	1127.16	0.867371	6.82669e-06	0.00112189	Sema3b	9	107597674	107609229	-	4777	protein_coding	sema domain, immunoglobulin domain (Ig), short basic domain, secreted, (semaphorin) 3B [Source:MGI Symbol;Acc:MGI:107561]
ENSMUSG00000033585	5.77938	6.79444	7.96979	2.15704	3.36357	3.58003	487.66	216.554	1.17247	7.66786e-06	0.001244	Ndn	7	62346569	62350262	+	3694	protein_coding	necdin [Source:MGI Symbol;Acc:MGI:97290]
ENSMUSG00000033581	1.07673	1.00354	0.814372	2.08669	1.8823	3.54454	132.552	345.175	-1.38088	7.70224e-06	0.001244	Igf2bp2	16	22059009	22163299	-	7131	protein_coding	insulin-like growth factor 2 mRNA binding protein 2 [Source:MGI Symbol;Acc:MGI:1890358]
ENSMUSG00000093800	0.51325	0.67508	0.562244	0.221997	0.194188	0.0913415	65.6586	19.0754	1.77452	7.76215e-06	0.001244	Gm20796	8	20882363	20888200	-	5838	processed_pseudogene	predicted gene, 20796 [Source:MGI Symbol;Acc:MGI:5434152]
ENSMUSG00000040152	24.1453	17.5475	16.7717	69.9736	31.2791	59.217	2279.59	6276.22	-1.46122	7.9859e-06	0.00126247	Thbs1	2	118111876	118127133	+	6073	protein_coding	thrombospondin 1 [Source:MGI Symbol;Acc:MGI:98737]
ENSMUSG00000046694	14.7394	15.3507	14.9706	9.82261	10.4097	10.6324	661.992	454.628	0.542735	8.0076e-06	0.00126247	Fam46b	4	133480132	133487938	+	2287	protein_coding	family with sequence similarity 46, member B [Source:MGI Symbol;Acc:MGI:2140500]
ENSMUSG00000070469	1.74923	1.68079	1.54546	1.05373	0.907639	0.805662	247.466	137.988	0.840213	8.61281e-06	0.00134693	Adamtsl3	7	82335694	82614450	+	7744	protein_coding	ADAMTS-like 3 [Source:MGI Symbol;Acc:MGI:3028499]
ENSMUSG00000054008	26.2243	35.8982	34.2339	16.48	16.7417	10.0325	3758.35	1690.56	1.15247	8.80931e-06	0.00136664	Ndst1	18	60685978	60713389	-	6070	protein_coding	N-deacetylase/N-sulfotransferase (heparan glucosaminyl) 1 [Source:MGI Symbol;Acc:MGI:104719]
ENSMUSG00000029420	0.267476	0.261408	0.190919	0.0423446	0.0742922	0.053762	36.6763	8.70852	2.0653	8.97836e-06	0.00138181	Rimbp2	5	128757791	128953486	-	7935	protein_coding	RIMS binding protein 2 [Source:MGI Symbol;Acc:MGI:2443235]
ENSMUSG00000037239	2.00785	2.00155	1.47807	0.656168	0.991825	0.54886	219.111	87.9652	1.31219	9.37123e-06	0.00143092	Spred3	7	29158829	29170411	-	6218	protein_coding	sprouty-related, EVH1 domain containing 3 [Source:MGI Symbol;Acc:MGI:2142186]
ENSMUSG00000076609	579.3	450.14	422.4	738.777	1908.06	2485.84	4959.37	17593.8	-1.82687	9.95687e-06	0.0015014	Igkc	6	70726435	70726966	+	532	IG_C_gene	immunoglobulin kappa constant [Source:MGI Symbol;Acc:MGI:96495]
ENSMUSG00000076564	1.49023	1.51306	1.60737	5.34755	6.97644	4.66772	11.1666	41.2526	-1.88695	9.98767e-06	0.0015014	Igkv12-46	6	69764523	69765022	-	377	IG_V_gene	immunoglobulin kappa variable 12-46 [Source:MGI Symbol;Acc:MGI:4439773]
ENSMUSG00000042485	35.2163	30.4003	33.122	65.2923	47.3117	71.0851	746.44	1392.54	-0.899555	1.10234e-05	0.00164435	Mustn1	14	30879257	30881608	+	1177	protein_coding	musculoskeletal, embryonic nuclear protein 1 [Source:MGI Symbol;Acc:MGI:1913425]
ENSMUSG00000038801	14.8171	11.0552	11.4314	20.9937	31.7926	39.027	108.988	269.118	-1.30581	1.17946e-05	0.00174595	Scgb1c1	7	140845547	140846769	+	455	protein_coding	secretoglobin, family 1C, member 1 [Source:MGI Symbol;Acc:MGI:2655401]
ENSMUSG00000017309	4.12815	3.2967	6.58671	1.85899	1.9219	1.46123	246.471	92.3937	1.41499	1.20162e-05	0.00176529	Cd300lg	11	102041509	102055620	+	2737	protein_coding	CD300 molecule like family member G [Source:MGI Symbol;Acc:MGI:1289168]
ENSMUSG00000056962	9.22144	10.0667	10.6736	17.2876	15.1832	14.211	904.347	1412.33	-0.642708	1.29308e-05	0.0018751	Jmjd6	11	116837432	116843449	-	4698	protein_coding	jumonji domain containing 6 [Source:MGI Symbol;Acc:MGI:1858910]
ENSMUSG00000000325	10.5708	11.7515	11.1528	7.89676	7.64368	6.65631	1381.68	918.416	0.589033	1.29795e-05	0.0018751	Arvcf	16	18348182	18407076	+	6425	protein_coding	armadillo repeat gene deleted in velocardiofacial syndrome [Source:MGI Symbol;Acc:MGI:109620]
ENSMUSG00000030096	27.5841	25.6617	28.2555	20.4785	18.2149	18.8281	4427.54	3132.89	0.499011	1.30538e-05	0.0018751	Slc6a6	6	91684053	91759066	+	8457	protein_coding	solute carrier family 6 (neurotransmitter transporter, taurine), member 6 [Source:MGI Symbol;Acc:MGI:98488]
ENSMUSG00000040564	29.1984	27.9497	27.2174	11.4195	11.7634	4.37209	403.16	131.982	1.60842	1.33662e-05	0.00190586	Apoc1	7	19689481	19692660	-	744	protein_coding	apolipoprotein C-I [Source:MGI Symbol;Acc:MGI:88053]
ENSMUSG00000094433	1.81178	0.273651	1.73213	4.30613	14.9561	11.6781	9.29052	75.5415	-3.03301	1.35004e-05	0.00191094	Igkv5-43	6	69823355	69823943	-	379	IG_V_gene	immunoglobulin kappa chain variable 5-43 [Source:MGI Symbol;Acc:MGI:4943320]
ENSMUSG00000082361	0.883881	1.06696	1.00549	2.26198	1.6353	2.61907	85.8516	189.716	-1.13979	1.39912e-05	0.00196606	Btc	5	91357261	91402994	-	4520	protein_coding	betacellulin, epidermal growth factor family member [Source:MGI Symbol;Acc:MGI:99439]
ENSMUSG00000016763	4.97388	3.28066	5.37291	1.7139	1.87451	0.74116	730.585	232.639	1.64958	1.44847e-05	0.00201344	Scube1	15	83602583	83725021	-	8346	protein_coding	signal peptide, CUB domain, EGF-like 1 [Source:MGI Symbol;Acc:MGI:1890616]
ENSMUSG00000038718	1.95171	1.76563	1.6863	2.91508	2.82072	2.74962	212.008	333.845	-0.65747	1.45521e-05	0.00201344	Pbx3	2	34171457	34373142	-	6109	protein_coding	pre B cell leukemia homeobox 3 [Source:MGI Symbol;Acc:MGI:97496]
ENSMUSG00000021306	14.5068	13.3511	12.8406	9.70328	9.45553	8.54094	1313.75	896.57	0.550343	1.46398e-05	0.00201344	Gpr137b	13	13357620	13394014	-	5026	protein_coding	G protein-coupled receptor 137B [Source:MGI Symbol;Acc:MGI:1891463]
ENSMUSG00000090061	0.0478896	0.0397827	0.0290553	0.174916	0.139154	0.444888	7.81451	51.0003	-2.71099	1.4768e-05	0.00201676	Nwd2	5	63649102	63810546	+	10428	protein_coding	NACHT and WD repeat domain containing 2 [Source:MGI Symbol;Acc:MGI:1920464]
ENSMUSG00000039114	1.72089	2.37494	2.06573	0.576264	1.00816	0.521634	89.0373	30.5018	1.54009	1.62074e-05	0.00218867	Nrn1	13	36725361	36735131	-	2249	protein_coding	neuritin 1 [Source:MGI Symbol;Acc:MGI:1915654]
ENSMUSG00000064357	126.773	103.028	114.121	232.32	254.835	635.83	1504.22	4927.97	-1.71196	1.63333e-05	0.00218867	mt-Atp6	MT	7927	8607	+	681	protein_coding	mitochondrially encoded ATP synthase 6 [Source:MGI Symbol;Acc:MGI:99927]
ENSMUSG00000083481	0.400154	0.415519	0.728339	2.30772	2.32548	2.82008	6.1932	29.9564	-2.25661	1.63654e-05	0.00218867	Rps8-ps2	2	175804983	175805606	-	624	processed_pseudogene	ribosomal protein S8, pseudogene 2 [Source:MGI Symbol;Acc:MGI:3649696]
ENSMUSG00000001473	16.8406	14.3735	16.6698	28.2212	22.9702	25.0996	540.403	863.257	-0.676067	1.75015e-05	0.00232458	Tubb6	18	67390717	67402748	+	1757	protein_coding	tubulin, beta 6 class V [Source:MGI Symbol;Acc:MGI:1915201]
ENSMUSG00000045392	2.88607	2.61657	1.59992	5.28334	4.56555	6.53268	194.284	449.61	-1.21204	1.82035e-05	0.00240137	Olfr1033	2	86020633	86045171	+	4261	protein_coding	olfactory receptor 1033 [Source:MGI Symbol;Acc:MGI:3030867]
ENSMUSG00000083773	0.936361	0.466711	0.656476	1.82402	2.72081	3.25284	13.2216	50.2322	-1.93813	1.89816e-05	0.00247318	Gm13394	2	28933610	28934609	-	1000	processed_pseudogene	predicted gene 13394 [Source:MGI Symbol;Acc:MGI:3651848]
ENSMUSG00000048965	1.72616	1.48911	1.78576	0.804052	0.675199	0.935778	120.821	58.5035	1.05027	1.90029e-05	0.00247318	Mrgpre	7	143778363	143784500	-	3761	protein_coding	MAS-related GPR, member E [Source:MGI Symbol;Acc:MGI:2441884]
ENSMUSG00000040660	0.898427	1.18861	1.18439	0.332627	0.145033	0.341099	39.4367	9.89327	2.01136	1.94733e-05	0.00251751	Cyp2b9	7	26173411	26210661	+	1876	protein_coding	cytochrome P450, family 2, subfamily b, polypeptide 9 [Source:MGI Symbol;Acc:MGI:88600]
ENSMUSG00000068699	3.19357	2.90667	1.89059	5.11047	5.4067	8.18424	482.334	1132.7	-1.23211	2.18082e-05	0.00280069	Flnc	6	29433256	29461883	+	9402	protein_coding	filamin C, gamma [Source:MGI Symbol;Acc:MGI:95557]
ENSMUSG00000073802	22.003	33.5785	35.8163	10.9923	16.2767	8.23038	818.312	318.428	1.36114	2.21119e-05	0.00280579	Cdkn2b	4	89306289	89311032	-	1393	protein_coding	cyclin-dependent kinase inhibitor 2B (p15, inhibits CDK4) [Source:MGI Symbol;Acc:MGI:104737]
ENSMUSG00000043872	1.01941	0.97138	1.07933	1.64844	2.41763	2.16425	82.1233	167.098	-1.02473	2.21373e-05	0.00280579	Zmym1	4	127047094	127061152	-	4164	protein_coding	zinc finger, MYM domain containing 1 [Source:MGI Symbol;Acc:MGI:1915560]
ENSMUSG00000058966	3.75972	5.10002	4.6584	2.34209	2.53527	1.61263	341.795	164.446	1.05439	2.2352e-05	0.0028146	Fam57b	7	126797668	126830219	+	3935	protein_coding	family with sequence similarity 57, member B [Source:MGI Symbol;Acc:MGI:1916202]
ENSMUSG00000041773	6.39132	6.71062	6.28961	4.66124	4.23122	4.39029	590.053	405.224	0.54245	2.26559e-05	0.00283447	Enc1	13	97241105	97253034	+	4737	protein_coding	ectodermal-neural cortex 1 [Source:MGI Symbol;Acc:MGI:109610]
ENSMUSG00000062758	2.33798	2.78382	2.90002	5.33341	5.7745	6.05817	41.2857	88.5605	-1.09464	2.29904e-05	0.00285788	Gm16477	7	131614188	131614988	-	801	processed_pseudogene	predicted pseudogene 16477 [Source:MGI Symbol;Acc:MGI:3646779]
ENSMUSG00000084319	189.678	166.561	198.782	258.501	273.217	295.087	1850.39	2763.82	-0.578771	2.33899e-05	0.00288902	Tpt1-ps3	6	99877816	99878334	-	519	processed_pseudogene	tumor protein, translationally-controlled, pseudogene 3 [Source:MGI Symbol;Acc:MGI:2664997]
ENSMUSG00000079173	0.828624	0.732847	0.48426	0.314949	0.318135	0.201857	260.21	106.519	1.28483	2.40474e-05	0.00295144	Zan	5	137378637	137477064	-	19813	protein_coding	zonadhesin [Source:MGI Symbol;Acc:MGI:106656]
ENSMUSG00000054843	8.67923	8.20284	9.94463	5.87882	5.78119	4.66727	1134.22	691.942	0.712571	2.48622e-05	0.00302187	Atrnl1	19	57611034	58133338	+	6581	protein_coding	attractin like 1 [Source:MGI Symbol;Acc:MGI:2147749]
ENSMUSG00000094787	0.165581	0	0.267895	0.636613	9.14154	6.93086	1.05024	40.5866	-5.27358	2.49329e-05	0.00302187	Ighv1-54	12	115193675	115194134	-	377	IG_V_gene	immunoglobulin heavy variable V1-54 [Source:MGI Symbol;Acc:MGI:3647133]
ENSMUSG00000027996	2.20354	2.43267	1.64183	0.668843	0.610803	1.04025	86.8024	32.1761	1.43824	2.55213e-05	0.00307397	Sfrp2	3	83766321	83774316	+	2153	protein_coding	secreted frizzled-related protein 2 [Source:MGI Symbol;Acc:MGI:108078]
ENSMUSG00000000811	7.74798	8.42947	7.5854	4.80684	4.87686	5.56567	432.894	278.55	0.637595	2.59486e-05	0.00308747	Txnrd3	6	89643988	89675529	+	2836	protein_coding	thioredoxin reductase 3 [Source:MGI Symbol;Acc:MGI:2386711]
ENSMUSG00000076576	2.72892	2.26696	1.79365	3.01643	80.4101	13.6955	15.9545	228.915	-3.8454	2.59518e-05	0.00308747	Igkv6-32	6	70074024	70074603	-	366	IG_V_gene	immunoglobulin kappa variable 6-32 [Source:MGI Symbol;Acc:MGI:3641634]
ENSMUSG00000101122	1.85878	1.60846	2.50611	7.68249	3.99457	6.21907	30.9364	92.8926	-1.58229	2.63389e-05	0.00311011	Gm17971	1	55066264	55067069	+	806	processed_pseudogene	predicted gene, 17971 [Source:MGI Symbol;Acc:MGI:5010156]
ENSMUSG00000067147	3.97457	3.8844	4.09785	7.55066	7.81256	7.12334	61.523	115.999	-0.915489	2.64629e-05	0.00311011	Rpl7a-ps11	X	166854211	166855011	+	801	processed_pseudogene	ribosomal protein L7A, pseudogene 11 [Source:MGI Symbol;Acc:MGI:3644020]
ENSMUSG00000030587	17.6017	18.8992	18.2426	11.1715	13.1923	11.1151	550.01	357.364	0.621506	2.69647e-05	0.00313923	2200002D01Rik	7	29246561	29248466	-	1564	protein_coding	RIKEN cDNA 2200002D01 gene [Source:MGI Symbol;Acc:MGI:1919525]
ENSMUSG00000044349	13.5822	13.2244	12.7238	7.32318	8.46162	5.13163	2163.54	1147.66	0.91419	2.70873e-05	0.00313923	Snhg11	2	158375638	158386145	+	8521	protein_coding	small nucleolar RNA host gene 11 [Source:MGI Symbol;Acc:MGI:2441845]
ENSMUSG00000055409	0.446438	0.085584	0.194464	0.0264066	0.0249467	0.00733395	33.8802	2.74688	3.59856	2.71963e-05	0.00313923	Nell1	7	49974864	50866608	+	7271	protein_coding	NEL-like 1 [Source:MGI Symbol;Acc:MGI:2443902]
ENSMUSG00000030228	0.266538	0.135311	0.131766	0.0531359	0.0286846	0.0337314	43.3067	9.41013	2.19528	2.77737e-05	0.00318691	Pik3c2g	6	139587221	139969284	+	12647	protein_coding	phosphatidylinositol-4-phosphate 3-kinase catalytic subunit type 2 gamma [Source:MGI Symbol;Acc:MGI:1203730]
ENSMUSG00000078137	0.295362	0.320038	0.270099	0.0888718	0.0279861	0.05485	27.6478	5.37461	2.36972	2.89436e-05	0.00330161	Ankrd63	2	118699103	118703963	-	4861	protein_coding	ankyrin repeat domain 63 [Source:MGI Symbol;Acc:MGI:2686183]
ENSMUSG00000051397	57.423	56.6987	44.1822	30.737	28.9592	35.3145	1763.8	1061.74	0.732338	2.99375e-05	0.00339502	Tacstd2	6	67534062	67535796	-	1735	protein_coding	tumor-associated calcium signal transducer 2 [Source:MGI Symbol;Acc:MGI:1861606]
ENSMUSG00000032625	0.972465	0.834269	0.65434	0.415817	0.396129	0.244558	217.067	93.4481	1.21127	3.03591e-05	0.00340047	Thsd7a	6	12311610	12749410	-	13737	protein_coding	thrombospondin, type I, domain containing 7A [Source:MGI Symbol;Acc:MGI:2685683]
ENSMUSG00000083496	2.08358	2.35398	1.9552	5.19099	5.02508	4.4141	30.7562	70.5684	-1.19904	3.03898e-05	0.00340047	Gm11263	4	79327708	79328456	+	749	processed_pseudogene	predicted gene 11263 [Source:MGI Symbol;Acc:MGI:3651899]
ENSMUSG00000027829	18.0288	18.6432	20.0662	27.8783	27.2217	24.7819	2185.95	3085.11	-0.496941	3.05117e-05	0.00340047	Ccnl1	3	65946151	65958249	-	5997	protein_coding	cyclin L1 [Source:MGI Symbol;Acc:MGI:1922664]
ENSMUSG00000025658	0.161668	0.167876	0.108985	0.378121	0.371896	0.78834	26.0946	91.8513	-1.81567	3.11186e-05	0.0034408	Cnksr2	X	157821436	158043294	-	9267	protein_coding	connector enhancer of kinase suppressor of Ras 2 [Source:MGI Symbol;Acc:MGI:2661175]
ENSMUSG00000020482	9.47839	10.2114	11.1869	15.8579	16.3663	14.2485	668.931	1009.19	-0.592752	3.1379e-05	0.0034408	Ccdc117	11	5528887	5542187	-	3372	protein_coding	coiled-coil domain containing 117 [Source:MGI Symbol;Acc:MGI:2144383]
ENSMUSG00000063889	2.22376	2.48948	2.87827	3.97359	4.02314	4.56815	287.556	477.073	-0.72778	3.14641e-05	0.0034408	Crem	18	3266048	3337748	-	5895	protein_coding	cAMP responsive element modulator [Source:MGI Symbol;Acc:MGI:88495]
ENSMUSG00000024084	3.63383	3.01869	3.64825	6.1373	5.72728	8.25931	127.302	249.403	-0.969372	3.15833e-05	0.0034408	Qpct	17	79051906	79090243	+	1924	protein_coding	glutaminyl-peptide cyclotransferase (glutaminyl cyclase) [Source:MGI Symbol;Acc:MGI:1917786]
ENSMUSG00000032091	8.82472	7.93174	6.57314	4.5609	4.18613	4.86085	387.854	226.91	0.772852	3.26392e-05	0.00351929	Tmprss4	9	45172726	45204092	-	2589	protein_coding	transmembrane protease, serine 4 [Source:MGI Symbol;Acc:MGI:2384877]
ENSMUSG00000040289	33.5733	30.7011	38.5116	21.8318	23.7359	20.1705	2156.02	1382.27	0.641183	3.26667e-05	0.00351929	Hey1	3	8663359	8667256	-	3265	protein_coding	hairy/enhancer-of-split related with YRPW motif 1 [Source:MGI Symbol;Acc:MGI:1341800]
ENSMUSG00000023232	6.72963	6.82032	7.07714	3.6016	4.39976	2.7134	307.285	160.004	0.938833	3.37082e-05	0.00361143	Serinc2	4	130253495	130279205	-	2319	protein_coding	serine incorporator 2 [Source:MGI Symbol;Acc:MGI:1919132]
ENSMUSG00000032420	10.5153	11.647	12.6862	5.46857	7.97602	5.44286	1926.01	1046.32	0.880068	3.69554e-05	0.00393757	Nt5e	9	88327197	88372092	+	8602	protein_coding	5' nucleotidase, ecto [Source:MGI Symbol;Acc:MGI:99782]
ENSMUSG00000040364	1.97129	0.90277	1.16534	0.272068	0.495694	0.280659	64.0358	16.6771	1.92921	3.91654e-05	0.00415024	Sec1	7	45677686	45694402	-	2470	protein_coding	secretory blood group 1 [Source:MGI Symbol;Acc:MGI:1928893]
ENSMUSG00000038740	5.44184	5.83174	5.52874	4.14054	4.02576	4.03858	943.458	687.073	0.457843	3.97511e-05	0.00417053	Mvb12b	2	33729953	33887946	-	8741	protein_coding	multivesicular body subunit 12B [Source:MGI Symbol;Acc:MGI:1919793]
ENSMUSG00000042514	0.677142	0.304695	0.422244	0.130171	0.102479	0.0964071	39.8786	9.3765	2.07918	3.97869e-05	0.00417053	Klhl14	18	21550377	21654718	-	4425	protein_coding	kelch-like 14 [Source:MGI Symbol;Acc:MGI:1921249]
ENSMUSG00000002588	18.1586	14.4226	16.3448	22.874	26.5697	27.0858	910.62	1428.46	-0.650072	4.11899e-05	0.00429438	Pon1	6	5168090	5193946	-	2898	protein_coding	paraoxonase 1 [Source:MGI Symbol;Acc:MGI:103295]
ENSMUSG00000075467	10.6609	11.6304	13.0402	7.81904	7.74442	7.77202	661.958	438.244	0.596096	4.21432e-05	0.00437027	Dnlz	2	26348121	26352110	-	2916	protein_coding	DNL-type zinc finger [Source:MGI Symbol;Acc:MGI:106559]
ENSMUSG00000074217	33.3547	29.1396	36.7032	13.4864	18.7421	8.11388	900.438	367.037	1.29361	4.45683e-05	0.00459717	2210011C24Rik	8	84010222	84012171	-	1413	protein_coding	RIKEN cDNA 2210011C24 gene [Source:MGI Symbol;Acc:MGI:1917384]
ENSMUSG00000029563	0.290238	0.247451	0.129752	0.475719	0.624192	1.01131	70.0231	222.338	-1.66964	4.57373e-05	0.00467948	Foxp2	6	14901349	15441977	+	16346	protein_coding	forkhead box P2 [Source:MGI Symbol;Acc:MGI:2148705]
ENSMUSG00000028214	6.61624	7.5912	8.30435	16.3805	10.8841	14.8266	304.336	570.352	-0.904606	4.58489e-05	0.00467948	Gem	4	11704457	11714752	+	2104	protein_coding	GTP binding protein (gene overexpressed in skeletal muscle) [Source:MGI Symbol;Acc:MGI:99844]
ENSMUSG00000020846	8.28292	9.30233	8.9292	5.7404	5.83621	4.35772	598.221	360.365	0.730356	4.61837e-05	0.00468898	Rflnb	11	76019194	76027782	-	3512	protein_coding	refilin B [Source:MGI Symbol;Acc:MGI:1923816]
ENSMUSG00000110618	1.69452	1.72553	1.98986	0.735562	0.952998	0.560335	79.3857	33.076	1.25704	4.67701e-05	0.00472378	Gm39822	11	51898966	51909624	+	2284	lincRNA	predicted gene, 39822 [Source:MGI Symbol;Acc:MGI:5622707]
ENSMUSG00000029687	1.61716	1.48318	1.42919	2.35044	2.22728	2.37161	194.271	298.886	-0.622987	5.235e-05	0.00525996	Ezh2	6	47530139	47595341	-	6678	protein_coding	enhancer of zeste 2 polycomb repressive complex 2 subunit [Source:MGI Symbol;Acc:MGI:107940]
ENSMUSG00000024664	44.7796	48.6524	49.2932	35.9601	35.373	33.3425	2997.41	2203.72	0.443891	5.37571e-05	0.00536398	Fads3	19	10041548	10059671	+	3269	protein_coding	fatty acid desaturase 3 [Source:MGI Symbol;Acc:MGI:1928740]
ENSMUSG00000014599	13.7827	14.4052	16.0741	9.28019	10.1496	7.38131	1501.77	911.783	0.71955	5.39385e-05	0.00536398	Csf1	3	107741048	107760469	-	5281	protein_coding	colony stimulating factor 1 (macrophage) [Source:MGI Symbol;Acc:MGI:1339753]
ENSMUSG00000032372	10.0703	10.5344	13.2915	6.73217	7.35817	6.30512	692.618	417.69	0.729859	5.44884e-05	0.00539101	Plscr2	9	92275602	92297752	+	3180	protein_coding	phospholipid scramblase 2 [Source:MGI Symbol;Acc:MGI:1270860]
ENSMUSG00000030093	6.39591	6.31044	6.51127	2.0883	2.53039	0.588393	391.577	106.326	1.8782	5.62493e-05	0.00553698	Wnt7a	6	91363981	91411363	-	3172	protein_coding	wingless-type MMTV integration site family, member 7A [Source:MGI Symbol;Acc:MGI:98961]
ENSMUSG00000031494	1.18302	0.524137	0.223302	5.03355	1.4896	6.26562	19.5932	130.414	-2.74609	5.72135e-05	0.00560345	Cd209a	8	3743397	3748984	-	1583	protein_coding	CD209a antigen [Source:MGI Symbol;Acc:MGI:2157942]
ENSMUSG00000026883	24.1459	25.7424	23.5288	17.8152	17.5512	14.6412	3945.37	2694.17	0.550142	5.84964e-05	0.00570031	Dab2ip	2	35558266	35730994	+	8366	protein_coding	disabled 2 interacting protein [Source:MGI Symbol;Acc:MGI:1916851]
ENSMUSG00000001349	44.7646	34.7986	23.9386	90.6153	61.0425	177.809	1817.72	5808.01	-1.676	5.95403e-05	0.00577302	Cnn1	9	22099216	22109630	+	2736	protein_coding	calponin 1 [Source:MGI Symbol;Acc:MGI:104979]
ENSMUSG00000026208	58.5995	56.4429	52.6639	98.9806	86.8644	159.649	4043.59	8355.41	-1.04704	6.10393e-05	0.00588892	Des	1	75360329	75368579	+	3754	protein_coding	desmin [Source:MGI Symbol;Acc:MGI:94885]
ENSMUSG00000030124	1.09516	0.860591	1.65214	2.64015	3.05322	2.83187	48.8994	115.799	-1.24045	6.16704e-05	0.00592036	Lag3	6	124904361	124911705	-	2109	protein_coding	lymphocyte-activation gene 3 [Source:MGI Symbol;Acc:MGI:106588]
ENSMUSG00000058620	0.466548	0.297136	0.540962	0.107625	0.112972	0.0265696	33.6422	6.38644	2.37569	6.30929e-05	0.00602708	Adra2b	2	127363208	127367221	+	4014	protein_coding	adrenergic receptor, alpha 2b [Source:MGI Symbol;Acc:MGI:87935]
ENSMUSG00000066632	0.0497403	0.0413201	0.120713	0.803198	0.650393	0.722333	1.70903	17.5867	-3.33648	6.39222e-05	0.00607637	Pgk1-rs7	12	10898986	10900240	-	1255	processed_pseudogene	phosphoglycerate kinase-1, related sequence-7 [Source:MGI Symbol;Acc:MGI:97562]
ENSMUSG00000022132	9.73343	9.4467	6.41215	19.0076	15.664	40.6268	425.762	1257.07	-1.56199	6.60103e-05	0.00623548	Cldn10	14	118787908	118875489	+	2591	protein_coding	claudin 10 [Source:MGI Symbol;Acc:MGI:1913101]
ENSMUSG00000064337	307.676	351.594	498.795	800.631	681.959	1375.29	7108.18	17583.2	-1.30658	6.62391e-05	0.00623548	mt-Rnr1	MT	70	1024	+	955	Mt_rRNA	mitochondrially encoded 12S rRNA [Source:MGI Symbol;Acc:MGI:102493]
ENSMUSG00000027442	20.6373	16.5966	9.5313	2.25091	5.9541	1.06275	256.027	50.8975	2.32576	6.94876e-05	0.00650968	Cst8	2	148798785	148805595	+	853	protein_coding	cystatin 8 (cystatin-related epididymal spermatogenic) [Source:MGI Symbol;Acc:MGI:107161]
ENSMUSG00000020656	1.62287	1.72263	1.19431	2.55645	3.02094	4.46703	161.48	358.416	-1.15023	6.98314e-05	0.00651044	Grhl1	12	24572283	24617391	+	5539	protein_coding	grainyhead-like 1 (Drosophila) [Source:MGI Symbol;Acc:MGI:2182540]
ENSMUSG00000024112	0.313303	0.435548	0.320689	0.575241	1.17513	1.90076	67.0819	229.689	-1.7737	7.13306e-05	0.00661839	Cacna1h	17	25374285	25433783	-	9763	protein_coding	calcium channel, voltage-dependent, T type, alpha 1H subunit [Source:MGI Symbol;Acc:MGI:1928842]
ENSMUSG00000055053	24.932	24.6926	23.7181	19.3161	16.9008	17.3729	3123.37	2288.18	0.44884	7.3504e-05	0.00678757	Nfic	10	81396186	81455635	-	6630	protein_coding	nuclear factor I/C [Source:MGI Symbol;Acc:MGI:109591]
ENSMUSG00000017446	4.22673	4.63746	4.12888	2.43759	2.43317	1.4136	261.32	126.692	1.04157	7.42018e-05	0.00681953	C1qtnf1	11	118428203	118449963	+	3131	protein_coding	C1q and tumor necrosis factor related protein 1 [Source:MGI Symbol;Acc:MGI:1919254]
ENSMUSG00000078307	0.911222	0.400748	0.251493	0.0659463	0.116813	0.11905	58.3861	11.321	2.36236	7.87129e-05	0.0072	AI593442	9	52673042	52679780	-	5823	protein_coding	expressed sequence AI593442 [Source:MGI Symbol;Acc:MGI:2143099]
ENSMUSG00000007908	1.14561	1.27524	0.982346	2.21108	1.88078	3.32732	119.104	260.43	-1.12737	8.43223e-05	0.00767689	Hmgcll1	9	76014855	76136350	+	5449	protein_coding	3-hydroxymethyl-3-methylglutaryl-Coenzyme A lyase-like 1 [Source:MGI Symbol;Acc:MGI:2446108]
ENSMUSG00000042625	20.7647	21.0158	21.0156	27.1249	26.0251	28.3312	3293.62	4284.87	-0.37941	8.76299e-05	0.00792045	Safb2	17	56560965	56584585	-	8165	protein_coding	scaffold attachment factor B2 [Source:MGI Symbol;Acc:MGI:2146808]
ENSMUSG00000028003	10.6393	15.0599	13.2592	5.00549	7.98294	3.85663	1339.51	580.431	1.20605	8.78144e-05	0.00792045	Lrat	3	82892579	82903973	-	5351	protein_coding	lecithin-retinol acyltransferase (phosphatidylcholine-retinol-O-acyltransferase) [Source:MGI Symbol;Acc:MGI:1891259]
ENSMUSG00000046733	105.219	110.56	126.282	60.3983	78.829	49.178	4577.85	2527.21	0.856982	8.86509e-05	0.00795888	Gprc5a	6	135065651	135084709	+	2083	protein_coding	G protein-coupled receptor, family C, group 5, member A [Source:MGI Symbol;Acc:MGI:1891250]
ENSMUSG00000040097	14.8459	14.0572	13.672	10.7062	9.13944	9.81599	814.08	568.688	0.517321	9.50641e-05	0.00849531	Flywch1	17	23755423	23771591	-	2977	protein_coding	FLYWCH-type zinc finger 1 [Source:MGI Symbol;Acc:MGI:2442638]
ENSMUSG00000025666	4.35805	3.9424	5.6583	8.81304	9.0243	7.03495	361.003	644.682	-0.836313	9.56061e-05	0.00850455	Tmem47	X	81070698	81097872	+	4025	protein_coding	transmembrane protein 47 [Source:MGI Symbol;Acc:MGI:2177570]
ENSMUSG00000058542	1.35705	1.12732	1.64668	4.69572	3.1217	4.83018	14.6506	44.9659	-1.61283	9.61101e-05	0.00851035	Gm15590	17	6131854	6132405	-	552	processed_pseudogene	predicted gene 15590 [Source:MGI Symbol;Acc:MGI:3831433]
ENSMUSG00000039813	3.01477	2.86766	2.58774	1.92887	1.747	1.51375	295.115	181.301	0.700382	9.75205e-05	0.00859599	Tbc1d2	4	46604390	46650209	-	5425	protein_coding	TBC1 domain family, member 2 [Source:MGI Symbol;Acc:MGI:2652885]
ENSMUSG00000001864	1.53273	1.65911	1.65321	0.285718	0.854752	0.462892	125.499	41.6378	1.58807	9.982e-05	0.00875887	Aif1l	2	31950139	31973442	+	4032	protein_coding	allograft inflammatory factor 1-like [Source:MGI Symbol;Acc:MGI:1919598]
ENSMUSG00000021388	8.53889	6.38847	6.7574	12.0715	13.0223	21.7016	327.786	709.668	-1.1147	0.00010364	0.0090211	Aspn	13	49544443	49567565	+	2354	protein_coding	asporin [Source:MGI Symbol;Acc:MGI:1913945]
ENSMUSG00000079465	9.48856	11.3786	9.67201	5.08084	4.69529	1.96886	1955.37	753.631	1.37511	0.000103739	0.0090211	Col4a3	1	82586921	82722059	+	9967	protein_coding	collagen, type IV, alpha 3 [Source:MGI Symbol;Acc:MGI:104688]
ENSMUSG00000095923	0	0	0	0.136754	1.42113	11.5462	0	29.6611	-7.25554	0.000105267	0.0090974	Ighv1-37	12	114896238	114896671	-	351	IG_V_gene	immunoglobulin heavy variable 1-37 [Source:MGI Symbol;Acc:MGI:4439640]
ENSMUSG00000028799	13.1107	13.1851	16.2646	9.92412	8.69197	8.36919	834.589	530.386	0.654335	0.000105555	0.0090974	Zfp362	4	128773088	128806045	-	3052	protein_coding	zinc finger protein 362 [Source:MGI Symbol;Acc:MGI:2652839]
ENSMUSG00000031736	7.5206	7.35302	6.25907	4.25985	4.29412	4.70594	273.748	172.259	0.66804	0.000106288	0.00912005	Crnde	8	92326033	92356120	-	2017	processed_transcript	colorectal neoplasia differentially expressed (non-protein coding) [Source:MGI Symbol;Acc:MGI:1918546]
ENSMUSG00000033906	0.35127	0.404763	0.375826	0.784182	0.691438	0.82277	40.0579	81.5503	-1.02094	0.000108278	0.00924988	Zdhhc15	X	104536969	104671064	-	5509	protein_coding	zinc finger, DHHC domain containing 15 [Source:MGI Symbol;Acc:MGI:1915336]
ENSMUSG00000015605	20.1014	19.8406	21.7883	35.8744	26.7893	37.7432	1623.14	2646.93	-0.705272	0.000109156	0.00928331	Srf	17	46546839	46556162	-	4093	protein_coding	serum response factor [Source:MGI Symbol;Acc:MGI:106658]
ENSMUSG00000041347	2.61007	1.59003	1.75952	4.41539	3.76047	6.54023	54.9022	136.037	-1.31312	0.00011024	0.00928331	Bdkrb1	12	105603085	105605428	+	1435	protein_coding	bradykinin receptor, beta 1 [Source:MGI Symbol;Acc:MGI:88144]
ENSMUSG00000030792	1.62398	1.18455	1.31372	3.04573	2.47451	3.07906	41.7182	87.2857	-1.06986	0.000110547	0.00928331	Dkkl1	7	45207519	45212147	-	1576	protein_coding	dickkopf-like 1 [Source:MGI Symbol;Acc:MGI:1354963]
ENSMUSG00000022440	8.86204	8.29018	9.18721	4.27649	5.28606	2.55304	406.412	187.38	1.11471	0.000110584	0.00928331	C1qtnf6	15	78523346	78529625	-	2402	protein_coding	C1q and tumor necrosis factor related protein 6 [Source:MGI Symbol;Acc:MGI:1919959]
ENSMUSG00000095007	0	0.149443	0.436583	1.65996	1.69887	12.6013	1.30965	35.7052	-4.71232	0.000111938	0.00935646	Igkv12-41	6	69858420	69858884	-	347	IG_V_gene	immunoglobulin kappa chain variable 12-41 [Source:MGI Symbol;Acc:MGI:4439772]
ENSMUSG00000055407	3.62185	3.89832	3.97276	2.03499	1.97699	0.932258	675.733	291.328	1.21266	0.000113348	0.00943368	Map6	7	99267447	99337137	+	9152	protein_coding	microtubule-associated protein 6 [Source:MGI Symbol;Acc:MGI:1201690]
ENSMUSG00000110622	0.367681	0.565628	0.198291	0.0732994	0.0890317	0.0232658	33.309	5.47694	2.58516	0.000115836	0.00959954	Gm16486	8	70703457	70717650	+	4584	protein_coding	predicted gene 16486 [Source:MGI Symbol;Acc:MGI:3708784]
ENSMUSG00000000901	21.6394	21.075	20.2865	15.9657	12.2753	12.4771	1124.15	728.43	0.625716	0.000119066	0.00982523	Mmp11	10	75923222	75936496	-	2778	protein_coding	matrix metallopeptidase 11 [Source:MGI Symbol;Acc:MGI:97008]
ENSMUSG00000096753	0.731056	1.18086	1.14993	0.15615	0.324538	0.277555	30.2465	7.50706	2.01528	0.000120028	0.00986268	Fam181a	12	103310975	103317065	+	1537	protein_coding	family with sequence similarity 181, member A [Source:MGI Symbol;Acc:MGI:3647570]
ENSMUSG00000079884	14.1591	13.5652	13.8786	20.4241	21.0217	24.8969	161.408	258.099	-0.676207	0.000128161	0.0104865	Gm10698	9	33728247	33728850	+	604	processed_pseudogene	predicted gene 10698 [Source:MGI Symbol;Acc:MGI:3704329]
ENSMUSG00000099471	4.46884	4.52442	3.05022	9.87933	9.02879	7.75422	34.5679	76.7485	-1.15724	0.000130446	0.0106286	Gm8451	1	127282662	127283108	-	447	processed_pseudogene	predicted gene 8451 [Source:MGI Symbol;Acc:MGI:3644810]
ENSMUSG00000067430	4.10662	4.43195	4.89791	2.42905	3.04692	2.80343	307.07	189.677	0.69597	0.000134078	0.0108788	Zfp763	17	33016863	33033402	-	3557	protein_coding	zinc finger protein 763 [Source:MGI Symbol;Acc:MGI:1920701]
ENSMUSG00000053192	3.82135	3.45712	4.10761	5.91706	5.58992	6.23804	174.447	272.579	-0.642882	0.000137783	0.0111303	Mllt11	3	95219135	95232171	-	2385	protein_coding	myeloid/lymphoid or mixed-lineage leukemia; translocated to, 11 [Source:MGI Symbol;Acc:MGI:1929671]
ENSMUSG00000014226	13.4512	13.7561	14.8114	18.417	27.7394	28.7376	645.158	1153	-0.837332	0.000138881	0.0111303	Cacybp	1	160202367	160212875	-	2390	protein_coding	calcyclin binding protein [Source:MGI Symbol;Acc:MGI:1270839]
ENSMUSG00000079654	6.7713	8.1487	7.09135	4.40463	2.48603	1.6884	482.333	188.389	1.35548	0.000138899	0.0111303	Prrt4	6	29169232	29179584	-	3411	protein_coding	proline-rich transmembrane protein 4 [Source:MGI Symbol;Acc:MGI:2141677]
ENSMUSG00000063903	4.92669	5.34457	1.50041	0.891377	1.01051	1.03977	81.3641	20.4055	1.99387	0.000145357	0.011559	Klk1	7	44225360	44229618	+	1077	protein_coding	kallikrein 1 [Source:MGI Symbol;Acc:MGI:102850]
ENSMUSG00000006777	22.6561	19.6824	14.4234	9.32409	11.88	8.82506	570.332	302.654	0.91241	0.000145441	0.011559	Krt23	11	99477974	99493137	-	1565	protein_coding	keratin 23 [Source:MGI Symbol;Acc:MGI:2148866]
ENSMUSG00000039987	1.42344	1.27228	1.31183	2.0159	2.02879	1.96247	178.351	268.069	-0.589942	0.000148668	0.011765	Phtf2	5	20758663	20882124	-	6929	protein_coding	putative homeodomain transcription factor 2 [Source:MGI Symbol;Acc:MGI:1916020]
ENSMUSG00000042306	19.4827	13.4521	15.4097	6.00356	10.2405	5.52705	536.114	242.127	1.14484	0.000149247	0.011765	S100a14	3	90526856	90528837	+	1727	protein_coding	S100 calcium binding protein A14 [Source:MGI Symbol;Acc:MGI:1913416]
ENSMUSG00000035357	4.77472	4.63109	5.40057	2.80489	3.6185	2.95434	690.208	438.234	0.65496	0.000150725	0.0118334	Pdzrn3	6	101149609	101377897	-	7256	protein_coding	PDZ domain containing RING finger 3 [Source:MGI Symbol;Acc:MGI:1933157]
ENSMUSG00000069939	1.24599	1.39734	0.806357	2.63477	2.80589	3.24634	22.1952	56.0652	-1.33988	0.000151955	0.011839	Gm12070	11	26786633	26787634	+	1002	processed_pseudogene	predicted gene 12070 [Source:MGI Symbol;Acc:MGI:3650751]
ENSMUSG00000096715	7.10941	5.18568	9.81908	33.0671	10.329	58.5096	51.1557	236.379	-2.20658	0.000152016	0.011839	Igkv3-4	6	70671788	70672377	+	360	IG_V_gene	immunoglobulin kappa variable 3-4 [Source:MGI Symbol;Acc:MGI:1330855]
ENSMUSG00000032786	77.4689	63.6829	58.1702	115.749	102.893	185.8	7902.06	16086.2	-1.02554	0.000156692	0.0121543	Alas1	9	106233455	106248654	-	6174	protein_coding	aminolevulinic acid synthase 1 [Source:MGI Symbol;Acc:MGI:87989]
ENSMUSG00000020363	1.48496	1.62313	1.27352	2.19785	3.55248	2.68009	157.341	303.575	-0.949169	0.000159596	0.0122187	Gfpt2	11	49794178	49838613	+	5591	protein_coding	glutamine fructose-6-phosphate transaminase 2 [Source:MGI Symbol;Acc:MGI:1338883]
ENSMUSG00000020288	3.03029	3.18098	3.08649	4.28956	5.63333	4.71831	270.682	427.352	-0.659023	0.000159786	0.0122187	Ahsa2	11	23487882	23498030	-	4532	protein_coding	AHA1, activator of heat shock protein ATPase 2 [Source:MGI Symbol;Acc:MGI:1916133]
ENSMUSG00000035783	177.073	150.504	104.144	339.966	215.735	446.872	4936.12	11502.2	-1.22049	0.000159909	0.0122187	Acta2	19	34241090	34255336	-	1781	protein_coding	actin, alpha 2, smooth muscle, aorta [Source:MGI Symbol;Acc:MGI:87909]
ENSMUSG00000073676	34.5577	35.7791	40.8713	48.9125	67.0358	64.323	1053.16	1711.51	-0.700218	0.000160043	0.0122187	Hspe1	1	55088132	55091307	+	1474	protein_coding	heat shock protein 1 (chaperonin 10) [Source:MGI Symbol;Acc:MGI:104680]
ENSMUSG00000066724	2.51632	2.25115	2.50533	4.1675	6.46808	6.77933	30.1318	72.3559	-1.26367	0.000165099	0.0125105	Gm10175	7	23946646	23947290	-	645	transcribed_processed_pseudogene	predicted gene 10175 [Source:MGI Symbol;Acc:MGI:3704287]
ENSMUSG00000079942	2.06492	1.45146	2.44139	7.57262	4.2693	6.78437	15.0421	47.1442	-1.64591	0.000165155	0.0125105	Rpl28-ps3	4	126069867	126070259	-	393	processed_pseudogene	ribosomal protein L28, pseudogene 3 [Source:MGI Symbol;Acc:MGI:3650282]
ENSMUSG00000053286	3.62639	3.45459	3.27798	4.52472	4.98699	5.4098	546.307	789.144	-0.530783	0.000167388	0.0126303	Trmt1l	1	151428542	151458161	+	8211	protein_coding	tRNA methyltransferase 1 like [Source:MGI Symbol;Acc:MGI:1916185]
ENSMUSG00000028475	2.22299	2.38571	1.43864	0.997896	1.04747	0.646677	201.722	90.0516	1.1598	0.000175617	0.0131699	Spaar	4	43730034	43759462	+	5195	protein_coding	small regulatory polypeptide of amino acid response [Source:MGI Symbol;Acc:MGI:1918656]
ENSMUSG00000024097	49.249	51.4472	54.686	68.0308	68.2292	76.4897	2274.98	3122.85	-0.456629	0.000175898	0.0131699	Srsf7	17	80200089	80207305	-	2279	protein_coding	serine/arginine-rich splicing factor 7 [Source:MGI Symbol;Acc:MGI:1926232]
ENSMUSG00000020072	3.44843	3.07377	3.0136	1.74196	2.08449	1.69867	151.883	88.2453	0.779121	0.000178939	0.0133461	Pbld2	10	63024315	63058813	+	2480	protein_coding	phenazine biosynthesis-like protein domain containing 2 [Source:MGI Symbol;Acc:MGI:1914557]
ENSMUSG00000096617	2.67888	1.96662	3.22543	4.64677	6.56217	5.90728	50.6686	110.464	-1.12436	0.000181447	0.0134813	Gm5559	5	95861714	95862715	+	1002	processed_pseudogene	predicted gene 5559 [Source:MGI Symbol;Acc:MGI:3779498]
ENSMUSG00000032268	0.632814	0.695267	0.792646	0.235451	0.326236	0.174379	41.6692	14.4942	1.51522	0.000183756	0.0136008	Tmprss5	9	49081260	49117587	+	3058	protein_coding	transmembrane protease, serine 5 (spinesin) [Source:MGI Symbol;Acc:MGI:1933407]
ENSMUSG00000010663	44.9034	43.6191	42.827	31.7365	35.3222	31.8007	2915.78	2200.39	0.405845	0.000184628	0.0136133	Fads1	19	10182888	10196870	+	3456	protein_coding	fatty acid desaturase 1 [Source:MGI Symbol;Acc:MGI:1923517]
ENSMUSG00000100017	5.78182	4.80306	4.80935	3.16488	2.9899	2.09283	188.924	101.489	0.891656	0.000198821	0.0145247	2410022M11Rik	14	56811989	56813899	+	1911	bidirectional_promoter_lncRNA	RIKEN cDNA 2410022M11 gene [Source:MGI Symbol;Acc:MGI:1917005]
ENSMUSG00000027533	20.493	19.2337	18.7298	6.5535	9.26769	2.16769	1339.26	413.083	1.69617	0.000199192	0.0145247	Fabp5	3	10012548	10016607	+	3567	protein_coding	fatty acid binding protein 5, epidermal [Source:MGI Symbol;Acc:MGI:101790]
ENSMUSG00000052974	1246.42	1154.22	955.549	1851.52	1927.59	3781.24	43643.2	98638.5	-1.17639	0.000199235	0.0145247	Cyp2f2	7	27119909	27133660	+	2025	protein_coding	cytochrome P450, family 2, subfamily f, polypeptide 2 [Source:MGI Symbol;Acc:MGI:88608]
ENSMUSG00000049420	1.43976	0.931977	1.05882	0.395393	0.536528	0.159728	147.068	46.9263	1.641	0.00020031	0.0145484	Tmem200a	10	25912331	26079052	-	6677	protein_coding	transmembrane protein 200A [Source:MGI Symbol;Acc:MGI:1924470]
ENSMUSG00000064363	1976.82	1946.02	1677.73	3347.09	2883.51	6176.43	49565.8	110150	-1.15205	0.000205571	0.0148747	mt-Nd4	MT	10167	11544	+	1378	protein_coding	mitochondrially encoded NADH dehydrogenase 4 [Source:MGI Symbol;Acc:MGI:102498]
ENSMUSG00000025981	5.62531	6.17317	9.406	12.5871	13.5899	12.8624	654.874	1208.12	-0.882632	0.000206761	0.0149053	Coq10b	1	55052770	55072702	+	4805	protein_coding	coenzyme Q10B [Source:MGI Symbol;Acc:MGI:1915126]
ENSMUSG00000083563	2.34343	3.45712	1.27471	6.43116	5.04832	16.5325	70.1919	278.888	-1.9897	0.000207584	0.0149091	Gm13340	2	22588103	22589647	-	1545	unprocessed_pseudogene	predicted gene 13340 [Source:MGI Symbol;Acc:MGI:3650227]
ENSMUSG00000072770	2.87642	3.14907	4.17607	5.44896	6.22706	5.72794	214.837	367.317	-0.771481	0.000209871	0.0150178	Acrbp	6	125049689	125063267	+	3277	protein_coding	proacrosin binding protein [Source:MGI Symbol;Acc:MGI:1859515]
ENSMUSG00000060198	5.4758	3.88719	4.02696	7.42594	9.40206	10.2908	53.9054	109.524	-1.02831	0.00021277	0.0151692	Gm11353	13	26492554	26493180	+	627	processed_pseudogene	predicted gene 11353 [Source:MGI Symbol;Acc:MGI:3649794]
ENSMUSG00000061013	1.28824	1.03053	1.0164	0.46472	0.646987	0.448339	84.061	39.4336	1.08392	0.00021455	0.0152401	Mkx	18	6910459	7004780	-	3925	protein_coding	mohawk homeobox [Source:MGI Symbol;Acc:MGI:2687286]
ENSMUSG00000064372	346.593	432.656	257.767	755.115	578.68	1591.8	446.215	1262.98	-1.5008	0.000224541	0.0158375	mt-Tp	MT	15356	15422	-	67	Mt_tRNA	mitochondrially encoded tRNA proline [Source:MGI Symbol;Acc:MGI:102478]
ENSMUSG00000031584	26.996	26.8887	28.733	34.4754	37.9702	39.0548	1461.65	1977.77	-0.435979	0.00022525	0.0158375	Gsr	8	33652523	33698163	+	2754	protein_coding	glutathione reductase [Source:MGI Symbol;Acc:MGI:95804]
ENSMUSG00000082475	4.76394	4.23042	4.78403	9.85277	8.95003	9.12141	33.6317	68.3383	-1.02401	0.000225411	0.0158375	Gm7206	14	45713344	45713723	+	380	processed_pseudogene	predicted pseudogene 7206 [Source:MGI Symbol;Acc:MGI:3646634]
ENSMUSG00000034349	6.3742	6.4398	7.43418	12.6036	10.7666	9.03765	677.76	1087.27	-0.681762	0.000228306	0.0159831	Smc4	3	69004738	69034623	+	5210	protein_coding	structural maintenance of chromosomes 4 [Source:MGI Symbol;Acc:MGI:1917349]
ENSMUSG00000040690	10.33	8.51219	9.47121	6.45698	6.89272	5.60112	1227.47	823.779	0.57442	0.000238799	0.0165631	Col16a1	4	130047840	130099283	+	6750	protein_coding	collagen, type XVI, alpha 1 [Source:MGI Symbol;Acc:MGI:1095396]
ENSMUSG00000051279	0.212086	0.264276	0.328838	0	0.0641943	0.0150977	18.278	1.80375	3.30674	0.000238998	0.0165631	Gdf6	4	9844372	9862345	+	3532	protein_coding	growth differentiation factor 6 [Source:MGI Symbol;Acc:MGI:95689]
ENSMUSG00000044641	20.3122	25.6309	25.8805	13.5854	16.3297	10.3387	1568.66	881.063	0.831974	0.000239153	0.0165631	Pard6b	2	168081004	168101203	+	3399	protein_coding	par-6 family cell polarity regulator beta [Source:MGI Symbol;Acc:MGI:2135605]
ENSMUSG00000094546	0	0	0	5.60691	0.516773	0.759618	0	15.5473	-6.32664	0.000241751	0.0166688	Ighv1-26	12	114788372	114788805	-	351	IG_V_gene	immunoglobulin heavy variable 1-26 [Source:MGI Symbol;Acc:MGI:4439641]
ENSMUSG00000034472	4.40271	3.78803	4.27708	2.6751	1.67052	1.22567	254.342	113.921	1.15673	0.000242445	0.0166688	Rasd2	8	75213944	75224113	+	3176	protein_coding	RASD family, member 2 [Source:MGI Symbol;Acc:MGI:1922391]
ENSMUSG00000076598	1.91272	1.44448	2.6726	3.61008	9.09463	15.1509	13.91	64.4415	-2.2075	0.000243258	0.0166688	Igkv3-7	6	70607437	70608036	+	359	IG_V_gene	immunoglobulin kappa variable 3-7 [Source:MGI Symbol;Acc:MGI:1330852]
ENSMUSG00000020218	2.85499	2.82039	2.26794	6.586	3.68081	7.86585	123.807	283.473	-1.19482	0.000245681	0.0167144	Wif1	10	121033960	121100650	+	2427	protein_coding	Wnt inhibitory factor 1 [Source:MGI Symbol;Acc:MGI:1344332]
ENSMUSG00000000126	4.98793	6.27764	6.37105	3.05682	3.77323	3.84441	377.26	228.882	0.722877	0.000245786	0.0167144	Wnt9a	11	59306928	59333552	+	3329	protein_coding	wingless-type MMTV integration site family, member 9A [Source:MGI Symbol;Acc:MGI:2446084]
ENSMUSG00000097378	3.38608	3.62952	3.66697	1.8058	2.02335	1.3063	78.4411	37.7978	1.048	0.00024651	0.0167144	B230208H11Rik	10	12916648	12923090	-	1143	lincRNA	RIKEN cDNA B230208H11 gene [Source:MGI Symbol;Acc:MGI:2443719]
ENSMUSG00000093553	1.14661	1.20895	1.19512	0.627349	0.592664	0.433232	64.5734	30.138	1.09462	0.000250889	0.016952	Gm20633	3	96243550	96246380	-	2831	antisense_RNA	predicted gene 20633 [Source:MGI Symbol;Acc:MGI:5313080]
ENSMUSG00000020826	0.367866	0.199811	0.320478	1.08796	0.719465	0.616406	25.1631	68.8561	-1.46013	0.000251782	0.0169533	Nos2	11	78920787	78960254	+	4412	protein_coding	nitric oxide synthase 2, inducible [Source:MGI Symbol;Acc:MGI:97361]
ENSMUSG00000097124	12.9878	13.3593	9.47593	7.04807	6.16563	7.92882	867.945	513.794	0.756616	0.000255651	0.0171373	A530020G20Rik	3	121531619	121536206	+	3773	antisense_RNA	RIKEN cDNA A530020G20 gene [Source:MGI Symbol;Acc:MGI:2442825]
ENSMUSG00000071532	12.5382	15.2911	13.4878	21.6413	21.22	26.4347	124.224	208.888	-0.746049	0.000256282	0.0171373	Gm10335	10	14523078	14523545	+	468	processed_pseudogene	predicted gene 10335 [Source:MGI Symbol;Acc:MGI:3641693]
ENSMUSG00000026228	0.322227	0.438021	0.118485	1.84705	0.680947	1.45137	12.0208	54.6115	-2.18685	0.000259283	0.0172784	Htr2b	1	86099026	86111970	-	2131	protein_coding	5-hydroxytryptamine (serotonin) receptor 2B [Source:MGI Symbol;Acc:MGI:109323]
ENSMUSG00000032332	2.52517	2.97628	3.11385	1.9291	1.42044	1.01902	842.955	428.324	0.976399	0.000261128	0.0173418	Col12a1	9	79598991	79718831	-	15228	protein_coding	collagen, type XII, alpha 1 [Source:MGI Symbol;Acc:MGI:88448]
ENSMUSG00000039952	46.251	55.9681	52.6509	25.3935	37.8497	24.3935	6325.22	3587.76	0.81796	0.000266532	0.0176402	Dag1	9	108204634	108263958	-	6357	protein_coding	dystroglycan 1 [Source:MGI Symbol;Acc:MGI:101864]
ENSMUSG00000094870	4.88407	5.16994	5.57077	7.10543	7.20399	7.30419	463.166	642.277	-0.470336	0.000270811	0.0178049	Zfp131	13	119765187	119790889	-	4614	protein_coding	zinc finger protein 131 [Source:MGI Symbol;Acc:MGI:1919715]
ENSMUSG00000034607	3.43766	4.76399	4.00243	2.33457	2.68394	2.0858	304.71	177.79	0.777256	0.000270856	0.0178049	Pof1b	X	112638431	112698651	-	3886	protein_coding	premature ovarian failure 1B [Source:MGI Symbol;Acc:MGI:1916943]
ENSMUSG00000076680	0.874287	3.19566	0.848708	7.2606	4.57279	21.0612	11.2834	75.6821	-2.73604	0.000276249	0.0180981	Ighv6-6	12	114434788	114435244	-	357	IG_V_gene	immunoglobulin heavy variable 6-6 [Source:MGI Symbol;Acc:MGI:4439619]
ENSMUSG00000071141	4.47275	3.71559	4.40482	7.92534	10.03	9.96732	25.9651	57.7314	-1.15455	0.000293698	0.019136	Rpl36a-ps3	6	136488807	136489127	+	321	processed_pseudogene	ribosomal protein L36A, pseudogene 3 [Source:MGI Symbol;Acc:MGI:3642503]
ENSMUSG00000064341	3895.99	4203.87	3443.48	6569.97	5780.66	11422.3	70953.6	146571	-1.04665	0.000294066	0.019136	mt-Nd1	MT	2751	3707	+	957	protein_coding	mitochondrially encoded NADH dehydrogenase 1 [Source:MGI Symbol;Acc:MGI:101787]
ENSMUSG00000025496	0.369264	0.39878	0.119487	0.0567887	0.0134123	0.015772	19.2584	1.871	3.35452	0.00029839	0.0193524	Drd4	7	141292006	141296464	+	3381	protein_coding	dopamine receptor D4 [Source:MGI Symbol;Acc:MGI:94926]
ENSMUSG00000104422	0	0.386991	0.125617	0.477618	13.4236	1.8571	1.32551	40.7935	-4.90787	0.000306352	0.0198026	Ighv1-14	12	114646572	114647056	-	402	IG_V_pseudogene	immunoglobulin heavy variable 1-14 [Source:MGI Symbol;Acc:MGI:4439781]
ENSMUSG00000067158	19.1355	21.7552	16.46	10.0778	10.2428	4.46722	3908.97	1693.54	1.20653	0.000315444	0.0203225	Col4a4	1	82448423	82586849	-	10612	protein_coding	collagen, type IV, alpha 4 [Source:MGI Symbol;Acc:MGI:104687]
ENSMUSG00000029134	1.19387	1.25862	1.42486	0.835689	0.894492	0.823202	290.469	191.743	0.600053	0.000319705	0.0204763	Plb1	5	32232708	32366520	+	11660	protein_coding	phospholipase B1 [Source:MGI Symbol;Acc:MGI:1922406]
ENSMUSG00000082399	0.780301	0.43214	0.315613	3.80005	3.40101	1.33313	4.70602	26.3713	-2.51671	0.000320843	0.0204763	Gm14036	2	134803949	134804428	+	480	processed_pseudogene	predicted gene 14036 [Source:MGI Symbol;Acc:MGI:3649581]
ENSMUSG00000090698	0.40251	0.69782	1.50065	9.17758	1.61454	3.15436	59.6827	320.236	-2.42078	0.000320998	0.0204763	Apold1	6	134981718	134986836	+	3567	protein_coding	apolipoprotein L domain containing 1 [Source:MGI Symbol;Acc:MGI:2685921]
ENSMUSG00000028565	3.3072	3.79962	3.71862	5.33732	5.92911	4.69551	757.459	1119.53	-0.563456	0.000323574	0.0205239	Nfia	4	97772734	98118874	+	10891	protein_coding	nuclear factor I/A [Source:MGI Symbol;Acc:MGI:108056]
ENSMUSG00000027858	34.9732	39.0643	34.8655	25.56	28.1236	22.9225	3326.43	2345.84	0.503716	0.000323861	0.0205239	Tspan2	3	102734529	102801513	+	4755	protein_coding	tetraspanin 2 [Source:MGI Symbol;Acc:MGI:1917997]
ENSMUSG00000083061	555.718	478.483	570.861	1122.64	683.721	1310.6	3587.95	6986.86	-0.961441	0.000328985	0.0207229	Gm12191	11	49678710	49679057	-	348	processed_pseudogene	predicted gene 12191 [Source:MGI Symbol;Acc:MGI:3651293]
ENSMUSG00000095456	0.096111	0.0399205	0.116624	1.07161	0.488726	0.533662	2.10841	17.5132	-3.05981	0.000329138	0.0207229	Il11ra2	JH584293.1	10948	16486	+	1299	protein_coding	interleukin 11 receptor, alpha chain 2 [Source:MGI Symbol;Acc:MGI:109123]
ENSMUSG00000031722	543.082	515.371	401.187	790.098	786.85	1443.33	15053.1	31249.9	-1.05379	0.000330557	0.0207449	Hp	8	109575128	109579172	-	1606	protein_coding	haptoglobin [Source:MGI Symbol;Acc:MGI:96211]
ENSMUSG00000083899	1.88241	1.8857	1.72433	2.78851	3.80069	5.98283	79.5516	182.65	-1.19783	0.000334422	0.0208861	Gm12346	11	77293444	77295898	+	2255	transcribed_processed_pseudogene	predicted gene 12346 [Source:MGI Symbol;Acc:MGI:3649810]
ENSMUSG00000030222	3.20006	3.11406	3.19889	1.75762	1.71026	0.839613	166.884	75.739	1.13526	0.000334961	0.0208861	Rerg	6	137054825	137170497	-	2731	protein_coding	RAS-like, estrogen-regulated, growth-inhibitor [Source:MGI Symbol;Acc:MGI:2665139]
ENSMUSG00000081855	19.4583	17.6593	18.6525	28.2815	29.0056	25.2694	198.811	295.074	-0.571738	0.000336305	0.0209026	Rpl17-ps5	5	22612628	22613182	-	555	processed_pseudogene	ribosomal protein L17, pseudogene 5 [Source:MGI Symbol;Acc:MGI:3704246]
ENSMUSG00000028339	1.72062	1.51919	1.36804	2.14714	2.55696	2.90605	187.871	311.221	-0.729465	0.000340339	0.0210858	Col15a1	4	47208161	47313167	+	6349	protein_coding	collagen, type XV, alpha 1 [Source:MGI Symbol;Acc:MGI:88449]
ENSMUSG00000066607	5.75769	3.75967	5.32928	1.95627	2.72353	1.02944	222.261	85.6855	1.37091	0.000341862	0.0211127	6030419C18Rik	9	58488603	58499780	+	2331	protein_coding	RIKEN cDNA 6030419C18 gene [Source:MGI Symbol;Acc:MGI:2442108]
ENSMUSG00000028464	30.4717	23.8873	22.0636	44.222	38.067	68.9799	1427.45	2834.78	-0.989893	0.000343002	0.0211159	Tpm2	4	43514711	43523765	-	2909	protein_coding	tropomyosin 2, beta [Source:MGI Symbol;Acc:MGI:98810]
ENSMUSG00000042419	8.33036	8.04879	7.54869	5.38839	5.37617	5.52798	268.334	183.211	0.54991	0.000346139	0.0211941	Nfkbil1	17	35220175	35235792	-	1746	protein_coding	nuclear factor of kappa light polypeptide gene enhancer in B cells inhibitor like 1 [Source:MGI Symbol;Acc:MGI:1340031]
ENSMUSG00000072812	1.84676	2.15658	1.88615	1.08114	1.29672	1.41568	535.842	346.069	0.63191	0.000346459	0.0211941	Ahnak2	12	112772194	112802657	-	14163	protein_coding	AHNAK nucleoprotein 2 [Source:MGI Symbol;Acc:MGI:2144831]
ENSMUSG00000024966	39.7871	39.0179	41.8533	52.043	66.6951	82.5277	1684.29	2817.29	-0.741999	0.000352873	0.0214344	Stip1	19	7020696	7040026	-	2173	protein_coding	stress-induced phosphoprotein 1 [Source:MGI Symbol;Acc:MGI:109130]
ENSMUSG00000004568	13.1912	12.5704	13.3358	9.95463	8.03225	6.82207	2108.37	1341.12	0.652426	0.00035313	0.0214344	Arhgef18	8	3393006	3456601	+	8395	protein_coding	rho/rac guanine nucleotide exchange factor (GEF) 18 [Source:MGI Symbol;Acc:MGI:2142567]
ENSMUSG00000035547	5.58801	5.64421	5.7265	4.24436	3.74514	4.22907	597.53	431.633	0.47016	0.000353704	0.0214344	Capn5	7	98121559	98178274	-	5485	protein_coding	calpain 5 [Source:MGI Symbol;Acc:MGI:1100859]
ENSMUSG00000002083	18.2217	21.9976	18.1879	13.8985	12.9379	13.5572	796.928	552.558	0.528935	0.000364317	0.0219948	Bbc3	7	16308393	16318205	+	2124	protein_coding	BCL2 binding component 3 [Source:MGI Symbol;Acc:MGI:2181667]
ENSMUSG00000083396	3.71198	3.51792	3.17199	5.62822	8.08951	5.67194	79.7655	149.098	-0.906124	0.00036522	0.0219948	Gm15542	7	140890887	140892080	+	1194	processed_pseudogene	predicted gene 15542 [Source:MGI Symbol;Acc:MGI:3782990]
ENSMUSG00000067818	147.357	142.941	133.764	217.036	202.812	337.16	3164.93	5666.65	-0.840259	0.000376604	0.022509	Myl9	2	156775420	156781658	+	1162	protein_coding	myosin, light polypeptide 9, regulatory [Source:MGI Symbol;Acc:MGI:2138915]
ENSMUSG00000096942	28.0766	33.7424	30.7831	55.5624	42.655	47.3596	260.576	410.633	-0.654617	0.000376876	0.022509	Rps19-ps6	12	110898114	110898551	+	438	processed_pseudogene	ribosomal protein S19, pseudogene 6 [Source:MGI Symbol;Acc:MGI:5011818]
ENSMUSG00000018474	28.4505	27.6205	24.0499	20.683	16.3115	16.9961	4344.49	2935.58	0.565447	0.000377238	0.022509	Chd3	11	69343273	69369406	-	8443	protein_coding	chromodomain helicase DNA binding protein 3 [Source:MGI Symbol;Acc:MGI:1344395]
ENSMUSG00000041058	18.6605	21.5367	17.9361	13.2628	14.6307	13.7259	2409.7	1729.71	0.478341	0.000387821	0.0230694	Wwp1	4	19608303	19708993	-	6453	protein_coding	WW domain containing E3 ubiquitin protein ligase 1 [Source:MGI Symbol;Acc:MGI:1861728]
ENSMUSG00000024990	29.359	24.7089	22.8157	39.1185	42.7596	72.8956	640.341	1293.27	-1.01417	0.000391587	0.0232222	Rbp4	19	38116620	38125321	-	1297	protein_coding	retinol binding protein 4, plasma [Source:MGI Symbol;Acc:MGI:97879]
ENSMUSG00000064339	393.761	419.312	581.91	912.043	661.198	1219.3	14182.4	28457.9	-1.0047	0.000394365	0.0232478	mt-Rnr2	MT	1094	2675	+	1582	Mt_rRNA	mitochondrially encoded 16S rRNA [Source:MGI Symbol;Acc:MGI:102492]
ENSMUSG00000050777	22.1413	26.9766	32.3558	8.7873	15.7728	4.88102	686.425	248.513	1.46472	0.000394416	0.0232478	Tmem37	1	120067377	120074074	-	1311	protein_coding	transmembrane protein 37 [Source:MGI Symbol;Acc:MGI:2157899]
ENSMUSG00000046413	2.86564	2.83994	1.92503	1.46901	1.02259	1.40292	182.511	93.4323	0.966256	0.000398072	0.0233785	Irx3os	8	91800415	91807539	+	3725	antisense_RNA	iroquois homeobox 3, opposite strand [Source:MGI Symbol;Acc:MGI:2441953]
ENSMUSG00000024353	9.44983	9.11075	10.825	15.4875	15.7336	25.4547	170.853	330.426	-0.949716	0.000399045	0.0233785	Mzb1	18	35647266	35649367	-	905	protein_coding	marginal zone B and B1 cell-specific protein 1 [Source:MGI Symbol;Acc:MGI:1917066]
ENSMUSG00000029001	1.71336	1.68054	2.70526	0.952394	0.659808	1.07567	118.538	52.3539	1.18482	0.00040224	0.0234947	Fbxo44	4	148152800	148160482	-	3024	protein_coding	F-box protein 44 [Source:MGI Symbol;Acc:MGI:1354744]
ENSMUSG00000050234	43.9747	55.7653	77.7701	24.6983	33.8823	14.1146	1922.61	788.685	1.28529	0.000407631	0.0237381	Gja4	4	127311421	127314039	-	1685	protein_coding	gap junction protein, alpha 4 [Source:MGI Symbol;Acc:MGI:95715]
ENSMUSG00000043889	1.11771	1.25348	1.13022	2.66432	2.6388	2.24376	25.1241	54.2871	-1.11172	0.000416279	0.0241691	Gm8399	13	81064684	81065800	+	1117	processed_pseudogene	predicted gene 8399 [Source:MGI Symbol;Acc:MGI:3647971]
ENSMUSG00000078716	4.12563	4.37042	4.25592	2.95628	3.07865	2.34312	454.887	299.594	0.6012	0.000419763	0.0242986	Tmem8b	4	43668971	43692668	+	5553	protein_coding	transmembrane protein 8B [Source:MGI Symbol;Acc:MGI:2441680]
ENSMUSG00000078915	0.495429	0.0823123	0.240467	1.29526	1.7275	1.60822	3.30656	18.7913	-2.55271	0.000423869	0.0244633	Hsp25-ps1	13	45078498	45079127	-	630	processed_pseudogene	heat shock protein 25, pseudogene 1 [Source:MGI Symbol;Acc:MGI:96241]
ENSMUSG00000058153	0.15426	0.145233	0.0998316	0.0158157	0.0298826	0	15.563	1.78538	3.06986	0.000427106	0.0245548	Sez6l	5	112419151	112577185	-	6070	protein_coding	seizure related 6 homolog like [Source:MGI Symbol;Acc:MGI:1935121]
ENSMUSG00000057722	6.06618	6.76808	7.37879	11.4809	9.74613	9.04009	915.461	1373.93	-0.585312	0.000428156	0.0245548	Lepr	4	101717404	101815352	+	7049	protein_coding	leptin receptor [Source:MGI Symbol;Acc:MGI:104993]
ENSMUSG00000002847	10.8894	8.09933	8.34807	1.92295	4.00119	0.513782	346.152	81.7289	2.07942	0.000429684	0.0245548	Pla1a	16	38396119	38433145	-	1972	protein_coding	phospholipase A1 member A [Source:MGI Symbol;Acc:MGI:1934677]
ENSMUSG00000069170	0.198227	0.181347	0.109611	0.337652	0.30258	0.690197	78.1267	213.254	-1.44966	0.000430519	0.0245548	Adgrv1	13	81095068	81633154	-	24878	protein_coding	adhesion G protein-coupled receptor V1 [Source:MGI Symbol;Acc:MGI:1274784]
ENSMUSG00000047669	9.68448	10.856	8.91976	6.28046	6.97155	5.13317	404.952	253.365	0.674925	0.000433189	0.0245856	Msl3l2	10	56106917	56116880	+	2140	protein_coding	male-specific lethal 3-like 2 (Drosophila) [Source:MGI Symbol;Acc:MGI:1920640]
ENSMUSG00000025203	122.81	149.294	131.704	51.2576	88.8475	34.7254	14146.2	6138.65	1.20437	0.000433596	0.0245856	Scd2	19	44293676	44306864	+	5453	protein_coding	stearoyl-Coenzyme A desaturase 2 [Source:MGI Symbol;Acc:MGI:98240]
ENSMUSG00000066867	0.519912	0.316727	0.504701	0.0266522	0.100715	0.0592173	15.5154	2.16452	2.82577	0.000437115	0.0247129	Oas1e	5	120786226	120795530	-	1801	protein_coding	2'-5' oligoadenylate synthetase 1E [Source:MGI Symbol;Acc:MGI:2180856]
ENSMUSG00000029484	59.0141	65.8637	64.2767	37.6706	44.1643	25.7477	4426.95	2523.67	0.810625	0.000438732	0.0247322	Anxa3	5	96793339	96845966	+	3643	protein_coding	annexin A3 [Source:MGI Symbol;Acc:MGI:1201378]
ENSMUSG00000006471	6.53661	6.86091	6.11863	9.38625	8.66525	8.3986	731.455	993.939	-0.442643	0.000440976	0.0247867	Ndor1	2	25244821	25256022	-	5835	protein_coding	NADPH dependent diflavin oxidoreductase 1 [Source:MGI Symbol;Acc:MGI:1926047]
ENSMUSG00000034248	11.2905	11.4204	10.9954	14.5333	15.3717	18.6253	1303.6	1882.12	-0.529576	0.000443134	0.0248123	Slc25a37	14	69241848	69285112	-	6021	protein_coding	solute carrier family 25, member 37 [Source:MGI Symbol;Acc:MGI:1914962]
ENSMUSG00000026811	9.72338	9.99441	10.0262	6.82875	6.48888	4.36347	920.005	548.187	0.746192	0.00044399	0.0248123	St6galnac6	2	32599709	32620806	+	4815	protein_coding	ST6 (alpha-N-acetyl-neuraminyl-2,3-beta-galactosyl-1,3)-N-acetylgalactosaminide alpha-2,6-sialyltransferase 6 [Source:MGI Symbol;Acc:MGI:1355316]
ENSMUSG00000059060	0.61477	0.372673	0.577966	0.907119	1.21907	1.70323	37.7713	92.6854	-1.29656	0.000457466	0.0254919	Rad51b	12	79297282	79814690	+	3757	protein_coding	RAD51 paralog B [Source:MGI Symbol;Acc:MGI:1099436]
ENSMUSG00000030302	2.06892	1.99829	1.26926	2.99528	3.218	5.89401	432.116	983.782	-1.18708	0.000459656	0.0255405	Atp2b2	6	113743831	114042613	-	12612	protein_coding	ATPase, Ca++ transporting, plasma membrane 2 [Source:MGI Symbol;Acc:MGI:105368]
ENSMUSG00000051224	2.36263	2.29597	2.01944	1.11975	1.10102	1.57399	180.179	102.69	0.813896	0.000471907	0.0261464	Tceanc	X	166499812	166518567	-	4201	protein_coding	transcription elongation factor A (SII) N-terminal and central domain containing [Source:MGI Symbol;Acc:MGI:2685236]
ENSMUSG00000027236	2.70897	2.52613	2.8324	4.08376	4.06799	3.50318	302.133	437.58	-0.535142	0.000475956	0.0262235	Eif3j1	2	122028546	122056598	+	5830	protein_coding	eukaryotic translation initiation factor 3, subunit J1 [Source:MGI Symbol;Acc:MGI:1925905]
ENSMUSG00000013236	15.9746	15.1938	13.9636	10.0196	11.9856	10.2559	4345.05	3114.51	0.480141	0.000476004	0.0262235	Ptprs	17	56412426	56476483	-	14990	protein_coding	protein tyrosine phosphatase, receptor type, S [Source:MGI Symbol;Acc:MGI:97815]
ENSMUSG00000001911	20.2872	18.3837	17.7235	14.1175	14.5522	14.3052	2662.47	2034.58	0.387686	0.000481766	0.0264657	Nfix	8	84699876	84800344	-	7351	protein_coding	nuclear factor I/X [Source:MGI Symbol;Acc:MGI:97311]
ENSMUSG00000020864	40.2566	42.7285	44.3861	33.8317	32.8458	31.8197	3481.77	2699.13	0.36747	0.000488907	0.0265753	Ankrd40	11	94328001	94341841	+	4255	protein_coding	ankyrin repeat domain 40 [Source:MGI Symbol;Acc:MGI:1918702]
ENSMUSG00000075324	0.6888	0.697042	0.764893	1.04485	1.27366	1.90428	137.742	271.201	-0.975407	0.000489285	0.0265753	Fign	2	63971507	64098038	-	9969	protein_coding	fidgetin [Source:MGI Symbol;Acc:MGI:1890647]
ENSMUSG00000040829	7.91451	6.1513	5.58927	4.28947	3.64091	2.57615	556.411	298.272	0.897736	0.000490096	0.0265753	Zmynd15	11	70459433	70466202	+	4409	protein_coding	zinc finger, MYND-type containing 15 [Source:MGI Symbol;Acc:MGI:3603821]
ENSMUSG00000059049	0.500179	0.474865	0.657509	0.920316	0.824016	1.01859	146.629	248.745	-0.759525	0.00049013	0.0265753	Frem1	4	82897920	83052339	-	13978	protein_coding	Fras1 related extracellular matrix protein 1 [Source:MGI Symbol;Acc:MGI:2670972]
ENSMUSG00000018920	25.3746	23.654	25.1571	12.9495	16.8268	8.24325	1439.58	739.562	0.960254	0.000490613	0.0265753	Cxcl16	11	70453983	70459984	-	3021	protein_coding	chemokine (C-X-C motif) ligand 16 [Source:MGI Symbol;Acc:MGI:1932682]
ENSMUSG00000026401	0.223609	0.464389	0.512518	1.43286	0.839255	2.35586	12.929	49.9421	-1.93221	0.000498211	0.0269117	Cd55b	1	130388537	130423009	-	1675	protein_coding	CD55 molecule, decay accelerating factor for complement B [Source:MGI Symbol;Acc:MGI:104849]
ENSMUSG00000064345	2593.67	2665.13	2039.09	4152.2	3673.01	7646.62	48648.3	103468	-1.08871	0.000502288	0.0269819	mt-Nd2	MT	3914	4951	+	1038	protein_coding	mitochondrially encoded NADH dehydrogenase 2 [Source:MGI Symbol;Acc:MGI:102500]
ENSMUSG00000032867	14.3943	14.9986	14.3954	11.0423	10.7273	11.8039	1554.07	1194.7	0.379901	0.000502293	0.0269819	Fbxw8	5	118064965	118155464	-	5525	protein_coding	F-box and WD-40 domain protein 8 [Source:MGI Symbol;Acc:MGI:1923041]
ENSMUSG00000004328	3.13516	3.14541	1.75351	1.37349	1.16915	0.564246	346.094	134.214	1.36439	0.000504777	0.0270404	Hif3a	7	17031507	17062427	-	6710	protein_coding	hypoxia inducible factor 3, alpha subunit [Source:MGI Symbol;Acc:MGI:1859778]
ENSMUSG00000050395	0.447618	0.526779	0.558241	0.215121	0.176131	0.175255	32.9603	12.2106	1.43553	0.000518898	0.0277203	Tnfsf15	4	63727084	63745113	-	3347	protein_coding	tumor necrosis factor (ligand) superfamily, member 15 [Source:MGI Symbol;Acc:MGI:2180140]
ENSMUSG00000076549	1.90124	1.05293	1.79435	1.58378	10.9339	19.2187	12.0155	80.592	-2.74739	0.000521898	0.027804	Igkv4-68	6	69304834	69305405	-	394	IG_V_gene	immunoglobulin kappa variable 4-68 [Source:MGI Symbol;Acc:MGI:2686265]
ENSMUSG00000033377	4.40307	4.87695	6.52664	7.59642	9.28385	11.4158	738.805	1325.66	-0.84266	0.000531059	0.028152	Palmd	3	116918258	116968987	-	7273	protein_coding	palmdelphin [Source:MGI Symbol;Acc:MGI:2148896]
ENSMUSG00000071847	5.66478	6.74379	8.60579	4.3559	2.23575	1.63843	378.016	148.299	1.34951	0.000531334	0.028152	Apcdd1	18	62922327	62953195	+	2799	protein_coding	adenomatosis polyposis coli down-regulated 1 [Source:MGI Symbol;Acc:MGI:3513977]
ENSMUSG00000027750	20.0142	19.3197	21.303	13.2606	13.825	8.64037	3389.68	2001.83	0.75959	0.000536072	0.0283257	Postn	3	54361109	54391037	+	8702	protein_coding	periostin, osteoblast specific factor [Source:MGI Symbol;Acc:MGI:1926321]
ENSMUSG00000051379	5.87672	8.47403	9.32114	3.39409	4.55799	1.75376	740.174	304.018	1.28299	0.00055346	0.0291649	Flrt3	2	140650914	140671469	-	4865	protein_coding	fibronectin leucine rich transmembrane protein 3 [Source:MGI Symbol;Acc:MGI:1918686]
ENSMUSG00000076562	0.532023	1.4732	0.143461	3.27277	4.25127	4.24178	4.85717	26.6759	-2.45069	0.000556965	0.0292701	Igkv4-50	6	69700767	69701287	-	352	IG_V_gene	immunoglobulin kappa variable 4-50 [Source:MGI Symbol;Acc:MGI:2685915]
ENSMUSG00000076545	1.08699	1.54796	1.25617	4.65678	24.4783	1.8571	10.0503	80.2124	-2.9959	0.000559003	0.0292978	Igkv4-72	6	69226854	69227433	-	402	IG_V_gene	immunoglobulin kappa chain variable 4-72 [Source:MGI Symbol;Acc:MGI:2686345]
ENSMUSG00000062582	0.361879	0.901857	0.878228	2.64351	3.02312	3.70958	4.7515	20.8367	-2.10245	0.000577441	0.0301826	Rpl30-ps8	12	99047230	99047574	+	345	processed_pseudogene	ribosomal protein L30, pseudogene 8 [Source:MGI Symbol;Acc:MGI:3643509]
ENSMUSG00000030790	1.65796	1.98587	1.96503	3.17237	3.24906	3.29371	58.3438	101.301	-0.791176	0.000589101	0.0306625	Adm	7	110627661	110629820	+	1619	protein_coding	adrenomedullin [Source:MGI Symbol;Acc:MGI:108058]
ENSMUSG00000059401	2.40793	2.67069	2.90606	1.79152	1.78702	1.7234	246.044	163.764	0.588969	0.000589784	0.0306625	Mamld1	X	71050256	71156056	+	4796	protein_coding	mastermind-like domain containing 1 [Source:MGI Symbol;Acc:MGI:3045303]
ENSMUSG00000005583	1.17182	0.890953	1.11825	2.32444	1.68806	1.52358	321.074	560.208	-0.804043	0.000610792	0.0316697	Mef2c	13	83504034	83667080	+	15715	protein_coding	myocyte enhancer factor 2C [Source:MGI Symbol;Acc:MGI:99458]
ENSMUSG00000085071	8.04199	4.8403	5.42542	3.6403	1.52111	1.34804	241.761	86.1993	1.48589	0.00061737	0.0319254	Gm14066	2	139256876	139677714	-	2057	processed_transcript	predicted gene 14066 [Source:MGI Symbol;Acc:MGI:3649728]
ENSMUSG00000015093	204.729	210.912	213.619	165.726	172.381	157.815	4090.82	3232.16	0.33985	0.00062217	0.0320881	Clic3	2	25456838	25458776	+	1012	protein_coding	chloride intracellular channel 3 [Source:MGI Symbol;Acc:MGI:1916704]
ENSMUSG00000097363	1.67286	0.914259	1.49571	2.94503	2.68627	7.03231	37.1786	115.708	-1.63862	0.000639983	0.0329193	Gm26717	18	32153476	32160427	+	1418	lincRNA	predicted gene, 26717 [Source:MGI Symbol;Acc:MGI:5477211]
ENSMUSG00000104376	5.62264	6.26315	6.74515	3.95502	3.8756	2.45612	233.901	129.425	0.851908	0.00065737	0.0337241	Gm37516	1	182679939	182681892	+	1954	TEC	predicted gene, 37516 [Source:MGI Symbol;Acc:MGI:5610744]
ENSMUSG00000043895	4.28377	4.65807	6.09449	3.17355	3.13463	2.13408	770.211	433.314	0.829556	0.000668556	0.0341134	S1pr2	9	20962361	20976781	-	7971	protein_coding	sphingosine-1-phosphate receptor 2 [Source:MGI Symbol;Acc:MGI:99569]
ENSMUSG00000028907	7.64566	7.5402	8.61823	10.6578	10.4632	12.1003	720.441	1008.02	-0.4837	0.000668993	0.0341134	Utp11	4	124678160	124693600	-	4711	protein_coding	UTP11 small subunit processome component [Source:MGI Symbol;Acc:MGI:1914455]
ENSMUSG00000044906	6.32711	5.97408	5.91546	8.50745	9.11709	7.67906	422.508	588.433	-0.479298	0.000670974	0.0341134	4930503L19Rik	18	70452212	70472509	-	3611	protein_coding	RIKEN cDNA 4930503L19 gene [Source:MGI Symbol;Acc:MGI:1922045]
ENSMUSG00000028354	0.180371	0.182411	0.114192	0.391965	0.301932	0.971376	24.3776	85.4178	-1.80881	0.000671995	0.0341134	Fmn2	1	174501825	174822729	+	7960	protein_coding	formin 2 [Source:MGI Symbol;Acc:MGI:1859252]
ENSMUSG00000062488	6.36726	7.93409	9.01392	4.84807	4.39864	2.77291	299.661	154.783	0.952257	0.000675207	0.034187	Ifit3b	19	34607970	34613401	+	2000	protein_coding	interferon-induced protein with tetratricopeptide repeats 3B [Source:MGI Symbol;Acc:MGI:3698419]
ENSMUSG00000044864	11.2128	11.9594	10.9085	8.61072	5.23972	5.05616	1858.61	1033.56	0.846499	0.000676993	0.0341881	Ankrd50	3	38449259	38484844	-	8490	protein_coding	ankyrin repeat domain 50 [Source:MGI Symbol;Acc:MGI:2139777]
ENSMUSG00000036599	17.3371	19.3859	22.0422	13.1484	12.8054	8.69187	891.87	526.935	0.75882	0.000686606	0.0345836	Chst12	5	140505550	140525724	+	2362	protein_coding	carbohydrate sulfotransferase 12 [Source:MGI Symbol;Acc:MGI:1929064]
ENSMUSG00000051951	0.419985	0.289322	0.232023	0.141781	0.066971	0.0437522	36.8209	9.9053	1.88197	0.000688739	0.0346011	Xkr4	1	3205901	3671498	-	6094	protein_coding	X-linked Kx blood group related 4 [Source:MGI Symbol;Acc:MGI:3528744]
ENSMUSG00000031994	15.9951	12.1745	14.9863	9.83321	7.98214	5.38685	1278.61	689.143	0.891082	0.000693724	0.0347615	Adamts8	9	30942562	30963838	+	4613	protein_coding	a disintegrin-like and metallopeptidase (reprolysin type) with thrombospondin type 1 motif, 8 [Source:MGI Symbol;Acc:MGI:1353468]
ENSMUSG00000107770	5.95093	5.44799	5.59999	2.33466	3.08782	1.24495	56.1207	22.0653	1.33455	0.000698175	0.0348943	Gm44126	6	76284416	76284929	+	514	processed_pseudogene	predicted gene, 44126 [Source:MGI Symbol;Acc:MGI:5690518]
ENSMUSG00000095642	0.469354	0.779801	0.379685	1.32333	2.27302	10.5581	4.17459	36.4083	-3.1173	0.000700174	0.0349043	Ighv14-3	12	114059845	114060321	-	399	IG_V_gene	immunoglobulin heavy variable V14-3 [Source:MGI Symbol;Acc:MGI:4439764]
ENSMUSG00000037031	12.1751	14.8542	15.113	8.84578	8.59501	4.8353	2215.79	1173.67	0.916566	0.000731444	0.0363696	Tspan15	10	62185396	62231251	-	8183	protein_coding	tetraspanin 15 [Source:MGI Symbol;Acc:MGI:1917673]
ENSMUSG00000025207	1.2941	1.14953	1.08832	0.66996	0.763227	0.558207	110.511	62.4789	0.81641	0.00073981	0.0366915	Sema4g	19	44989101	45003397	+	4872	protein_coding	sema domain, immunoglobulin domain (Ig), transmembrane domain (TM) and short cytoplasmic domain, (semaphorin) 4G [Source:MGI Symbol;Acc:MGI:1347047]
ENSMUSG00000107743	0.987499	1.2598	0.912961	0.108476	0.486774	0.180763	35.9309	8.84604	2.00873	0.000744338	0.036822	Gm44087	6	146376417	146378186	+	1770	TEC	predicted gene, 44087 [Source:MGI Symbol;Acc:MGI:5690479]
ENSMUSG00000023411	13.6373	13.9222	14.7888	9.84139	9.54551	11.3311	1093.38	795.164	0.460423	0.000750915	0.0370429	Nfatc4	14	55824795	55833943	+	4019	protein_coding	nuclear factor of activated T cells, cytoplasmic, calcineurin dependent 4 [Source:MGI Symbol;Acc:MGI:1920431]
ENSMUSG00000094117	3.99931	3.0334	1.68796	2.94154	10.7367	52.2854	20.0915	152.682	-2.92836	0.000753589	0.0370429	Igkv3-12	6	70518250	70518849	+	359	IG_V_gene	immunoglobulin kappa variable 3-12 [Source:MGI Symbol;Acc:MGI:1330815]
ENSMUSG00000026166	0.219648	0.255452	0.035537	0.101338	1.81898	5.36629	4.65585	66.7538	-3.84799	0.000754994	0.0370429	Ccl20	1	83116766	83119167	+	1421	protein_coding	chemokine (C-C motif) ligand 20 [Source:MGI Symbol;Acc:MGI:1329031]
ENSMUSG00000021930	4.03994	4.00393	3.65929	4.9416	6.31139	6.46245	300.823	456.654	-0.602389	0.000756446	0.0370429	Spryd7	14	61531993	61556886	-	4002	protein_coding	SPRY domain containing 7 [Source:MGI Symbol;Acc:MGI:1913924]
ENSMUSG00000066068	3.33714	1.79379	2.22319	6.94349	6.41701	5.53375	15.0125	38.6922	-1.38332	0.000766129	0.0374226	Gm13611	2	32271845	32272162	+	318	processed_pseudogene	predicted gene 13611 [Source:MGI Symbol;Acc:MGI:3651300]
ENSMUSG00000006456	5.31642	4.84085	5.50184	6.85022	7.15575	7.63737	393.304	545.049	-0.470425	0.000769022	0.0374695	Rbm14	19	4800569	4811634	-	3910	protein_coding	RNA binding motif protein 14 [Source:MGI Symbol;Acc:MGI:1929092]
ENSMUSG00000021806	2.83526	3.30745	3.08415	1.34521	2.25244	1.48412	306.699	169.335	0.855745	0.000771666	0.0375042	Nid2	14	19751265	19811787	+	5174	protein_coding	nidogen 2 [Source:MGI Symbol;Acc:MGI:1298229]
ENSMUSG00000053716	31.9747	46.4949	50.1069	20.9109	28.6323	15.6512	2773.3	1408.88	0.976956	0.000774277	0.0375369	Dusp7	9	106368632	106375724	+	3356	protein_coding	dual specificity phosphatase 7 [Source:MGI Symbol;Acc:MGI:2387100]
ENSMUSG00000081992	1.17338	1.29967	1.3289	3.06771	3.52319	2.33882	19.492	45.8873	-1.23581	0.000778475	0.0376463	Gm13408	2	34564999	34565796	+	798	processed_pseudogene	predicted gene 13408 [Source:MGI Symbol;Acc:MGI:3649613]
ENSMUSG00000009013	38.8506	43.5517	49.161	59.2419	65.0943	84.4567	3288.39	5231.83	-0.669716	0.000799302	0.0385574	Dynll1	5	115297110	115300999	-	3890	protein_coding	dynein light chain LC8-type 1 [Source:MGI Symbol;Acc:MGI:1861457]
ENSMUSG00000035048	19.0923	19.8744	20.6284	25.2624	25.2584	27.4366	910.034	1193.49	-0.390377	0.00080695	0.0388297	Anapc13	9	102626296	102634425	+	2377	protein_coding	anaphase promoting complex subunit 13 [Source:MGI Symbol;Acc:MGI:1916260]
ENSMUSG00000006204	0.0801056	0.0423469	0.100148	0.0055997	0.0105802	0	12.259	0.892688	3.72219	0.000813287	0.038953	5430419D17Rik	7	131174402	131306451	+	8572	protein_coding	RIKEN cDNA 5430419D17 gene [Source:MGI Symbol;Acc:MGI:1918645]
ENSMUSG00000027656	73.358	65.8991	71.9415	36.0005	27.0337	8.03758	2610.07	880.181	1.56794	0.000813555	0.038953	Wisp2	2	163820861	163833146	+	1924	protein_coding	WNT1 inducible signaling pathway protein 2 [Source:MGI Symbol;Acc:MGI:1328326]
ENSMUSG00000102758	0.353762	0.298858	0.276476	0.488721	0.588015	0.998791	62.1146	139.216	-1.1645	0.000815539	0.038953	Naaladl2	3	23798102	25144261	-	10411	protein_coding	N-acetylated alpha-linked acidic dipeptidase-like 2 [Source:MGI Symbol;Acc:MGI:2685867]
ENSMUSG00000039943	8.96346	9.42325	7.58317	12.9928	12.2138	11.2595	1496.13	2106.52	-0.493924	0.000825883	0.0393502	Plcb4	2	135659011	136014593	+	8970	protein_coding	phospholipase C, beta 4 [Source:MGI Symbol;Acc:MGI:107464]
ENSMUSG00000089874	9.04333	10.747	8.23008	1.06239	4.83578	1.18024	89.4514	22.6538	1.97308	0.000833836	0.0396318	9230117E06Rik	16	22511480	22517681	+	497	antisense_RNA	RIKEN cDNA 9230117E06 gene [Source:MGI Symbol;Acc:MGI:1925332]
ENSMUSG00000041460	0.935241	1.34593	0.650008	0.415283	0.531072	0.275684	178.421	74.5805	1.25544	0.000837275	0.0396979	Cacna2d4	6	119236526	119352407	+	9478	protein_coding	calcium channel, voltage-dependent, alpha 2/delta subunit 4 [Source:MGI Symbol;Acc:MGI:2442632]
ENSMUSG00000036552	4.82529	3.12675	3.99883	2.60709	2.15597	2.40937	487.465	293.413	0.731466	0.000840366	0.0397473	Ermard	17	14978864	15064232	+	6352	protein_coding	ER membrane associated RNA degradation [Source:MGI Symbol;Acc:MGI:1917317]
ENSMUSG00000046312	6.67928	4.78746	4.64054	2.97132	3.65591	3.07405	486.153	293.717	0.72494	0.000847616	0.0399926	AI464131	4	41495604	41503076	-	4701	protein_coding	expressed sequence AI464131 [Source:MGI Symbol;Acc:MGI:2140300]
ENSMUSG00000070572	16.184	14.2675	17.7679	27.048	22.9133	26.3804	117.091	185.852	-0.665358	0.000863751	0.040655	Trmt112-ps2	4	149457329	149457706	+	378	processed_pseudogene	tRNA methyltransferase 11-2, pseudogene 2 [Source:MGI Symbol;Acc:MGI:3651720]
ENSMUSG00000035105	0.914553	0.954539	0.91056	1.40648	1.8568	2.72435	47.5312	102.686	-1.10827	0.000887063	0.0415842	Egln3	12	54178981	54203860	-	2662	protein_coding	egl-9 family hypoxia-inducible factor 3 [Source:MGI Symbol;Acc:MGI:1932288]
ENSMUSG00000093577	2.88072	3.16226	3.01699	1.20644	2.11133	1.1645	141.255	70.0561	1.00791	0.000887781	0.0415842	Gm20632	3	96239393	96241819	+	2427	antisense_RNA	predicted gene 20632 [Source:MGI Symbol;Acc:MGI:5313079]
ENSMUSG00000032221	3.91096	3.80006	3.20145	5.87142	5.58063	11.6633	375.849	798.709	-1.08725	0.000900877	0.0420959	Mns1	9	72438011	72462025	+	5363	protein_coding	meiosis-specific nuclear structural protein 1 [Source:MGI Symbol;Acc:MGI:107933]
ENSMUSG00000029186	38.2846	35.5412	32.7969	21.8684	27.1116	26.2371	2574.74	1821.57	0.499076	0.00090691	0.0422011	Pi4k2b	5	52741574	52769340	+	3760	protein_coding	phosphatidylinositol 4-kinase type 2 beta [Source:MGI Symbol;Acc:MGI:1914323]
ENSMUSG00000020325	7.35302	7.88986	7.29073	4.77062	5.06327	3.00976	353.909	202.202	0.805512	0.00090748	0.0422011	Fstl3	10	79777272	79782630	+	2445	protein_coding	follistatin-like 3 [Source:MGI Symbol;Acc:MGI:1890391]
ENSMUSG00000009900	5.65231	7.85083	7.82803	3.33797	3.38336	1.02363	378.474	137.657	1.45756	0.000912816	0.0423477	Wnt3a	11	59248033	59290752	-	2761	protein_coding	wingless-type MMTV integration site family, member 3A [Source:MGI Symbol;Acc:MGI:98956]
ENSMUSG00000082035	1.80939	1.41959	1.62635	3.5556	3.13996	4.89458	19.3646	46.3633	-1.25949	0.000923268	0.0427303	Rpl17-ps8	X	96484859	96485479	+	621	processed_pseudogene	ribosomal protein L17, pseudogene 8 [Source:MGI Symbol;Acc:MGI:3802129]
ENSMUSG00000068614	159.88	176.21	170.439	189.807	481.971	447.431	5265.02	11665.9	-1.14777	0.000928749	0.0428817	Actc1	2	114047282	114053548	-	1618	protein_coding	actin, alpha, cardiac muscle 1 [Source:MGI Symbol;Acc:MGI:87905]
ENSMUSG00000026701	223.916	240.642	247.529	301.813	337.675	424.115	21977	32912.9	-0.582633	0.000933923	0.0430181	Prdx6	1	161240112	161251219	-	4804	protein_coding	peroxiredoxin 6 [Source:MGI Symbol;Acc:MGI:894320]
ENSMUSG00000029675	36.8701	49.9869	31.6346	24.4093	24.1966	15.5867	6163.35	3347.22	0.880668	0.000948166	0.0435707	Eln	5	134702593	134747323	-	8098	protein_coding	elastin [Source:MGI Symbol;Acc:MGI:95317]
ENSMUSG00000069306	0	0.257994	0.125617	1.19405	1.57924	1.8571	0.992149	11.9905	-3.52786	0.000955919	0.0438231	Hist1h4m	13	21811746	21812147	+	402	protein_coding	histone cluster 1, H4m [Source:MGI Symbol;Acc:MGI:2448441]
ENSMUSG00000097819	0.748323	0.607188	0.605358	0.281019	0.151704	0.0297325	45.168	10.6756	2.0681	0.000981149	0.0448737	Gm26813	1	59488480	59492605	-	3587	lincRNA	predicted gene, 26813 [Source:MGI Symbol;Acc:MGI:5477307]
ENSMUSG00000039741	6.50181	6.53923	5.73202	4.92613	4.14395	3.66916	1340.55	912.065	0.555127	0.000989855	0.0451653	Bahcc1	11	120232947	120292296	+	11118	protein_coding	BAH domain and coiled-coil containing 1 [Source:MGI Symbol;Acc:MGI:2679272]
ENSMUSG00000096596	0.931703	3.61191	2.26111	3.22392	12.8596	16.9792	17.5881	85.6466	-2.27444	0.00100142	0.045586	Gm10591	4	42612195	42612860	+	402	protein_coding	predicted gene 10591 [Source:MGI Symbol;Acc:MGI:3711256]
ENSMUSG00000020439	16.0336	16.0424	15.4607	20.1866	19.3811	21.9997	1337.41	1736.83	-0.376783	0.00100729	0.0457383	Smtn	11	3517523	3540612	-	4380	protein_coding	smoothelin [Source:MGI Symbol;Acc:MGI:1354727]
ENSMUSG00000000555	11.0739	12.8066	14.9835	23.9895	18.4164	18.5594	1109.33	1743.92	-0.652191	0.00100949	0.0457383	Itga5	15	103344286	103366763	-	4442	protein_coding	integrin alpha 5 (fibronectin receptor alpha) [Source:MGI Symbol;Acc:MGI:96604]
ENSMUSG00000095630	1.69171	3.51333	3.55813	7.54482	5.16143	32.3708	20.789	107.217	-2.35948	0.00101468	0.0458663	Igkv6-23	6	70260409	70260955	-	369	IG_V_gene	immunoglobulin kappa variable 6-23 [Source:MGI Symbol;Acc:MGI:3711980]
ENSMUSG00000003452	0.143671	0.143978	0.112534	0.213936	0.223645	0.348709	70.3476	138.653	-0.978256	0.00102577	0.0462598	Bicd1	6	149408886	149563329	+	27373	protein_coding	bicaudal D homolog 1 (Drosophila) [Source:MGI Symbol;Acc:MGI:1101760]
ENSMUSG00000032997	26.2583	22.0687	24.9741	18.0749	16.4053	18.8906	1815.44	1325.46	0.45384	0.00104204	0.0468845	Chpf	1	75474569	75479307	-	3856	protein_coding	chondroitin polymerizing factor [Source:MGI Symbol;Acc:MGI:106576]
ENSMUSG00000044934	3.8265	3.94051	3.83727	5.12738	5.11529	4.99017	411.024	540.946	-0.396146	0.0010446	0.0468907	Zfp367	13	64133018	64153202	-	5514	protein_coding	zinc finger protein 367 [Source:MGI Symbol;Acc:MGI:2442266]
ENSMUSG00000047759	0.586365	0.631918	0.564082	0.30465	0.287807	0.216604	45.0973	20.5216	1.13057	0.00104903	0.0469115	Hs3st3a1	11	64435332	64522841	+	3939	protein_coding	heparan sulfate (glucosamine) 3-O-sulfotransferase 3A1 [Source:MGI Symbol;Acc:MGI:1333861]
ENSMUSG00000038894	9.59611	8.48834	7.7628	11.5542	11.6254	11.6973	1049.54	1420.28	-0.437236	0.0010499	0.0469115	Irs2	8	10984681	11008458	-	6323	protein_coding	insulin receptor substrate 2 [Source:MGI Symbol;Acc:MGI:109334]
ENSMUSG00000040154	0.403256	0.446656	0.521945	0.103361	0.0781169	0.183722	20.4682	5.46335	1.92931	0.00105319	0.0469507	Wfdc5	2	164176327	164182742	-	2322	protein_coding	WAP four-disulfide core domain 5 [Source:MGI Symbol;Acc:MGI:2384800]
ENSMUSG00000040913	23.7599	23.0712	22.067	17.9356	18.3513	18.1353	1397.52	1106.88	0.336029	0.00106734	0.0474721	Fbxw4	19	45578254	45660312	-	3158	protein_coding	F-box and WD-40 domain protein 4 [Source:MGI Symbol;Acc:MGI:1354698]
ENSMUSG00000073805	0.358203	0.257354	0.39158	0.171218	0.112523	0.0661603	41.7162	14.5247	1.51341	0.00109341	0.0485205	Fam196a	7	134881926	134938430	-	6448	protein_coding	family with sequence similarity 196, member A [Source:MGI Symbol;Acc:MGI:3605068]
ENSMUSG00000034807	23.3621	23.2672	24.1985	18.9073	15.1156	13.1649	1968.27	1314.5	0.582214	0.00111318	0.0492659	Colgalt1	8	71610998	71624911	+	4326	protein_coding	collagen beta(1-O)galactosyltransferase 1 [Source:MGI Symbol;Acc:MGI:1924348]
ENSMUSG00000039546	0.184323	0.272214	0.563299	0.062993	0.0297551	0.0874757	19.9928	3.53879	2.5247	0.00112045	0.0492659	Ajap1	4	153373221	153482811	-	3048	protein_coding	adherens junction associated protein 1 [Source:MGI Symbol;Acc:MGI:2685419]
ENSMUSG00000020821	47.7875	50.4456	50.9909	41.4761	35.8736	35.8384	6975.01	5303.71	0.395231	0.00112268	0.0492659	Kif1c	11	70700548	70731964	+	7276	protein_coding	kinesin family member 1C [Source:MGI Symbol;Acc:MGI:1098260]
ENSMUSG00000060459	1.1196	0.392698	0.0805072	0.0573942	0.0361473	0.0637607	25.6077	2.5421	3.33282	0.00112284	0.0492659	Kng2	16	22985854	23029101	-	2509	protein_coding	kininogen 2 [Source:MGI Symbol;Acc:MGI:3027157]
ENSMUSG00000078193	33.5266	32.2794	46.5264	56.4143	58.0847	65.7877	321.219	516.736	-0.684262	0.00112291	0.0492659	Gm2000	1	156366040	156366484	+	445	protein_coding	predicted gene 2000 [Source:MGI Symbol;Acc:MGI:3780170]
ENSMUSG00000039782	3.25857	3.21119	3.06245	4.0717	4.54861	4.10036	478.548	640.329	-0.421004	0.00113831	0.0498289	Cpeb2	5	43233170	43289724	+	7816	protein_coding	cytoplasmic polyadenylation element binding protein 2 [Source:MGI Symbol;Acc:MGI:2442640]
ENSMUSG00000085922	0.528458	0.877998	0.534372	2.38733	1.29562	2.14429	11.7831	35.4655	-1.58064	0.0011413	0.049847	Fhad1os2	4	141885654	141897282	+	945	antisense_RNA	forkhead-associated (FHA) phosphopeptide binding domain 1, opposite strand 2 [Source:MGI Symbol;Acc:MGI:3651870]
