# Supplementary material for: MEN1 is a regulator of alternative splicing and prevents R-loop-induced genome instability through suppression of RNA polymerase II elongation
Source: Nucleic Acids Res. 2023 Jul 3;51(15):7951–71. doi: 10.1093/nar/gkad548 (PMC10450199; doi:10.1093/nar/gkad548)
Supplement: gkad548_Supplemental_Files [file gkad548_supplemental_files.zip › Supplemental Data 2.xlsx]

## Sheet: SE
Supplementary Data 2. Men1-regulated ASEs were identified from Men1f/f and Men1Δ/Δ mouse lung tissues.
ID	GeneID	geneSymbol	chr	strand	exonStart_0base	exonEnd	upstreamES	upstreamEE	downstreamES	downstreamEE	ID	IC_SAMPLE_1	SC_SAMPLE_1	IC_SAMPLE_2	SC_SAMPLE_2	IncFormLen	SkipFormLen	PValue	FDR	IncLevel1	IncLevel2	IncLevelDifference
2525	ENSMUSG00000018761	Mpdu1	11	-	69657935	69658056	69657724	69657843	69658565	69658698	2525	62,79,60	0,3,0	63,76,65	17,12,15	270	149	6.53722e-216	1.67693e-211	1.0,0.936,1.0	0.672,0.778,0.705	0.26
29950	ENSMUSG00000057691	Zfp746	6	-	48082153	48082267	48067168	48067360	48083092	48083174	29950	59,84,92	5,3,1	60,56,42	12,19,21	263	149	2.13001e-212	2.73195e-208	0.87,0.941,0.981	0.739,0.625,0.531	0.299
33105	ENSMUSG00000021798	Ldb3	14	-	34555342	34555528	34552176	34552322	34566856	34566893	33105	37,82,58	10,9,12	15,89,43	21,57,37	335	149	4.35369e-199	3.7227e-195	0.622,0.802,0.683	0.241,0.41,0.341	0.372
13801	ENSMUSG00000029439	Sfswap	5	+	129559468	129559621	129554442	129554708	129560679	129560805	13801	21,33,32	96122161	70,87,73	97,96,99	302	149	8.94127e-185	5.73403e-181	0.097,0.118,0.089	0.263,0.309,0.267	-0.178
29993	ENSMUSG00000027346	Gpcpd1	2	-	132558606	132558682	132556934	132556976	132564626	132564711	29993	57,63,46	3,11,11	34,42,22	19,33,19	225	149	1.60032e-169	8.21029e-166	0.926,0.791,0.735	0.542,0.457,0.434	0.34
24951	ENSMUSG00000028653	Trit1	4	+	123049151	123049264	123048768	123048880	123049476	123049554	24951	17,27,22	0,2,0	23,22,44	7,16,8	262	149	1.49102e-165	6.37459e-162	1.0,0.885,1.0	0.651,0.439,0.758	0.346
12257	ENSMUSG00000030846	Tial1	7	-	128446730	128447107	128446194	128446270	128448120	128448208	12257	110,85,77	54,48,56	69,50,18	80,88,80	526	149	4.98281e-165	1.82599e-161	0.366,0.334,0.28	0.196,0.139,0.06	0.195
23764	ENSMUSG00000075486	Commd6	14	-	101640287	101640299	101636953	101637106	101640388	101640686	23764	6,100,43	86,9,6	45,12,0	103,103,8	161	149	1.46666e-164	4.70284e-161	0.061,0.911,0.869	0.288,0.097,0.0	0.485
14034	ENSMUSG00000025571	Tnrc6c	11	+	117741668	117741818	117739866	117740009	117742926	117743064	14034	17,17,35	19,25,14	50,49,35	8,2,11	299	149	4.95204e-162	1.41144e-158	0.308,0.253,0.555	0.757,0.924,0.613	-0.393
13719	ENSMUSG00000039410	Prdm16	4	-	154322270	154322445	154316124	154320922	154323246	154323480	13719	19,20,29	41,34,20	26,32,38	1,10,17	324	149	2.95192e-152	7.57226e-149	0.176,0.213,0.4	0.923,0.595,0.507	-0.412
13687	ENSMUSG00000039953	Clstn1	4	+	149626086	149626116	149614049	149614172	149627211	149627407	13687	24,49,32	58,76,71	9,2,7	44,60,62	179	149	2.60969e-149	6.0858e-146	0.256,0.349,0.273	0.145,0.027,0.086	0.207
14031	ENSMUSG00000025571	Tnrc6c	11	+	117741644	117741818	117739866	117740009	117742926	117743064	14031	6,4,13	19,25,14	26,18,13	8,2,11	323	149	1.45836e-147	3.11748e-144	0.127,0.069,0.3	0.6,0.806,0.353	-0.421
1734	ENSMUSG00000027684	Mecom	3	-	29956305	29956489	29951295	29952850	29957312	29957549	1734	132128139	20,14,0	156164207	35,46,66	333	149	8.73699e-135	1.72401e-131	0.747,0.804,1.0	0.666,0.615,0.584	0.229
18615	ENSMUSG00000032997	Chpf	1	-	75478269	75478412	75477509	75477540	75478791	75479307	18615	9,3,0	0,0,2	0,0,3	2,1,3	292	149	1.03386e-122	1.89432e-119	1.0,1.0,0.0	0.0,0.0,0.338	0.554
17315	ENSMUSG00000114554	CT009711.2	13	+	80946017	80946117	80945574	80945649	80947863	80948286	17315	1,7,2	1,0,0	2,6,12	7,4,4	249	149	1.09175e-117	1.86704e-114	0.374,1.0,1.0	0.146,0.473,0.642	0.371
14248	ENSMUSG00000020954	Strn3	12	-	51643103	51643214	51633578	51633719	51647993	51648135	14248	0,15,12	0,1,3	2,2,0	0,1,6	260	149	1.64396e-115	2.63568e-112	NA,0.896,0.696	1.0,0.534,0.0	0.285
22003	ENSMUSG00000029761	Cald1	6	+	34747891	34747969	34745618	34746015	34753442	34753588	22003	58,49,8	105,97,135	67,37,73	113,36,41	227	149	1.85877e-105	2.80478e-102	0.266,0.249,0.037	0.28,0.403,0.539	-0.223
32892	ENSMUSG00000033364	Usp37	1	-	74459914	74459980	74456078	74456220	74461565	74461730	32892	6,8,8	5,0,2	4,0,2	1,8,13	215	149	3.67517e-105	5.23753e-102	0.454,1.0,0.735	0.735,0.0,0.096	0.453
11335	ENSMUSG00000028917	Plekhm2	4	-	141637424	141637484	141634252	141634478	141639675	141639862	11335	29,31,14	6,0,7	7,26,13	11,12,18	209	149	1.05769e-102	1.42799e-99	0.775,1.0,0.588	0.312,0.607,0.34	0.368
28754	ENSMUSG00000074165	Zfp788	7	+	41643332	41643432	41633555	41633694	41647482	41647617	28754	2,2,0	3,6,2	0,4,6	0,0,2	249	149	5.59636e-102	7.17789e-99	0.285,0.166,0.0	NA,1.0,0.642	-0.671
10674	ENSMUSG00000074406	Zfp628	7	+	4917409	4917516	4915216	4915405	4918775	4922002	10674	22,16,42	19,12,18	44,23,31	8,4,2	256	149	1.33188e-101	1.62692e-98	0.403,0.437,0.576	0.762,0.77,0.9	-0.339
29208	ENSMUSG00000056260	Lrif1	3	+	106733336	106733606	106731662	106733142	106734357	106734382	29208	17,12,16	6,6,8	11,5,3	12,14,21	419	149	1.73214e-99	2.01968e-96	0.502,0.416,0.416	0.246,0.113,0.048	0.309
34868	ENSMUSG00000007570	Fance	17	+	28322645	28322771	28320789	28320856	28326151	28326253	34868	55,97,98	27,29,32	122,102,85	16,10,10	275	149	1.32876e-98	1.48197e-95	0.525,0.644,0.624	0.805,0.847,0.822	-0.227
30046	ENSMUSG00000057363	Uxs1	1	-	43790463	43790550	43780064	43780169	43797244	43797305	30046	0,0,1	0,3,0	53,24,39	0,1,2	236	149	1.51495e-98	1.61923e-95	NA,0.0,1.0	1.0,0.938,0.925	-0.454
13763	ENSMUSG00000038085	Cnbd2	2	+	156328317	156328455	156320009	156320063	156333578	156333632	13763	4,8,6	5,1,0	0,1,3	0,3,2	287	149	1.9623e-95	2.01347e-92	0.293,0.806,1.0	NA,0.148,0.438	0.407
18796	ENSMUSG00000040003	Magi2	5	+	20661263	20661352	20651054	20651193	20702069	20704792	18796	2,0,4	0,0,2	1,0,0	2,0,6	238	149	1.42556e-93	1.40648e-90	1.0,NA,0.556	0.238,NA,0.0	0.659
6217	ENSMUSG00000057738	Sptan1	2	+	30014157	30014172	30013675	30013838	30015588	30015720	6217	158232253	185203177	287,105,0	233138188	164	149	1.49391e-93	1.41932e-90	0.437,0.509,0.565	0.528,0.409,0.0	0.191
12595	ENSMUSG00000051705	Senp8	9	-	59739939	59740051	59737261	59737868	59750577	59750622	12595	1,1,0	2,3,2	3,6,3	2,2,0	261	149	4.31611e-92	3.95417e-89	0.222,0.16,0.0	0.461,0.631,1.0	-0.57
16455	ENSMUSG00000038412	Higd1a	9	-	121856720	121856872	121856449	121856585	121857511	121857613	16455	1,0,4	0,0,1	2,4,0	0,0,5	301	149	5.26108e-92	4.6537e-89	1.0,NA,0.664	1.0,1.0,0.0	0.165
33039	ENSMUSG00000028034	Fubp1	3	+	152214824	152214887	152213976	152214067	152215591	152215630	33039	20,20,14	50,57,48	4,4,9	118,52,75	212	149	2.35677e-91	2.01519e-88	0.219,0.198,0.17	0.023,0.051,0.078	0.145
1290	ENSMUSG00000033577	Myo6	9	+	80296642	80296681	80293944	80293974	80299145	80299249	1290	0,1,0	1,0,1	3,4,2	1,5,1	188	149	7.0356e-91	5.82185e-88	0.0,1.0,0.0	0.704,0.388,0.613	-0.235
12258	ENSMUSG00000030846	Tial1	7	-	128447038	128447107	128446730	128446798	128448120	128448208	12258	13,13,5	2,7,6	7,3,0	10,10,11	218	149	5.5456e-90	4.44549e-87	0.816,0.559,0.363	0.324,0.17,0.0	0.415
14393	ENSMUSG00000037608	Bclaf1	10	+	20334498	20334645	20333391	20333572	20339708	20339921	14393	294368346	34,61,70	317373445	135135106	296	149	4.70833e-89	3.65994e-86	0.813,0.752,0.713	0.542,0.582,0.679	0.158
18365	ENSMUSG00000025871	4833439L19Rik	13	-	54564514	54564621	54561692	54561871	54565181	54565435	18365	135160174	44,47,80	215120205	32,35,15	256	149	4.87312e-87	3.67662e-84	0.641,0.665,0.559	0.796,0.666,0.888	-0.162
13011	ENSMUSG00000094103	1700047I17Rik2	12	+	55212181	55212279	55205679	55205853	55213839	55217168	13011	4,53,45	1,0,2	75,44,46	11,12,6	247	149	8.15722e-86	5.97855e-83	0.707,1.0,0.931	0.804,0.689,0.822	0.108
5767	ENSMUSG00000024985	Tcf7l2	19	+	55924529	55924580	55923895	55923944	55931433	55933654	5767	5,2,2	0,1,5	0,0,1	7,0,7	200	149	3.67732e-84	2.6203e-81	1.0,0.598,0.23	0.0,NA,0.096	0.561
6487	ENSMUSG00000025157	Zdhhc16	19	+	41939856	41939904	41939599	41939733	41940649	41940735	6487	13,27,16	23,0,0	21,21,12	35,27,16	197	149	1.75366e-82	1.2158e-79	0.299,1.0,1.0	0.312,0.37,0.362	0.418
11639	ENSMUSG00000024302	Dtna	18	+	23497481	23497703	23475115	23475242	23535161	23535229	11639	8,11,4	19,28,12	7,18,11	0,3,14	371	149	1.30873e-81	8.83463e-79	0.145,0.136,0.118	1.0,0.707,0.24	-0.516
26416	ENSMUSG00000021302	Ggps1	13	-	14059318	14059450	14055149	14055220	14063205	14063413	26416	2,1,0	0,3,9	7,12,6	7,6,0	281	149	1.71855e-80	1.13037e-77	1.0,0.15,0.0	0.347,0.515,1.0	-0.237
3739	ENSMUSG00000066037	Hnrnpr	4	+	136314086	136314255	136311590	136311747	136316360	136316479	3739	73,67,49	9,2,11	58,52,56	0,3,0	318	149	9.22144e-80	5.91371e-77	0.792,0.94,0.676	1.0,0.89,1.0	-0.161
473	ENSMUSG00000022708	Zbtb20	16	+	43232758	43232820	43146896	43146943	43302568	43302615	473	3,0,2	2,0,0	1,0,0	7,4,1	211	149	1.25239e-79	7.83567e-77	0.514,NA,1.0	0.092,0.0,0.0	0.726
34072	ENSMUSG00000027130	Slc12a6	2	+	112316240	112316285	112265824	112267092	112333382	112333477	34072	3,14,21	8,0,4	17,15,9	2,0,0	194	149	4.25764e-79	2.6004e-76	0.224,1.0,0.801	0.867,1.0,1.0	-0.281
5566	ENSMUSG00000029569	Tmem168	6	-	13606923	13607084	13605934	13605959	13607829	13608044	5566	1,5,0	0,0,2	0,0,2	2,2,0	310	149	6.02926e-79	3.5968e-76	1.0,1.0,0.0	0.0,0.0,1.0	0.333
20631	ENSMUSG00000012296	Tjap1	17	-	46264093	46264190	46263808	46263813	46264882	46264978	20631	0,9,2	0,0,5	3,0,2	15,5,8	246	149	3.75961e-77	2.19185e-74	NA,1.0,0.195	0.108,0.0,0.132	0.518
5990	ENSMUSG00000003762	Coq8b	7	+	27250286	27250428	27243302	27243396	27250535	27250643	5990	137179135	17,12,22	200183382	7,2,11	291	149	2.66598e-75	1.51973e-72	0.805,0.884,0.759	0.936,0.979,0.947	-0.138
6878	ENSMUSG00000024505	Dtwd2	18	-	49723621	49723814	49700258	49700387	49724112	49724207	6878	13,8,17	2,0,0	15,3,3	0,2,5	342	149	5.88384e-75	3.28114e-72	0.739,1.0,1.0	1.0,0.395,0.207	0.379
28868	ENSMUSG00000015980	Lrrc27	7	+	139214248	139214405	139213271	139213352	139214674	139214959	28868	0,1,1	1,0,0	7,0,1	2,1,3	306	149	5.50395e-74	3.00399e-71	0.0,1.0,1.0	0.63,0.0,0.14	0.41
9663	ENSMUSG00000039997	Ifi203	1	-	173933782	173933926	173928274	173929516	173935009	173935177	9663	4,3,3	2,0,0	11,0,0	1,4,3	293	149	5.64897e-74	3.01891e-71	0.504,1.0,1.0	0.848,0.0,0.0	0.552
13769	ENSMUSG00000030739	Myh14	7	-	44657416	44657440	44655591	44655684	44657934	44658037	13769	197,251,75	77155115	241211288	43,60,13	173	149	5.77681e-73	3.02422e-70	0.688,0.582,0.36	0.828,0.752,0.95	-0.3
25994	ENSMUSG00000039585	Myo9a	9	+	59790035	59790092	59788414	59788514	59801913	59802011	25994	6,5,0	0,2,2	0,2,2	8,4,3	206	149	1.00255e-72	5.14346e-70	1.0,0.644,0.0	0.0,0.266,0.325	0.351
24814	ENSMUSG00000005069	Pex5	6	-	124404132	124404222	124403811	124403907	124404629	124404720	24814	5,6,8	22,6,25	20,10,15	11,14,6	239	149	1.43473e-72	7.21641e-70	0.124,0.384,0.166	0.531,0.308,0.609	-0.258
25155	ENSMUSG00000042323	Pbrm1	14	+	31056235	31056280	31054157	31054255	31061468	31061745	25155	4,16,9	19,21,17	3,1,1	19,21,12	194	149	2.50387e-72	1.23518e-69	0.139,0.369,0.289	0.108,0.035,0.06	0.198
30388	ENSMUSG00000030545	Pex11a	7	-	79740164	79740280	79735956	79737910	79742909	79743080	30388	76,65,45	23,23,12	48115108	4,5,19	265	149	3.09662e-71	1.49876e-68	0.65,0.614,0.678	0.871,0.928,0.762	-0.206
5620	ENSMUSG00000021012	Zc3h14	12	+	98779107	98779267	98763822	98763978	98783581	98783702	5620	5,7,5	0,3,0	2,1,1	6,5,0	309	149	8.9153e-71	4.2351e-68	1.0,0.529,1.0	0.138,0.088,1.0	0.434
31406	ENSMUSG00000021375	Kif13a	13	-	46780625	46780664	46778893	46778993	46785245	46785392	31406	32,44,33	0,2,0	34,25,24	8,8,4	188	149	9.23086e-69	4.30527e-66	1.0,0.946,1.0	0.771,0.712,0.826	0.212
4757	ENSMUSG00000024188	Luc7l	17	+	26253973	26254044	26252998	26253091	26255030	26255125	4757	48,75,61	22,18,40	46,40,51	61,55,68	220	149	2.06891e-68	9.47708e-66	0.596,0.738,0.508	0.338,0.33,0.337	0.279
470	ENSMUSG00000022708	Zbtb20	16	+	43571733	43571791	43569680	43569781	43577029	43577193	470	1,4,0	2,3,0	5,1,0	0,1,0	207	149	5.09218e-68	2.29166e-65	0.265,0.49,NA	1.0,0.419,NA	-0.332
3555	ENSMUSG00000043263	Ifi209	1	+	173641336	173641444	173641004	173641244	173642486	173642900	3555	1,0,3	2,2,2	0,0,1	6,6,0	257	149	1.68843e-66	7.46754e-64	0.225,0.0,0.465	0.0,0.0,1.0	-0.103
23286	ENSMUSG00000016487	Ppfibp1	6	+	147016860	147016893	147016221	147016393	147019033	147019181	23286	32,24,34	22,57,28	20,5,13	51,38,32	182	149	2.09137e-65	9.09287e-63	0.544,0.256,0.499	0.243,0.097,0.25	0.236
5009	ENSMUSG00000061740	Cyp2d22	15	-	82372784	82372926	82372389	82372577	82373110	82373287	5009	166205209	42,41,49	275,158,86	82,101,45	291	149	3.17996e-63	1.35954e-60	0.669,0.719,0.686	0.632,0.445,0.495	0.167
12597	ENSMUSG00000051705	Senp8	9	-	59739939	59740032	59734452	59737868	59750577	59750638	12597	1,1,0	2,3,2	1,6,2	2,2,0	242	149	1.79286e-62	7.53944e-60	0.235,0.17,0.0	0.235,0.649,1.0	-0.493
19941	ENSMUSG00000025461	Cd163l1	7	+	140228981	140229058	140228503	140228818	140229744	140229882	19941	4,5,2	0,1,2	1,5,2	1,10,4	226	149	6.55767e-62	2.71318e-59	1.0,0.767,0.397	0.397,0.248,0.248	0.424
18350	ENSMUSG00000025871	4833439L19Rik	13	-	54564509	54564621	54561707	54561871	54565181	54565330	18350	124145170	44,47,80	213107178	32,35,15	261	149	9.45805e-62	3.85108e-59	0.617,0.638,0.548	0.792,0.636,0.871	-0.165
28583	ENSMUSG00000060012	Kif13b	14	+	64800344	64800407	64789564	64789698	64802973	64803730	28583	40,46,39	4,5,2	31,24,27	10,7,12	212	149	1.19301e-61	4.78174e-59	0.875,0.866,0.932	0.685,0.707,0.613	0.223
22247	ENSMUSG00000045962	Wnk1	6	-	119944700	119944800	119943805	119943866	119946236	119946320	22247	34,36,23	0,1,2	20,31,34	1,6,9	249	149	2.72357e-61	1.07484e-58	1.0,0.956,0.873	0.923,0.756,0.693	0.152
25680	ENSMUSG00000026207	Speg	1	+	75384038	75384068	75383136	75383179	75384655	75384745	25680	1,0,0	0,2,0	4,0,0	1,1,0	179	149	1.07407e-60	4.17454e-58	1.0,0.0,NA	0.769,0.0,NA	0.115
12223	ENSMUSG00000085396	Firre	X	-	50603438	50603525	50600743	50600898	50608686	50608814	12223	0,32,23	4,19,6	12,21,11	0,0,5	236	149	1.30182e-59	4.98421e-57	0.0,0.515,0.708	1.0,1.0,0.581	-0.453
30508	ENSMUSG00000040669	Phc1	6	-	122332521	122332653	122325457	122325950	122333290	122333440	30508	1,1,1	4,8,2	5,3,8	4,1,8	281	149	1.99771e-59	7.53606e-57	0.117,0.062,0.21	0.399,0.614,0.347	-0.324
23110	ENSMUSG00000041258	Zfp236	18	-	82610604	82610686	82609287	82609475	82617709	82617750	23110	0,6,5	22,20,6	10,9,13	4,11,19	231	149	2.39717e-58	8.91191e-56	0.0,0.162,0.35	0.617,0.345,0.306	-0.252
22004	ENSMUSG00000029761	Cald1	6	+	34747885	34747969	34746006	34746015	34753442	34753588	22004	58,51,11	105,97,135	70,42,76	113,36,41	233	149	3.53269e-58	1.29458e-55	0.261,0.252,0.05	0.284,0.427,0.542	-0.23
21158	ENSMUSG00000055720	Ubl7	9	+	57911716	57911825	57911050	57911171	57912637	57912850	21158	13,15,18	5,14,13	26,16,16	5,3,3	258	149	5.14514e-58	1.85892e-55	0.6,0.382,0.444	0.75,0.755,0.755	-0.278
28259	ENSMUSG00000073563	Csnk1g3	18	+	53948644	53948668	53948047	53948154	53953244	53955684	28259	23,25,29	18,25,26	16,19,10	51,28,33	173	149	9.39857e-58	3.3485e-55	0.524,0.463,0.49	0.213,0.369,0.207	0.229
3742	ENSMUSG00000066037	Hnrnpr	4	+	136314089	136314255	136311684	136311747	136316360	136316423	3742	78,66,50	9,2,11	67,54,55	0,3,0	315	149	1.92329e-57	6.75838e-55	0.804,0.94,0.683	1.0,0.895,1.0	-0.156
1861	ENSMUSG00000028106	Rprd2	3	-	95786319	95786451	95785053	95785106	95787283	95787384	1861	8,7,5	3,4,1	4,6,2	0,2,0	281	149	2.15299e-55	7.46331e-53	0.586,0.481,0.726	1.0,0.614,1.0	-0.274
25339	ENSMUSG00000022376	Adcy8	15	-	64744840	64744930	64737389	64737562	64746896	64747098	25339	38,30,28	3,6,7	26,11,1	9,8,6	239	149	3.64314e-55	1.24605e-52	0.888,0.757,0.714	0.643,0.462,0.094	0.387
22120	ENSMUSG00000026027	Stradb	1	+	58992203	58992375	58991012	58991136	58992650	58992755	22120	10,18,23	6,2,7	45,14,32	1,0,0	321	149	2.06457e-54	6.96845e-52	0.436,0.807,0.604	0.954,1.0,1.0	-0.369
3725	ENSMUSG00000022668	Gtpbp8	16	-	44745282	44745493	44743807	44743868	44745998	44746309	3725	27,24,25	0,0,3	14,33,19	0,3,8	360	149	3.41814e-54	1.13873e-51	1.0,1.0,0.775	1.0,0.82,0.496	0.153
18299	ENSMUSG00000005417	Mprip	11	+	59772151	59772217	59771616	59771702	59775515	59776223	18299	547714820	164233196	670728401	239252373	215	149	6.08627e-54	2.0016e-51	0.698,0.68,0.744	0.66,0.667,0.427	0.123
21476	ENSMUSG00000037341	Slc9a7	X	-	20138912	20138972	20131770	20131834	20158814	20158968	21476	3,0,4	2,3,2	0,2,0	2,4,6	209	149	3.18717e-53	1.0349e-50	0.517,0.0,0.588	0.0,0.263,0.0	0.281
18344	ENSMUSG00000027883	Gpsm2	3	-	108711276	108711580	108702864	108703086	108722040	108722309	18344	24,16,33	11,7,10	7,10,12	20,11,5	453	149	3.95404e-53	1.26786e-50	0.418,0.429,0.52	0.103,0.23,0.441	0.198
6438	ENSMUSG00000041607	Mbp	18	+	82575600	82575633	82575171	82575207	82578935	82579058	6438	0,3,1	0,3,2	5,9,8	1,0,2	182	149	5.04312e-53	1.59711e-50	NA,0.45,0.29	0.804,1.0,0.766	-0.487
34684	ENSMUSG00000057110	Cntrl	2	+	35132968	35133112	35132257	35132413	35133957	35134111	34684	0,5,0	1,0,0	1,5,0	0,4,6	293	149	6.89463e-53	2.15684e-50	0.0,1.0,NA	1.0,0.389,0.0	0.037
21417	ENSMUSG00000059939	9430015G10Rik	4	+	156116715	156116848	156113888	156114001	156117009	156117103	21417	3,3,0	8,21,17	8,10,10	18,17,13	282	149	1.11778e-52	3.45462e-50	0.165,0.07,0.0	0.19,0.237,0.289	-0.16
19784	ENSMUSG00000020634	Ubxn2a	12	-	4891314	4891421	4885720	4885858	4894537	4894679	19784	59,65,70	10,13,1	57,40,60	2,2,0	256	149	2.74966e-52	8.39694e-50	0.774,0.744,0.976	0.943,0.921,1.0	-0.123
23765	ENSMUSG00000078681	Tm2d3	7	+	65693865	65693943	65693480	65693569	65695142	65695227	23765	3,5,6	37,30,54	11,9,11	2,37,27	227	149	1.13944e-51	3.43868e-49	0.051,0.099,0.068	0.783,0.138,0.211	-0.305
5513	ENSMUSG00000031075	Ano1	7	-	144648574	144648640	144648023	144648079	144650502	144650554	5513	21,23,16	16,13,21	4,8,2	7,11,19	215	149	3.06445e-51	9.14062e-49	0.476,0.551,0.346	0.284,0.335,0.068	0.229
23381	ENSMUSG00000026860	Sh3glb2	2	-	30346058	30346073	30345698	30345939	30346352	30346453	23381	17,20,6	107118109	0,0,3	196102119	164	149	5.22108e-51	1.53944e-48	0.126,0.133,0.048	0.0,0.0,0.022	0.095
16679	ENSMUSG00000054280	Prr14l	5	-	32851881	32851998	32844043	32844564	32854092	32854256	16679	0,7,1	8,18,5	14,3,2	10,4,1	266	149	2.34993e-50	6.77309e-48	0.0,0.179,0.101	0.44,0.296,0.528	-0.328
33833	ENSMUSG00000021733	Slc4a7	14	+	14742413	14742782	14739724	14739913	14745967	14746083	33833	4,3,2	1,4,4	0,6,3	1,1,0	518	149	2.33528e-50	6.77309e-48	0.535,0.177,0.126	0.0,0.633,1.0	-0.265
13894	ENSMUSG00000000568	Hnrnpd	5	-	99976533	99976590	99967307	99967387	99978391	99978449	13894	312379334	135161145	324254217	233201145	206	149	2.53713e-50	7.23139e-48	0.626,0.63,0.625	0.501,0.478,0.52	0.127
28481	ENSMUSG00000036353	P2ry12	3	-	59220218	59220283	59219933	59220096	59227450	59227581	28481	2,2,6	0,1,1	9,11,4	8,0,1	214	149	9.87381e-50	2.78333e-47	1.0,0.582,0.807	0.439,1.0,0.736	0.071
16313	ENSMUSG00000097494	4933406C10Rik	12	-	32925631	32925755	32924956	32925535	32931957	32932024	16313	2,3,0	6,5,0	3,0,0	0,1,4	273	149	1.23169e-49	3.43426e-47	0.154,0.247,NA	1.0,0.0,0.0	-0.133
25490	ENSMUSG00000032511	Scn5a	9	-	119515902	119516064	119512980	119513101	119517347	119517791	25490	8,13,0	8,8,2	10,23,11	2,1,6	311	149	1.52048e-49	4.19391e-47	0.324,0.438,0.0	0.705,0.917,0.468	-0.443
1735	ENSMUSG00000024758	Rtn3	19	-	7456299	7458423	7434930	7435138	7467810	7467867	1735	14,23,12	1,0,0	42,25,19	0,3,2	2273	149	1.97954e-49	5.40203e-47	0.479,1.0,1.0	1.0,0.353,0.384	0.247
34465	ENSMUSG00000069049	Eif2s3y	Y	+	1013378	1013473	1012047	1012169	1014633	1014792	34465	151170138	5,4,8	127,179,0	6,33,0	244	149	3.0533e-49	8.24454e-47	0.949,0.963,0.913	0.928,0.768,NA	0.094
31592	ENSMUSG00000074505	Fat3	9	-	15916203	15916239	15910188	15915621	15919163	15919277	31592	0,5,6	0,1,2	8,5,1	5,4,8	185	149	3.61981e-49	9.67243e-47	NA,0.801,0.707	0.563,0.502,0.091	0.369
25368	ENSMUSG00000067367	Lyar	5	+	38222930	38223054	38220549	38220635	38223133	38223231	25368	0,0,2	3,2,2	0,4,2	1,2,0	273	149	5.06976e-49	1.34072e-46	0.0,0.0,0.353	0.0,0.522,1.0	-0.39
3124	ENSMUSG00000038346	Zfp384	6	+	125025847	125025940	125024786	125025082	125030797	125031022	3124	140158164	62,69,88	119138124	156,142,94	242	149	6.56499e-49	1.71842e-46	0.582,0.585,0.534	0.32,0.374,0.448	0.186
5231	ENSMUSG00000086765	Gm11827	4	+	11124248	11124419	11123957	11124042	11125997	11126998	5231	5,4,0	3,4,0	3,1,2	0,1,0	320	149	7.28846e-49	1.88852e-46	0.437,0.318,NA	1.0,0.318,1.0	-0.395
11300	ENSMUSG00000041763	Tpp2	1	+	43985415	43985454	43983513	43983592	43990510	43990662	11300	17,24,36	21,33,32	15,12,21	50,58,25	188	149	9.4519e-49	2.4246e-46	0.391,0.366,0.471	0.192,0.141,0.4	0.165
31575	ENSMUSG00000020173	Cobl	11	-	12306957	12307128	12266855	12267144	12309613	12309752	31575	7,8,13	1,9,0	8,0,8	10,8,6	320	149	3.07636e-48	7.81334e-46	0.765,0.293,1.0	0.271,0.0,0.383	0.468
7890	ENSMUSG00000033287	Kctd17	15	+	78437583	78437671	78436900	78436994	78438486	78438497	7890	0,1,0	4,0,0	1,3,0	3,2,0	237	149	2.30436e-47	5.79524e-45	0.0,1.0,NA	0.173,0.485,NA	0.171
29840	ENSMUSG00000035696	Rnf38	4	-	44158902	44159052	44152359	44152553	44187448	44187519	29840	12,15,4	19,22,6	6,10,0	52,26,19	299	149	3.31479e-47	8.25544e-45	0.239,0.254,0.249	0.054,0.161,0.0	0.176
25246	ENSMUSG00000039934	Gsap	5	+	21278044	21278140	21272981	21273043	21287676	21287796	25246	71,86,69	0,6,8	46,68,8	14,22,6	245	149	2.6066e-46	6.42927e-44	1.0,0.897,0.84	0.666,0.653,0.448	0.323
24416	ENSMUSG00000071337	Tia1	6	+	86419693	86419812	86418877	86418932	86420323	86420411	24416	0,2,7	0,2,2	0,1,2	7,5,7	268	149	5.23567e-46	1.2791e-43	NA,0.357,0.661	0.0,0.1,0.137	0.43
31312	ENSMUSG00000053453	Thoc7	14	-	13957553	13957631	13954538	13954656	13961184	13961215	31312	4,3,6	20,23,34	8,18,12	21,21,24	227	149	6.62143e-46	1.60239e-43	0.116,0.079,0.104	0.2,0.36,0.247	-0.169
12603	ENSMUSG00000037112	Sik2	9	-	50893957	50894081	50892800	50893389	50895343	50895961	12603	15,22,21	0,2,0	24,12,16	2,5,3	273	149	9.19636e-46	2.20472e-43	1.0,0.857,1.0	0.868,0.567,0.744	0.226
11696	ENSMUSG00000037300	Ttc13	8	-	124699655	124699721	124690276	124690359	124709902	124709973	11696	4,2,1	0,4,1	0,2,1	7,11,4	215	149	1.22878e-45	2.91857e-43	1.0,0.257,0.409	0.0,0.112,0.148	0.469
17593	ENSMUSG00000040363	Bcor	X	-	12055638	12055692	12054968	12055155	12056343	12059190	17593	20,34,29	5,10,7	4,5,15	11,17,22	203	149	8.50188e-45	2.00083e-42	0.746,0.714,0.753	0.211,0.178,0.334	0.497
14094	ENSMUSG00000030609	Aen	7	+	78902229	78902830	78895926	78896014	78905842	78906043	14094	166163137	3,8,13	180194252	7,1,0	750	149	1.00863e-44	2.35212e-42	0.917,0.802,0.677	0.836,0.975,1.0	-0.138
1653	ENSMUSG00000030313	Dennd5b	6	-	149084870	149084936	149080805	149080915	149101182	149101584	1653	7,3,0	8,1,3	0,1,2	6,12,3	215	149	1.17416e-44	2.71347e-42	0.377,0.675,0.0	0.0,0.055,0.316	0.227
13101	ENSMUSG00000028649	Macf1	4	-	123364056	123364074	123360909	123361027	123365272	123365347	13101	5,0,0	419528574	83147141	687508210	167	149	1.02316e-43	2.34341e-41	0.011,0.0,0.0	0.097,0.205,0.375	-0.222
23329	ENSMUSG00000037938	Chchd5	2	+	129130177	129130318	129129699	129129857	129133274	129134134	23329	25,35,37	0,2,0	40,42,26	6,0,6	290	149	2.1059e-43	4.78059e-41	1.0,0.9,1.0	0.774,1.0,0.69	0.145
17970	ENSMUSG00000045519	Zfp560	9	-	20349580	20349663	20345135	20349159	20350531	20350612	17970	1,3,0	0,0,2	2,1,1	3,2,0	232	149	2.58186e-43	5.80964e-41	1.0,1.0,0.0	0.3,0.243,1.0	0.152
7402	ENSMUSG00000040263	Klhdc4	8	-	121801138	121801214	121799447	121799656	121804946	121805106	7402	45,54,59	1,0,3	31,50,26	6,2,8	225	149	3.0726e-43	6.85377e-41	0.968,1.0,0.929	0.774,0.943,0.683	0.166
18976	ENSMUSG00000035401	Emsy	7	-	98645166	98645208	98641492	98641668	98646448	98646523	18976	14,13,6	1,6,3	8,3,1	4,6,5	191	149	9.42683e-43	2.08463e-40	0.916,0.628,0.609	0.609,0.281,0.135	0.376
30302	ENSMUSG00000020166	Cnot2	10	-	116504034	116504114	116501191	116501317	116517316	116517383	30302	44,39,33	1,5,1	36,32,29	4,16,10	229	149	3.52712e-42	7.73313e-40	0.966,0.835,0.955	0.854,0.565,0.654	0.228
14648	ENSMUSG00000035325	Sec31a	5	-	100369595	100369634	100368293	100368352	100373379	100373715	14648	8,8,0	16,17,25	0,0,4	38,31,28	188	149	4.0488e-42	8.80167e-40	0.284,0.272,0.0	0.0,0.0,0.102	0.151
15018	ENSMUSG00000056536	Pign	1	-	105658915	105659006	105657601	105657850	105659292	105659366	15018	6,6,6	4,3,6	2,1,1	8,3,1	240	149	6.44204e-42	1.38867e-39	0.482,0.554,0.383	0.134,0.171,0.383	0.244
34370	ENSMUSG00000025766	D3Ertd751e	3	+	41744695	41744812	41742610	41742689	41746547	41746728	34370	0,4,7	0,1,1	6,2,3	4,2,5	266	149	7.52378e-42	1.60833e-39	NA,0.691,0.797	0.457,0.359,0.252	0.388
19774	ENSMUSG00000032479	Map4	9	+	110071025	110071139	110068692	110068985	110078002	110078084	19774	71,93,70	29,43,22	131,64,70	24,21,5	263	149	9.23003e-42	1.95677e-39	0.581,0.551,0.643	0.756,0.633,0.888	-0.167
5047	ENSMUSG00000039903	Eva1c	16	+	90869565	90869689	90830807	90831432	90876038	90876191	5047	20,21,14	10,9,13	36,26,27	4,4,8	273	149	1.22925e-41	2.58466e-39	0.522,0.56,0.37	0.831,0.78,0.648	-0.269
19724	ENSMUSG00000020716	Nf1	11	+	79463232	79463295	79458770	79458906	79468716	79468875	19724	9,4,1	1,5,3	10,10,7	3,1,0	212	149	1.30984e-40	2.73171e-38	0.863,0.36,0.19	0.701,0.875,1.0	-0.388
15216	ENSMUSG00000032312	Csk	9	-	57633994	57634045	57631366	57631443	57644994	57645109	15216	14,15,18	28,24,43	6,13,2	43,47,30	200	149	1.83075e-40	3.7873e-38	0.271,0.318,0.238	0.094,0.171,0.047	0.172
15062	ENSMUSG00000008855	Hdac5	11	-	102201232	102201404	102200399	102200533	102202052	102202334	15062	292329393	2,5,5	315308253	22,16,14	321	149	1.8978e-40	3.89458e-38	0.985,0.968,0.973	0.869,0.899,0.893	0.088
15574	ENSMUSG00000069601	Ank3	10	+	69904447	69904510	69904197	69904270	69920437	69920491	15574	7,14,6	0,5,0	8,9,7	9,1,8	212	149	2.94975e-40	6.00532e-38	1.0,0.663,1.0	0.385,0.863,0.381	0.345
7608	ENSMUSG00000032384	Csnk1g1	9	+	65921003	65921068	65909019	65909168	65950015	65950064	7608	0,14,2	3,0,0	5,4,0	0,7,2	214	149	3.65091e-40	7.37427e-38	0.0,1.0,1.0	1.0,0.285,0.0	0.238
25167	ENSMUSG00000042323	Pbrm1	14	+	31110414	31110579	31107108	31107310	31117012	31117083	25167	10,14,12	5,10,11	12,14,16	5,4,0	314	149	4.61176e-40	9.24226e-38	0.487,0.399,0.341	0.532,0.624,1.0	-0.31
23260	ENSMUSG00000055436	Srsf11	3	-	158024697	158024761	158023408	158024231	158026724	158026858	23260	2,8,1	7,10,6	0,3,0	15,16,8	213	149	8.83174e-40	1.75621e-37	0.167,0.359,0.104	0.0,0.116,0.0	0.171
24114	ENSMUSG00000047115	Fam221a	6	+	49385372	49385455	49382962	49383079	49388816	49390539	24114	29,50,67	11,19,11	63,75,56	5,6,9	232	149	9.18021e-40	1.81147e-37	0.629,0.628,0.796	0.89,0.889,0.8	-0.175
1411	ENSMUSG00000097558	Gm26902	19	+	34475382	34476041	34474832	34474966	34479239	34481546	1411	7,11,6	0,0,1	9,10,0	0,2,2	808	149	1.15158e-39	2.255e-37	1.0,1.0,0.525	1.0,0.48,0.0	0.348
16457	ENSMUSG00000114470	AC175538.2	13	-	115092620	115092802	115088847	115088961	115101470	115101709	16457	2,2,0	14,25,21	2,6,5	6,14,3	331	149	1.23829e-39	2.40641e-37	0.06,0.035,0.0	0.13,0.162,0.429	-0.209
1631	ENSMUSG00000079164	Tlr5	1	+	182957945	182958069	182954821	182954882	182969013	182969141	1631	22,3,8	0,2,1	0,10,8	3,2,2	273	149	1.20145e-38	2.31725e-36	1.0,0.45,0.814	0.0,0.732,0.686	0.282
22530	ENSMUSG00000030538	Cib1	7	-	80230315	80230424	80228397	80228548	80232509	80232597	22530	195232238	0,6,0	215261345	11,19,20	258	149	1.00082e-37	1.91589e-35	1.0,0.957,1.0	0.919,0.888,0.909	0.08
5065	ENSMUSG00000037885	Stk35	2	+	129810487	129811237	129801403	129802004	129827773	129828974	5065	140180130	17,27,12	144177225	4,17,8	899	149	1.20136e-37	2.28275e-35	0.577,0.525,0.642	0.856,0.633,0.823	-0.189
29054	ENSMUSG00000036529	Sbf1	15	-	89295951	89296029	89295394	89295576	89299482	89299620	29054	78,76,85	4,4,9	72,95,56	13,6,26	227	149	1.32485e-37	2.4989e-35	0.928,0.926,0.861	0.784,0.912,0.586	0.144
27148	ENSMUSG00000032355	Mlip	9	-	77112973	77113048	77102111	77102393	77138349	77138451	27148	1,1,0	0,7,10	0,6,1	0,16,2	224	149	1.35531e-37	2.5377e-35	1.0,0.087,0.0	NA,0.2,0.25	0.137
2625	ENSMUSG00000020400	Tnip1	11	-	54940710	54940882	54939597	54939735	54956020	54956178	2625	30,31,19	11,7,5	52,25,19	6,1,2	321	149	2.6853e-37	4.99155e-35	0.559,0.673,0.638	0.801,0.921,0.815	-0.222
1910	ENSMUSG00000009995	Taz	X	+	74288661	74288714	74288447	74288513	74289104	74289182	1910	98123154	32,36,25	119,98,83	46,39,57	202	149	2.87989e-37	5.31474e-35	0.693,0.716,0.82	0.656,0.65,0.518	0.135
4137	ENSMUSG00000067825	Pex26	6	+	121187258	121187566	121185709	121185850	121190100	121190247	4137	43,53,37	2,0,0	45,58,70	6,3,2	457	149	4.4538e-37	8.16064e-35	0.875,1.0,1.0	0.71,0.863,0.919	0.128
25165	ENSMUSG00000042323	Pbrm1	14	+	31045329	31045425	31044623	31044709	31046331	31046423	25165	3,9,2	17,15,13	29,2,10	9,4,5	245	149	4.94602e-37	8.99824e-35	0.097,0.267,0.086	0.662,0.233,0.549	-0.331
34047	ENSMUSG00000048251	Bcl11b	12	-	107965671	107965887	107910402	107917414	107989464	107989830	34047	6,7,4	1,4,2	1,3,1	2,0,0	365	149	9.20209e-37	1.66234e-34	0.71,0.417,0.449	0.17,1.0,1.0	-0.198
11697	ENSMUSG00000037300	Ttc13	8	-	124699655	124699721	124695660	124695752	124709902	124709973	11697	6,3,3	9,13,9	0,2,1	7,20,14	215	149	1.09835e-36	1.97027e-34	0.316,0.138,0.188	0.0,0.065,0.047	0.177
17727	ENSMUSG00000032599	Ip6k2	9	+	108796540	108796572	108796130	108796396	108796654	108796783	17727	7,10,9	8,8,19	3,2,9	31,17,17	181	149	1.47472e-36	2.62704e-34	0.419,0.507,0.281	0.074,0.088,0.304	0.247
5834	ENSMUSG00000036197	Gxylt1	15	-	93265870	93265963	93261746	93261918	93274875	93275151	5834	9,29,8	30,34,29	0,9,2	29,19,20	242	149	1.81836e-36	3.21686e-34	0.156,0.344,0.145	0.0,0.226,0.058	0.12
32543	ENSMUSG00000046753	Ccdc66	14	-	27505637	27505663	27498723	27498889	27506650	27506715	32543	0,0,1	2,1,0	5,3,1	2,0,2	175	149	2.99814e-36	5.26769e-34	0.0,0.0,1.0	0.68,1.0,0.299	-0.326
28302	ENSMUSG00000040268	Plekha1	7	+	130909587	130909735	130908335	130908425	130910831	130913312	28302	28,49,64	5,10,6	38,24,39	13,16,9	297	149	3.26554e-36	5.69848e-34	0.737,0.711,0.843	0.595,0.429,0.685	0.194
10364	ENSMUSG00000056228	Cars2	8	-	11547029	11547087	11542901	11542977	11547726	11547844	10364	1,1,0	4,1,0	2,3,1	2,0,5	207	149	5.41696e-36	9.38892e-34	0.153,0.419,NA	0.419,1.0,0.126	-0.229
30869	ENSMUSG00000034156	Tspoap1	11	+	87768800	87768821	87768429	87768480	87769677	87769882	30869	39,38,22	24,23,7	67,33,111	13,4,34	170	149	6.99623e-36	1.20448e-33	0.588,0.592,0.734	0.819,0.879,0.741	-0.175
2648	ENSMUSG00000036864	Proser3	7	-	30550757	30550834	30549606	30549703	30552207	30552296	2648	3,3,0	8,5,5	9,16,18	3,2,6	226	149	7.72058e-36	1.32032e-33	0.198,0.283,0.0	0.664,0.841,0.664	-0.563
28973	ENSMUSG00000020527	Myo19	11	+	84895477	84895554	84895267	84895364	84897120	84897211	28973	4,2,1	1,4,1	3,3,12	3,0,0	226	149	9.8891e-36	1.67997e-33	0.725,0.248,0.397	0.397,1.0,1.0	-0.342
25320	ENSMUSG00000111761	AC112680.3	9	-	60543195	60543260	60528315	60528430	60545725	60545882	25320	2,1,4	2,2,0	2,0,2	3,0,6	214	149	1.07968e-35	1.81587e-33	0.41,0.258,1.0	0.317,NA,0.188	0.303
32272	ENSMUSG00000031728	Zfp821	8	+	109708028	109708144	109706087	109706419	109709410	109709527	32272	23,27,18	1,7,6	22,12,18	8,7,15	265	149	1.08306e-35	1.81587e-33	0.928,0.684,0.628	0.607,0.491,0.403	0.246
7554	ENSMUSG00000078671	Chd2	7	-	73507805	73507913	73504987	73505128	73514089	73514151	7554	30,23,34	4,11,1	43,16,18	2,2,0	257	149	1.32698e-35	2.21037e-33	0.813,0.548,0.952	0.926,0.823,1.0	-0.145
966	ENSMUSG00000024613	Tcof1	18	-	60832165	60832309	60831773	60831995	60832426	60832624	966	39,31,21	0,2,0	32,24,18	4,0,5	293	149	3.19987e-35	5.29568e-33	1.0,0.887,1.0	0.803,1.0,0.647	0.146
564	ENSMUSG00000059022	Kcp	6	-	29498786	29498880	29498428	29498514	29498956	29499036	564	1,0,2	0,1,0	2,0,1	0,3,2	243	149	3.32439e-35	5.4665e-33	1.0,0.0,1.0	1.0,0.0,0.235	0.255
67	ENSMUSG00000002546	Golga2	2	+	32293314	32293395	32292092	32292215	32296625	32296721	67	37,36,45	26,15,29	48,11,23	36,42,21	230	149	4.29073e-35	7.01056e-33	0.48,0.609,0.501	0.463,0.145,0.415	0.189
14095	ENSMUSG00000030609	Aen	7	+	78902343	78902830	78895933	78896014	78905842	78906043	14095	169145127	3,8,13	155156217	7,1,0	636	149	7.79415e-35	1.26541e-32	0.93,0.809,0.696	0.838,0.973,1.0	-0.125
23039	ENSMUSG00000086629	2810403D21Rik	X	+	108972120	108972170	108901463	108901555	108974264	108974398	23039	6,1,4	1,0,1	2,0,1	0,0,5	199	149	1.04243e-34	1.68179e-32	0.818,1.0,0.75	1.0,NA,0.13	0.291
23890	ENSMUSG00000022270	Retreg1	15	+	25941125	25941243	25940886	25940950	25964223	25964350	23890	19,37,21	15,0,10	30,15,27	16,25,17	267	149	2.56015e-34	4.10456e-32	0.414,1.0,0.54	0.511,0.251,0.47	0.241
19062	ENSMUSG00000021870	Slmap	14	-	26453537	26453600	26442574	26442634	26459903	26459954	19062	6,10,6	3,0,2	6,11,9	2,13,5	212	149	4.80142e-34	7.65006e-32	0.584,1.0,0.678	0.678,0.373,0.559	0.217
2921	ENSMUSG00000040225	Prrc2c	1	-	162674102	162674151	162671787	162673656	162675604	162675841	2921	7,5,5	11,21,25	3,2,0	24,33,32	198	149	9.63881e-34	1.52626e-31	0.324,0.152,0.131	0.086,0.044,0.0	0.159
28	ENSMUSG00000095687	Rnaset2a	17	-	8141595	8141653	8137887	8137958	8145541	8145602	28	8,12,11	9,3,10	12,11,16	0,9,0	207	149	1.57977e-33	2.48615e-31	0.39,0.742,0.442	1.0,0.468,1.0	-0.298
14705	ENSMUSG00000032407	U2surp	9	-	95500687	95500819	95495834	95495933	95502539	95502584	14705	86,103,69	2,1,0	132,77,63	5,14,6	281	149	1.00364e-32	1.56984e-30	0.958,0.982,1.0	0.933,0.745,0.848	0.138
34726	ENSMUSG00000035165	Kcne3	7	+	100182991	100183074	100182681	100182823	100184137	100184863	34726	2,1,2	6,3,0	3,7,0	0,1,2	232	149	1.37298e-32	2.13453e-30	0.176,0.176,1.0	1.0,0.818,0.0	-0.155
30994	ENSMUSG00000026743	Mllt10	2	+	18126133	18126229	18123718	18123812	18146776	18146872	30994	31,31,12	6,13,5	37,31,35	6,2,1	245	149	2.8374e-32	4.38464e-30	0.759,0.592,0.593	0.789,0.904,0.955	-0.235
2820	ENSMUSG00000014353	Tmem87b	2	+	128839147	128839221	128837301	128837395	128840731	128840803	2820	14,9,11	6,11,4	5,6,2	12,4,8	223	149	3.89277e-32	5.9439e-30	0.609,0.353,0.648	0.218,0.501,0.143	0.249
34367	ENSMUSG00000025766	D3Ertd751e	3	+	41744704	41744812	41742662	41742689	41746547	41746728	34367	0,3,6	0,1,1	4,2,3	4,2,5	257	149	3.87562e-32	5.9439e-30	NA,0.635,0.777	0.367,0.367,0.258	0.375
32751	ENSMUSG00000062609	Kcnj15	16	+	95291810	95291896	95258246	95258451	95295590	95300211	32751	20,18,8	14,7,7	6,29,22	1,12,0	235	149	4.86358e-32	7.38228e-30	0.475,0.62,0.42	0.792,0.605,1.0	-0.294
772	ENSMUSG00000038084	Opa1	16	+	29588822	29588876	29588251	29588359	29589680	29589748	772	8,7,4	14,10,15	0,1,2	27,19,4	203	149	6.97514e-32	1.05251e-29	0.295,0.339,0.164	0.0,0.037,0.268	0.164
357	ENSMUSG00000026211	Obsl1	1	-	75492227	75492342	75491357	75491457	75492505	75492631	357	8,4,7	1,4,0	1,11,0	3,0,9	264	149	7.66789e-32	1.15027e-29	0.819,0.361,1.0	0.158,1.0,0.0	0.341
9383	ENSMUSG00000038664	Herc1	9	+	66464705	66464758	66462828	66463097	66465380	66465581	9383	47,54,31	4,6,5	74,69,43	3,0,0	202	149	1.97508e-31	2.94562e-29	0.897,0.869,0.821	0.948,1.0,1.0	-0.12
5069	ENSMUSG00000029817	Tra2a	6	-	49252802	49253108	49252381	49252515	49263837	49264011	5069	151127131	83166210	215,132,97	225340323	455	149	2.01882e-31	2.99345e-29	0.373,0.2,0.17	0.238,0.113,0.09	0.101
13773	ENSMUSG00000030016	Zfp638	6	+	83981683	83981785	83976201	83976350	83983975	83984074	13773	16,25,27	0,1,0	19,40,10	0,10,0	251	149	2.2859e-31	3.36999e-29	1.0,0.937,1.0	1.0,0.704,1.0	0.078
4419	ENSMUSG00000027939	Nup210l	3	+	90192954	90193172	90186031	90186123	90198050	90198187	4419	2,0,2	0,3,0	2,6,1	0,3,0	367	149	4.97182e-31	7.28784e-29	1.0,0.0,1.0	1.0,0.448,1.0	-0.149
18402	ENSMUSG00000052337	Immt	6	+	71866725	71866740	71863140	71863270	71868579	71868803	18402	0,62,0	41,47,58	0,10,0	49,40,23	164	149	5.24768e-31	7.6485e-29	0.0,0.545,0.0	0.0,0.185,0.0	0.12
26514	ENSMUSG00000005360	Slc1a3	15	-	8687710	8687812	8680520	8681176	8688287	8688425	26514	0,3,0	4,2,0	1,0,0	0,1,1	251	149	5.34454e-31	7.74566e-29	0.0,0.471,NA	1.0,0.0,0.0	-0.098
29215	ENSMUSG00000037458	Azin1	15	-	38507186	38507346	38501403	38501600	38514472	38514609	29215	20,19,16	30,50,42	17,6,8	68,58,74	309	149	5.94433e-31	8.56651e-29	0.243,0.155,0.155	0.108,0.048,0.05	0.116
15830	ENSMUSG00000039630	Hnrnpu	1	-	178325242	178325313	178323619	178323713	178329221	178329407	15830	3,4,0	0,0,2	2,7,5	0,0,4	220	149	8.88974e-31	1.27396e-28	1.0,1.0,0.0	1.0,1.0,0.458	-0.153
7754	ENSMUSG00000091586	Cyp4f17	17	+	32528275	32528358	32528046	32528111	32528716	32528894	7754	12,18,11	14,0,20	8,5,10	15,24,10	232	149	1.41949e-30	2.02293e-28	0.355,1.0,0.261	0.255,0.118,0.391	0.284
17503	ENSMUSG00000054715	Zscan22	7	+	12903600	12904085	12897814	12897943	12906233	12908239	17503	6,7,2	7,7,13	24,16,8	9,0,7	634	149	2.65824e-30	3.76735e-28	0.168,0.19,0.035	0.385,1.0,0.212	-0.401
11116	ENSMUSG00000031667	Aktip	8	-	91131922	91132003	91131040	91131152	91133899	91133997	11116	44,47,37	94,94,112	56,41,53	138,94,0	230	149	3.08551e-30	4.34888e-28	0.233,0.245,0.176	0.208,0.22,1.0	-0.258
19382	ENSMUSG00000090841	Myl6	10	-	128492938	128493045	128492601	128492745	128493333	128493353	19382	63,54,51	8,12,6	137113128	0,13,5	256	149	3.96093e-30	5.55223e-28	0.821,0.724,0.832	1.0,0.835,0.937	-0.132
17172	ENSMUSG00000044712	Slc38a6	12	+	73293698	73293799	73292159	73292233	73310144	73310197	17172	0,3,2	10,8,11	2,7,7	9,7,10	250	149	4.19496e-30	5.84832e-28	0.0,0.183,0.098	0.117,0.373,0.294	-0.168
29711	ENSMUSG00000024045	Akap8	17	-	32317845	32317878	32316186	32316667	32318770	32318809	29711	5,4,9	8,5,6	8,4,7	4,2,0	182	149	8.21622e-30	1.13926e-27	0.338,0.396,0.551	0.621,0.621,1.0	-0.319
32566	ENSMUSG00000043411	Usp48	4	+	137636933	137636987	137634897	137635008	137637759	137637890	32566	11,19,27	23,26,23	15,11,8	40,32,26	203	149	9.65432e-30	1.33147e-27	0.26,0.349,0.463	0.216,0.201,0.184	0.157
33611	ENSMUSG00000110206	Flt3l	7	-	45131666	45131740	45131374	45131566	45132068	45132137	33611	38,36,56	13,28,33	29,56,56	13,12,11	223	149	2.16436e-29	2.96899e-27	0.661,0.462,0.531	0.598,0.757,0.773	-0.158
12685	ENSMUSG00000052889	Prkcb	7	+	122627655	122627871	122600689	122600830	122633744	122634399	12685	7,4,12	1,1,5	6,1,4	10,3,0	365	149	2.39846e-29	3.27263e-27	0.741,0.62,0.495	0.197,0.12,1.0	0.18
17669	ENSMUSG00000002885	Adgre5	8	-	83731902	83732037	83729381	83729525	83733413	83733566	17669	93192240	35,40,21	197,109,59	51,46,32	284	149	2.87639e-29	3.90397e-27	0.582,0.716,0.857	0.67,0.554,0.492	0.146
24390	ENSMUSG00000030035	Wbp1	6	-	83120184	83120287	83119435	83119720	83121202	83121559	24390	17,30,31	10,2,11	37,7,24	1,0,0	252	149	3.75274e-29	5.0666e-27	0.501,0.899,0.625	0.956,1.0,1.0	-0.31
32791	ENSMUSG00000039128	Cdc123	2	-	5804910	5805033	5803946	5803975	5807430	5807506	32791	200219234	3,11,9	212184234	11,30,22	272	149	6.07114e-29	8.15376e-27	0.973,0.916,0.934	0.913,0.771,0.854	0.095
24355	ENSMUSG00000035601	Trmt10b	4	+	45299746	45299897	45297154	45297195	45300416	45300627	24355	1,0,0	0,6,5	13,0,13	2,3,4	300	149	8.35092e-29	1.11572e-26	1.0,0.0,0.0	0.764,0.0,0.617	-0.127
16396	ENSMUSG00000079036	Alkbh1	12	-	87441642	87441780	87440305	87440414	87443641	87443826	16396	25,16,28	6,10,7	17,26,4	19,8,10	287	149	1.62301e-28	2.14605e-26	0.684,0.454,0.675	0.317,0.628,0.172	0.232
30558	ENSMUSG00000055897	Ppp4r1l-ps	2	-	173581971	173582113	173580437	173581296	173586996	173587115	30558	14,12,0	4,3,0	7,21,10	2,0,0	291	149	1.6209e-28	2.14605e-26	0.642,0.672,NA	0.642,1.0,1.0	-0.224
466	ENSMUSG00000005983	1700037C18Rik	16	-	3907998	3908137	3907012	3907194	3908604	3908623	466	3,5,4	3,5,6	5,1,7	0,0,4	288	149	2.04547e-28	2.69078e-26	0.341,0.341,0.256	1.0,1.0,0.475	-0.512
4722	ENSMUSG00000043251	Exoc3l	8	-	105295259	105295435	105294964	105295184	105295625	105295706	4722	42,31,37	8,14,13	40,24,7	20,20,8	325	149	2.07068e-28	2.71005e-26	0.706,0.504,0.566	0.478,0.355,0.286	0.219
8200	ENSMUSG00000030279	C2cd5	6	-	143020323	143020374	143017882	143018073	143029159	143029246	8200	14,14,8	5,7,6	7,9,10	18,8,8	200	149	3.20819e-28	4.17749e-26	0.676,0.598,0.498	0.225,0.456,0.482	0.203
4698	ENSMUSG00000108621	Gm37494	7	+	39553227	39553332	39552500	39552611	39563701	39563828	4698	18,4,0	0,2,4	23,3,18	0,1,0	254	149	3.63537e-28	4.70982e-26	1.0,0.54,0.0	1.0,0.638,1.0	-0.366
26279	ENSMUSG00000020642	Rnf144a	12	-	26405318	26405392	26389393	26389575	26413763	26413831	26279	2,12,15	10,7,8	74,6,11	19,6,5	223	149	5.00425e-28	6.45071e-26	0.118,0.534,0.556	0.722,0.401,0.595	-0.17
9660	ENSMUSG00000039997	Ifi203	1	-	173928274	173929516	173926805	173927222	173935009	173935177	9660	63,63,72	13,4,23	93,82,46	9,10,0	1391	149	5.5782e-28	7.15461e-26	0.342,0.628,0.251	0.525,0.468,1.0	-0.257
8012	ENSMUSG00000037364	Srrt	5	-	137301317	137301647	137300243	137300413	137302125	137302314	8012	167149161	31,31,30	109,125,73	41,22,46	479	149	7.51828e-28	9.59497e-26	0.626,0.599,0.625	0.453,0.639,0.33	0.143
1927	ENSMUSG00000026034	Clk1	1	-	58420120	58420211	58419666	58419733	58421082	58421308	1927	86,59,137	65,35,25	375267143	43,15,9	240	149	8.27667e-28	1.05105e-25	0.451,0.511,0.773	0.844,0.917,0.908	-0.311
17137	ENSMUSG00000021838	Samd4	14	+	47052849	47053113	47016276	47016795	47064219	47064329	17137	12,20,9	11,15,9	22,15,12	9,0,7	413	149	9.10765e-28	1.15088e-25	0.282,0.325,0.265	0.469,1.0,0.382	-0.326
23030	ENSMUSG00000079620	Muc4	16	+	32763910	32763999	32762433	32762564	32765683	32765863	23030	18,33,2	1,2,2	10,36,87	0,0,20	238	149	1.24238e-27	1.56223e-25	0.918,0.912,0.385	1.0,1.0,0.731	-0.172
4679	ENSMUSG00000029798	Herc6	6	+	57607633	57607707	57604072	57604200	57610802	57610921	4679	0,7,3	0,0,2	7,4,2	0,4,1	223	149	1.33644e-27	1.67231e-25	NA,1.0,0.501	1.0,0.401,0.572	0.093
31107	ENSMUSG00000029658	Wdr95	5	+	149596315	149596355	149595249	149595391	149597499	149597588	31107	7,1,2	0,0,5	1,5,33	0,0,2	189	149	1.49601e-27	1.86289e-25	1.0,1.0,0.24	1.0,1.0,0.929	-0.23
8649	ENSMUSG00000097466	D430036J16Rik	9	+	81639160	81639183	81632417	81632480	81642546	81642702	8649	10,9,14	2,0,1	23,13,29	7,2,7	172	149	1.14079e-26	1.4137e-24	0.812,1.0,0.924	0.74,0.849,0.782	0.122
8540	ENSMUSG00000034300	Fam53c	18	+	34763072	34763130	34762494	34762724	34768167	34768952	8540	14,50,37	4,14,13	42,39,51	5,0,11	207	149	1.96496e-26	2.42333e-24	0.716,0.72,0.672	0.858,1.0,0.769	-0.173
21418	ENSMUSG00000024011	Pi16	17	+	29326847	29326946	29326273	29326362	29327837	29327970	21418	39,59,68	8,6,16	31116115	10,33,51	248	149	2.05944e-26	2.52769e-24	0.745,0.855,0.719	0.651,0.679,0.575	0.138
30116	ENSMUSG00000024491	Rbm27	18	+	42313970	42314135	42305679	42305814	42317600	42317750	30116	13,23,10	5,5,0	19,8,13	0,1,2	314	149	2.60411e-26	3.18099e-24	0.552,0.686,1.0	1.0,0.792,0.755	-0.103
33308	ENSMUSG00000023079	Gtf2ird1	5	-	134366835	134366916	134363901	134363979	134376106	134376135	33308	5,2,6	6,1,2	1,7,4	2,1,0	230	149	3.34844e-26	4.07081e-24	0.351,0.564,0.66	0.245,0.819,1.0	-0.163
24465	ENSMUSG00000040761	Spen	4	-	141480745	141480814	141471369	141479389	141483724	141483825	24465	8,18,10	3,9,2	4,15,3	7,10,6	218	149	4.65205e-26	5.62899e-24	0.646,0.578,0.774	0.281,0.506,0.255	0.319
24221	ENSMUSG00000031788	Kifc3	8	-	95129195	95129334	95126525	95126707	95134716	95134859	24221	137158143	0,2,3	102,115,81	14,4,3	288	149	4.86563e-26	5.85978e-24	1.0,0.976,0.961	0.79,0.937,0.933	0.092
3838	ENSMUSG00000041263	Rusc1	3	-	89090495	89090906	89089668	89089767	89091137	89092561	3838	6,13,8	0,0,1	11,11,15	3,1,1	560	149	7.77193e-26	9.31615e-24	1.0,1.0,0.68	0.494,0.745,0.8	0.214
7773	ENSMUSG00000011958	Bnip2	9	+	70004305	70004341	70003568	70003667	70007063	70008317	7773	92152164	53,66,73	161,123,74	121,112,87	185	149	8.04508e-26	9.59872e-24	0.583,0.65,0.644	0.517,0.469,0.407	0.161
1315	ENSMUSG00000087380	2210408F21Rik	6	+	31328288	31328360	31285002	31285120	31335990	31336062	1315	33,50,48	2,7,1	25,52,20	16,13,9	221	149	9.2529e-26	1.09887e-23	0.918,0.828,0.97	0.513,0.729,0.6	0.291
33306	ENSMUSG00000023079	Gtf2ird1	5	-	134366835	134366895	134363901	134363979	134376106	134376135	33306	0,0,2	6,1,2	0,3,4	2,1,0	209	149	2.38779e-25	2.82266e-23	0.0,0.0,0.416	0.0,0.681,1.0	-0.422
3416	ENSMUSG00000010122	Slc47a1	11	-	61366528	61366894	61363393	61363491	61367672	61367717	3416	4,11,8	2,3,2	7,15,4	3,0,0	515	149	3.61222e-25	4.25049e-23	0.367,0.515,0.536	0.403,1.0,1.0	-0.328
30620	ENSMUSG00000037426	Depdc5	5	+	32864157	32864312	32863771	32863821	32864576	32864699	30620	3,0,3	4,3,2	8,2,9	2,5,2	304	149	4.36244e-25	5.10983e-23	0.269,0.0,0.424	0.662,0.164,0.688	-0.274
1885	ENSMUSG00000025326	Ube3a	7	+	59243349	59243469	59228801	59229271	59247172	59247217	1885	11,15,3	19,16,13	1,9,0	16,13,18	269	149	5.84635e-25	6.81685e-23	0.243,0.342,0.113	0.033,0.277,0.0	0.129
1061	ENSMUSG00000020593	Lpin1	12	-	16584507	16584651	16580703	16580904	16589717	16589766	1061	7,2,0	4,7,5	2,8,7	7,0,2	293	149	6.3263e-25	7.34308e-23	0.471,0.127,0.0	0.127,1.0,0.64	-0.39
8401	ENSMUSG00000066043	Phactr4	4	-	132383281	132383362	132378404	132378563	132386891	132387065	8401	42,54,29	0,10,1	24,35,35	4,13,6	230	149	6.46887e-25	7.47476e-23	1.0,0.778,0.949	0.795,0.636,0.791	0.168
31977	ENSMUSG00000090925	1810064F22Rik	9	-	22208882	22208949	22206150	22206276	22213722	22213839	31977	12,7,4	8,7,9	2,7,10	17,16,22	216	149	7.16512e-25	8.24213e-23	0.509,0.408,0.235	0.075,0.232,0.239	0.202
7422	ENSMUSG00000030083	Abtb1	6	-	88840709	88840781	88839626	88839771	88840837	88840900	7422	86,72,67	4,5,8	84,86,66	29,13,3	221	149	7.54319e-25	8.6383e-23	0.935,0.907,0.85	0.661,0.817,0.937	0.092
6621	ENSMUSG00000030029	Lrig1	6	-	94607291	94607438	94606102	94606363	94608039	94608165	6621	107,106,98	8,11,9	132164251	3,1,1	296	149	8.14897e-25	9.29055e-23	0.871,0.829,0.846	0.957,0.988,0.992	-0.13
13383	ENSMUSG00000030660	Pik3c2a	7	-	116405859	116405963	116394200	116394358	116417452	116418581	13383	19,25,11	3,0,0	11,4,13	6,1,0	253	149	1.35893e-24	1.54245e-22	0.789,1.0,1.0	0.519,0.702,1.0	0.189
18145	ENSMUSG00000001964	Emd	X	+	74256877	74256924	74255742	74255876	74260781	74261548	18145	47,39,48	0,2,0	97,75,80	2,18,2	196	149	1.65245e-24	1.86734e-22	1.0,0.937,1.0	0.974,0.76,0.968	0.078
28260	ENSMUSG00000097039	Pvt1	15	+	62244718	62244857	62242433	62242561	62249157	62249223	28260	8,4,1	1,1,1	1,7,6	5,3,2	288	149	2.05264e-24	2.3094e-22	0.805,0.674,0.341	0.094,0.547,0.608	0.19
23843	ENSMUSG00000029687	Ezh2	6	-	47541844	47541970	47540676	47540855	47542365	47542406	23843	9,17,12	3,1,2	16,13,6	9,10,5	275	149	2.08972e-24	2.34085e-22	0.619,0.902,0.765	0.491,0.413,0.394	0.329
2951	ENSMUSG00000012114	Med15	16	-	17663376	17663496	17655677	17655805	17671544	17671673	2951	75,89,88	7,13,8	106,40,101	22,20,15	269	149	2.69783e-24	3.0089e-22	0.856,0.791,0.859	0.727,0.526,0.789	0.155
20042	ENSMUSG00000027763	Mbnl1	3	+	60622145	60622240	60621422	60621458	60625123	60625198	20042	120,106,91	14,9,0	164,104,82	0,0,2	244	149	2.74252e-24	3.04551e-22	0.84,0.878,1.0	1.0,1.0,0.962	-0.081
2830	ENSMUSG00000047804	Akap10	11	-	61904774	61904859	61900309	61900446	61909847	61909946	2830	8,2,6	1,1,5	11,7,2	2,1,0	234	149	2.87608e-24	3.18005e-22	0.836,0.56,0.433	0.778,0.817,1.0	-0.255
34234	ENSMUSG00000063450	Syne2	12	+	76100027	76100096	76099229	76099512	76100991	76101131	34234	66,86,94	68,57,49	138,63,47	83,78,123	218	149	3.39503e-24	3.73774e-22	0.399,0.508,0.567	0.532,0.356,0.207	0.126
10257	ENSMUSG00000037101	Ttc29	8	+	78217864	78218017	78214007	78214071	78218786	78218885	10257	29,22,13	2,0,0	27,25,57	0,3,8	302	149	3.75643e-24	4.11794e-22	0.877,1.0,1.0	1.0,0.804,0.779	0.098
24536	ENSMUSG00000109564	Muc16	9	-	18564403	18564442	18562782	18562907	18564815	18564851	24536	0,3,1	0,2,0	0,2,1	0,0,1	188	149	4.6718e-24	5.09961e-22	NA,0.543,1.0	NA,1.0,0.442	0.051
32690	ENSMUSG00000035597	Prpf39	12	+	65055433	65055533	65055155	65055320	65055637	65055764	32690	21,25,9	31,25,37	6,10,22	41,64,41	249	149	5.34075e-24	5.80512e-22	0.288,0.374,0.127	0.081,0.086,0.243	0.126
14838	ENSMUSG00000058835	Abi1	2	-	22953434	22953608	22946575	22946761	22957017	22957118	14838	144134135	10,16,17	225,94,116	0,10,7	323	149	5.50429e-24	5.95764e-22	0.869,0.794,0.786	1.0,0.813,0.884	-0.083
10430	ENSMUSG00000058486	Wdr91	6	-	34909676	34909827	34909446	34909540	34910509	34910563	10430	1,4,0	0,4,0	8,1,5	1,1,2	300	149	6.85421e-24	7.38757e-22	1.0,0.332,NA	0.799,0.332,0.554	0.104
21449	ENSMUSG00000112964	CT009718.1	13	-	74450235	74450362	74449955	74450016	74462581	74462666	21449	15,33,24	7,7,0	33,32,11	2,0,0	276	149	7.67689e-24	8.23965e-22	0.536,0.718,1.0	0.899,1.0,1.0	-0.215
30036	ENSMUSG00000026150	Mff	1	+	82741817	82741976	82735469	82735507	82747082	82747142	30036	28,48,27	37,70,63	24,44,48	22,43,37	308	149	8.3656e-24	8.94143e-22	0.268,0.249,0.172	0.345,0.331,0.386	-0.124
8668	ENSMUSG00000086141	9030622O22Rik	2	-	147988798	147988865	147972675	147973014	148011250	148011355	8668	6,14,9	5,3,20	2,5,26	1,29,47	216	149	1.25259e-23	1.33325e-21	0.453,0.763,0.237	0.58,0.106,0.276	0.164
6022	ENSMUSG00000054426	A930005H10Rik	3	-	115886213	115886375	115881580	115881838	115887775	115888094	6022	25,28,62	46,49,55	57,75,41	36,50,42	311	149	1.45984e-23	1.54743e-21	0.207,0.215,0.351	0.431,0.418,0.319	-0.132
24418	ENSMUSG00000071337	Tia1	6	+	86423605	86423671	86419928	86420411	86424344	86424420	24418	28,13,27	10,21,11	19,6,13	19,27,29	215	149	1.52498e-23	1.60983e-21	0.66,0.3,0.63	0.409,0.133,0.237	0.27
30576	ENSMUSG00000038535	Zfp280d	9	+	72309251	72309406	72307950	72308068	72312077	72312248	30576	10,9,4	5,10,4	1,6,2	8,11,2	304	149	1.65757e-23	1.74262e-21	0.495,0.306,0.329	0.058,0.211,0.329	0.177
23318	ENSMUSG00000037907	Ankrd13b	11	-	77472013	77472179	77470486	77471878	77472301	77472378	23318	2,8,3	4,8,1	10,20,7	8,1,0	315	149	1.68919e-23	1.76862e-21	0.191,0.321,0.587	0.372,0.904,1.0	-0.392
28791	ENSMUSG00000030148	Clec4a2	6	+	123140655	123140768	123139250	123139408	123142362	123142858	28791	63,75,81	6,4,16	89,132,24	2,2,5	262	149	1.92849e-23	2.01096e-21	0.857,0.914,0.742	0.962,0.974,0.732	-0.052
31120	ENSMUSG00000027620	Rbm39	2	-	156178879	156178952	156177160	156177385	156179176	156179240	31120	317262189	163175216	189157154	330348317	222	149	4.37665e-23	4.54534e-21	0.566,0.501,0.37	0.278,0.232,0.246	0.227
24157	ENSMUSG00000021585	Cast	13	-	74748804	74748861	74748204	74748243	74754310	74754370	24157	10,25,27	61,61,52	13,10,2	66,65,53	206	149	4.85898e-23	5.02591e-21	0.106,0.229,0.273	0.125,0.1,0.027	0.119
25216	ENSMUSG00000020102	Slc16a7	10	-	125377474	125377578	125341780	125341850	125389286	125389368	25216	12,3,2	6,6,4	6,14,10	3,4,3	253	149	4.95481e-23	5.10445e-21	0.541,0.227,0.227	0.541,0.673,0.663	-0.294
22944	ENSMUSG00000026113	Inpp4a	1	+	37383338	37383371	37379921	37380060	37387697	37387870	22944	23,49,15	14,0,4	56,31,28	34,12,11	182	149	5.33729e-23	5.47649e-21	0.574,1.0,0.754	0.574,0.679,0.676	0.133
30342	ENSMUSG00000039367	Sec24c	14	+	20675730	20675859	20674428	20674737	20675957	20676157	30342	4,3,0	8,0,6	8,7,3	4,7,0	278	149	6.1556e-23	6.29098e-21	0.211,1.0,0.0	0.517,0.349,1.0	-0.218
20345	ENSMUSG00000021481	Zfp346	13	+	55115479	55115624	55113677	55113770	55122329	55122515	20345	39,35,41	6,5,8	22,12,19	0,0,4	294	149	7.93052e-23	8.07277e-21	0.767,0.78,0.722	1.0,1.0,0.707	-0.146
9363	ENSMUSG00000015968	Cacna1d	14	-	30050233	30050260	30048970	30049120	30051369	30051734	9363	9,7,9	11,25,5	4,3,1	17,10,6	176	149	8.68559e-23	8.80643e-21	0.409,0.192,0.604	0.166,0.203,0.124	0.237
2419	ENSMUSG00000046080	Clec9a	6	+	129416327	129416405	129415220	129415361	129419481	129419633	2419	2,5,3	1,0,0	1,4,5	2,2,1	227	149	8.96792e-23	9.0569e-21	0.568,1.0,1.0	0.247,0.568,0.766	0.329
18355	ENSMUSG00000025871	4833439L19Rik	13	-	54564184	54564272	54561692	54561871	54565181	54565356	18355	49,56,69	44,47,80	41,31,85	32,35,15	237	149	1.381e-22	1.38699e-20	0.412,0.428,0.352	0.446,0.358,0.781	-0.131
30253	ENSMUSG00000026875	Traf1	2	-	34960820	34960887	34959474	34959513	34961523	34961562	30253	21,29,19	9,24,9	32,24,28	8,12,4	216	149	1.38418e-22	1.38699e-20	0.617,0.455,0.593	0.734,0.58,0.828	-0.159
10324	ENSMUSG00000045036	Tmem232	17	-	65538346	65538431	65517130	65517237	65540709	65540776	10324	1,3,1	2,2,0	0,1,1	3,2,3	234	149	1.55815e-22	1.55524e-20	0.241,0.489,1.0	0.0,0.241,0.175	0.438
18092	ENSMUSG00000068015	Lrch1	14	-	74794910	74794991	74786280	74786390	74795296	74795369	18092	8,9,16	13,33,41	2,6,3	37,28,16	230	149	1.60173e-22	1.59254e-20	0.285,0.15,0.202	0.034,0.122,0.108	0.124
23945	ENSMUSG00000026222	Sp100	1	+	85691974	85692049	85681085	85681139	85694258	85696368	23945	77,78,104	16,15,7	70,51,21	21,13,10	224	149	1.67324e-22	1.65722e-20	0.762,0.776,0.908	0.689,0.723,0.583	0.15
33587	ENSMUSG00000027893	Ahcyl1	3	-	107671137	107671244	107670203	107670320	107672041	107672136	33587	211178157	16,5,14	147148202	18,41,12	256	149	2.29141e-22	2.26074e-20	0.885,0.954,0.867	0.826,0.678,0.907	0.098
2502	ENSMUSG00000097487	Ptges3l	11	-	101419674	101419728	101418811	101419186	101421864	101421954	2502	9,15,15	0,2,8	14,24,6	7,8,12	203	149	2.34176e-22	2.30157e-20	1.0,0.846,0.579	0.595,0.688,0.268	0.291
31268	ENSMUSG00000090272	Mndal	1	-	173875575	173875860	173874350	173874472	173879924	173879990	31268	39,36,41	0,8,2	65,55,29	0,4,0	434	149	2.41758e-22	2.36701e-20	1.0,0.607,0.876	1.0,0.825,1.0	-0.114
34798	ENSMUSG00000046886	Zfp474	18	+	52627300	52627441	52624721	52624848	52628477	52628541	34798	5,3,2	0,1,3	2,0,0	2,1,2	290	149	2.68973e-22	2.62346e-20	1.0,0.607,0.255	0.339,0.0,0.0	0.508
6860	ENSMUSG00000026788	Zbtb43	2	-	33462265	33462357	33453521	33455123	33464913	33464974	6860	11,11,4	24,17,12	5,3,4	31,19,20	241	149	2.96291e-22	2.87896e-20	0.221,0.286,0.171	0.091,0.089,0.11	0.129
2976	ENSMUSG00000042772	Smg7	1	-	152843229	152843379	152841512	152841593	152844035	152844407	2976	3,8,3	40,26,39	5,18,12	28,26,30	299	149	3.51571e-22	3.40321e-20	0.036,0.133,0.037	0.082,0.257,0.166	-0.1
22763	ENSMUSG00000097756	A730056A06Rik	7	-	73332427	73332505	73316252	73316442	73375516	73375774	22763	0,1,0	0,0,2	0,1,3	0,4,0	227	149	4.28604e-22	4.13329e-20	NA,1.0,0.0	NA,0.141,1.0	-0.071
24815	ENSMUSG00000005069	Pex5	6	-	124404132	124404243	124403811	124403907	124404629	124404720	24815	6,15,18	22,6,25	34,21,25	11,14,6	260	149	4.53531e-22	4.35729e-20	0.135,0.589,0.292	0.639,0.462,0.705	-0.263
5207	ENSMUSG00000046897	Zfp740	15	+	102205228	102205305	102204570	102204883	102207770	102207920	5207	20,26,34	30,36,0	37,31,39	16,19,0	226	149	4.72593e-22	4.52349e-20	0.305,0.323,1.0	0.604,0.518,1.0	-0.165
19056	ENSMUSG00000021870	Slmap	14	-	26459409	26459460	26442574	26442634	26459903	26459954	19056	16,14,5	3,0,2	21,8,29	2,13,5	200	149	4.97548e-22	4.74465e-20	0.799,1.0,0.651	0.887,0.314,0.812	0.146
5083	ENSMUSG00000042138	Msantd2	9	+	37491455	37491569	37489599	37489833	37513613	37513707	5083	6,17,5	27,37,28	34,21,33	28,19,21	263	149	5.39802e-22	5.12852e-20	0.112,0.207,0.092	0.408,0.385,0.471	-0.284
13111	ENSMUSG00000028649	Macf1	4	-	123386548	123386557	123385454	123385686	123387227	123387431	13111	4141103	86,81,32	1,11,19	61,28,4	158	149	6.1324e-22	5.80473e-20	0.042,0.621,0.752	0.015,0.27,0.817	0.104
13243	ENSMUSG00000001120	Pcbp3	10	-	76847735	76847812	76825859	76825992	76892556	76892656	13243	16,20,16	10,35,27	43,13,7	24,12,6	226	149	6.1863e-22	5.83423e-20	0.513,0.274,0.281	0.542,0.417,0.435	-0.109
356	ENSMUSG00000026211	Obsl1	1	-	75492066	75492342	75491187	75491457	75492505	75492793	356	18,15,23	1,4,0	8,30,12	3,0,9	425	149	6.22013e-22	5.84465e-20	0.863,0.568,1.0	0.483,1.0,0.319	0.21
10423	ENSMUSG00000025983	Ccdc150	1	+	54314144	54314216	54304863	54304977	54328956	54329064	10423	2,4,0	2,2,1	3,6,5	0,0,2	221	149	7.83586e-22	7.33596e-20	0.403,0.574,0.0	1.0,1.0,0.628	-0.55
26193	ENSMUSG00000023084	Lrrc71	3	-	87740021	87740063	87739831	87739943	87740974	87741048	26193	3,12,1	32,29,18	16,16,32	45,24,76	191	149	7.92495e-22	7.39239e-20	0.068,0.244,0.042	0.217,0.342,0.247	-0.151
29723	ENSMUSG00000099757	BE692007	19	-	11480278	11480469	11480086	11480125	11484446	11484578	29723	3,2,4	0,1,0	7,1,2	2,2,0	340	149	8.56896e-22	7.96416e-20	1.0,0.467,1.0	0.605,0.18,1.0	0.227
11711	ENSMUSG00000059474	Mbtd1	11	+	93887021	93887073	93886105	93886121	93905158	93905358	11711	2,0,2	1,2,0	0,1,0	4,0,0	201	149	1.01117e-21	9.36405e-20	0.597,0.0,1.0	0.0,1.0,NA	0.032
29019	ENSMUSG00000021240	Abcd4	12	-	84606099	84606308	84605347	84605384	84608569	84608659	29019	18,36,31	0,2,2	24,25,15	6,12,5	358	149	1.10967e-21	1.02393e-19	1.0,0.882,0.866	0.625,0.464,0.555	0.368
13604	ENSMUSG00000042508	Dmtf1	5	-	9126539	9126749	9124441	9124527	9127956	9128108	13604	35,35,21	22,23,15	58,46,38	25,16,9	359	149	1.13158e-21	1.0404e-19	0.398,0.387,0.368	0.491,0.544,0.637	-0.173
19597	ENSMUSG00000038170	Pde4dip	3	-	97709481	97709634	97706871	97707057	97710220	97710444	19597	15,26,19	0,8,3	5,44,9	1,20,4	302	149	1.84243e-21	1.68793e-19	1.0,0.616,0.758	0.712,0.52,0.526	0.205
28947	ENSMUSG00000053687	Dpep2	8	-	105989468	105989598	105989241	105989383	105989891	105990018	28947	28,40,38	2,5,3	15,50,23	7,6,8	279	149	2.00813e-21	1.83319e-19	0.882,0.81,0.871	0.534,0.817,0.606	0.202
11909	ENSMUSG00000026357	Rgs18	1	-	144774566	144774668	144755922	144756089	144775122	144775435	11909	17,19,16	5,0,13	103,38,25	0,0,12	251	149	4.70761e-21	4.28226e-19	0.669,1.0,0.422	1.0,1.0,0.553	-0.154
14842	ENSMUSG00000058835	Abi1	2	-	22953434	22953611	22946575	22946761	22957017	22957118	14842	146142151	10,16,17	227103119	0,10,7	326	149	9.99923e-21	9.06362e-19	0.87,0.802,0.802	1.0,0.825,0.886	-0.079
25379	ENSMUSG00000020707	Rnf135	11	+	80193885	80194048	80189223	80189367	80196872	80196947	25379	23,29,40	4,9,4	19,44,34	3,0,4	312	149	1.50806e-20	1.36214e-18	0.733,0.606,0.827	0.752,1.0,0.802	-0.129
2903	ENSMUSG00000048731	Ggnbp1	17	+	27022250	27022340	27018012	27018170	27025336	27026693	2903	31,49,53	1,6,0	38,60,49	8,4,9	239	149	1.63257e-20	1.46943e-18	0.951,0.836,1.0	0.748,0.903,0.772	0.121
16659	ENSMUSG00000032839	Trpc1	9	-	95736819	95736921	95732006	95732209	95749667	95750358	16659	4,3,2	0,0,3	0,0,2	0,4,0	251	149	1.68288e-20	1.50941e-18	1.0,1.0,0.284	NA,0.0,1.0	0.261
9009	ENSMUSG00000046862	Pramef8	4	+	143415348	143415413	143412425	143413091	143416639	143416952	9009	3,12,5	2,9,16	4,2,0	14,3,4	214	149	2.03875e-20	1.82223e-18	0.511,0.481,0.179	0.166,0.317,0.0	0.229
14292	ENSMUSG00000027624	Epb41l1	2	+	156524880	156525288	156514027	156514210	156526888	156526993	14292	85,122,94	48,67,48	112128167	33,38,65	557	149	2.10908e-20	1.87855e-18	0.321,0.328,0.344	0.476,0.474,0.407	-0.121
11407	ENSMUSG00000035236	Scai	2	-	39082709	39082852	39080373	39080547	39083537	39083610	11407	4,6,0	3,7,2	3,6,13	1,4,0	292	149	2.14597e-20	1.90479e-18	0.405,0.304,0.0	0.605,0.434,1.0	-0.443
32340	ENSMUSG00000027806	Tsc22d2	3	+	58437316	58437475	58428227	58428299	58459330	58459382	32340	3,3,0	0,2,0	1,2,0	0,4,1	308	149	2.28606e-20	2.02214e-18	1.0,0.421,NA	1.0,0.195,0.0	0.312
14883	ENSMUSG00000026782	Abi2	1	+	60464528	60464615	60453603	60453762	60470665	60470839	14883	8,11,1	4,9,3	9,3,5	15,6,17	236	149	2.95615e-20	2.60589e-18	0.558,0.436,0.174	0.275,0.24,0.157	0.165
7801	ENSMUSG00000034573	Ptpn13	5	+	103543407	103543464	103541521	103541616	103550224	103550314	7801	6,3,11	5,4,4	4,8,8	0,0,5	206	149	3.17229e-20	2.78684e-18	0.465,0.352,0.665	1.0,1.0,0.536	-0.351
1934	ENSMUSG00000026811	St6galnac6	2	+	32609225	32609316	32606960	32607111	32612223	32612403	1934	49,65,51	4,6,7	30,31,32	12,17,8	240	149	3.3462e-20	2.92958e-18	0.884,0.871,0.819	0.608,0.531,0.713	0.241
27460	ENSMUSG00000034656	Cacna1a	8	+	84635548	84635584	84633649	84633763	84636511	84636698	27460	1,0,0	0,3,1	4,1,0	0,3,3	185	149	3.57056e-20	3.11537e-18	1.0,0.0,0.0	1.0,0.212,0.0	-0.071
15982	ENSMUSG00000035992	Fnip1	11	+	54487711	54487795	54482494	54482586	54489268	54489340	15982	10,20,2	11,14,5	19,11,9	8,3,5	233	149	6.51443e-20	5.66468e-18	0.368,0.477,0.204	0.603,0.701,0.535	-0.263
6514	ENSMUSG00000022160	Mettl3	14	-	52298639	52298736	52298024	52298085	52299700	52299819	6514	23,15,25	9,3,8	14,14,9	12,8,6	246	149	8.35814e-20	7.24334e-18	0.608,0.752,0.654	0.414,0.515,0.476	0.203
13369	ENSMUSG00000021959	Lats2	14	-	57722699	57722846	57722188	57722551	57733877	57734300	13369	1,0,4	3,6,8	1,1,1	7,1,0	296	149	9.04068e-20	7.80847e-18	0.144,0.0,0.201	0.067,0.335,1.0	-0.352
27437	ENSMUSG00000024293	Esco1	18	-	10595675	10595875	10588438	10588550	10610025	10610109	27437	6,7,8	1,2,1	11,12,10	0,2,0	349	149	1.01924e-19	8.77369e-18	0.719,0.599,0.774	1.0,0.719,1.0	-0.209
8865	ENSMUSG00000020566	Atp6v1c2	12	-	17307470	17307500	17301120	17301215	17308271	17308357	8865	16,0,0	73,106,68	86,0,0	54114112	179	149	1.09126e-19	9.36219e-18	0.154,0.0,0.0	0.57,0.0,0.0	-0.139
11752	ENSMUSG00000047507	Baiap3	17	-	25246112	25246256	25245933	25246026	25246329	25246453	11752	8,18,11	6,3,4	13,15,2	9,14,2	293	149	1.24174e-19	1.06177e-17	0.404,0.753,0.583	0.423,0.353,0.337	0.209
3726	ENSMUSG00000022668	Gtpbp8	16	-	44745394	44745493	44743737	44743868	44745998	44746363	3726	44,41,32	0,0,3	29,43,24	0,3,8	248	149	1.44046e-19	1.2276e-17	1.0,1.0,0.865	1.0,0.896,0.643	0.109
7100	ENSMUSG00000028560	Usp1	4	+	98926454	98926674	98923809	98924243	98928233	98928354	7100	47,28,15	4,13,12	26,18,20	14,19,17	369	149	1.94922e-19	1.65567e-17	0.826,0.465,0.335	0.429,0.277,0.322	0.199
17119	ENSMUSG00000021843	Ktn1	14	+	47725928	47726000	47724877	47724970	47726225	47726309	17119	105134139	35,73,82	116147100	84,117,80	221	149	3.08816e-19	2.61444e-17	0.669,0.553,0.533	0.482,0.459,0.457	0.119
33882	ENSMUSG00000073077	Gm7173	X	-	79304244	79304404	79302752	79302847	79313654	79313753	33882	4,12,8	1,0,3	10,0,18	0,1,1	309	149	3.71031e-19	3.13082e-17	0.659,1.0,0.563	1.0,0.0,0.897	0.108
3076	ENSMUSG00000070972	Dnajc25	4	+	59013631	59013855	59003192	59003557	59017669	59017822	3076	13,16,38	16,9,14	21,21,21	14,25,36	373	149	4.89638e-19	4.1181e-17	0.245,0.415,0.52	0.375,0.251,0.189	0.122
14176	ENSMUSG00000026670	Uap1	1	-	170147995	170148043	170143396	170143463	170149270	170149459	14176	38,49,44	11,19,14	34,40,30	21,39,28	197	149	5.47331e-19	4.58828e-17	0.723,0.661,0.704	0.55,0.437,0.448	0.218
22317	ENSMUSG00000028518	Prkaa2	4	-	105075413	105075555	105051915	105052009	105109704	105109890	22317	24,20,17	3,2,0	39,31,47	9,7,4	291	149	5.80896e-19	4.85379e-17	0.804,0.837,1.0	0.689,0.694,0.857	0.134
2064	ENSMUSG00000022124	Fbxl3	14	-	103095336	103095541	103092303	103092426	103098768	103098975	2064	187213206	1,5,5	169197175	15,10,8	354	149	5.90351e-19	4.91678e-17	0.987,0.947,0.945	0.826,0.892,0.902	0.086
3491	ENSMUSG00000034842	Art3	5	+	92412164	92412271	92411141	92411195	92414241	92414447	3491	3,13,6	25,51,67	6,39,8	46,49,31	256	149	1.15256e-18	9.5681e-17	0.065,0.129,0.05	0.071,0.317,0.131	-0.092
22176	ENSMUSG00000032878	Ccdc85a	11	-	28399375	28399510	28396045	28396165	28434080	28434157	22176	0,1,1	6,0,8	5,3,1	6,6,0	284	149	1.43175e-18	1.18475e-16	0.0,1.0,0.062	0.304,0.208,1.0	-0.15
16409	ENSMUSG00000041757	Plekha6	1	+	133274792	133274879	133273857	133274374	133281782	133281863	16409	5,4,2	11,7,7	19,11,5	14,8,8	236	149	1.45312e-18	1.19856e-16	0.223,0.265,0.153	0.461,0.465,0.283	-0.189
4248	ENSMUSG00000051149	Adnp	2	-	168204599	168204774	168189281	168189394	168206573	168206922	4248	1,3,2	5,6,7	5,2,4	3,5,1	324	149	3.41914e-18	2.81115e-16	0.084,0.187,0.116	0.434,0.155,0.648	-0.283
17167	ENSMUSG00000040242	Fgfr1op2	6	+	146592633	146592747	146589893	146590036	146595175	146595289	17167	99147121	37,60,34	113,116,71	48,63,80	263	149	3.78986e-18	3.10599e-16	0.603,0.581,0.668	0.572,0.511,0.335	0.145
34055	ENSMUSG00000021262	Evl	12	+	108683347	108683410	108683194	108683261	108686049	108686116	34055	95117101	15,32,30	109,101,41	57,69,24	212	149	6.87531e-18	5.61673e-16	0.817,0.72,0.703	0.573,0.507,0.546	0.205
20250	ENSMUSG00000029635	Cdk8	5	+	146292638	146292767	146286107	146286239	146295162	146295232	20250	29,41,20	0,0,0	20,23,14	17,20,7	278	149	6.90117e-18	5.61996e-16	1.0,1.0,1.0	0.387,0.381,0.517	0.572
25036	ENSMUSG00000028277	Ube2j1	4	+	33045079	33045199	33043856	33043986	33049681	33052363	25036	186178156	9,15,16	209206170	28,32,29	269	149	7.02566e-18	5.70324e-16	0.92,0.868,0.844	0.805,0.781,0.765	0.094
13259	ENSMUSG00000075324	Fign	2	-	64096894	64097064	63971506	63980899	64097841	64098038	13259	3,5,3	0,0,0	0,1,4	3,8,3	319	149	7.96128e-18	6.44236e-16	1.0,1.0,1.0	0.0,0.055,0.384	0.854
34546	ENSMUSG00000037514	Pank2	2	+	131280156	131280410	131273910	131274263	131287473	131287597	34546	38,41,37	10,6,4	43,62,75	7,3,3	403	149	1.0963e-17	8.84352e-16	0.584,0.716,0.774	0.694,0.884,0.902	-0.135
26443	ENSMUSG00000047221	Fam185a	5	+	21447315	21447357	21433690	21433783	21455781	21455877	26443	3,5,0	0,0,1	6,3,3	0,1,2	191	149	1.1713e-17	9.41884e-16	1.0,1.0,0.0	1.0,0.701,0.539	-0.08
3754	ENSMUSG00000086040	Wipf3	6	+	54489007	54489109	54487907	54488030	54496479	54496556	3754	65,52,41	3,7,13	27,24,4	7,10,3	251	149	1.26536e-17	1.01435e-15	0.928,0.815,0.652	0.696,0.588,0.442	0.223
30439	ENSMUSG00000085260	Med9os	11	-	59947823	59947921	59946888	59947096	59948001	59948141	30439	4,12,3	1,2,0	5,10,17	1,1,8	247	149	1.37983e-17	1.10266e-15	0.707,0.784,1.0	0.751,0.858,0.562	0.107
18624	ENSMUSG00000032305	Fam219b	9	+	57539245	57539294	57538810	57538888	57540654	57543184	18624	37,48,36	8,9,10	25,2,21	16,32,27	198	149	1.45848e-17	1.16189e-15	0.777,0.801,0.73	0.54,0.045,0.369	0.451
26838	ENSMUSG00000037369	Kdm6a	X	+	18246974	18247109	18246196	18246416	18247566	18247722	26838	8,12,8	0,4,2	14,6,14	10,0,9	284	149	1.62081e-17	1.28722e-15	1.0,0.611,0.677	0.423,1.0,0.449	0.139
15477	ENSMUSG00000022185	Acin1	14	-	54653213	54653278	54651716	54651858	54653534	54653682	15477	6,7,5	1,1,4	3,5,0	3,2,0	214	149	2.00463e-17	1.58713e-15	0.807,0.83,0.465	0.41,0.635,NA	0.178
20567	ENSMUSG00000090509	Sfta2	17	+	35650141	35650230	35649707	35649925	35650370	35650571	20567	188719391642	143486449	10541286929	460361356	238	149	2.04208e-17	1.6118e-15	0.892,0.714,0.696	0.589,0.69,0.62	0.134
7445	ENSMUSG00000047473	Zfp30	7	+	29788048	29788175	29786174	29786303	29789340	29791912	7445	12,36,14	2,0,0	9,16,9	4,2,0	276	149	2.29453e-17	1.8055e-15	0.764,1.0,1.0	0.548,0.812,1.0	0.135
14175	ENSMUSG00000026670	Uap1	1	-	170147995	170148046	170143396	170143463	170149270	170149459	14175	69,103,91	11,19,14	95,74,89	21,39,28	200	149	2.52181e-17	1.97827e-15	0.824,0.802,0.829	0.771,0.586,0.703	0.132
26437	ENSMUSG00000029074	Ttll10	4	-	156047562	156047643	156047349	156047482	156048291	156048704	26437	3,5,3	10,9,2	12,9,9	5,9,11	230	149	2.72228e-17	2.12903e-15	0.163,0.265,0.493	0.609,0.393,0.346	-0.142
3673	ENSMUSG00000027534	Snx16	3	-	10420196	10420316	10418145	10419223	10420739	10420876	3673	22,12,24	0,2,0	16,23,22	1,5,1	269	149	2.99948e-17	2.33869e-15	1.0,0.769,1.0	0.899,0.718,0.924	0.076
2918	ENSMUSG00000040225	Prrc2c	1	-	162675604	162675841	162670726	162673656	162676690	162676817	2918	92,129,89	24,35,69	114123123	60,77,97	386	149	3.36435e-17	2.61522e-15	0.597,0.587,0.332	0.423,0.381,0.329	0.128
3702	ENSMUSG00000096974	Gm26881	4	+	43052944	43053051	43051236	43051377	43053153	43053254	3702	0,10,18	9,7,21	2,5,4	13,15,8	256	149	3.42875e-17	2.65723e-15	0.0,0.454,0.333	0.082,0.162,0.225	0.106
4213	ENSMUSG00000023007	Prpf40b	15	+	99303282	99303363	99295270	99295428	99304040	99304184	4213	32,32,48	3,6,1	29,26,40	7,2,12	230	149	3.4828e-17	2.69099e-15	0.874,0.776,0.969	0.729,0.894,0.683	0.104
21014	ENSMUSG00000021639	Gtf2h2	13	-	100461847	100461962	100460217	100460420	100468914	100469026	21014	3,9,12	17,31,20	8,27,26	28,38,19	264	149	4.13692e-17	3.18679e-15	0.091,0.141,0.253	0.139,0.286,0.436	-0.125
9895	ENSMUSG00000020474	Polm	11	-	5837288	5837478	5836277	5836374	5837560	5837752	9895	8,20,5	11,13,12	27,13,11	13,13,1	339	149	5.48991e-17	4.21639e-15	0.242,0.403,0.155	0.477,0.305,0.829	-0.27
31662	ENSMUSG00000028256	Odf2l	3	+	145127022	145127151	145126092	145126225	145127830	145127890	31662	29,39,24	3,5,1	30,38,77	0,0,3	278	149	8.82297e-17	6.75602e-15	0.838,0.807,0.928	1.0,1.0,0.932	-0.12
13858	ENSMUSG00000002107	Celf2	2	-	6549831	6549975	6546871	6547213	6553784	6553964	13858	70,55,55	13,15,26	55,52,44	2,9,13	293	149	9.15584e-17	6.99005e-15	0.732,0.651,0.518	0.933,0.746,0.633	-0.137
31825	ENSMUSG00000043065	Spice1	16	+	44375641	44375792	44372533	44372665	44376797	44377022	31825	88,102,67	2,6,4	108116180	23,11,11	300	149	9.35178e-17	7.11845e-15	0.956,0.894,0.893	0.7,0.84,0.89	0.104
4645	ENSMUSG00000024426	Atat1	17	-	35904107	35904176	35901982	35902054	35904289	35904327	4645	35,45,19	3,11,20	58,52,47	5,6,6	218	149	1.03381e-16	7.84595e-15	0.889,0.737,0.394	0.888,0.856,0.843	-0.189
15210	ENSMUSG00000097726	9530036O11Rik	5	+	28672518	28674107	28668979	28669260	28711120	28711192	15210	11,28,18	0,3,0	25,16,21	1,3,0	1738	149	1.51256e-16	1.14455e-14	1.0,0.444,1.0	0.682,0.314,1.0	0.149
3869	ENSMUSG00000078487	Ankrd65	4	+	155791597	155792132	155791171	155791508	155799473	155799503	3869	79123108	0,24,20	105,80,172	0,0,0	684	149	1.66403e-16	1.25546e-14	1.0,0.528,0.541	1.0,1.0,1.0	-0.31
11214	ENSMUSG00000024795	Kif20b	19	+	34972396	34972498	34969919	34970117	34972858	34973009	11214	0,0,0	1,2,7	6,4,3	0,0,0	251	149	1.98434e-16	1.49273e-14	0.0,0.0,0.0	1.0,1.0,1.0	-1
24691	ENSMUSG00000032217	Rnf111	9	-	70502939	70503002	70475775	70476668	70503458	70503725	24691	36,47,19	6,20,12	19,22,22	26,9,10	212	149	2.28616e-16	1.71475e-14	0.808,0.623,0.527	0.339,0.632,0.607	0.127
12863	ENSMUSG00000048520	Fbxl13	5	-	21620609	21620764	21617187	21617297	21621448	21621516	12863	1,5,4	2,1,0	7,5,15	1,4,18	304	149	2.63541e-16	1.97095e-14	0.197,0.71,1.0	0.774,0.38,0.29	0.154
33215	ENSMUSG00000040506	Ambra1	2	+	91805023	91805110	91772290	91773747	91810029	91810969	33215	19,18,21	4,1,2	28,13,6	0,7,8	236	149	2.92928e-16	2.18436e-14	0.75,0.919,0.869	1.0,0.54,0.321	0.226
28769	ENSMUSG00000037730	Mynn	3	+	30612468	30612552	30611440	30611619	30613551	30613638	28769	28,5,30	0,9,1	20,23,8	10,0,12	233	149	3.11416e-16	2.31549e-14	1.0,0.262,0.95	0.561,1.0,0.299	0.117
14528	ENSMUSG00000034164	Emid1	11	-	5110689	5110774	5106265	5106969	5116879	5116924	14528	35,52,72	9,13,10	43,92,17	2,6,0	234	149	3.52422e-16	2.61281e-14	0.712,0.718,0.821	0.932,0.907,1.0	-0.196
23925	ENSMUSG00000018570	2810408A11Rik	11	-	69897618	69897754	69897362	69897492	69898102	69898150	23925	1,0,10	3,0,3	3,1,0	0,10,6	285	149	3.88084e-16	2.86891e-14	0.148,NA,0.635	1.0,0.05,0.0	0.041
30636	ENSMUSG00000041481	Serpina3g	12	+	104237194	104237286	104236259	104236318	104237734	104238323	30636	9,8,6	7,2,3	6,1,2	4,3,5	241	149	4.40831e-16	3.24948e-14	0.443,0.712,0.553	0.481,0.171,0.198	0.286
24764	ENSMUSG00000021224	Numb	12	-	83825258	83825291	83811285	83811360	83831921	83831996	24764	26,31,27	32,42,38	22,11,3	25,32,29	182	149	4.67853e-16	3.43878e-14	0.399,0.377,0.368	0.419,0.22,0.078	0.142
26382	ENSMUSG00000020346	Mgat1	11	+	49251549	49251674	49245230	49245617	49260570	49260822	26382	153185234	17,15,25	271213165	17,0,7	274	149	5.23789e-16	3.83893e-14	0.83,0.87,0.836	0.897,1.0,0.928	-0.096
13487	ENSMUSG00000073609	D2hgdh	1	+	93832595	93832789	93829756	93829896	93835286	93835455	13487	24,36,27	7,2,2	48,39,34	5,1,0	343	149	1.11146e-15	8.12287e-14	0.598,0.887,0.854	0.807,0.944,1.0	-0.137
1794	ENSMUSG00000020022	Ndufa12	10	+	94203287	94203375	94199949	94200032	94220680	94221443	1794	104,79,86	0,11,11	135190166	9,0,0	237	149	1.12841e-15	8.22328e-14	1.0,0.819,0.831	0.904,1.0,1.0	-0.085
26342	ENSMUSG00000033060	Lmo7	14	+	101888676	101888706	101884086	101884414	101896466	101896584	26342	100190128	42,43,32	62,54,35	37,43,56	179	149	1.44676e-15	1.05134e-13	0.665,0.786,0.769	0.582,0.511,0.342	0.262
18091	ENSMUSG00000021514	Zfp369	13	+	65295599	65295726	65294395	65294484	65303817	65304221	18091	4,13,1	2,2,1	1,10,6	0,11,0	276	149	1.54827e-15	1.12193e-13	0.519,0.778,0.351	1.0,0.329,1.0	-0.227
22468	ENSMUSG00000084989	Crocc2	1	+	93214018	93214186	93213500	93213660	93215379	93215734	22468	20,11,15	0,4,0	17,15,31	0,11,1	317	149	1.61096e-15	1.16406e-13	1.0,0.564,1.0	1.0,0.391,0.936	0.079
12733	ENSMUSG00000026773	Pfkfb3	2	-	11481246	11481333	11471790	11474543	11481870	11481935	12733	1,7,1	10,11,14	17,1,3	15,8,2	236	149	1.75852e-15	1.26712e-13	0.059,0.287,0.043	0.417,0.073,0.486	-0.196
21347	ENSMUSG00000030452	Nipa2	7	-	55961451	55961572	55944480	55944709	55962199	55962468	21347	47,56,53	10,3,3	57,68,56	5,0,1	270	149	2.44392e-15	1.75289e-13	0.722,0.912,0.907	0.863,1.0,0.969	-0.097
32127	ENSMUSG00000036879	Phkb	8	+	85843020	85843112	85840958	85841103	85875633	85875723	32127	7,24,12	10,13,15	3,0,18	0,18,9	241	149	2.44633e-15	1.75289e-13	0.302,0.533,0.331	1.0,0.0,0.553	-0.129
15321	ENSMUSG00000087177	E130307A14Rik	10	-	39640379	39640511	39622713	39622727	39731737	39731816	15321	3,2,8	0,0,1	0,3,1	0,2,0	281	149	2.53616e-15	1.81219e-13	1.0,1.0,0.809	NA,0.443,1.0	0.215
28027	ENSMUSG00000025221	Kcnip2	19	-	45796278	45797186	45795579	45795704	45815730	45816022	28027	5,3,6	0,0,1	5,3,10	1,1,2	1057	149	2.77267e-15	1.97568e-13	1.0,1.0,0.458	0.413,0.297,0.413	0.445
24808	ENSMUSG00000037013	Ss18	18	-	14637391	14637484	14636495	14636618	14640955	14641123	24808	4,16,12	5,3,0	11,12,7	10,6,2	242	149	3.21901e-15	2.28737e-13	0.33,0.767,1.0	0.404,0.552,0.683	0.153
11910	ENSMUSG00000026357	Rgs18	1	-	144773520	144773582	144755922	144756089	144774566	144774668	11910	21,37,45	5,4,4	81,79,35	39,12,8	211	149	3.53418e-15	2.50438e-13	0.748,0.867,0.888	0.595,0.823,0.755	0.11
27684	ENSMUSG00000026395	Ptprc	1	-	138120019	138120166	138116953	138117025	138126302	138126326	27684	14,17,13	12,7,5	12,9,0	12,13,3	296	149	3.5534e-15	2.51107e-13	0.37,0.55,0.567	0.335,0.258,0.0	0.298
19069	ENSMUSG00000000244	Tspan32	7	+	143017200	143017284	143015580	143015667	143017578	143017673	19069	15,20,22	4,4,6	19,15,5	8,11,2	233	149	3.78617e-15	2.66821e-13	0.706,0.762,0.701	0.603,0.466,0.615	0.162
31137	ENSMUSG00000096433	Zfp994	17	-	22224010	22224094	22205304	22205352	22225538	22225614	31137	0,0,0	7,5,3	0,12,5	1,0,0	233	149	3.92402e-15	2.75778e-13	0.0,0.0,0.0	0.0,1.0,1.0	-0.667
28060	ENSMUSG00000022897	Dyrk1a	16	+	94611459	94611504	94570478	94570534	94659496	94659693	28060	6,7,5	4,6,0	4,2,6	7,6,3	194	149	4.04014e-15	2.83163e-13	0.535,0.473,1.0	0.305,0.204,0.606	0.298
22186	ENSMUSG00000020923	Ubtf	11	-	102310925	102311036	102310442	102310576	102311379	102311500	22186	26,57,49	56,69,88	67,63,66	70,49,57	260	149	4.53995e-15	3.17326e-13	0.21,0.321,0.242	0.354,0.424,0.399	-0.135
11586	ENSMUSG00000056342	Usp34	11	+	23473169	23473294	23472949	23473054	23484101	23484181	11586	41,27,38	0,3,0	44,39,52	1,9,7	274	149	4.76676e-15	3.32275e-13	1.0,0.83,1.0	0.96,0.702,0.802	0.122
21954	ENSMUSG00000003575	Crtc1	8	-	70402430	70402525	70400618	70400704	70439432	70439579	21954	0,2,6	0,3,0	4,13,2	2,0,1	244	149	6.07025e-15	4.21989e-13	NA,0.289,1.0	0.55,1.0,0.55	-0.056
2160	ENSMUSG00000026463	Atp2b4	1	-	133711641	133711822	133706310	133706996	133715053	133715230	2160	17,22,1	52,45,33	17,10,34	45,28,20	330	149	6.19228e-15	4.29309e-13	0.129,0.181,0.013	0.146,0.139,0.434	-0.132
32887	ENSMUSG00000027455	Nsfl1c	2	+	151502454	151502460	151500714	151500789	151503013	151503179	32887	4,121,6	131152144	5,7,7	117161306	155	149	6.86389e-15	4.74589e-13	0.029,0.434,0.039	0.039,0.04,0.022	0.134
15841	ENSMUSG00000040455	Usp45	4	+	21817500	21817644	21816881	21816938	21824416	21825077	15841	10,17,13	0,4,0	4,11,2	0,5,0	293	149	7.21996e-15	4.97867e-13	1.0,0.684,1.0	1.0,0.528,1.0	0.052
4106	ENSMUSG00000036552	Ermard	17	+	15059765	15059984	15059343	15059469	15061068	15061182	4106	48,60,53	19,5,11	71,79,86	4,10,5	368	149	7.60769e-15	5.23197e-13	0.506,0.829,0.661	0.878,0.762,0.874	-0.173
26410	ENSMUSG00000057766	Ankrd29	18	-	12295878	12295989	12282302	12282401	12305610	12305638	26410	1,7,7	4,1,5	7,9,3	3,1,1	260	149	8.58171e-15	5.88605e-13	0.125,0.8,0.445	0.572,0.838,0.632	-0.224
5950	ENSMUSG00000024242	Map4k3	17	-	80629285	80629348	80624055	80624114	80630414	80630473	5950	36,79,53	9,20,20	33,27,14	28,39,26	212	149	9.69849e-15	6.63429e-13	0.738,0.735,0.651	0.453,0.327,0.275	0.356
21053	ENSMUSG00000041343	Ankrd42	7	-	92619547	92619725	92614351	92614552	92623967	92624087	21053	27,28,27	2,1,0	22,36,79	7,3,9	327	149	9.76254e-15	6.66034e-13	0.86,0.927,1.0	0.589,0.845,0.8	0.184
25640	ENSMUSG00000063849	Ppcdc	9	-	57439113	57439362	57437416	57437482	57440069	57440097	25640	14,38,25	3,1,8	39,39,60	0,5,1	398	149	1.15285e-14	7.84427e-13	0.636,0.934,0.539	1.0,0.745,0.957	-0.198
14653	ENSMUSG00000035325	Sec31a	5	-	100388533	100388611	100386127	100386203	100390758	100390833	14653	27,36,42	11,8,6	47,40,37	13,19,22	227	149	1.22164e-14	8.29037e-13	0.617,0.747,0.821	0.704,0.58,0.525	0.125
13774	ENSMUSG00000030016	Zfp638	6	+	83981683	83981785	83979846	83979909	83983975	83984074	13774	28,43,53	51,77,86	34,58,14	86124109	251	149	1.31844e-14	8.92367e-13	0.246,0.249,0.268	0.19,0.217,0.071	0.095
5765	ENSMUSG00000024985	Tcf7l2	19	+	55925976	55926049	55923895	55923944	55926683	55926756	5765	0,2,6	3,0,1	3,0,0	5,0,2	222	149	1.37002e-14	9.24838e-13	0.0,1.0,0.801	0.287,NA,0.0	0.457
28122	ENSMUSG00000042520	Ubap2l	3	-	90001817	90001868	90000139	90000253	90002278	90002476	28122	19,25,18	33,35,30	22,6,9	33,52,24	200	149	1.4298e-14	9.62658e-13	0.3,0.347,0.309	0.332,0.079,0.218	0.109
27016	ENSMUSG00000022364	Tbc1d31	15	+	57919930	57920046	57915969	57916116	57922956	57923135	27016	18,8,8	0,4,0	9,14,25	2,4,6	265	149	1.52971e-14	1.02723e-12	1.0,0.529,1.0	0.717,0.663,0.701	0.149
1068	ENSMUSG00000029095	Ablim2	5	+	35831685	35831742	35828123	35828182	35833052	35833130	1068	34,34,55	10,19,23	12,24,15	16,14,21	206	149	1.53381e-14	1.02729e-12	0.711,0.564,0.634	0.352,0.554,0.341	0.221
30380	ENSMUSG00000039844	Rapgef1	2	+	29679736	29679850	29679132	29679269	29686104	29686283	30380	20,37,27	11,16,12	39,22,18	5,7,7	263	149	1.63396e-14	1.09152e-12	0.507,0.567,0.56	0.815,0.64,0.593	-0.138
31132	ENSMUSG00000027620	Rbm39	2	-	156177632	156177906	156177360	156177385	156178879	156178952	31132	166177132	129,102,96	137217142	85,76,58	423	149	2.02825e-14	1.35139e-12	0.312,0.379,0.326	0.362,0.501,0.463	-0.103
26145	ENSMUSG00000036555	Iqce	5	-	140692793	140692928	140691599	140691670	140693414	140693543	26145	39,34,14	6,7,0	34,32,45	0,2,0	284	149	2.07431e-14	1.3785e-12	0.773,0.718,1.0	1.0,0.894,1.0	-0.134
20318	ENSMUSG00000039218	Srrm2	17	+	23811816	23812077	23811671	23811731	23812427	23812600	20318	296336115	66,102,34	204155159	92,61,60	410	149	2.51376e-14	1.66623e-12	0.62,0.545,0.551	0.446,0.48,0.491	0.1
20248	ENSMUSG00000029635	Cdk8	5	+	146292623	146292767	146286107	146286239	146295162	146295232	20248	40,66,46	0,0,0	59,47,43	17,20,7	293	149	2.99874e-14	1.98257e-12	1.0,1.0,1.0	0.638,0.544,0.758	0.353
476	ENSMUSG00000022708	Zbtb20	16	+	43193464	43193538	43146896	43146943	43302568	43302615	476	3,2,0	2,0,0	4,7,1	7,4,1	223	149	3.14752e-14	2.07558e-12	0.501,1.0,NA	0.276,0.539,0.401	0.345
5361	ENSMUSG00000030147	Clec4b1	6	+	123068436	123068594	123050610	123050700	123069655	123069768	5361	15,8,18	0,2,2	16,27,18	7,4,1	307	149	3.27491e-14	2.15405e-12	1.0,0.66,0.814	0.526,0.766,0.897	0.095
28307	ENSMUSG00000040268	Plekha1	7	+	130909587	130909658	130908335	130908425	130910831	130911163	28307	16,33,35	5,10,6	27,21,27	13,16,9	220	149	3.34353e-14	2.19356e-12	0.684,0.691,0.798	0.584,0.471,0.67	0.149
26078	ENSMUSG00000034252	Senp6	9	+	80098885	80098906	80093536	80093641	80103693	80103764	26078	59,73,56	13,0,13	64,58,75	15,22,17	170	149	3.3639e-14	2.20129e-12	0.799,1.0,0.791	0.789,0.698,0.795	0.103
4257	ENSMUSG00000062232	Rapgef2	3	-	79082623	79082647	79081061	79081285	79083198	79083322	4257	0,0,0	3,10,9	16,0,8	3,4,2	173	149	3.55827e-14	2.32256e-12	0.0,0.0,0.0	0.821,0.0,0.775	-0.532
5562	ENSMUSG00000110195	Pde2a	7	+	101461479	101461541	101451401	101451468	101481370	101481460	5562	9,7,7	8,9,4	6,7,0	9,9,10	211	149	3.6104e-14	2.35061e-12	0.443,0.355,0.553	0.32,0.355,0.0	0.225
19527	ENSMUSG00000029328	Hnrnpdl	5	-	100035634	100035739	100034827	100034984	100036103	100036725	19527	250320403	166152180	397535405	252123115	254	149	4.34744e-14	2.8233e-12	0.469,0.553,0.568	0.48,0.718,0.674	-0.094
25022	ENSMUSG00000022401	Xpnpep3	15	+	81415846	81415994	81414431	81414548	81427275	81427954	25022	5,7,6	5,10,4	3,2,11	1,5,0	297	149	4.9828e-14	3.22774e-12	0.334,0.26,0.429	0.601,0.167,1.0	-0.248
26737	ENSMUSG00000035295	Wdr38	2	+	38999282	38999403	38998336	38998476	38999972	39000089	26737	8,8,15	0,11,6	23,18,45	3,0,6	270	149	5.59453e-14	3.61489e-12	1.0,0.286,0.58	0.809,1.0,0.805	-0.249
10277	ENSMUSG00000056492	Adgrf5	17	+	43439675	43439795	43437515	43437686	43439950	43440160	10277	83137138	45106123	179,60,59	68,32,29	269	149	7.88253e-14	5.08047e-12	0.505,0.417,0.383	0.593,0.509,0.53	-0.109
12255	ENSMUSG00000030846	Tial1	7	-	128446730	128446798	128446194	128446270	128448120	128448208	12255	22,26,30	54,48,56	27,23,16	80,88,80	217	149	8.87267e-14	5.7043e-12	0.219,0.271,0.269	0.188,0.152,0.121	0.099
12224	ENSMUSG00000085396	Firre	X	-	50603438	50603525	50600743	50600898	50608477	50608604	12224	6,29,19	2,0,1	5,12,16	2,1,3	236	149	9.25188e-14	5.93323e-12	0.654,1.0,0.923	0.612,0.883,0.771	0.104
23958	ENSMUSG00000069135	Fgfr1op	17	+	8192184	8192281	8191397	8191437	8194520	8196475	23958	53,67,63	1,1,2	38,62,87	2,8,14	246	149	1.0328e-13	6.60681e-12	0.97,0.976,0.95	0.92,0.824,0.79	0.121
20660	ENSMUSG00000037605	Adgrl3	5	+	81329756	81329960	81309936	81310079	81387774	81387988	20660	15,42,21	1,3,4	46,5,2	1,0,3	353	149	1.16613e-13	7.44119e-12	0.864,0.855,0.689	0.951,1.0,0.22	0.079
14656	ENSMUSG00000035325	Sec31a	5	-	100389067	100389106	100386127	100386203	100390758	100390833	14656	18,51,30	11,8,6	40,26,18	13,19,22	188	149	1.32964e-13	8.46347e-12	0.565,0.835,0.798	0.709,0.52,0.393	0.192
9919	ENSMUSG00000042216	Sgsm1	5	-	113277508	113277673	113276033	113276172	113279132	113279265	9919	7,11,3	5,0,14	9,17,25	3,1,5	314	149	1.39705e-13	8.87056e-12	0.399,1.0,0.092	0.587,0.89,0.703	-0.23
4147	ENSMUSG00000042705	Commd10	18	+	46967739	46967895	46960415	46960506	46990478	46990589	4147	101,74,89	5,10,0	117,114,83	1,2,0	305	149	1.42192e-13	9.00618e-12	0.908,0.783,1.0	0.983,0.965,1.0	-0.086
13456	ENSMUSG00000026414	Tnnt2	1	+	135850378	135850387	135849349	135849460	135850710	135850820	13456	0,672,824	113178172	2391754832	126321254	158	149	2.12307e-13	1.3414e-11	0.0,0.781,0.819	0.641,0.837,0.755	-0.211
16379	ENSMUSG00000040390	Map3k10	7	-	27664949	27665098	27664397	27664573	27668348	27668529	16379	53,56,66	5,1,5	50,40,65	2,13,7	298	149	2.53518e-13	1.59567e-11	0.841,0.966,0.868	0.926,0.606,0.823	0.107
8881	ENSMUSG00000032534	Cep63	9	-	102623555	102623593	102619691	102619760	102625903	102625981	8881	2,8,0	7,10,11	0,1,1	3,6,0	187	149	2.53795e-13	1.59567e-11	0.185,0.389,0.0	0.0,0.117,1.0	-0.181
5638	ENSMUSG00000030733	Sh2b1	7	-	126473478	126473615	126472072	126473094	126474995	126475090	5638	10,6,9	56,45,66	27,9,13	53,38,42	286	149	2.582e-13	1.6194e-11	0.085,0.065,0.066	0.21,0.11,0.139	-0.081
14839	ENSMUSG00000058835	Abi1	2	-	22963213	22963228	22962400	22962501	22971082	22971259	14839	1,58,31	47,45,24	3,17,5	52,40,47	164	149	2.63354e-13	1.64769e-11	0.019,0.539,0.54	0.05,0.279,0.088	0.227
22038	ENSMUSG00000029034	Ints11	4	+	155875228	155875366	155872849	155872923	155885097	155885196	22038	39,31,46	0,5,0	49,67,38	10,0,5	287	149	2.77179e-13	1.72997e-11	1.0,0.763,1.0	0.718,1.0,0.798	0.082
34200	ENSMUSG00000022677	Fopnl	16	-	14313815	14314013	14304453	14304587	14317293	14317375	34200	32,28,26	0,14,24	47,41,28	7,10,7	347	149	2.79107e-13	1.73778e-11	1.0,0.462,0.317	0.742,0.638,0.632	-0.078
34674	ENSMUSG00000035268	Pkig	2	+	163659149	163659235	163658457	163658659	163721127	163721301	34674	3,2,0	2,0,0	0,7,0	3,4,0	235	149	3.15165e-13	1.95754e-11	0.487,1.0,NA	0.0,0.526,NA	0.481
30959	ENSMUSG00000049676	Catsperg1	7	-	29195213	29195323	29191534	29191748	29195827	29195939	30959	1,4,1	1,4,1	5,0,3	0,3,0	259	149	4.62839e-13	2.86781e-11	0.365,0.365,0.365	1.0,0.0,1.0	-0.302
2617	ENSMUSG00000038671	Arfrp1	2	-	181361000	181361071	181359638	181359739	181361390	181361472	2617	294306348	0,11,14	318383258	15,38,24	220	149	5.45042e-13	3.36902e-11	1.0,0.95,0.944	0.935,0.872,0.879	0.069
34545	ENSMUSG00000037514	Pank2	2	+	131280156	131280410	131273910	131274120	131287473	131287597	34545	19,20,22	1,3,4	24,40,45	4,1,0	403	149	5.88273e-13	3.62749e-11	0.875,0.711,0.67	0.689,0.937,1.0	-0.123
14307	ENSMUSG00000070501	Ifi214	1	-	173526463	173526703	173524808	173525222	173527841	173527978	14307	3,0,1	0,0,2	0,2,2	3,1,0	389	149	6.04652e-13	3.71955e-11	1.0,NA,0.161	0.0,0.434,1.0	0.103
28934	ENSMUSG00000028487	Bnc2	4	-	84610108	84610197	84555778	84555904	84674974	84674999	28934	10,0,1	2,4,1	2,0,0	0,2,0	238	149	6.24606e-13	3.83311e-11	0.758,0.0,0.385	1.0,0.0,NA	-0.119
31978	ENSMUSG00000022378	Fam49b	15	-	63970929	63970968	63956599	63956682	63997897	63997969	31978	6,17,8	1,2,3	24,17,16	0,0,2	188	149	6.56578e-13	4.0197e-11	0.826,0.871,0.679	1.0,1.0,0.864	-0.163
28246	ENSMUSG00000050891	Tatdn1	15	-	58923904	58923968	58921273	58921417	58926435	58926485	28246	55,46,64	2,5,4	48,43,12	6,9,3	213	149	6.84511e-13	4.18073e-11	0.951,0.866,0.918	0.848,0.77,0.737	0.127
20543	ENSMUSG00000048440	Cyp4f16	17	+	32542737	32542791	32536994	32537196	32542876	32543004	20543	12,10,10	0,0,2	16,24,15	0,0,7	203	149	8.65385e-13	5.27289e-11	1.0,1.0,0.786	1.0,1.0,0.611	0.058
14136	ENSMUSG00000057054	Inca1	11	-	70695863	70695948	70690438	70690552	70700057	70700155	14136	8,7,2	2,0,0	0,6,15	3,0,1	234	149	8.6909e-13	5.28291e-11	0.718,1.0,1.0	0.0,1.0,0.905	0.271
32766	ENSMUSG00000031712	Il15	8	-	82402289	82402404	82379488	82379615	82402968	82403209	32766	0,4,2	8,7,10	4,4,1	9,3,0	264	149	8.78898e-13	5.3299e-11	0.0,0.244,0.101	0.201,0.429,1.0	-0.428
18435	ENSMUSG00000006219	Fblim1	4	-	141601566	141601709	141595894	141595948	141605920	141606027	18435	0,5,0	0,0,18	1,7,1	0,0,0	292	149	8.85922e-13	5.35983e-11	NA,1.0,0.0	1.0,1.0,1.0	-0.5
1373	ENSMUSG00000043587	Pxylp1	9	-	96860790	96861008	96856367	96856499	96889358	96889413	1373	0,1,2	6,0,0	0,8,5	0,2,11	367	149	9.41496e-13	5.68265e-11	0.0,1.0,1.0	NA,0.619,0.156	0.279
30788	ENSMUSG00000035248	Zcchc6	13	-	59779136	59779201	59778751	59778815	59782017	59782343	30788	33,75,87	22,21,25	74,75,57	13,11,5	214	149	1.02572e-12	6.17648e-11	0.511,0.713,0.708	0.799,0.826,0.888	-0.194
13513	ENSMUSG00000062234	Gak	5	-	108582113	108582284	108580906	108581029	108582669	108583149	13513	262314284	6,0,1	357260330	16,16,16	320	149	1.04315e-12	6.26675e-11	0.953,1.0,0.992	0.912,0.883,0.906	0.081
26134	ENSMUSG00000026153	Fam135a	1	-	24030741	24030896	24028199	24029940	24032662	24032736	26134	12,13,9	0,2,1	12,6,14	1,4,2	304	149	1.09652e-12	6.57197e-11	1.0,0.761,0.815	0.855,0.424,0.774	0.174
2161	ENSMUSG00000026463	Atp2b4	1	-	133711631	133711822	133702673	133706996	133715053	133715230	2161	13,16,4	52,45,33	19,8,24	45,28,20	340	149	1.1659e-12	6.97146e-11	0.099,0.135,0.05	0.156,0.111,0.345	-0.109
9413	ENSMUSG00000029778	Adcyap1r1	6	+	55491229	55491310	55484941	55485033	55494076	55494206	9413	14,5,9	27,18,13	2,3,0	7,6,14	230	149	1.18268e-12	7.05536e-11	0.251,0.153,0.31	0.156,0.245,0.0	0.104
10234	ENSMUSG00000040123	Zmym5	14	-	56810739	56810859	56804414	56804863	56811333	56811464	10234	7,11,18	15,13,0	27,14,12	5,0,14	269	149	1.20712e-12	7.18447e-11	0.205,0.319,1.0	0.749,1.0,0.322	-0.182
21909	ENSMUSG00000033082	Clec1a	6	-	129436913	129437010	129435116	129435293	129451603	129451835	21909	79,101,91	0,0,2	102,62,14	1,4,8	246	149	1.24539e-12	7.39508e-11	1.0,1.0,0.965	0.984,0.904,0.515	0.187
5547	ENSMUSG00000060771	Tsga10	1	-	37783816	37784026	37763306	37763509	37801719	37801905	5547	53,40,51	3,4,4	56,45,132	0,3,2	359	149	1.26208e-12	7.47688e-11	0.88,0.806,0.841	1.0,0.862,0.965	-0.1
15026	ENSMUSG00000033713	Foxn3	12	-	99219600	99219663	99209502	99209566	99291236	99291277	15026	6,12,2	20,22,10	1,1,2	9,16,10	212	149	1.353e-12	7.99703e-11	0.174,0.277,0.123	0.072,0.042,0.123	0.112
30506	ENSMUSG00000040669	Phc1	6	-	122332521	122332677	122325457	122325950	122333290	122333440	30506	5,5,9	4,8,2	11,10,17	4,1,8	305	149	1.4271e-12	8.41562e-11	0.379,0.234,0.687	0.573,0.83,0.509	-0.204
7095	ENSMUSG00000059669	Taf1b	12	+	24509083	24509181	24504946	24505034	24509453	24509549	7095	51,46,46	26,32,38	76,45,41	3,27,17	247	149	1.48927e-12	8.76208e-11	0.542,0.464,0.422	0.939,0.501,0.593	-0.202
9434	ENSMUSG00000038187	Btbd10	7	-	113351780	113351938	113335321	113335518	113364904	113364969	9434	7,10,17	9,1,3	19,21,38	5,3,3	307	149	1.63802e-12	9.61522e-11	0.274,0.829,0.733	0.648,0.773,0.86	-0.148
27610	ENSMUSG00000089889	0610040B10Rik	5	+	143330703	143330885	143329326	143329353	143332310	143332701	27610	4,5,6	2,2,9	2,4,0	3,4,5	331	149	1.69179e-12	9.90819e-11	0.474,0.529,0.231	0.231,0.31,0.0	0.231
19746	ENSMUSG00000028382	Ptbp3	4	-	59546148	59546182	59524394	59524476	59549147	59549295	19746	6,3,7	34,37,35	1,2,1	47,35,37	183	149	1.70837e-12	9.98249e-11	0.126,0.062,0.14	0.017,0.044,0.022	0.082
20283	ENSMUSG00000032228	Tcf12	9	-	72006700	72006762	72000415	72000518	72015637	72015711	20283	23,17,10	39,52,20	19,9,9	77,46,43	211	149	2.28353e-12	1.3313e-10	0.294,0.188,0.261	0.148,0.121,0.129	0.115
5616	ENSMUSG00000021012	Zc3h14	12	+	98780047	98780280	98774244	98774319	98783581	98783702	5616	120169123	35,18,24	110,89,144	26,36,39	382	149	2.41732e-12	1.4061e-10	0.572,0.786,0.667	0.623,0.491,0.59	0.107
28065	ENSMUSG00000025316	Banp	8	+	121989954	121990071	121978554	121978754	121991527	121991703	28065	23,32,31	11,18,7	25,41,24	17,20,27	266	149	2.42409e-12	1.40685e-10	0.539,0.499,0.713	0.452,0.535,0.332	0.144
12384	ENSMUSG00000004947	Dtx2	5	+	136026469	136026607	136021754	136021858	136028498	136028572	12384	24,58,26	6,6,1	56,43,46	9,15,14	287	149	2.52282e-12	1.46084e-10	0.675,0.834,0.931	0.764,0.598,0.63	0.149
33823	ENSMUSG00000041977	Arhgef11	3	+	87722356	87722483	87717423	87717520	87725478	87725658	33823	37,42,26	0,0,1	39,25,21	6,2,1	276	149	2.72829e-12	1.57626e-10	1.0,1.0,0.933	0.778,0.871,0.919	0.122
33578	ENSMUSG00000037395	Rcor3	1	-	192101625	192101867	192100583	192101155	192116268	192116346	33578	22,25,16	13,8,5	53,44,41	16,8,7	391	149	3.16201e-12	1.82274e-10	0.392,0.544,0.549	0.558,0.677,0.691	-0.147
18443	ENSMUSG00000057406	Nsd2	5	+	33821658	33821728	33820743	33820877	33843111	33843737	18443	5,0,2	4,11,0	8,2,4	0,0,0	219	149	3.17389e-12	1.82549e-10	0.46,0.0,1.0	1.0,1.0,1.0	-0.513
432	ENSMUSG00000046351	Zfp322a	13	-	23362579	23362654	23357031	23357713	23362802	23362875	432	12,23,21	9,17,6	12,26,8	4,1,8	224	149	3.19199e-12	1.83179e-10	0.47,0.474,0.7	0.666,0.945,0.399	-0.122
12893	ENSMUSG00000064307	Lrrc51	7	-	101921503	101921566	101920636	101920774	101933763	101933802	12893	39,59,21	0,0,3	45,44,96	9,12,19	212	149	3.27291e-12	1.87403e-10	1.0,1.0,0.831	0.778,0.72,0.78	0.184
29381	ENSMUSG00000034427	Myo15b	11	+	115864866	115864999	115864735	115864794	115866230	115866326	29381	2,13,3	1,13,6	12,19,22	5,0,10	282	149	3.40122e-12	1.94317e-10	0.514,0.346,0.209	0.559,1.0,0.538	-0.343
1318	ENSMUSG00000087380	2210408F21Rik	6	+	31285002	31285120	31277847	31277955	31335990	31336062	1318	30,31,22	8,3,14	50,60,54	4,14,3	267	149	3.54493e-12	2.02077e-10	0.677,0.852,0.467	0.875,0.705,0.909	-0.164
29161	ENSMUSG00000020516	Rps6kb1	11	-	86517150	86517249	86516090	86516191	86517349	86517392	29161	2,2,0	2,1,1	2,3,1	1,2,0	248	149	3.66195e-12	2.08285e-10	0.375,0.546,0.0	0.546,0.474,1.0	-0.366
23742	ENSMUSG00000056763	Cspp1	1	+	10104211	10104364	10095865	10096013	10108368	10108481	23742	73,106,96	4,9,2	89,98,109	11,16,30	302	149	3.87978e-12	2.20186e-10	0.9,0.853,0.959	0.8,0.751,0.642	0.173
899	ENSMUSG00000042625	Safb2	17	-	56575354	56576012	56574902	56574952	56576877	56576905	899	420496409	22,21,17	709661662	24,10,13	807	149	4.50224e-12	2.54948e-10	0.779,0.813,0.816	0.845,0.924,0.904	-0.088
24858	ENSMUSG00000049659	Aftph	11	-	20696750	20698373	20692464	20692588	20703710	20703833	24858	104,114,91	0,6,1	141131140	0,3,0	1772	149	5.20535e-12	2.94114e-10	1.0,0.615,0.884	1.0,0.786,1.0	-0.096
32529	ENSMUSG00000005312	Ubqln1	13	-	58180821	58180905	58179552	58179668	58183181	58183324	32529	96,90,120	49,59,69	121,86,73	93,83,64	233	149	5.41205e-12	3.05121e-10	0.556,0.494,0.527	0.454,0.399,0.422	0.101
15257	ENSMUSG00000102976	Zc3h11a	1	-	133655344	133655398	133654319	133654438	133661236	133661318	15257	4,5,4	0,0,2	3,0,9	5,0,0	203	149	5.88508e-12	3.31062e-10	1.0,1.0,0.595	0.306,NA,1.0	0.212
27688	ENSMUSG00000026395	Ptprc	1	-	138122455	138122584	138120019	138120166	138126302	138126326	27688	1,3,1	8,13,12	6,2,2	11,6,0	278	149	6.97528e-12	3.91531e-10	0.063,0.11,0.043	0.226,0.152,1.0	-0.387
29002	ENSMUSG00000086199	Bcas3os1	11	-	85706736	85709215	85706194	85706280	85719696	85719744	29002	8,27,16	0,7,3	25,14,2	0,0,0	2628	149	9.22547e-12	5.16707e-10	1.0,0.179,0.232	1.0,1.0,1.0	-0.53
23442	ENSMUSG00000040987	Mill2	7	+	18847239	18847437	18841469	18841514	18855939	18856203	23442	2,7,4	4,10,0	4,2,0	12,0,4	347	149	1.14919e-11	6.42243e-10	0.177,0.231,1.0	0.125,1.0,0.0	0.094
8366	ENSMUSG00000033467	Crlf2	5	-	109555506	109555660	109555272	109555357	109556018	109556181	8366	36,54,62	0,6,0	58,57,41	5,10,0	303	149	1.15714e-11	6.45283e-10	1.0,0.816,1.0	0.851,0.737,1.0	0.076
19750	ENSMUSG00000078923	Ube2v1	2	-	167629068	167629288	167617828	167617977	167631939	167631967	19750	8,5,1	25,64,55	7,7,2	0,0,23	369	149	1.19657e-11	6.6582e-10	0.114,0.031,0.007	1.0,1.0,0.034	-0.627
25014	ENSMUSG00000041737	Tmem45b	9	-	31460903	31461039	31431320	31431520	31464165	31464214	25014	2,0,0	0,2,0	0,6,0	1,6,2	285	149	1.28176e-11	7.11684e-10	1.0,0.0,NA	0.0,0.343,0.0	0.386
32880	ENSMUSG00000032580	Rbm5	9	-	107759775	107759849	107756908	107756992	107760321	107760391	32880	35,42,51	13,11,7	54,52,51	9,5,4	223	149	1.32659e-11	7.34513e-10	0.643,0.718,0.83	0.8,0.874,0.895	-0.126
9792	ENSMUSG00000028073	Pear1	3	-	87751853	87751942	87751649	87751773	87752106	87752319	9792	121178188	0,3,0	150,143,86	17,10,7	238	149	1.32861e-11	7.34513e-10	1.0,0.974,1.0	0.847,0.9,0.885	0.114
2481	ENSMUSG00000075569	Rsph10b	5	+	143979857	143979948	143977046	143977166	143983903	143984102	2481	39,33,32	0,1,2	57,34,102	3,5,10	240	149	1.41536e-11	7.80791e-10	1.0,0.953,0.909	0.922,0.808,0.864	0.089
13637	ENSMUSG00000028188	Spata1	3	-	146475255	146475381	146469624	146469803	146476193	146476302	13637	7,10,7	2,5,1	10,6,16	4,9,8	275	149	1.54359e-11	8.49704e-10	0.655,0.52,0.791	0.575,0.265,0.52	0.202
21912	ENSMUSG00000041890	Git2	5	-	114737347	114737437	114733860	114733943	114739032	114739281	21912	141210186	7,8,31	173155108	25,21,24	239	149	1.57717e-11	8.66332e-10	0.926,0.942,0.789	0.812,0.821,0.737	0.096
1170	ENSMUSG00000014786	Slc9a5	8	+	105361560	105361638	105359326	105359453	105363262	105363433	1170	8,2,4	9,15,16	0,15,11	23,9,4	227	149	1.58565e-11	8.69128e-10	0.368,0.08,0.141	0.0,0.522,0.644	-0.192
29304	ENSMUSG00000074247	Dda1	8	+	71472040	71472117	71469198	71469325	71474487	71476098	29304	1,1,6	0,0,0	0,3,6	7,3,3	226	149	1.84958e-11	1.01163e-09	1.0,1.0,1.0	0.0,0.397,0.569	0.678
22441	ENSMUSG00000063889	Crem	18	-	3287903	3288092	3273421	3273578	3295039	3295182	22441	4,6,6	1,1,2	8,5,12	4,4,6	338	149	1.95459e-11	1.06679e-09	0.638,0.726,0.569	0.469,0.355,0.469	0.213
34833	ENSMUSG00000006281	Tep1	14	-	50833913	50834077	50833453	50833567	50835991	50836204	34833	54,81,61	4,5,10	84,105,86	3,3,4	313	149	2.20251e-11	1.19955e-09	0.865,0.885,0.744	0.93,0.943,0.911	-0.097
15727	ENSMUSG00000026005	Rpe	1	+	66701616	66701648	66700830	66701017	66706445	66706525	15727	2,0,0	7,3,2	0,8,2	6,6,5	181	149	2.23344e-11	1.21382e-09	0.19,0.0,0.0	0.0,0.523,0.248	-0.194
17771	ENSMUSG00000036986	Pml	9	-	58230490	58230628	58229827	58230086	58233152	58233247	17771	15,5,7	7,7,10	17,18,15	15,7,2	287	149	2.71967e-11	1.47495e-09	0.527,0.271,0.267	0.37,0.572,0.796	-0.224
13576	ENSMUSG00000032235	Ice2	9	+	69421660	69421790	69416933	69417109	69425656	69425705	13576	15,18,11	5,5,5	24,26,24	4,3,5	279	149	3.14339e-11	1.70115e-09	0.616,0.658,0.54	0.762,0.822,0.719	-0.163
195	ENSMUSG00000057469	E2f6	12	+	16813846	16813912	16811098	16811315	16816399	16816454	195	11,43,33	6,13,11	23,33,39	0,8,0	215	149	3.35712e-11	1.81299e-09	0.56,0.696,0.675	1.0,0.741,1.0	-0.27
17425	ENSMUSG00000021952	Xpo4	14	-	57643334	57643489	57641799	57643223	57648418	57648524	17425	2,10,6	20,17,10	6,0,2	29,16,14	304	149	3.45797e-11	1.86353e-09	0.047,0.224,0.227	0.092,0.0,0.065	0.114
19928	ENSMUSG00000025261	Huwe1	X	+	151803755	151803802	151803468	151803569	151804445	151804511	19928	7,7,0	4,0,0	2,5,7	0,6,0	196	149	3.71763e-11	1.99926e-09	0.571,1.0,NA	1.0,0.388,1.0	-0.01
5497	ENSMUSG00000022533	Atp13a3	16	-	30321805	30321895	30312422	30315901	30322871	30322952	5497	105148109	60,58,55	130,61,75	78,80,104	239	149	4.01483e-11	2.15457e-09	0.522,0.614,0.553	0.51,0.322,0.31	0.182
13613	ENSMUSG00000042508	Dmtf1	5	-	9126539	9126802	9124441	9124527	9127956	9128108	13613	41,35,9	22,23,15	48,38,30	25,16,9	412	149	4.29586e-11	2.30057e-09	0.403,0.355,0.178	0.41,0.462,0.547	-0.161
5622	ENSMUSG00000021012	Zc3h14	12	+	98779107	98779267	98774244	98774319	98783581	98783702	5622	65,77,61	35,18,24	30,68,70	26,36,39	309	149	4.45593e-11	2.38133e-09	0.472,0.673,0.551	0.357,0.477,0.464	0.133
11823	ENSMUSG00000021457	Syk	13	+	52596957	52597054	52583436	52583605	52610795	52611252	11823	5,4,2	17,13,9	5,7,9	24,13,0	246	149	4.58376e-11	2.44454e-09	0.151,0.157,0.119	0.112,0.246,1.0	-0.31
15285	ENSMUSG00000036381	P2ry14	3	-	59116187	59116291	59114624	59116061	59130493	59130624	15285	16,6,16	4,1,4	6,6,11	8,9,11	253	149	4.73297e-11	2.51888e-09	0.702,0.779,0.702	0.306,0.282,0.371	0.408
19341	ENSMUSG00000021809	Nudt13	14	+	20295087	20295266	20294739	20294792	20300586	20300679	19341	32,22,21	8,0,5	17,43,34	15,3,12	328	149	4.79672e-11	2.54752e-09	0.645,1.0,0.656	0.34,0.867,0.563	0.177
12033	ENSMUSG00000059518	Znhit1	5	-	136986125	136986255	136984878	136985049	136986810	136987232	12033	7,9,6	18,9,22	17,23,23	24,22,31	279	149	5.77687e-11	3.06174e-09	0.172,0.348,0.127	0.274,0.358,0.284	-0.09
28515	ENSMUSG00000021902	Phf7	14	-	31240273	31240433	31239630	31239737	31240858	31240983	28515	13,32,41	2,6,0	34,21,30	0,2,0	309	149	5.94816e-11	3.14603e-09	0.758,0.72,1.0	1.0,0.835,1.0	-0.119
8958	ENSMUSG00000032745	Gpbp1	13	-	111447895	111447955	111440631	111440816	111448932	111448999	8958	73,101,69	46,67,52	75,79,82	81,79,78	209	149	5.98277e-11	3.15782e-09	0.531,0.518,0.486	0.398,0.416,0.428	0.098
31672	ENSMUSG00000004561	Mettl17	14	+	51889146	51889397	51888741	51888836	51889527	51889635	31672	40,29,48	12,12,0	57,53,36	0,0,0	400	149	6.0595e-11	3.19175e-09	0.554,0.474,1.0	1.0,1.0,1.0	-0.324
17001	ENSMUSG00000025217	Btrc	19	+	45406544	45406586	45363751	45363886	45423132	45423240	17001	20,38,16	20,34,2	21,9,21	29,12,22	191	149	6.63575e-11	3.48812e-09	0.438,0.466,0.862	0.361,0.369,0.427	0.203
4216	ENSMUSG00000049420	Tmem200a	10	-	26037627	26037696	25994292	25994385	26078137	26078207	4216	7,7,6	0,0,0	0,0,0	3,1,0	218	149	7.07739e-11	3.71266e-09	1.0,1.0,1.0	0.0,0.0,NA	1
3503	ENSMUSG00000055322	Tns1	1	-	73935897	73935936	73927911	73928110	73936331	73936355	3503	0,0,1	14,6,0	0,10,0	5,8,13	188	149	7.59765e-11	3.97745e-09	0.0,0.0,1.0	0.0,0.498,0.0	0.167
22421	ENSMUSG00000028863	Meaf6	4	+	125107651	125107709	125102838	125103031	125108322	125108356	22421	31,37,45	6,23,15	30,41,41	24,22,25	207	149	7.77705e-11	4.06308e-09	0.788,0.537,0.683	0.474,0.573,0.541	0.14
2405	ENSMUSG00000047045	Tmem164	X	+	142682290	142682949	142681417	142681556	142770966	142771033	2405	209212107	1,0,0	108,104,96	0,5,4	808	149	9.2674e-11	4.83186e-09	0.975,1.0,1.0	1.0,0.793,0.816	0.122
20717	ENSMUSG00000032212	Sltm	9	+	70583931	70584112	70581300	70581464	70584752	70584877	20717	173234205	16,39,36	293333227	25,24,10	330	149	9.29829e-11	4.83813e-09	0.83,0.73,0.72	0.841,0.862,0.911	-0.111
7679	ENSMUSG00000019647	Sema6a	18	-	47270608	47270773	47245253	47249584	47276585	47276606	7679	41,74,74	0,5,8	136,37,33	4,9,14	314	149	9.55413e-11	4.96119e-09	1.0,0.875,0.814	0.942,0.661,0.528	0.186
10160	ENSMUSG00000093456	Gm20662	9	+	107998701	107998789	107997919	107998062	107998996	107999027	10160	0,6,7	1,2,2	0,19,23	0,14,14	237	149	9.63065e-11	4.99082e-09	0.0,0.654,0.688	NA,0.46,0.508	-0.037
30018	ENSMUSG00000022096	Hr	14	+	70552839	70552942	70552244	70552324	70554511	70554665	30018	0,4,2	5,8,6	0,3,3	2,0,3	252	149	9.81107e-11	5.07407e-09	0.0,0.228,0.165	0.0,1.0,0.372	-0.326
15464	ENSMUSG00000074219	Gm10644	8	-	83936067	83936175	83935731	83935828	83955102	83955205	15464	2,3,9	0,3,1	5,1,3	5,4,0	257	149	9.86255e-11	5.09043e-09	1.0,0.367,0.839	0.367,0.127,1.0	0.237
23300	ENSMUSG00000024845	Tmem134	19	+	4131030	4131075	4127571	4127639	4131228	4131282	23300	43,27,51	0,19,37	62,58,49	10,16,14	194	149	9.90323e-11	5.10116e-09	1.0,0.522,0.514	0.826,0.736,0.729	-0.085
616	ENSMUSG00000031105	Slc25a14	X	+	48623961	48624197	48623577	48623828	48629251	48629345	616	4,5,3	4,5,1	4,3,1	7,6,5	385	149	1.07482e-10	5.52532e-09	0.279,0.279,0.537	0.181,0.162,0.072	0.227
32171	ENSMUSG00000036098	Myrf	19	-	10228652	10228916	10225448	10225510	10229019	10229107	32171	59,87,57	9,13,9	42,27,29	0,0,0	413	149	1.0799e-10	5.54033e-09	0.703,0.707,0.696	1.0,1.0,1.0	-0.298
14943	ENSMUSG00000042766	Trim46	3	-	89236302	89236600	89234867	89235292	89237616	89237919	14943	22,36,35	6,2,2	35,31,32	1,19,8	447	149	1.11731e-10	5.72083e-09	0.55,0.857,0.854	0.921,0.352,0.571	0.139
1937	ENSMUSG00000026811	St6galnac6	2	+	32608041	32608096	32607025	32607111	32612223	32612403	1937	9,6,6	4,6,7	15,8,0	12,17,8	204	149	1.3162e-10	6.72575e-09	0.622,0.422,0.385	0.477,0.256,0.0	0.232
9534	ENSMUSG00000051435	Fhad1	4	-	141903848	141904014	141890437	141890961	141904960	141905181	9534	48,65,33	0,18,0	79,55,163	19,20,50	315	149	1.32604e-10	6.76256e-09	1.0,0.631,1.0	0.663,0.565,0.607	0.265
14170	ENSMUSG00000020184	Mdm2	10	-	117709653	117709784	117705154	117705229	117709945	117710028	14170	42,44,38	18,16,7	53,55,56	9,9,13	280	149	1.34901e-10	6.86603e-09	0.554,0.594,0.743	0.758,0.765,0.696	-0.109
32916	ENSMUSG00000028478	Clta	4	+	44031399	44031435	44030214	44030268	44032400	44032846	32916	1,2,3	0,0,2	3,1,0	0,12,1	185	149	1.36797e-10	6.94873e-09	1.0,1.0,0.547	1.0,0.063,0.0	0.495
5487	ENSMUSG00000061979	Rcc1l	5	-	134157590	134157678	134155773	134155913	134163623	134163805	5487	90,78,89	1,6,2	101,120,64	8,15,4	237	149	1.56547e-10	7.93627e-09	0.983,0.891,0.965	0.888,0.834,0.91	0.069
15512	ENSMUSG00000071054	Safb	17	+	56598643	56599220	56597787	56597815	56599622	56599672	15512	415592534	22,16,9	654688642	6,6,2	726	149	1.63706e-10	8.28284e-09	0.795,0.884,0.924	0.957,0.959,0.985	-0.099
23255	ENSMUSG00000055436	Srsf11	3	-	158023242	158023359	158022929	158022950	158026724	158026858	23255	40,61,42	62,72,65	41,47,26	106,72,81	266	149	1.6955e-10	8.56161e-09	0.265,0.322,0.266	0.178,0.268,0.152	0.085
66	ENSMUSG00000002546	Golga2	2	+	32293314	32293395	32292092	32292215	32296964	32297008	66	25,26,24	24,20,19	39,9,12	29,32,21	230	149	1.73736e-10	8.75575e-09	0.403,0.457,0.45	0.466,0.154,0.27	0.14
31673	ENSMUSG00000004561	Mettl17	14	+	51889146	51889217	51888741	51888836	51889527	51889635	31673	17,10,36	12,12,0	33,38,36	0,0,0	220	149	1.91019e-10	9.60789e-09	0.49,0.361,1.0	1.0,1.0,1.0	-0.383
32131	ENSMUSG00000036879	Phkb	8	+	85843003	85843112	85841007	85841103	85875633	85875723	32131	10,26,18	10,13,15	4,2,24	0,18,9	258	149	2.24832e-10	1.12865e-08	0.366,0.536,0.409	1.0,0.06,0.606	-0.118
30522	ENSMUSG00000029647	Pan3	5	+	147466935	147467097	147455117	147455188	147488110	147488258	30522	0,4,3	25,35,18	18,2,1	29,20,19	311	149	2.27061e-10	1.13761e-08	0.0,0.052,0.074	0.229,0.046,0.025	-0.058
5349	ENSMUSG00000047671	Tctex1d4	4	+	117126981	117127088	117126812	117126858	117127275	117127344	5349	59,47,67	33,42,21	68,64,169	25,18,67	256	149	2.30176e-10	1.15097e-08	0.51,0.394,0.65	0.613,0.674,0.595	-0.109
24765	ENSMUSG00000021224	Numb	12	-	83855439	83855524	83842217	83842358	83876667	83876812	24765	86,88,106	39,54,36	86,46,58	63,42,27	234	149	2.38873e-10	1.19213e-08	0.584,0.509,0.652	0.465,0.411,0.578	0.097
14602	ENSMUSG00000030748	Il4ra	7	+	125571933	125572047	125571433	125571590	125572850	125572950	14602	29,38,42	42,28,63	52,54,13	42,31,17	263	149	2.40027e-10	1.19557e-08	0.281,0.435,0.274	0.412,0.497,0.302	-0.074
18809	ENSMUSG00000025006	Sorbs1	19	-	40376644	40377016	40373475	40373617	40382520	40382633	18809	23,14,19	17,15,8	31,40,15	16,6,12	521	149	2.66452e-10	1.32462e-08	0.279,0.211,0.404	0.357,0.656,0.263	-0.127
23597	ENSMUSG00000021432	Slc35b3	13	-	38944499	38944654	38943058	38943166	38954108	38954230	23597	27,29,27	15,9,1	26,21,33	17,12,12	304	149	2.80601e-10	1.39226e-08	0.469,0.612,0.93	0.428,0.462,0.574	0.182
24070	ENSMUSG00000030990	Pgap2	7	+	102222781	102222801	102210445	102210591	102223378	102223490	24070	7,7,0	0,13,5	3,0,2	11,18,18	169	149	2.84776e-10	1.41025e-08	1.0,0.322,0.0	0.194,0.0,0.089	0.346
2141	ENSMUSG00000031393	Mecp2	X	-	74079908	74080032	74036981	74037332	74085509	74085612	2141	44,33,46	11,9,6	30,8,20	20,10,11	273	149	2.88301e-10	1.42495e-08	0.686,0.667,0.807	0.45,0.304,0.498	0.303
29221	ENSMUSG00000040928	S100pbp	4	-	129183600	129183717	129182208	129182532	129189541	129189579	29221	28,42,37	7,11,5	48,40,52	5,4,6	266	149	3.09961e-10	1.52906e-08	0.691,0.681,0.806	0.843,0.849,0.829	-0.114
13412	ENSMUSG00000044122	Proca1	11	+	78204064	78204197	78201811	78201892	78204839	78205504	13412	12,6,2	5,9,12	0,6,5	7,15,11	282	149	3.37806e-10	1.66323e-08	0.559,0.26,0.081	0.0,0.174,0.194	0.177
21651	ENSMUSG00000003680	Taf6l	19	-	8773504	8773692	8773027	8773106	8774334	8774467	21651	55,74,124	17,34,27	84116105	53,41,63	337	149	3.49787e-10	1.71892e-08	0.589,0.49,0.67	0.412,0.556,0.424	0.119
29427	ENSMUSG00000026930	Gpsm1	2	+	26340404	26340584	26339430	26339706	26344601	26344758	29427	33,53,45	4,31,13	33,46,17	4,12,4	329	149	3.53218e-10	1.73246e-08	0.789,0.436,0.611	0.789,0.635,0.658	-0.082
33269	ENSMUSG00000056267	Cep70	9	+	99263628	99263809	99262825	99262949	99275577	99275747	33269	64,90,53	3,6,11	76,78,87	8,11,23	330	149	3.62208e-10	1.77316e-08	0.906,0.871,0.685	0.811,0.762,0.631	0.086
10339	ENSMUSG00000028706	Nsun4	4	-	116043100	116043200	116040068	116040229	116044684	116044839	10339	4,15,3	39,47,49	19,4,14	36,38,28	249	149	3.71728e-10	1.8163e-08	0.058,0.16,0.035	0.24,0.059,0.23	-0.092
18788	ENSMUSG00000030126	Tmcc1	6	-	116107311	116107516	116043767	116043805	116133766	116133903	18788	1,8,5	26,31,35	4,11,7	40,0,22	354	149	3.81146e-10	1.85877e-08	0.016,0.098,0.057	0.04,1.0,0.118	-0.329
18061	ENSMUSG00000028522	Mier1	4	+	103118238	103118315	103115559	103115660	103127272	103127297	18061	11,8,8	11,8,14	3,4,11	13,17,13	226	149	3.88489e-10	1.89099e-08	0.397,0.397,0.274	0.132,0.134,0.358	0.148
1754	ENSMUSG00000005936	Kctd20	17	+	28957878	28958057	28952598	28952757	28961413	28961687	1754	10,1,10	2,4,3	21,11,13	4,0,1	328	149	4.21323e-10	2.04693e-08	0.694,0.102,0.602	0.705,1.0,0.855	-0.387
21868	ENSMUSG00000022361	Zhx1	15	-	58064054	58064180	58047002	58048785	58069318	58069429	21868	9,7,27	2,2,5	10,8,13	3,2,9	275	149	4.2465e-10	2.05919e-08	0.709,0.655,0.745	0.644,0.684,0.439	0.114
6145	ENSMUSG00000033768	Nrxn2	19	+	6513715	6513805	6509777	6509949	6516922	6517248	6145	4,10,1	1,2,1	1,2,0	2,1,2	239	149	4.88318e-10	2.36346e-08	0.714,0.757,0.384	0.238,0.555,0.0	0.354
247	ENSMUSG00000043384	Gprasp1	X	+	135796948	135797037	135796141	135796336	135797552	135797629	247	6,8,7	3,3,1	21,5,11	1,1,2	238	149	5.27259e-10	2.54713e-08	0.556,0.625,0.814	0.929,0.758,0.775	-0.156
19777	ENSMUSG00000032479	Map4	9	+	110072612	110072705	110068692	110068985	110078002	110078084	19777	84,117,89	29,43,22	104,82,60	24,21,5	242	149	5.46562e-10	2.63541e-08	0.641,0.626,0.714	0.727,0.706,0.881	-0.111
21052	ENSMUSG00000041343	Ankrd42	7	-	92619547	92619683	92614351	92614552	92623967	92624087	21052	68,71,71	2,1,0	66,65,187	7,3,9	285	149	5.54419e-10	2.66828e-08	0.947,0.974,1.0	0.831,0.919,0.916	0.085
235	ENSMUSG00000060594	Layn	9	-	51076321	51076345	51073847	51074145	51076885	51077066	235	9,11,8	23,35,19	13,3,12	69,32,60	173	149	5.69227e-10	2.73442e-08	0.252,0.213,0.266	0.14,0.075,0.147	0.123
34655	ENSMUSG00000031808	Slc27a1	8	+	71569341	71569432	71568905	71569023	71570720	71570826	34655	4,3,1	4,0,2	1,2,3	0,7,5	240	149	6.33948e-10	3.03963e-08	0.383,1.0,0.237	1.0,0.151,0.271	0.066
26104	ENSMUSG00000030495	Slc7a10	7	+	35197214	35197366	35195086	35195291	35197601	35197727	26104	204186229	0,5,8	286,151,26	14,19,4	301	149	6.62543e-10	3.17081e-08	1.0,0.948,0.934	0.91,0.797,0.763	0.137
3960	ENSMUSG00000026977	2019-03-07	2	+	60245211	60245260	60243556	60243670	60247889	60249211	3960	46,56,40	0,0,5	32,21,22	9,17,11	198	149	6.94265e-10	3.31644e-08	1.0,1.0,0.858	0.728,0.482,0.601	0.349
13688	ENSMUSG00000039953	Clstn1	4	+	149641657	149641714	149638232	149638395	149643194	149643352	13688	66156203	75,59,31	106,57,41	27,41,58	206	149	7.17329e-10	3.42025e-08	0.389,0.657,0.826	0.74,0.501,0.338	0.098
11219	ENSMUSG00000087366	Junos	4	+	95150119	95150275	95147104	95147200	95153591	95153635	11219	9,12,4	2,8,0	1,7,7	1,0,3	305	149	8.00985e-10	3.81203e-08	0.687,0.423,1.0	0.328,1.0,0.533	0.083
14596	ENSMUSG00000020564	Atxn7l1	12	+	33364384	33364690	33362972	33363094	33366971	33367914	14596	16,14,7	28,33,15	29,22,12	28,28,12	455	149	8.23248e-10	3.91073e-08	0.158,0.122,0.133	0.253,0.205,0.247	-0.097
27837	ENSMUSG00000034071	Zfp551	7	-	12418542	12418666	12417101	12417218	12421807	12421846	27837	3,1,2	3,2,4	6,3,4	0,0,0	273	149	9.6722e-10	4.58616e-08	0.353,0.214,0.214	1.0,1.0,1.0	-0.74
18530	ENSMUSG00000074865	Zfp934	13	-	62522454	62522665	62520417	62520544	62558486	62558595	18530	2,0,0	0,4,2	2,1,2	0,1,0	360	149	1.04227e-09	4.9329e-08	1.0,0.0,0.0	1.0,0.293,1.0	-0.431
34885	ENSMUSG00000038957	Edc3	9	+	57715947	57716267	57713380	57713561	57727185	57727521	34885	43,95,106	22,16,15	132,73,80	33,3,5	469	149	1.15758e-09	5.46856e-08	0.383,0.654,0.692	0.56,0.885,0.836	-0.184
29042	ENSMUSG00000021144	Mta1	12	+	113120210	113120261	113116987	113117081	113120826	113120953	29042	19,35,20	37,44,25	15,20,23	56,37,45	200	149	1.42338e-09	6.71185e-08	0.277,0.372,0.373	0.166,0.287,0.276	0.098
9683	ENSMUSG00000078867	Gm14418	2	-	177394696	177394751	177389426	177389553	177398223	177398320	9683	2,6,1	0,3,0	0,0,0	4,0,1	204	149	1.42645e-09	6.71402e-08	1.0,0.594,1.0	0.0,NA,0.0	0.865
1381	ENSMUSG00000007411	Mark3	12	+	111651957	111651984	111647470	111647728	111653389	111653434	1381	68,106,91	8,6,0	43,108,29	15,8,26	176	149	1.45565e-09	6.83891e-08	0.878,0.937,1.0	0.708,0.92,0.486	0.234
19360	ENSMUSG00000040620	Dhx33	11	-	70993609	70993698	70992107	70992311	70993856	70994016	19360	7,13,2	1,2,1	12,9,10	2,0,0	238	149	1.50316e-09	7.04917e-08	0.814,0.803,0.556	0.79,1.0,1.0	-0.206
33700	ENSMUSG00000017843	Ppp2r5c	12	+	110574744	110574861	110570695	110570768	110580400	110580804	33700	26,17,31	45,34,44	41,29,11	36,25,20	266	149	1.55835e-09	7.29468e-08	0.245,0.219,0.283	0.389,0.394,0.236	-0.091
28909	ENSMUSG00000073414	G6b	17	-	35064903	35064956	35064685	35064762	35065318	35065409	28909	6,1,9	3,0,1	9,11,0	1,0,0	202	149	1.71786e-09	8.02668e-08	0.596,1.0,0.869	0.869,1.0,NA	-0.113
8670	ENSMUSG00000023904	Hcfc1r1	17	+	23674546	23674675	23673968	23674068	23674883	23675174	8670	907775758	17,29,16	500623597	39,35,39	278	149	1.78964e-09	8.34687e-08	0.966,0.935,0.962	0.873,0.905,0.891	0.065
24091	ENSMUSG00000056153	Socs6	18	-	88886991	88887065	88868494	88870918	88887208	88887333	24091	7,8,2	12,14,18	1,6,16	10,7,8	223	149	1.877e-09	8.73843e-08	0.28,0.276,0.069	0.063,0.364,0.572	-0.125
14907	ENSMUSG00000045903	Npas4	19	-	4987777	4987887	4987314	4987450	4988074	4988348	14907	0,0,0	0,1,1	2,8,5	0,0,0	259	149	1.88055e-09	8.73911e-08	NA,0.0,0.0	1.0,1.0,1.0	-1
31980	ENSMUSG00000045095	Magi1	6	-	93704276	93704360	93701289	93701381	93708003	93708220	31980	6,6,20	20,30,52	7,7,0	41,36,26	233	149	2.00937e-09	9.32087e-08	0.161,0.113,0.197	0.098,0.111,0.0	0.087
14707	ENSMUSG00000032407	U2surp	9	-	95500687	95500873	95495834	95495933	95502539	95502584	14707	46,49,32	2,1,0	62,31,30	5,14,6	335	149	2.13795e-09	9.89941e-08	0.911,0.956,1.0	0.847,0.496,0.69	0.278
30158	ENSMUSG00000059327	Eda	X	+	100395674	100395830	100395018	100395143	100396904	100400760	30158	0,0,0	4,2,0	2,1,0	0,0,0	305	149	2.20356e-09	1.01848e-07	0.0,0.0,NA	1.0,1.0,NA	-1
20618	ENSMUSG00000105650	Gm42889	6	+	67548850	67549050	67546349	67546378	67555903	67556204	20618	0,0,0	2,1,0	2,3,0	0,0,0	349	149	2.32941e-09	1.07471e-07	0.0,0.0,NA	1.0,1.0,NA	-1
25219	ENSMUSG00000058216	Gstp3	19	-	4059258	4059294	4058734	4058841	4059423	4059446	25219	19,13,7	2,9,1	8,6,3	1,2,0	185	149	2.50658e-09	1.15438e-07	0.884,0.538,0.849	0.866,0.707,1.0	-0.101
27442	ENSMUSG00000024293	Esco1	18	-	10577637	10577759	10577000	10577090	10582054	10582186	27442	5,4,8	22,29,21	7,14,3	16,18,11	271	149	2.54122e-09	1.16823e-07	0.111,0.07,0.173	0.194,0.3,0.13	-0.09
31511	ENSMUSG00000035944	Ttc38	15	+	85832975	85833068	85832343	85832419	85833146	85833224	31511	0,6,1	21,11,10	15,0,2	7,10,9	242	149	2.74978e-09	1.26185e-07	0.0,0.251,0.058	0.569,0.0,0.12	-0.127
10786	ENSMUSG00000028268	Gbp3	3	+	142560720	142560858	142560174	142560283	142561739	142561935	10786	0,4,2	3,0,5	2,1,0	15,4,0	287	149	2.90926e-09	1.33265e-07	0.0,1.0,0.172	0.065,0.115,NA	0.301
21537	ENSMUSG00000008435	Rdh13	7	-	4444977	4445122	4444202	4444321	4445446	4445642	21537	12,9,16	9,26,14	10,6,12	22,24,24	294	149	3.6064e-09	1.64905e-07	0.403,0.149,0.367	0.187,0.112,0.202	0.139
16143	ENSMUSG00000032363	Adamts7	9	+	90186921	90187067	90186459	90186552	90188268	90188438	16143	19,4,5	3,2,1	1,16,3	0,3,0	295	149	3.70446e-09	1.69087e-07	0.762,0.503,0.716	1.0,0.729,1.0	-0.249
25531	ENSMUSG00000092592	Gm20449	7	-	41410854	41410978	41399377	41400663	41424977	41426778	25531	2,0,0	1,1,2	0,2,2	0,0,0	273	149	3.8528e-09	1.75546e-07	0.522,0.0,0.0	NA,1.0,1.0	-0.826
30472	ENSMUSG00000098950	Gm28036	2	-	156096417	156098372	156079338	156079464	156103348	156103397	30472	295336312	49,57,47	561469354	63,33,51	2104	149	4.0415e-09	1.83816e-07	0.299,0.295,0.32	0.387,0.502,0.33	-0.102
32298	ENSMUSG00000086822	5330413P13Rik	2	-	131845103	131845718	131836435	131836482	131847571	131847683	32298	12,29,15	2,0,2	13,13,35	1,3,4	764	149	4.44949e-09	2.02015e-07	0.539,1.0,0.594	0.717,0.458,0.631	0.109
30469	ENSMUSG00000098950	Gm28036	2	-	156098184	156098372	156079338	156079464	156103348	156103429	30469	82,92,88	49,57,47	163,129,78	63,33,51	337	149	4.62564e-09	2.09641e-07	0.425,0.416,0.453	0.534,0.633,0.403	-0.092
10908	ENSMUSG00000037921	Ddx60	8	+	61937770	61937874	61928088	61928276	61939998	61940106	10908	2,0,0	0,4,4	0,1,2	2,3,2	253	149	4.65406e-09	2.10495e-07	1.0,0.0,0.0	0.0,0.164,0.371	0.155
19028	ENSMUSG00000052105	Mtcl1	17	-	66371322	66371445	66368229	66368460	66374531	66374664	19028	4,4,3	2,0,0	3,0,0	0,0,2	272	149	4.66088e-09	2.10495e-07	0.523,1.0,1.0	1.0,NA,0.0	0.341
2109	ENSMUSG00000044791	Setd2	9	+	110577121	110577338	110573883	110574274	110590387	110590436	2109	20,15,9	52,37,39	41,14,37	29,40,17	366	149	4.71613e-09	2.11937e-07	0.135,0.142,0.086	0.365,0.125,0.47	-0.199
2777	ENSMUSG00000026853	Crat	2	-	30413859	30413996	30412982	30413246	30415194	30415308	2777	2,0,1	3,11,3	3,9,3	11,18,2	286	149	4.71201e-09	2.11937e-07	0.258,0.0,0.148	0.124,0.207,0.439	-0.121
510	ENSMUSG00000024050	Wiz	17	-	32378839	32379118	32367823	32368147	32387572	32387817	510	13,5,4	14,13,10	3,3,4	16,11,16	428	149	4.7176e-09	2.11937e-07	0.244,0.118,0.122	0.061,0.087,0.08	0.085
30521	ENSMUSG00000029647	Pan3	5	+	147488110	147488258	147455117	147455188	147519504	147519752	30521	43,53,26	1,0,3	54,39,34	5,4,2	297	149	4.86179e-09	2.18032e-07	0.956,1.0,0.813	0.844,0.83,0.895	0.067
24528	ENSMUSG00000027508	Pag1	3	-	9787261	9787320	9752073	9752486	9833210	9833363	24528	20,24,30	7,5,7	6,8,4	0,2,0	208	149	4.91818e-09	2.20177e-07	0.672,0.775,0.754	1.0,0.741,1.0	-0.18
1772	ENSMUSG00000073468	Sft2d1	17	+	8324433	8324463	8311121	8311285	8326954	8327055	1772	28,21,54	2,2,6	63,58,51	21,10,2	179	149	5.18816e-09	2.31858e-07	0.921,0.897,0.882	0.714,0.828,0.955	0.068
27257	ENSMUSG00000023963	Cyp39a1	17	+	43682947	43683097	43680123	43680298	43685185	43685276	27257	51,72,67	12,0,0	95,85,205	0,1,0	299	149	5.48486e-09	2.44692e-07	0.679,1.0,1.0	1.0,0.977,1.0	-0.099
23520	ENSMUSG00000031441	Atp11a	8	+	12861639	12861724	12859313	12859479	12864919	12868667	23520	62,79,45	6,8,16	103101129	7,0,13	234	149	5.7035e-09	2.54004e-07	0.868,0.863,0.642	0.904,1.0,0.863	-0.131
4771	ENSMUSG00000038167	Plekhg6	6	-	125379754	125379976	125378701	125378910	125380349	125380793	4771	7,8,5	0,0,0	11,2,10	1,4,7	371	149	5.99296e-09	2.65971e-07	1.0,1.0,1.0	0.815,0.167,0.365	0.551
6435	ENSMUSG00000070533	Wfdc8	2	-	164598996	164599139	164597212	164597778	164599948	164600089	6435	13,11,5	15,17,16	11,14,3	6,8,1	292	149	5.98474e-09	2.65971e-07	0.307,0.248,0.138	0.483,0.472,0.605	-0.289
11157	ENSMUSG00000067629	Syngap1	17	+	26967680	26967760	26966869	26966973	26970498	26970562	11157	90,142,86	10,10,9	152125329	8,0,11	229	149	6.28183e-09	2.7831e-07	0.854,0.902,0.861	0.925,1.0,0.951	-0.086
20046	ENSMUSG00000027763	Mbnl1	3	+	60500980	60501094	60473076	60473173	60595593	60595749	20046	2,0,0	7,4,7	3,0,2	0,0,0	263	149	6.47498e-09	2.86373e-07	0.139,0.0,0.0	1.0,NA,1.0	-0.954
21411	ENSMUSG00000042787	Exog	9	+	119445286	119445321	119444903	119445150	119446948	119447098	21411	4,2,1	8,9,20	8,6,1	15,12,8	184	149	6.57184e-09	2.89658e-07	0.288,0.153,0.039	0.302,0.288,0.092	-0.067
34781	ENSMUSG00000032637	Atxn2l	7	-	126492448	126492485	126492152	126492215	126492811	126493001	34781	31,22,19	11,19,18	21,24,19	0,0,8	186	149	6.56189e-09	2.89658e-07	0.693,0.481,0.458	1.0,1.0,0.655	-0.341
31989	ENSMUSG00000045095	Magi1	6	-	93769507	93769543	93760707	93760765	93773606	93773689	31989	20,30,25	13,5,9	36,33,10	5,0,4	185	149	7.58947e-09	3.33937e-07	0.553,0.829,0.691	0.853,1.0,0.668	-0.149
7631	ENSMUSG00000051331	Cacna1c	6	-	118630398	118630431	118627441	118627570	118637729	118637813	7631	4,0,3	4,3,6	4,2,4	5,0,0	182	149	7.63805e-09	3.35499e-07	0.45,0.0,0.29	0.396,1.0,1.0	-0.552
22843	ENSMUSG00000084803	5830444B04Rik	4	-	155413718	155413890	155409517	155409697	155414720	155414756	22843	4,0,0	0,1,4	1,1,2	0,1,0	321	149	7.68802e-09	3.37117e-07	1.0,0.0,0.0	1.0,0.317,1.0	-0.439
27209	ENSMUSG00000029454	Mapkapk5	5	-	121535674	121535943	121534406	121534430	121537111	121537184	27209	22,27,31	5,1,3	25,17,27	20,10,8	418	149	8.87704e-09	3.8859e-07	0.611,0.906,0.786	0.308,0.377,0.546	0.357
29962	ENSMUSG00000026074	Map4k4	1	+	40003756	40003987	40001429	40001591	40004806	40004913	29962	7,3,10	4,5,2	10,7,26	0,0,0	380	149	8.93976e-09	3.90669e-07	0.407,0.19,0.662	1.0,1.0,1.0	-0.58
4049	ENSMUSG00000026634	Angel2	1	+	190932866	190933192	190928491	190928758	190937443	190937700	4049	216241225	10,6,10	203201262	0,5,3	475	149	9.46024e-09	4.12711e-07	0.871,0.926,0.876	1.0,0.927,0.965	-0.073
26386	ENSMUSG00000029729	Zkscan1	5	+	138097066	138097158	138093991	138094139	138100589	138107822	26386	8,12,6	0,4,1	4,1,4	5,5,1	241	149	9.92879e-09	4.32416e-07	1.0,0.65,0.788	0.331,0.11,0.712	0.428
13569	ENSMUSG00000042699	Dhx9	1	-	153476423	153476562	153475662	153475709	153478040	153478139	13569	30,55,30	17,53,52	35,37,17	32,38,83	288	149	1.17026e-08	5.08803e-07	0.477,0.349,0.23	0.361,0.335,0.096	0.088
22995	ENSMUSG00000036882	Arhgap33	7	-	30534102	30534185	30532934	30533032	30534925	30534997	22995	4,1,0	8,13,2	1,6,8	21,0,16	232	149	1.17716e-08	5.10076e-07	0.243,0.047,0.0	0.03,1.0,0.243	-0.328
34710	ENSMUSG00000032123	Dpagt1	9	+	44327551	44327672	44326844	44327205	44327952	44328166	34710	117163153	5,12,8	141,128,77	19,8,14	270	149	1.17678e-08	5.10076e-07	0.928,0.882,0.913	0.804,0.898,0.752	0.09
12789	ENSMUSG00000026585	Kifap3	1	+	163912071	163912137	163888205	163888305	163915724	163917109	12789	3,9,14	52,61,63	22,16,26	73,55,91	215	149	1.2088e-08	5.22904e-07	0.038,0.093,0.133	0.173,0.168,0.165	-0.081
20727	ENSMUSG00000029397	Rchy1	5	-	91957877	91957997	91957534	91957650	91962629	91963068	20727	276194265	9,17,12	296299268	1,8,1	269	149	1.27216e-08	5.47856e-07	0.944,0.863,0.924	0.994,0.954,0.993	-0.07
6441	ENSMUSG00000041607	Mbp	18	+	82578935	82579058	82575171	82575207	82584111	82585631	6441	0,11,2	0,1,2	4,1,13	8,3,4	272	149	1.27289e-08	5.47856e-07	NA,0.858,0.354	0.215,0.154,0.64	0.27
7099	ENSMUSG00000028560	Usp1	4	+	98926435	98926674	98923878	98924243	98928233	98928354	7099	48,29,20	4,13,12	31,17,25	14,19,17	388	149	1.27025e-08	5.47856e-07	0.822,0.461,0.39	0.46,0.256,0.361	0.199
3808	ENSMUSG00000019856	Fam184a	10	-	53634301	53634395	53633365	53633715	53638176	53638281	3808	1,1,4	0,1,3	0,8,4	1,0,0	243	149	1.32253e-08	5.68265e-07	1.0,0.38,0.45	0.0,1.0,1.0	-0.057
32959	ENSMUSG00000032478	Nme6	9	+	109835269	109835414	109833195	109833295	109839607	109839710	32959	16,14,11	3,6,5	11,11,14	0,1,3	294	149	1.34523e-08	5.77053e-07	0.73,0.542,0.527	1.0,0.848,0.703	-0.251
8320	ENSMUSG00000020439	Smtn	11	-	3520847	3520916	3517522	3517827	3521816	3521968	8320	51,73,81	55,52,37	72,98,71	68,80,155	218	149	1.36941e-08	5.86447e-07	0.388,0.49,0.599	0.42,0.456,0.238	0.121
3664	ENSMUSG00000038506	Dcun1d2	8	-	13261384	13261467	13258946	13259043	13271589	13271720	3664	11,12,10	2,8,8	12,29,10	6,2,2	232	149	1.45859e-08	6.23594e-07	0.779,0.491,0.445	0.562,0.903,0.763	-0.171
16770	ENSMUSG00000073096	Lrrc61	6	+	48556954	48557094	48554795	48554982	48568136	48568221	16770	19,20,16	11,7,10	19,7,35	13,19,19	289	149	1.5232e-08	6.50135e-07	0.471,0.596,0.452	0.43,0.16,0.487	0.147
23581	ENSMUSG00000074643	Cpne1	2	-	156098229	156098372	156079338	156079464	156103348	156103429	23581	81,91,85	49,57,47	160,126,75	63,33,51	292	149	1.53311e-08	6.53277e-07	0.458,0.449,0.48	0.564,0.661,0.429	-0.089
28752	ENSMUSG00000074165	Zfp788	7	+	41634679	41634710	41633530	41633694	41647482	41647617	28752	8,1,10	3,6,2	6,0,0	0,0,2	180	149	1.67821e-08	7.13923e-07	0.688,0.121,0.805	1.0,NA,0.0	0.038
8580	ENSMUSG00000039087	Rreb1	13	+	37941542	37941704	37929557	37932489	37946856	37947663	8580	14,19,8	13,6,0	19,14,3	0,6,5	311	149	1.85159e-08	7.86376e-07	0.34,0.603,1.0	1.0,0.528,0.223	0.064
22922	ENSMUSG00000041617	Ccdc74a	16	+	17648794	17648960	17648066	17648126	17649994	17650074	22922	23,27,12	0,0,0	14,29,32	1,2,16	315	149	1.89819e-08	8.04833e-07	1.0,1.0,1.0	0.869,0.873,0.486	0.257
1549	ENSMUSG00000038174	Fam126b	1	-	58534484	58534652	58527020	58530259	58535389	58535549	1549	9,10,6	7,5,1	6,0,2	14,5,6	317	149	1.93294e-08	8.18212e-07	0.377,0.485,0.738	0.168,0.0,0.135	0.432
8073	ENSMUSG00000035642	Aamdc	7	-	97575587	97575691	97550541	97550741	97579365	97579398	8073	54,43,67	14,12,7	44,49,50	6,8,2	253	149	2.02827e-08	8.57151e-07	0.694,0.678,0.849	0.812,0.783,0.936	-0.103
25698	ENSMUSG00000049580	Tsku	7	-	98359357	98359467	98350785	98353130	98361241	98361288	25698	5,21,16	28,20,13	9,7,7	19,20,26	259	149	2.09809e-08	8.852e-07	0.093,0.377,0.415	0.214,0.168,0.134	0.123
9165	ENSMUSG00000024969	Mark2	19	-	7279110	7279278	7278041	7278086	7279985	7280012	9165	11,0,2	0,0,0	9,1,8	16,5,9	317	149	2.22532e-08	9.3734e-07	1.0,NA,1.0	0.209,0.086,0.295	0.803
3470	ENSMUSG00000045031	Cetn4	3	-	37309936	37310065	37309344	37309482	37310292	37310439	3470	106,123,93	0,0,3	151,70,299	2,30,21	278	149	2.24448e-08	9.43859e-07	1.0,1.0,0.943	0.976,0.556,0.884	0.176
6317	ENSMUSG00000100510	AV026068	8	-	57305254	57305415	57304264	57304432	57307078	57307175	6317	7,3,6	0,5,6	15,21,15	0,4,6	310	149	2.45498e-08	1.03069e-06	1.0,0.224,0.325	1.0,0.716,0.546	-0.238
13466	ENSMUSG00000038453	Srcin1	11	-	97542533	97542557	97537043	97537239	97551676	97551978	13466	7,3,2	22,25,0	4,12,12	15,12,27	173	149	2.50928e-08	1.05176e-06	0.215,0.094,1.0	0.187,0.463,0.277	0.127
20401	ENSMUSG00000021288	Klc1	12	+	111795547	111795678	111789324	111789486	111806007	111806074	20401	315450527	76,95,130	423498403	78,87,0	280	149	2.60723e-08	1.09104e-06	0.688,0.716,0.683	0.743,0.753,1.0	-0.136
32355	ENSMUSG00000028524	Sgip1	4	+	102908807	102908832	102870563	102870724	102909737	102909789	32355	8,4,5	1,4,2	3,2,4	0,2,1	174	149	2.72953e-08	1.14036e-06	0.873,0.461,0.682	1.0,0.461,0.774	-0.073
23790	ENSMUSG00000097601	Gm26660	14	-	25321566	25322128	25318689	25318742	25378458	25379609	23790	2,0,4	0,0,0	2,6,0	3,1,1	711	149	2.81968e-08	1.1761e-06	1.0,NA,1.0	0.123,0.557,0.0	0.773
2922	ENSMUSG00000040225	Prrc2c	1	-	162674098	162674151	162670724	162673656	162676690	162676817	2922	44,73,68	24,35,69	57,38,40	60,77,97	202	149	2.84598e-08	1.18515e-06	0.575,0.606,0.421	0.412,0.267,0.233	0.23
29302	ENSMUSG00000074247	Dda1	8	+	71472194	71472246	71469204	71469325	71474487	71476098	29302	3,3,0	0,0,0	1,7,1	7,3,3	201	149	2.97084e-08	1.23514e-06	1.0,1.0,NA	0.096,0.634,0.198	0.691
26046	ENSMUSG00000039804	Ncoa5	2	-	165023145	165023212	165012835	165013162	165034682	165034867	26046	106106109	29,31,11	177111101	15,13,21	216	149	3.16217e-08	1.31256e-06	0.716,0.702,0.872	0.891,0.855,0.768	-0.075
3552	ENSMUSG00000090206	Tepp	8	+	95320905	95320938	95320649	95320714	95325486	95325604	3552	3,6,2	0,0,4	19,2,0	8,1,3	182	149	3.27172e-08	1.35583e-06	1.0,1.0,0.29	0.66,0.621,0.0	0.336
26738	ENSMUSG00000002608	Ccdc97	7	-	25716853	25716999	25715734	25716187	25718917	25719045	26738	19,26,12	30,35,47	33,20,27	45,28,22	295	149	3.33158e-08	1.37841e-06	0.242,0.273,0.114	0.27,0.265,0.383	-0.096
18403	ENSMUSG00000052337	Immt	6	+	71853172	71853268	71852762	71852867	71856911	71857048	18403	55,74,48	24,30,36	77,54,54	58,58,75	245	149	3.42812e-08	1.41607e-06	0.582,0.6,0.448	0.447,0.362,0.305	0.172
20807	ENSMUSG00000031819	Emc8	8	-	120659004	120659074	120658049	120658248	120667756	120667763	20807	1,0,5	0,3,0	1,0,1	2,2,0	219	149	3.58971e-08	1.48044e-06	1.0,0.0,1.0	0.254,0.0,1.0	0.249
21419	ENSMUSG00000024011	Pi16	17	+	29326847	29327633	29326273	29326362	29327837	29327970	21419	425442524	8,6,16	4201057967	10,33,51	935	149	3.68552e-08	1.51508e-06	0.894,0.922,0.839	0.87,0.836,0.751	0.066
29433	ENSMUSG00000029478	Ncor2	5	-	125019818	125020046	125018810	125018990	125023500	125023646	29433	41,35,37	3,0,1	37,39,65	5,2,4	377	149	3.68284e-08	1.51508e-06	0.844,1.0,0.936	0.745,0.885,0.865	0.095
28568	ENSMUSG00000038172	Ttc39b	4	-	83252985	83253050	83247612	83247718	83256044	83256112	28568	18,8,4	1,4,0	5,18,9	0,2,0	214	149	3.80355e-08	1.5611e-06	0.926,0.582,1.0	1.0,0.862,1.0	-0.118
25576	ENSMUSG00000034949	Zfr2	10	+	81233610	81233761	81233154	81233242	81237356	81237553	25576	1,0,0	8,6,4	7,12,0	1,0,7	300	149	3.88297e-08	1.59115e-06	0.058,0.0,0.0	0.777,1.0,0.0	-0.573
23361	ENSMUSG00000027200	Sema6d	2	+	124662203	124662371	124660704	124660761	124664020	124665309	23361	15,15,3	0,9,5	22,23,6	0,0,0	317	149	4.19603e-08	1.71669e-06	1.0,0.439,0.22	1.0,1.0,1.0	-0.447
13670	ENSMUSG00000039108	Lsm14b	2	+	180031793	180031871	180031360	180031528	180032060	180032222	13670	19,34,60	7,24,18	36,51,38	19,27,54	227	149	4.40417e-08	1.79898e-06	0.64,0.482,0.686	0.554,0.554,0.316	0.128
11950	ENSMUSG00000034269	Setd5	6	+	113109423	113109616	113104934	113105121	113109884	113109954	11950	2,6,10	18,9,9	20,12,5	16,14,10	342	149	4.42591e-08	1.80498e-06	0.046,0.225,0.326	0.353,0.272,0.179	-0.069
16569	ENSMUSG00000044501	Zfp758	17	+	22371990	22372088	22361454	22361707	22373642	22373769	16569	1,9,4	0,0,5	5,4,2	4,4,0	247	149	4.47078e-08	1.82039e-06	1.0,1.0,0.326	0.43,0.376,1.0	0.173
22868	ENSMUSG00000038782	1700028J19Rik	7	-	44230842	44230915	44229932	44230641	44231325	44231472	22868	4,2,0	0,0,1	3,0,0	1,1,1	222	149	4.78832e-08	1.94659e-06	1.0,1.0,0.0	0.668,0.0,0.0	0.444
23642	ENSMUSG00000037795	N4bp2	5	+	65788052	65788141	65786105	65786361	65790017	65791170	23642	0,0,0	1,1,7	6,7,0	0,3,1	238	149	4.92764e-08	2.00006e-06	0.0,0.0,0.0	1.0,0.594,0.0	-0.531
13348	ENSMUSG00000009535	Rnmt	18	+	68303431	68303495	68300391	68300425	68305779	68306199	13348	1,0,7	0,1,3	3,0,3	4,0,2	213	149	5.22591e-08	2.11777e-06	1.0,0.0,0.62	0.344,NA,0.512	0.112
7832	ENSMUSG00000069206	Zfp874a	13	-	67447363	67447432	67443234	67443334	67448820	67448916	7832	1,1,8	6,9,10	0,1,4	11,8,12	218	149	5.75333e-08	2.32783e-06	0.102,0.071,0.353	0.0,0.079,0.186	0.087
14098	ENSMUSG00000038685	Rtel1	2	+	181349894	181349980	181349668	181349709	181350125	181350203	14098	22,23,22	0,3,0	23,19,18	3,1,3	235	149	5.78199e-08	2.33574e-06	1.0,0.829,1.0	0.829,0.923,0.792	0.095
22181	ENSMUSG00000031298	Adgrg2	X	+	160492599	160492752	160491397	160491499	160496304	160498070	22181	0,6,6	0,0,0	5,5,12	7,5,5	302	149	5.88653e-08	2.37423e-06	NA,1.0,1.0	0.261,0.33,0.542	0.622
25796	ENSMUSG00000058881	Zfp516	18	+	82994469	82994537	82986743	82988198	83001272	83005314	25796	14,12,8	5,7,2	15,13,8	1,7,0	217	149	5.91566e-08	2.38224e-06	0.658,0.541,0.733	0.912,0.56,1.0	-0.18
18201	ENSMUSG00000021596	Mctp1	13	+	76741293	76741353	76723686	76723779	76756985	76757156	18201	1,1,2	0,0,1	0,1,0	4,1,0	209	149	6.09054e-08	2.44882e-06	1.0,1.0,0.588	0.0,0.416,NA	0.655
19344	ENSMUSG00000021809	Nudt13	14	+	20295070	20295266	20294696	20294792	20300586	20300679	19344	21,17,12	8,0,5	16,24,26	15,3,12	345	149	6.13803e-08	2.46405e-06	0.531,1.0,0.509	0.315,0.776,0.483	0.155
17746	ENSMUSG00000045103	Dmd	X	+	85197503	85197535	85190609	85190702	85202470	85205039	17746	24,46,16	31,45,40	4,11,10	37,37,52	181	149	6.2261e-08	2.4955e-06	0.389,0.457,0.248	0.082,0.197,0.137	0.226
15324	ENSMUSG00000087177	E130307A14Rik	10	-	39632949	39633016	39622624	39622727	39681472	39681549	15324	5,0,5	1,2,4	5,1,6	5,6,8	216	149	6.61931e-08	2.64896e-06	0.775,0.0,0.463	0.408,0.103,0.341	0.129
1145	ENSMUSG00000031022	BC051019	7	-	109720530	109720687	109717924	109718159	109723118	109723303	1145	194183158	3,0,0	193218379	8,11,26	306	149	6.88877e-08	2.7525e-06	0.969,1.0,1.0	0.922,0.906,0.877	0.088
14987	ENSMUSG00000030616	Sytl2	7	+	90388867	90388915	90387502	90387556	90392358	90392453	14987	38,38,27	2,5,3	21,22,13	8,12,4	197	149	6.937e-08	2.76746e-06	0.935,0.852,0.872	0.665,0.581,0.711	0.234
21774	ENSMUSG00000023953	Polh	17	-	46194201	46194416	46190606	46190776	46198633	46198768	21774	8,20,13	3,0,7	29,26,24	4,0,5	364	149	7.05024e-08	2.80827e-06	0.522,1.0,0.432	0.748,1.0,0.663	-0.152
1571	ENSMUSG00000024998	Plce1	19	+	38503107	38503180	38481108	38481356	38523914	38524066	1571	2,0,1	3,1,1	3,1,1	0,4,1	222	149	7.11713e-08	2.83052e-06	0.309,0.0,0.402	1.0,0.144,0.402	-0.278
31360	ENSMUSG00000032826	Ank2	3	-	126926802	126926894	126923912	126923971	126928664	126928847	31360	2,0,1	1,5,6	1,10,4	4,7,0	241	149	7.48215e-08	2.97109e-06	0.553,0.0,0.093	0.134,0.469,1.0	-0.319
26029	ENSMUSG00000031012	Cask	X	-	13550946	13550982	13549164	13549361	13554877	13554946	26029	23,13,13	5,11,1	26,14,11	5,0,4	185	149	7.77433e-08	3.08233e-06	0.787,0.488,0.913	0.807,1.0,0.689	-0.103
31868	ENSMUSG00000065954	Tacc1	8	-	25200090	25200206	25177933	25177994	25256361	25256588	31868	15,15,18	6,7,10	20,12,2	17,10,1	265	149	8.31019e-08	3.28971e-06	0.584,0.546,0.503	0.398,0.403,0.529	0.101
33579	ENSMUSG00000037395	Rcor3	1	-	192101625	192101867	192100583	192101155	192108643	192108701	33579	25,30,19	8,16,7	57,48,43	4,3,0	391	149	8.61065e-08	3.4034e-06	0.544,0.417,0.508	0.844,0.859,1.0	-0.411
7387	ENSMUSG00000019338	Zfp687	3	-	95013832	95013928	95011968	95012476	95015110	95015224	7387	13,6,7	6,1,0	6,1,3	0,1,2	245	149	8.7377e-08	3.4483e-06	0.569,0.785,1.0	1.0,0.378,0.477	0.166
22433	ENSMUSG00000063889	Crem	18	-	3276693	3276775	3273421	3273578	3280948	3281078	22433	4,5,10	15,14,29	23,9,12	30,20,25	231	149	8.9138e-08	3.51239e-06	0.147,0.187,0.182	0.331,0.225,0.236	-0.092
18428	ENSMUSG00000042608	Stk40	4	+	126117463	126117750	126103956	126104146	126118273	126118340	18428	7,3,0	0,4,8	6,8,5	0,0,1	436	149	9.25487e-08	3.6412e-06	1.0,0.204,0.0	1.0,1.0,0.631	-0.476
16553	ENSMUSG00000039531	Zufsp	10	-	33950482	33950617	33949747	33949864	33951130	33951235	16553	5,5,6	19,6,14	8,0,0	17,14,16	284	149	9.96729e-08	3.91548e-06	0.121,0.304,0.184	0.198,0.0,0.0	0.137
10797	ENSMUSG00000029016	Clcn6	4	-	148017495	148017662	148016851	148016978	148017902	148018016	10797	43,19,22	2,9,1	14,28,21	12,4,6	316	149	1.08181e-07	4.24321e-06	0.91,0.499,0.912	0.355,0.767,0.623	0.192
17268	ENSMUSG00000033157	Abhd10	16	-	45740318	45740502	45737523	45737635	45742776	45742955	17268	43,64,32	4,5,2	53,64,51	12,9,4	333	149	1.15096e-07	4.50756e-06	0.828,0.851,0.877	0.664,0.761,0.851	0.093
21223	ENSMUSG00000002968	Med25	7	-	44880566	44880638	44880251	44880470	44880922	44881111	21223	137182182	7,6,8	208140203	16,19,19	221	149	1.16189e-07	4.5434e-06	0.93,0.953,0.939	0.898,0.832,0.878	0.071
30466	ENSMUSG00000113836	AC124426.4	13	+	62047492	62047553	62047180	62047307	62048915	62050986	30466	7,1,0	1,2,5	6,5,5	2,0,1	210	149	1.16926e-07	4.56321e-06	0.832,0.262,0.0	0.68,1.0,0.78	-0.455
6358	ENSMUSG00000034903	Cobll1	2	-	65105714	65105828	65103159	65103394	65107011	65107086	6358	15,39,30	9,9,10	16,35,26	6,3,6	263	149	1.17051e-07	4.56321e-06	0.486,0.711,0.63	0.602,0.869,0.711	-0.118
19348	ENSMUSG00000021809	Nudt13	14	+	20297514	20297631	20294747	20294792	20300586	20300679	19348	6,7,3	8,0,5	7,11,0	15,3,12	266	149	1.21158e-07	4.71046e-06	0.296,1.0,0.252	0.207,0.673,0.0	0.223
27015	ENSMUSG00000022364	Tbc1d31	15	+	57962068	57962263	57960842	57960983	57963803	57963924	27015	9,11,24	2,2,3	5,20,9	6,7,16	344	149	1.21195e-07	4.71046e-06	0.661,0.704,0.776	0.265,0.553,0.196	0.376
31783	ENSMUSG00000068699	Flnc	6	+	29452798	29452897	29452132	29452380	29453198	29453298	31783	8,11,8	9,1,3	41,28,45	0,15,0	248	149	1.39571e-07	5.41645e-06	0.348,0.869,0.616	1.0,0.529,1.0	-0.232
25028	ENSMUSG00000034621	Gpatch8	11	-	102531312	102531330	102528093	102528166	102538281	102538356	25028	0,2,0	22,16,10	4,1,3	18,13,13	167	149	1.39945e-07	5.42276e-06	0.0,0.1,0.0	0.165,0.064,0.171	-0.1
14322	ENSMUSG00000066406	Akap13	7	+	75679819	75679873	75677105	75677479	75683393	75683459	14322	1,6,10	1,0,0	2,0,5	4,6,0	203	149	1.42493e-07	5.51319e-06	0.423,1.0,1.0	0.268,0.0,1.0	0.385
19121	ENSMUSG00000042210	Abhd14a	9	-	106445525	106445834	106444089	106444306	106447530	106447563	19121	36,82,69	6,5,18	0,41,147	0,8,7	458	149	1.46944e-07	5.67683e-06	0.661,0.842,0.555	NA,0.625,0.872	-0.062
30968	ENSMUSG00000049676	Catsperg1	7	-	29204766	29204922	29202263	29202435	29206804	29206949	30968	4,2,4	2,3,0	0,7,0	2,0,0	305	149	1.53171e-07	5.90849e-06	0.494,0.246,1.0	0.0,1.0,NA	0.08
23358	ENSMUSG00000027200	Sema6d	2	+	124662203	124662359	124660704	124660761	124664020	124665957	23358	11,20,7	0,9,5	19,15,10	0,0,0	305	149	1.68626e-07	6.49487e-06	1.0,0.521,0.406	1.0,1.0,1.0	-0.358
6598	ENSMUSG00000029823	Luc7l2	6	+	38565654	38565722	38551513	38551908	38568846	38568917	6598	31,44,16	3,13,6	44,51,25	0,1,0	217	149	1.69595e-07	6.52241e-06	0.876,0.699,0.647	1.0,0.972,1.0	-0.25
259	ENSMUSG00000023051	Tarbp2	15	+	102520474	102520577	102518454	102518602	102521120	102521213	259	33,38,30	4,0,3	41,59,30	7,2,8	252	149	1.74067e-07	6.68436e-06	0.83,1.0,0.855	0.776,0.946,0.689	0.091
12034	ENSMUSG00000059518	Znhit1	5	-	136986125	136986255	136984878	136985049	136987488	136987508	12034	7,10,6	56,51,86	17,23,23	63,72,93	279	149	1.83733e-07	7.04502e-06	0.063,0.095,0.036	0.126,0.146,0.117	-0.065
34031	ENSMUSG00000059562	Ccdc154	17	+	25167895	25168014	25167687	25167816	25168309	25168436	34031	14,0,3	4,10,1	0,10,0	0,1,0	268	149	1.85299e-07	7.09447e-06	0.661,0.0,0.625	NA,0.848,NA	-0.419
22312	ENSMUSG00000006673	Qrich1	9	+	108518702	108518826	108517154	108517252	108528588	108528918	22312	5,7,0	11,15,23	1,11,14	17,11,2	273	149	1.93255e-07	7.38806e-06	0.199,0.203,0.0	0.031,0.353,0.793	-0.258
23769	ENSMUSG00000078681	Tm2d3	7	+	65693850	65693943	65693061	65693569	65695142	65695327	23769	7,14,12	37,30,54	19,14,16	2,37,27	242	149	1.98153e-07	7.56403e-06	0.104,0.223,0.12	0.854,0.189,0.267	-0.288
18721	ENSMUSG00000009585	Apobec3	15	+	79899019	79899118	79898110	79898225	79905443	79905600	18721	22,44,18	59,9,64	61,4,29	7,101,4	248	149	2.02109e-07	7.70356e-06	0.183,0.746,0.145	0.84,0.023,0.813	-0.201
12455	ENSMUSG00000010608	Rbm25	12	+	83642401	83642519	83632252	83632417	83642628	83642698	12455	32,52,20	107,124,78	41,16,24	210160104	267	149	2.09465e-07	7.97212e-06	0.143,0.19,0.125	0.098,0.053,0.114	0.064
32044	ENSMUSG00000037266	Rsrp1	4	+	134925776	134925821	134925292	134925432	134926025	134926818	32044	28,30,9	14,12,24	8,1,4	22,22,10	194	149	2.18968e-07	8.32144e-06	0.606,0.658,0.224	0.218,0.034,0.235	0.334
34030	ENSMUSG00000059562	Ccdc154	17	+	25167869	25168014	25167687	25167816	25168309	25168436	34030	14,0,3	4,10,1	0,10,0	0,1,0	294	149	2.2895e-07	8.68789e-06	0.639,0.0,0.603	NA,0.835,NA	-0.421
29837	ENSMUSG00000035696	Rnf38	4	-	44158902	44159052	44152359	44152553	44167465	44167535	29837	10,15,5	2,0,1	7,10,0	5,5,2	299	149	2.30741e-07	8.73003e-06	0.714,1.0,0.714	0.411,0.499,0.0	0.506
31331	ENSMUSG00000034055	Phka1	X	-	102557095	102557272	102555525	102555617	102559564	102559734	31331	19,36,28	1,5,2	31,22,26	0,0,1	326	149	2.30437e-07	8.73003e-06	0.897,0.767,0.865	1.0,1.0,0.922	-0.131
34294	ENSMUSG00000021236	Entpd5	12	-	84399339	84399412	84396678	84396958	84405405	84405476	34294	83,107,86	0,6,0	136111218	25,11,24	222	149	2.33727e-07	8.82997e-06	1.0,0.923,1.0	0.785,0.871,0.859	0.136
34550	ENSMUSG00000037514	Pank2	2	+	131282591	131282768	131274184	131274263	131287473	131287597	34550	55,55,53	10,6,4	60,80,79	7,3,3	326	149	2.39572e-07	9.03749e-06	0.715,0.807,0.858	0.797,0.924,0.923	-0.088
12212	ENSMUSG00000085396	Firre	X	-	50598133	50598288	50595460	50595615	50600743	50600898	12212	69,87,35	2,0,0	26,22,37	3,10,3	304	149	2.463e-07	9.27767e-06	0.944,1.0,1.0	0.809,0.519,0.858	0.253
4594	ENSMUSG00000064202	4430402I18Rik	19	-	28954089	28954131	28948618	28948743	28959679	28959728	4594	16,22,17	4,7,6	32,17,33	11,12,19	191	149	2.51927e-07	9.47572e-06	0.757,0.71,0.689	0.694,0.525,0.575	0.121
19640	ENSMUSG00000033728	Lrrc14	15	+	76711355	76711530	76710648	76710836	76712866	76713220	19640	14,0,7	2,0,1	15,11,4	4,0,2	324	149	2.57128e-07	9.65065e-06	0.763,NA,0.763	0.633,1.0,0.479	0.059
3659	ENSMUSG00000021363	Mak	13	-	41032524	41032599	41030016	41030136	41034753	41034885	3659	0,0,0	17,14,22	4,9,18	17,18,45	224	149	2.57331e-07	9.65065e-06	0.0,0.0,0.0	0.135,0.25,0.21	-0.198
26604	ENSMUSG00000020674	Pxdn	12	+	29979239	29979311	29975490	29975562	29982293	29982365	26604	33,50,54	7,11,10	31,18,0	13,0,6	221	149	2.68415e-07	1.00517e-05	0.761,0.754,0.785	0.617,1.0,0.0	0.228
32305	ENSMUSG00000054728	Phactr1	13	+	43059570	43059777	43057178	43057346	43077654	43077976	32305	51,57,66	11,6,6	78,30,36	0,4,1	356	149	2.89118e-07	1.08112e-05	0.66,0.799,0.822	1.0,0.758,0.938	-0.138
1299	ENSMUSG00000032567	Aste1	9	+	105402717	105402776	105401475	105401686	105403395	105403591	1299	3,11,11	2,11,5	0,5,2	6,14,6	208	149	3.27384e-07	1.22242e-05	0.518,0.417,0.612	0.0,0.204,0.193	0.383
31204	ENSMUSG00000039275	Foxk2	11	+	121299583	121299793	121298558	121298855	121306767	121309896	31204	39,20,43	11,18,9	30,24,41	3,15,4	359	149	3.32217e-07	1.23867e-05	0.595,0.316,0.665	0.806,0.399,0.81	-0.146
22532	ENSMUSG00000030538	Cib1	7	-	80232343	80232378	80228397	80228548	80232509	80232813	22532	10,11,23	0,6,0	19,19,20	11,19,20	184	149	3.42044e-07	1.27345e-05	1.0,0.598,1.0	0.583,0.447,0.447	0.374
2739	ENSMUSG00000029130	Rnf32	5	+	29196579	29196645	29195996	29196112	29197925	29198020	2739	1,8,9	2,1,3	13,3,42	1,1,2	215	149	3.44537e-07	1.28088e-05	0.257,0.847,0.675	0.9,0.675,0.936	-0.244
8156	ENSMUSG00000025915	Sgk3	1	+	9827012	9827119	9798184	9798246	9865130	9865348	8156	3,13,0	4,1,10	4,16,2	3,0,1	256	149	3.60598e-07	1.33865e-05	0.304,0.883,0.0	0.437,1.0,0.538	-0.263
30489	ENSMUSG00000056268	Dennd1b	1	+	139092554	139093980	139090453	139090555	139101967	139102093	30489	13,8,15	4,4,3	10,14,12	1,4,0	1575	149	3.69396e-07	1.36933e-05	0.235,0.159,0.321	0.486,0.249,1.0	-0.34
22313	ENSMUSG00000006673	Qrich1	9	+	108518766	108518826	108517151	108517252	108528588	108528859	22313	1,4,0	11,15,23	0,7,18	17,11,2	209	149	3.72506e-07	1.37886e-05	0.061,0.16,0.0	0.0,0.312,0.865	-0.319
17725	ENSMUSG00000032599	Ip6k2	9	+	108796670	108796783	108796130	108796396	108797206	108797994	17725	14,28,23	17,0,2	24,25,28	0,0,0	262	149	4.10284e-07	1.51651e-05	0.319,1.0,0.867	1.0,1.0,1.0	-0.271
9191	ENSMUSG00000048874	Phf3	1	-	30862986	30863255	30837104	30837266	30873577	30873581	9191	49,32,26	3,9,6	42,41,44	3,0,3	418	149	4.19164e-07	1.54711e-05	0.853,0.559,0.607	0.833,1.0,0.839	-0.218
17931	ENSMUSG00000021694	Ercc8	13	+	108175804	108175906	108175553	108175620	108177616	108177717	17931	2,0,0	0,11,21	3,3,0	5,7,7	251	149	4.31479e-07	1.59027e-05	1.0,0.0,0.0	0.263,0.203,0.0	0.178
22197	ENSMUSG00000019790	Stxbp5	10	-	9784187	9784235	9778020	9778071	9784340	9784400	22197	8,7,10	3,0,1	2,19,4	4,1,2	197	149	4.38884e-07	1.61524e-05	0.669,1.0,0.883	0.274,0.935,0.602	0.247
10497	ENSMUSG00000099703	Gm28285	18	+	35559342	35559508	35557336	35557369	35571842	35571950	10497	0,0,0	0,4,1	0,6,0	0,0,0	315	149	4.70433e-07	1.72721e-05	NA,0.0,0.0	NA,1.0,NA	-1
17090	ENSMUSG00000048126	Col6a3	1	-	90813214	90813814	90811258	90811831	90815950	90816535	17090	45,34,17	21,11,8	9,11,13	8,5,10	749	149	4.70654e-07	1.72721e-05	0.299,0.381,0.297	0.183,0.304,0.205	0.095
24904	ENSMUSG00000005886	Ncoa2	1	-	13164895	13165102	13162072	13162288	13166895	13167106	24904	26,41,21	12,23,10	77,41,33	7,6,6	356	149	4.89287e-07	1.79303e-05	0.476,0.427,0.468	0.822,0.741,0.697	-0.296
34082	ENSMUSG00000052456	Asna1	8	-	85019521	85019672	85018521	85018719	85024177	85024325	34082	3,1,0	0,2,2	3,0,0	0,5,0	300	149	4.94661e-07	1.81013e-05	1.0,0.199,0.0	1.0,0.0,NA	-0.1
6394	ENSMUSG00000014767	Tbp	17	+	15501311	15501357	15501153	15501202	15502964	15503128	6394	2,7,2	0,0,1	2,6,1	0,6,9	195	149	5.05198e-07	1.84606e-05	1.0,1.0,0.604	1.0,0.433,0.078	0.364
18931	ENSMUSG00000034480	Diaph2	X	+	129825926	129825947	129821238	129821343	129902899	129903039	18931	11,2,2	3,0,1	3,2,1	1,2,1	170	149	5.16282e-07	1.88388e-05	0.763,1.0,0.637	0.724,0.467,0.467	0.247
5887	ENSMUSG00000039233	Tbce	13	-	14027697	14027782	14019701	14019887	14029275	14029406	5887	49,108,62	11,12,12	94,89,83	4,5,0	234	149	5.45173e-07	1.98647e-05	0.739,0.851,0.767	0.937,0.919,1.0	-0.166
23271	ENSMUSG00000022607	Ptk2	15	-	73365040	73365195	73343132	73343359	73394647	73394744	23271	11,12,13	16,29,10	7,17,2	25,26,22	304	149	5.75612e-07	2.09441e-05	0.252,0.169,0.389	0.121,0.243,0.043	0.134
22430	ENSMUSG00000063889	Crem	18	-	3276693	3276729	3273421	3273578	3281687	3281769	22430	2,7,4	2,3,2	17,8,12	0,6,2	185	149	5.89735e-07	2.14276e-05	0.446,0.653,0.617	1.0,0.518,0.829	-0.21
15690	ENSMUSG00000025545	Clybl	14	+	122311243	122311430	122181693	122181781	122371240	122371429	15690	34,44,62	3,3,5	43,72,45	2,0,3	336	149	6.09487e-07	2.2114e-05	0.834,0.867,0.846	0.905,1.0,0.869	-0.076
3490	ENSMUSG00000034842	Art3	5	+	92332847	92332982	92331840	92331912	92388133	92388211	3490	0,0,0	0,3,0	0,8,0	0,0,0	284	149	6.30367e-07	2.28392e-05	NA,0.0,NA	NA,1.0,NA	-1
14262	ENSMUSG00000070436	Serpinh1	7	-	99351823	99351867	99349261	99349464	99352886	99352997	14262	5,22,28	4,12,18	18,7,9	20,6,9	193	149	6.49475e-07	2.34984e-05	0.491,0.586,0.546	0.41,0.474,0.436	0.101
9271	ENSMUSG00000022150	Dab2	15	+	6429295	6429949	6424634	6424697	6430953	6431107	9271	63,104,91	5,7,7	81,122,91	3,0,0	803	149	6.57659e-07	2.37609e-05	0.7,0.734,0.707	0.834,1.0,1.0	-0.231
32561	ENSMUSG00000042632	Pla2g6	15	-	79327634	79327714	79317760	79318010	79328088	79328203	32561	9,10,4	1,3,3	8,6,11	3,1,0	229	149	6.70144e-07	2.4178e-05	0.854,0.684,0.465	0.634,0.796,1.0	-0.142
5750	ENSMUSG00000015127	Unkl	17	+	25229238	25229466	25228582	25228666	25230206	25230409	5750	47,61,65	0,5,7	105,68,62	6,20,12	377	149	6.87543e-07	2.47709e-05	1.0,0.828,0.786	0.874,0.573,0.671	0.165
33657	ENSMUSG00000097572	Gm26797	9	-	122296367	122296442	122295911	122296126	122304827	122304893	33657	11,17,9	0,3,0	10,8,16	2,1,12	224	149	7.17716e-07	2.58217e-05	1.0,0.79,1.0	0.769,0.842,0.47	0.236
13146	ENSMUSG00000021196	Pfkp	13	-	6593100	6593253	6588488	6588653	6598738	6598826	13146	1,2,2	0,5,2	2,6,3	0,0,0	302	149	7.42567e-07	2.66783e-05	1.0,0.165,0.33	1.0,1.0,1.0	-0.502
24220	ENSMUSG00000031788	Kifc3	8	-	95126525	95126707	95110693	95110759	95134716	95134859	24220	86119142	43,53,83	136,96,77	53,22,37	331	149	7.47422e-07	2.68152e-05	0.474,0.503,0.435	0.536,0.663,0.484	-0.09
24955	ENSMUSG00000022016	Akap11	14	-	78502938	78503022	78502189	78502236	78507724	78507880	24955	12,17,12	11,12,21	15,13,13	33,31,10	233	149	7.49097e-07	2.68378e-05	0.411,0.475,0.268	0.225,0.211,0.454	0.088
24548	ENSMUSG00000054823	Nsd3	8	+	25691014	25691161	25683151	25683322	25694688	25694845	24548	16,33,21	6,14,0	37,23,30	3,9,0	296	149	7.55672e-07	2.70355e-05	0.573,0.543,1.0	0.861,0.563,1.0	-0.103
19574	ENSMUSG00000001143	Lman2l	1	-	36429422	36429455	36428299	36428461	36438749	36438832	19574	2,10,4	27,37,44	0,6,0	51,53,60	182	149	7.69158e-07	2.74797e-05	0.057,0.181,0.069	0.0,0.085,0.0	0.074
11381	ENSMUSG00000031647	Mfap3l	8	+	60656459	60656889	60632859	60633058	60671023	60672362	11381	68,77,44	4,2,2	48,49,69	2,0,1	579	149	8.07903e-07	2.88238e-05	0.814,0.908,0.85	0.861,1.0,0.947	-0.079
30827	ENSMUSG00000036167	Pphln1	15	+	93420283	93420490	93410691	93410783	93424013	93424075	30827	18,37,31	60,95,119	12,9,2	115,78,84	356	149	8.14431e-07	2.90164e-05	0.112,0.14,0.098	0.042,0.046,0.01	0.084
9265	ENSMUSG00000022475	Hdac7	15	-	97808659	97808770	97808352	97808533	97808966	97809058	9265	116127102	110109115	171179143	111,45,57	260	149	8.32704e-07	2.96262e-05	0.377,0.4,0.337	0.469,0.695,0.59	-0.213
30518	ENSMUSG00000029647	Pan3	5	+	147503084	147503202	147488110	147488258	147519504	147519752	30518	25,26,16	18,18,8	7,17,1	25,19,15	267	149	8.5189e-07	3.02463e-05	0.437,0.446,0.527	0.135,0.333,0.036	0.302
9410	ENSMUSG00000029778	Adcyap1r1	6	+	55491226	55491310	55484941	55485033	55494076	55494206	9410	14,13,13	27,18,13	4,4,0	7,6,14	233	149	8.52491e-07	3.02463e-05	0.249,0.316,0.39	0.268,0.299,0.0	0.129
19926	ENSMUSG00000025261	Huwe1	X	+	151806271	151806407	151803346	151803569	151806719	151806860	19926	14,28,11	47,42,20	22,15,8	0,30,25	285	149	8.57418e-07	3.03791e-05	0.135,0.258,0.223	1.0,0.207,0.143	-0.245
7873	ENSMUSG00000053835	H2-T24	17	-	36014556	36014696	36005694	36006789	36014799	36015075	7873	89111158	1,5,6	25,77,1	10,3,3	289	149	8.61421e-07	3.04789e-05	0.979,0.92,0.931	0.563,0.93,0.147	0.397
26038	ENSMUSG00000064080	Fbln2	6	+	91259629	91259770	91257724	91257826	91263338	91263473	26038	29,10,7	11,8,17	2,12,11	15,11,9	290	149	9.35133e-07	3.30414e-05	0.575,0.391,0.175	0.064,0.359,0.386	0.111
1210	ENSMUSG00000028689	Ccdc163	4	+	116708942	116709094	116708608	116708656	116709437	116709619	1210	0,0,4	3,0,5	7,3,0	0,0,0	301	149	9.41843e-07	3.32327e-05	0.0,NA,0.284	1.0,1.0,NA	-0.858
2051	ENSMUSG00000025856	Pdgfa	5	-	138978621	138978690	138976515	138977227	138979145	138979272	2051	74,75,75	159235243	95,89,175	137,194,84	218	149	9.57501e-07	3.36925e-05	0.241,0.179,0.174	0.322,0.239,0.587	-0.185
33106	ENSMUSG00000085399	Foxd2os	4	+	114921059	114921235	114920439	114920555	114921768	114921967	33106	1,2,9	0,0,0	2,1,1	1,3,2	325	149	9.5705e-07	3.36925e-05	1.0,1.0,1.0	0.478,0.133,0.186	0.734
1893	ENSMUSG00000003824	Syce2	8	+	84883430	84883584	84872719	84872832	84885934	84886123	1893	13,10,15	4,26,7	16,16,10	12,4,7	303	149	9.78661e-07	3.43899e-05	0.615,0.159,0.513	0.396,0.663,0.413	-0.062
22581	ENSMUSG00000039678	Tbc1d13	2	+	30136672	30136713	30134796	30134870	30137120	30137182	22581	29,36,32	7,8,7	32,41,36	11,1,1	190	149	1.02983e-06	3.61386e-05	0.765,0.779,0.782	0.695,0.97,0.966	-0.102
32354	ENSMUSG00000028524	Sgip1	4	+	102921021	102921519	102918780	102918855	102927460	102927585	32354	16,27,13	5,3,5	14,26,3	8,7,2	647	149	1.04236e-06	3.65281e-05	0.424,0.675,0.375	0.287,0.461,0.257	0.156
27184	ENSMUSG00000026987	Baz2b	2	-	59933411	59933438	59932104	59932170	59933670	59933715	27184	12,1,24	6,17,4	0,20,0	5,0,19	176	149	1.05253e-06	3.68341e-05	0.629,0.047,0.836	0.0,1.0,0.0	0.171
2521	ENSMUSG00000018761	Mpdu1	11	-	69657935	69658021	69657724	69657843	69658565	69658698	2521	207248236	0,3,0	254232260	17,12,15	235	149	1.08265e-06	3.77917e-05	1.0,0.981,1.0	0.905,0.925,0.917	0.078
34349	ENSMUSG00000031697	Orc6	8	+	85302795	85302959	85301108	85301238	85303361	85303451	34349	41,64,51	0,2,2	60,74,61	8,3,2	313	149	1.08284e-06	3.77917e-05	1.0,0.938,0.924	0.781,0.922,0.936	0.074
19713	ENSMUSG00000002279	Lmf1	17	+	25588675	25588742	25585542	25585852	25612295	25612444	19713	4,0,0	0,0,3	1,3,1	2,0,0	216	149	1.23691e-06	4.31104e-05	1.0,NA,0.0	0.256,1.0,1.0	-0.252
15567	ENSMUSG00000020385	Clk4	11	+	51273077	51273168	51271799	51272022	51273559	51273626	15567	73,42,93	60,49,53	115,126,59	40,54,43	240	149	1.24035e-06	4.31717e-05	0.43,0.347,0.521	0.641,0.592,0.46	-0.132
19020	ENSMUSG00000057375	Yipf1	4	+	107336436	107336524	107318941	107319105	107340985	107341102	19020	42,53,74	2,7,1	67,45,63	6,10,6	237	149	1.25282e-06	4.35465e-05	0.93,0.826,0.979	0.875,0.739,0.868	0.084
9610	ENSMUSG00000054708	Ankrd24	10	+	81628739	81628925	81628578	81628640	81629548	81629747	9610	0,0,4	1,1,0	0,1,1	1,0,0	335	149	1.27924e-06	4.44047e-05	0.0,0.0,1.0	0.0,1.0,1.0	-0.333
17141	ENSMUSG00000039607	Rbms3	9	-	116678646	116678697	116636368	116636479	116681130	116681227	17141	27,32,18	2,0,5	31,22,16	6,7,10	200	149	1.29751e-06	4.49782e-05	0.91,1.0,0.728	0.794,0.701,0.544	0.2
20462	ENSMUSG00000049134	Nrap	19	-	56354119	56354227	56351431	56351743	56355481	56355586	20462	5,7,0	0,1,2	0,12,10	0,1,2	257	149	1.31817e-06	4.56326e-05	1.0,0.802,0.0	NA,0.874,0.744	-0.208
26322	ENSMUSG00000073557	Ppp1r12b	1	-	134870067	134870250	134865777	134865960	134872806	134872932	26322	5,1,3	0,3,0	6,4,2	0,7,1	332	149	1.33504e-06	4.61543e-05	1.0,0.13,1.0	1.0,0.204,0.473	0.151
22572	ENSMUSG00000020528	Prpsap2	11	-	61755409	61755462	61752866	61752933	61756194	61756345	22572	48,39,51	36,24,16	51,63,85	9,9,15	202	149	1.34446e-06	4.64173e-05	0.496,0.545,0.702	0.807,0.838,0.807	-0.236
8360	ENSMUSG00000058174	Gm5148	3	-	37716121	37716232	37714189	37715135	37724202	37724410	8360	0,2,0	2,3,3	0,0,6	0,0,0	260	149	1.35199e-06	4.66147e-05	0.0,0.276,0.0	NA,NA,1.0	-0.908
19751	ENSMUSG00000078923	Ube2v1	2	-	167629169	167629288	167617828	167617977	167631939	167631987	19751	0,19,12	25,64,55	13,6,14	0,0,23	268	149	1.37701e-06	4.74136e-05	0.0,0.142,0.108	1.0,1.0,0.253	-0.668
8882	ENSMUSG00000032534	Cep63	9	-	102621695	102621728	102619691	102619760	102623555	102623593	8882	15,23,15	4,7,0	11,34,28	0,5,0	182	149	1.38954e-06	4.77808e-05	0.754,0.729,1.0	1.0,0.848,1.0	-0.122
27515	ENSMUSG00000010721	Lmbr1	5	-	29323801	29323824	29292822	29292949	29346766	29346906	27515	2,4,2	3,4,4	2,0,1	0,0,0	172	149	1.40545e-06	4.82631e-05	0.366,0.464,0.302	1.0,NA,1.0	-0.623
10491	ENSMUSG00000044037	Als2cl	9	+	110880341	110880457	110879869	110880229	110882713	110882722	10491	34,34,16	21,14,16	31,28,52	0,11,9	265	149	1.41035e-06	4.83668e-05	0.477,0.577,0.36	1.0,0.589,0.765	-0.313
25523	ENSMUSG00000038766	Gabpb2	3	-	95216213	95216268	95208839	95208936	95217588	95217694	25523	15,28,9	2,0,0	12,10,16	4,0,3	204	149	1.44371e-06	4.94447e-05	0.846,1.0,1.0	0.687,1.0,0.796	0.121
16465	ENSMUSG00000022199	Slc22a17	14	-	54908822	54908988	54908501	54908647	54909670	54909825	16465	58,35,48	14,22,14	48,43,50	11,8,10	315	149	1.4601e-06	4.99394e-05	0.662,0.429,0.619	0.674,0.718,0.703	-0.128
12812	ENSMUSG00000092544	Gm20422	8	-	69744191	69744252	69743183	69743610	69744460	69744587	12812	5,4,8	13,13,18	15,21,22	20,9,2	210	149	1.51929e-06	5.18947e-05	0.214,0.179,0.24	0.347,0.623,0.886	-0.408
13458	ENSMUSG00000026414	Tnnt2	1	+	135842014	135842026	135841900	135841911	135845554	135845644	13458	0,3,0	4,0,7	0,0,0	0,5,0	161	149	1.54464e-06	5.26902e-05	0.0,1.0,0.0	NA,0.0,NA	0.333
47	ENSMUSG00000022362	Gm29394	15	-	58031983	58032079	58030958	58031100	58069318	58069429	47	8,23,15	4,1,4	28,19,11	2,0,0	245	149	1.62631e-06	5.54027e-05	0.549,0.933,0.695	0.895,1.0,1.0	-0.239
6432	ENSMUSG00000032688	Malt1	18	+	65456756	65456835	65453674	65453704	65458168	65458372	6432	0,0,0	9,0,0	3,3,1	0,0,3	228	149	1.64557e-06	5.59844e-05	0.0,NA,NA	1.0,1.0,0.179	-0.726
33768	ENSMUSG00000033416	Gucd1	10	-	75509591	75509704	75508964	75508969	75510031	75510123	33768	11,14,21	6,5,4	15,18,28	2,3,6	262	149	1.78601e-06	6.06819e-05	0.51,0.614,0.749	0.81,0.773,0.726	-0.145
22555	ENSMUSG00000022629	Kif21a	15	-	90951245	90951374	90943764	90943901	90956294	90956509	22555	25,20,13	4,7,11	12,15,49	5,6,39	278	149	1.81479e-06	6.15781e-05	0.77,0.605,0.388	0.563,0.573,0.402	0.075
13336	ENSMUSG00000022305	Lrp12	15	-	39904538	39904595	39885005	39885141	39943603	39943788	13336	13,9,15	2,1,1	10,9,8	5,1,1	206	149	1.83955e-06	6.23358e-05	0.825,0.867,0.916	0.591,0.867,0.853	0.099
15600	ENSMUSG00000036352	Ubac1	2	-	26005325	26005464	25998542	25999067	26006526	26006613	15600	121145179	10,7,11	153134189	15,19,21	288	149	1.91873e-06	6.49329e-05	0.862,0.915,0.894	0.841,0.785,0.823	0.074
34037	ENSMUSG00000059562	Ccdc154	17	+	25167889	25168014	25167687	25167816	25168309	25168436	34037	16,1,3	4,10,1	0,12,0	0,1,0	274	149	1.92451e-06	6.5043e-05	0.685,0.052,0.62	NA,0.867,NA	-0.415
938	ENSMUSG00000025227	Mfsd13a	19	+	46371935	46372107	46369236	46369333	46372181	46372375	938	5,14,27	0,17,8	19,25,12	5,8,0	321	149	1.94886e-06	6.5779e-05	1.0,0.277,0.61	0.638,0.592,1.0	-0.114
27094	ENSMUSG00000037533	Rapgef6	11	+	54694269	54694572	54691237	54691740	54696079	54696979	27094	55,61,26	3,7,7	72,56,53	5,0,1	452	149	2.01857e-06	6.80426e-05	0.858,0.742,0.55	0.826,1.0,0.946	-0.207
722	ENSMUSG00000031631	Cfap97	8	+	46164761	46164896	46163714	46163863	46169558	46170795	722	1,5,9	0,9,1	2,8,2	0,0,0	284	149	2.02903e-06	6.83053e-05	1.0,0.226,0.825	1.0,1.0,1.0	-0.316
16911	ENSMUSG00000031111	Igsf1	X	-	49783099	49783223	49782535	49782952	49783611	49783890	16911	6,8,18	0,2,0	1,29,4	0,5,4	273	149	2.03898e-06	6.85503e-05	1.0,0.686,1.0	1.0,0.76,0.353	0.191
32694	ENSMUSG00000035597	Prpf39	12	+	65043714	65043877	65043326	65043357	65044005	65044124	32694	32,26,24	8,11,13	44,48,39	18,9,5	312	149	2.04211e-06	6.85658e-05	0.656,0.53,0.469	0.539,0.718,0.788	-0.13
11129	ENSMUSG00000044948	Cfap43	19	-	47739923	47739966	47739669	47739834	47746628	47746741	11129	0,2,5	9,0,0	3,0,7	0,0,0	192	149	2.0609e-06	6.91061e-05	0.0,1.0,1.0	1.0,NA,1.0	-0.333
3489	ENSMUSG00000034842	Art3	5	+	92332898	92332982	92331826	92331912	92388133	92388211	3489	0,0,0	0,3,0	0,5,0	0,0,0	233	149	2.06417e-06	6.91256e-05	NA,0.0,NA	NA,1.0,NA	-1
15669	ENSMUSG00000038095	Sbno1	5	-	124413184	124413289	124410069	124410379	124414398	124414527	15669	18,18,18	17,10,1	24,21,15	3,1,4	254	149	2.15601e-06	7.21068e-05	0.383,0.514,0.913	0.824,0.925,0.687	-0.209
11429	ENSMUSG00000034593	Myo5a	9	+	75192383	75192464	75189899	75190000	75193938	75194137	11429	8,12,1	0,0,0	1,6,2	3,6,0	230	149	2.15961e-06	7.21332e-05	1.0,1.0,1.0	0.178,0.393,1.0	0.476
14909	ENSMUSG00000044573	Acp1	12	-	30904921	30904983	30904720	30904831	30905068	30905142	14909	11,12,20	52,72,73	32,22,31	90,56,48	211	149	2.3018e-06	7.67825e-05	0.13,0.105,0.162	0.201,0.217,0.313	-0.111
554	ENSMUSG00000036437	Npy1r	8	+	66699367	66699441	66697191	66697522	66703782	66704625	554	0,0,3	0,4,0	2,0,0	1,0,4	223	149	2.30521e-06	7.67965e-05	NA,0.0,1.0	0.572,NA,0.0	0.214
18685	ENSMUSG00000039958	Etfbkmt	6	+	149142605	149142715	149141563	149141704	149144033	149144442	18685	46,45,36	32,27,21	44,79,84	29,33,20	259	149	2.36342e-06	7.86334e-05	0.453,0.489,0.497	0.466,0.579,0.707	-0.104
28300	ENSMUSG00000040268	Plekha1	7	+	130909587	130909628	130908335	130908425	130910831	130910901	28300	75124127	5,10,6	88,94,60	13,16,9	190	149	2.43219e-06	8.08169e-05	0.922,0.907,0.943	0.841,0.822,0.839	0.09
22410	ENSMUSG00000073139	Tmem185a	X	-	70465002	70465086	70462844	70463021	70467153	70467361	22410	46,44,35	1,2,0	39,35,30	3,1,5	233	149	2.66602e-06	8.83577e-05	0.967,0.934,1.0	0.893,0.957,0.793	0.086
8322	ENSMUSG00000020439	Smtn	11	-	3520751	3520916	3517522	3517827	3521816	3521968	8322	233319391	55,52,37	337518349	68,80,155	314	149	2.66431e-06	8.83577e-05	0.668,0.744,0.834	0.702,0.754,0.517	0.091
31542	ENSMUSG00000048794	Cfap100	6	-	90419375	90419456	90417609	90417710	90427437	90427543	31542	82,104,59	56,46,21	102,76,148	34,27,52	230	149	2.68077e-06	8.87318e-05	0.487,0.594,0.645	0.66,0.646,0.648	-0.076
23174	ENSMUSG00000075415	Fnbp1	2	-	31052984	31053080	31040404	31040514	31054023	31054218	23174	6,6,2	29,27,30	6,6,8	19,20,16	245	149	2.73748e-06	9.0492e-05	0.112,0.119,0.039	0.161,0.154,0.233	-0.093
7610	ENSMUSG00000032384	Csnk1g1	9	+	65950015	65950064	65921003	65921068	65958328	65958721	7610	0,11,4	0,0,4	7,4,0	2,1,2	198	149	2.81124e-06	9.28108e-05	NA,1.0,0.429	0.725,0.751,0.0	0.223
13837	ENSMUSG00000020608	Smc6	12	+	11273993	11274111	11271728	11271871	11279604	11279741	13837	26,29,24	4,4,2	36,27,26	3,2,0	267	149	2.98479e-06	9.82873e-05	0.784,0.802,0.87	0.87,0.883,1.0	-0.099
29654	ENSMUSG00000049295	Zfp219	14	-	52009969	52010058	52008227	52009662	52020522	52020733	29654	27,35,47	2,1,0	42,45,35	9,3,12	238	149	2.98379e-06	9.82873e-05	0.894,0.956,1.0	0.745,0.904,0.646	0.185
16394	ENSMUSG00000079036	Alkbh1	12	-	87441270	87441343	87440305	87440414	87441642	87441780	16394	3,12,2	9,3,10	0,2,1	3,1,0	222	149	3.00994e-06	9.89884e-05	0.183,0.729,0.118	0.0,0.573,1.0	-0.181
32901	ENSMUSG00000078817	Nlrp12	7	-	3245328	3245409	3239829	3241510	3249250	3249613	32901	0,0,1	0,2,0	2,6,0	0,0,0	230	149	3.18824e-06	0.000104718	NA,0.0,1.0	1.0,1.0,NA	-0.5
12708	ENSMUSG00000046667	Rbm12b1	4	+	12143409	12143459	12140540	12140605	12144567	12145028	12708	0,0,0	3,0,0	4,1,0	0,0,0	199	149	3.35765e-06	0.000110141	0.0,NA,NA	1.0,1.0,NA	-1
9665	ENSMUSG00000030410	Dmwd	7	+	19081918	19081993	19080041	19081301	19082275	19082776	9665	173233261	364490418	279304349	393450433	224	149	3.39387e-06	0.000111187	0.24,0.24,0.293	0.321,0.31,0.349	-0.069
31478	ENSMUSG00000028634	Hivep3	4	+	119762219	119762348	119733840	119733862	119872036	119872272	31478	1,1,2	3,2,0	4,2,0	2,1,3	278	149	3.52909e-06	0.00011547	0.152,0.211,1.0	0.517,0.517,0.0	0.11
18205	ENSMUSG00000015702	Anxa9	3	-	95302665	95302779	95302334	95302425	95302985	95303080	18205	33,69,54	0,3,1	20,24,8	4,1,1	263	149	3.72006e-06	0.000121563	1.0,0.929,0.968	0.739,0.931,0.819	0.136
14835	ENSMUSG00000058835	Abi1	2	-	22950183	22950270	22946575	22946761	22957017	22957118	14835	48,56,45	10,16,17	52,48,37	0,10,7	236	149	3.99812e-06	0.000130483	0.752,0.688,0.626	1.0,0.752,0.769	-0.152
26938	ENSMUSG00000097462	9530026P05Rik	6	+	93236651	93236906	93192108	93192203	93237973	93238044	26938	8,12,5	12,5,0	16,7,2	3,6,1	404	149	4.05232e-06	0.000132084	0.197,0.47,1.0	0.663,0.301,0.425	0.093
20069	ENSMUSG00000015120	Ube2i	17	-	25272537	25272765	25269402	25269479	25273481	25273600	20069	25,35,24	1,2,6	53,48,28	0,0,6	377	149	4.069e-06	0.000132459	0.908,0.874,0.613	1.0,1.0,0.648	-0.084
18189	ENSMUSG00000038893	Fam117a	11	+	95350992	95351171	95349809	95349848	95363998	95364168	18189	0,6,0	0,0,0	3,0,5	0,2,0	328	149	4.09098e-06	0.000133006	NA,1.0,NA	1.0,0.0,1.0	0.333
1860	ENSMUSG00000028106	Rprd2	3	-	95786319	95786397	95785053	95785106	95787283	95787384	1860	16,21,11	3,4,1	27,13,10	0,2,0	227	149	4.13594e-06	0.000134219	0.778,0.775,0.878	1.0,0.81,1.0	-0.126
31613	ENSMUSG00000020740	Gga3	11	-	115586995	115587008	115586315	115586485	115587405	115587716	31613	1,0,1	1,3,1	1,6,3	0,0,0	162	149	4.13874e-06	0.000134219	0.479,0.0,0.479	1.0,1.0,1.0	-0.681
102	ENSMUSG00000070564	Ntn5	7	+	45691046	45691235	45686576	45686825	45691411	45691561	102	18,0,6	8,0,1	6,7,1	0,0,0	338	149	4.18595e-06	0.000135578	0.498,NA,0.726	1.0,1.0,1.0	-0.388
12209	ENSMUSG00000085396	Firre	X	-	50595460	50595615	50591924	50592085	50598133	50598288	12209	112,140,48	2,3,7	65,52,76	3,11,16	304	149	4.19805e-06	0.000135799	0.965,0.958,0.771	0.914,0.699,0.7	0.127
14059	ENSMUSG00000062184	Hs6st2	X	-	51428657	51428744	51387211	51390361	51471373	51471406	14059	3,3,1	0,0,3	9,7,5	1,2,6	236	149	4.40323e-06	0.000142257	1.0,1.0,0.174	0.85,0.688,0.345	0.097
5031	ENSMUSG00000044350	Lacc1	14	-	77035811	77035990	77034792	77035405	77036496	77036641	5031	17,0,0	1,11,6	20,0,1	0,3,0	328	149	4.51081e-06	0.000145549	0.885,0.0,0.0	1.0,0.0,1.0	-0.372
19929	ENSMUSG00000025261	Huwe1	X	+	151804445	151804540	151803260	151803569	151806271	151806407	19929	6,3,0	1,6,1	1,12,5	9,0,0	244	149	4.59133e-06	0.000147961	0.786,0.234,0.0	0.064,1.0,1.0	-0.348
14654	ENSMUSG00000035325	Sec31a	5	-	100373379	100373715	100368293	100368352	100375207	100375331	14654	155155155	37,30,46	202180181	37,34,25	485	149	4.69005e-06	0.000150953	0.563,0.613,0.509	0.626,0.619,0.69	-0.083
3718	ENSMUSG00000006395	Hyi	4	+	118360305	118360389	118359989	118360231	118361615	118361730	3718	0,24,47	93,63,75	45,49,22	51,43,34	233	149	4.69724e-06	0.000150995	0.0,0.196,0.286	0.361,0.422,0.293	-0.198
9604	ENSMUSG00000054708	Ankrd24	10	+	81644975	81645143	81643802	81643893	81646304	81646433	9604	12,10,17	24,24,34	10,2,7	22,45,36	317	149	4.74039e-06	0.000152191	0.19,0.164,0.19	0.176,0.02,0.084	0.088
25338	ENSMUSG00000030393	Zik1	7	-	10494489	10494528	10492278	10492405	10495141	10495394	25338	2,3,3	0,0,0	0,0,0	4,0,0	188	149	4.78257e-06	0.000153353	1.0,1.0,1.0	0.0,NA,NA	1
31324	ENSMUSG00000008305	Tle1	4	-	72138961	72139063	72138587	72138688	72139688	72139833	31324	3,6,4	58,65,69	6,17,14	65,31,25	251	149	4.84153e-06	0.00015505	0.03,0.052,0.033	0.052,0.246,0.249	-0.144
8770	ENSMUSG00000024073	Birc6	17	+	74686120	74686293	74677165	74677379	74689217	74689363	8770	2,18,3	83,87,62	40,58,25	83,123,94	322	149	4.86876e-06	0.000155728	0.011,0.087,0.022	0.182,0.179,0.11	-0.117
28966	ENSMUSG00000042298	Ttc19	11	+	62284130	62284169	62283596	62283707	62285002	62285059	28966	23,18,18	3,4,1	13,10,9	2,1,8	188	149	4.90486e-06	0.000156687	0.859,0.781,0.934	0.837,0.888,0.471	0.126
3365	ENSMUSG00000033557	Fam20b	1	-	156716887	156716980	156705667	156706167	156718865	156719072	3365	74,60,58	15,29,32	84,83,84	22,0,17	242	149	4.93426e-06	0.00015743	0.752,0.56,0.527	0.702,1.0,0.753	-0.205
12324	ENSMUSG00000036587	Fut7	2	+	25424572	25424778	25423693	25423968	25424885	25426374	12324	3,0,4	0,0,2	0,1,0	4,0,0	355	149	4.94905e-06	0.000157706	1.0,NA,0.456	0.0,1.0,NA	0.228
13460	ENSMUSG00000026414	Tnnt2	1	+	135843784	135843814	135842014	135842026	135845554	135845644	13460	1,0,0	0,4,0	0,2,0	0,0,1	179	149	5.07408e-06	0.000161489	1.0,0.0,NA	NA,1.0,0.0	0
25543	ENSMUSG00000100005	B130024G19Rik	7	+	70402422	70402549	70402095	70402191	70404247	70404384	25543	14,13,11	4,2,3	17,18,5	1,4,0	276	149	5.08864e-06	0.000161752	0.654,0.778,0.664	0.902,0.708,1.0	-0.171
9568	ENSMUSG00000004267	Eno2	6	-	124766530	124766664	124763726	124763924	124767032	124767102	9568	1,12,1	0,0,0	1,3,9	1,8,0	283	149	5.25538e-06	0.000166845	1.0,1.0,1.0	0.345,0.165,1.0	0.497
22676	ENSMUSG00000031340	Gabre	X	-	72263742	72263825	72262444	72262582	72264518	72264739	22676	3,0,0	0,0,0	0,0,1	3,3,1	232	149	5.26572e-06	0.000166967	1.0,NA,NA	0.0,0.0,0.391	0.87
32096	ENSMUSG00000020064	Herc4	10	+	63285651	63285728	63283180	63283341	63287518	63287578	32096	20,27,15	0,0,0	10,17,17	8,3,3	226	149	5.32056e-06	0.000168497	1.0,1.0,1.0	0.452,0.789,0.789	0.323
16349	ENSMUSG00000017686	Rhot1	11	+	80257513	80257636	80254659	80254862	80265741	80266744	16349	33,47,34	32,26,26	46,32,36	38,44,42	272	149	5.37534e-06	0.000170022	0.361,0.498,0.417	0.399,0.285,0.32	0.091
22142	ENSMUSG00000083012	Fam220a	5	+	143551408	143551541	143548760	143549134	143562756	143564525	22142	11,6,49	20,36,77	20,12,10	74,40,40	282	149	5.41096e-06	0.000170938	0.225,0.081,0.252	0.125,0.137,0.117	0.06
10235	ENSMUSG00000040123	Zmym5	14	-	56810739	56810859	56804414	56804863	56811591	56811716	10235	7,11,9	16,15,11	18,13,9	14,9,0	269	149	5.46077e-06	0.0001723	0.195,0.289,0.312	0.416,0.444,1.0	-0.355
3986	ENSMUSG00000032740	Ccdc88a	11	+	29497342	29497426	29493878	29494093	29498408	29498612	3986	4,7,7	1,3,3	9,10,5	3,8,5	233	149	5.54074e-06	0.000174608	0.719,0.599,0.599	0.657,0.444,0.39	0.142
3502	ENSMUSG00000046182	Gsg1l	7	-	125910163	125910331	125891659	125891730	125923422	125923534	3502	0,2,7	1,0,0	3,10,0	4,1,4	317	149	5.55715e-06	0.00017491	0.0,1.0,1.0	0.261,0.825,0.0	0.305
10826	ENSMUSG00000028035	Dnajb4	3	-	152193376	152193618	152186414	152186983	152209834	152210083	10826	179199169	0,15,6	296327409	1,5,2	391	149	5.75507e-06	0.000180918	1.0,0.835,0.915	0.991,0.961,0.987	-0.063
11444	ENSMUSG00000021684	Pde8b	13	-	95086727	95086868	95085172	95085261	95090277	95090356	11444	28,27,31	5,8,7	37,25,20	4,5,2	290	149	5.87152e-06	0.000184353	0.742,0.634,0.695	0.826,0.72,0.837	-0.104
17002	ENSMUSG00000025217	Btrc	19	+	45406544	45406586	45363751	45363886	45456532	45456610	17002	4,7,1	0,0,3	1,1,3	4,1,7	191	149	5.93644e-06	0.000186163	1.0,1.0,0.206	0.163,0.438,0.251	0.451
25489	ENSMUSG00000032511	Scn5a	9	-	119515902	119516061	119512980	119513101	119517347	119517791	25489	7,19,3	8,8,2	10,36,13	2,1,6	308	149	6.09729e-06	0.000190974	0.297,0.535,0.421	0.708,0.946,0.512	-0.304
31751	ENSMUSG00000021745	Ptprg	14	+	12179263	12179350	12166744	12166877	12190681	12190773	31751	6,12,1	1,15,13	3,0,3	19,9,1	236	149	6.2593e-06	0.000195809	0.791,0.336,0.046	0.091,0.0,0.654	0.143
28918	ENSMUSG00000059588	Calcrl	2	-	84407518	84407586	84376964	84377045	84425069	84425411	28918	147218279	45,80,164	261,88,53	198,105,28	217	149	6.39106e-06	0.000199688	0.692,0.652,0.539	0.475,0.365,0.565	0.159
5838	ENSMUSG00000024150	Mcfd2	17	-	87264140	87264365	87258782	87258881	87265834	87265863	5838	8,14,16	2,2,0	25,14,17	5,3,1	374	149	6.48856e-06	0.000202487	0.614,0.736,1.0	0.666,0.65,0.871	0.054
21671	ENSMUSG00000019893	Ros1	10	-	52168602	52168741	52166045	52166247	52169964	52170113	21671	2,1,1	0,1,0	0,0,0	3,0,0	288	149	6.68857e-06	0.000208475	1.0,0.341,1.0	0.0,NA,NA	0.78
15366	ENSMUSG00000062797	Hikeshi	7	-	89935726	89935964	89923563	89923715	89940968	89941204	15366	210223257	23,30,37	327328330	0,37,0	387	149	6.7669e-06	0.000210661	0.779,0.741,0.728	1.0,0.773,1.0	-0.175
22180	ENSMUSG00000031298	Adgrg2	X	+	160434772	160434902	160430349	160430394	160438194	160438313	22180	1,2,0	1,0,0	0,0,4	0,3,0	279	149	6.94963e-06	0.000216087	0.348,1.0,NA	NA,0.0,1.0	0.174
22993	ENSMUSG00000036882	Arhgap33	7	-	30534102	30534212	30532934	30533032	30534925	30535009	22993	5,1,0	8,13,2	1,4,10	21,0,16	259	149	7.01313e-06	0.000217798	0.264,0.042,0.0	0.027,1.0,0.264	-0.328
34036	ENSMUSG00000059562	Ccdc154	17	+	25164506	25164630	25164094	25164190	25167296	25167398	34036	3,0,2	0,3,0	0,2,0	0,0,0	273	149	7.12976e-06	0.000221152	1.0,0.0,1.0	NA,1.0,NA	-0.333
12627	ENSMUSG00000042751	Nmnat2	1	+	152967916	152967976	152955040	152955193	153073796	153073885	12627	0,0,0	7,3,4	2,0,0	0,0,0	209	149	7.24268e-06	0.000224113	0.0,0.0,0.0	1.0,NA,NA	-1
17356	ENSMUSG00000050241	Klre1	6	+	129584145	129584246	129583088	129583234	129585582	129585827	17356	0,2,0	4,3,1	19,1,2	7,1,0	250	149	7.23489e-06	0.000224113	0.0,0.284,0.0	0.618,0.373,1.0	-0.569
11492	ENSMUSG00000071392	Ect2l	10	-	18144555	18144642	18143067	18143107	18157100	18157226	11492	12,18,5	12,21,6	32,23,46	7,8,32	236	149	7.27554e-06	0.000224858	0.387,0.351,0.345	0.743,0.645,0.476	-0.26
10787	ENSMUSG00000028268	Gbp3	3	+	142560720	142560932	142560142	142560283	142561739	142561935	10787	0,6,3	3,0,5	9,1,0	15,4,0	361	149	7.33022e-06	0.000226275	0.0,1.0,0.198	0.198,0.094,NA	0.253
13839	ENSMUSG00000020608	Smc6	12	+	11276259	11276365	11273993	11274111	11279604	11279741	13839	38,48,46	7,0,0	37,41,43	10,0,4	255	149	7.41061e-06	0.000228482	0.76,1.0,1.0	0.684,1.0,0.863	0.071
20887	ENSMUSG00000026857	Ntmt1	2	+	30813646	30813755	30807993	30808083	30815358	30815498	20887	0,0,2	0,0,0	0,0,0	1,3,3	258	149	7.60169e-06	0.000233811	NA,NA,1.0	0.0,0.0,0.0	1
27808	ENSMUSG00000024222	Fkbp5	17	-	28499365	28499418	28440927	28441053	28507235	28507469	27808	4,3,3	0,0,0	0,0,0	2,0,0	202	149	7.59927e-06	0.000233811	1.0,1.0,1.0	0.0,NA,NA	1
409	ENSMUSG00000009569	Mkl2	16	+	13332013	13332076	13326381	13326571	13332618	13332922	409	0,0,0	0,2,0	0,4,1	0,0,0	212	149	7.76759e-06	0.000238628	NA,0.0,NA	NA,1.0,1.0	-1
33612	ENSMUSG00000110206	Flt3l	7	-	45133422	45133501	45132227	45132412	45133897	45134026	33612	15,12,20	6,4,6	15,18,23	1,1,2	228	149	7.84639e-06	0.00024076	0.62,0.662,0.685	0.907,0.922,0.883	-0.248
11520	ENSMUSG00000054640	Slc8a1	17	-	81437744	81437813	81432643	81432774	81441772	81441790	11520	0,2,2	0,6,6	0,8,0	0,0,0	218	149	8.34305e-06	0.000255595	NA,0.186,0.186	NA,1.0,NA	-0.814
1205	ENSMUSG00000028689	Ccdc163	4	+	116709007	116709094	116708633	116708656	116709437	116709619	1205	0,0,3	3,0,5	2,0,0	0,0,0	236	149	8.34977e-06	0.000255595	0.0,NA,0.275	1.0,NA,NA	-0.863
10208	ENSMUSG00000106461	Gm20755	3	+	37935355	37935444	37898812	37898941	37990096	37990256	10208	0,0,0	3,7,0	0,2,0	0,0,7	238	149	8.41465e-06	0.000257274	0.0,0.0,NA	NA,1.0,0.0	-0.5
11138	ENSMUSG00000044948	Cfap43	19	-	47751067	47751156	47746628	47746741	47751826	47751913	11138	63,68,64	1,1,0	53,54,187	0,5,31	238	149	8.78625e-06	0.000268315	0.975,0.977,1.0	1.0,0.871,0.791	0.097
15398	ENSMUSG00000053101	Gpr141	13	-	19804989	19805057	19755009	19755203	19824129	19824257	15398	0,0,7	4,0,4	2,0,0	0,0,0	217	149	8.8836e-06	0.000270966	0.0,NA,0.546	1.0,NA,NA	-0.727
22867	ENSMUSG00000038782	1700028J19Rik	7	-	44230842	44230910	44229929	44230641	44231325	44231472	22867	2,2,0	0,0,1	1,0,0	1,1,1	217	149	8.97738e-06	0.000273501	1.0,1.0,0.0	0.407,0.0,0.0	0.531
28334	ENSMUSG00000041670	Rims1	1	-	22630411	22630480	22596370	22596584	22805560	22805724	28334	0,0,2	1,0,0	0,1,0	0,1,3	218	149	9.00887e-06	0.000274135	0.0,NA,1.0	NA,0.406,0.0	0.297
20672	ENSMUSG00000007610	Gtpbp3	8	+	71490894	71490967	71490334	71490537	71491065	71491209	20672	43,60,44	17,22,30	47,29,53	34,54,8	222	149	9.0281e-06	0.000274394	0.629,0.647,0.496	0.481,0.265,0.816	0.07
13066	ENSMUSG00000020124	Usp15	10	-	123153040	123153127	123146793	123146938	123163592	123163654	13066	27,19,24	7,8,7	25,31,14	18,8,9	236	149	9.25849e-06	0.000281064	0.709,0.6,0.684	0.467,0.71,0.495	0.107
2587	ENSMUSG00000020271	Fbxw11	11	+	32680200	32680302	32652747	32652904	32711771	32711997	2587	0,0,0	0,0,5	0,0,2	4,2,0	251	149	9.42344e-06	0.000285733	NA,NA,0.0	0.0,0.0,1.0	-0.333
3714	ENSMUSG00000037138	Aff3	1	-	38341720	38341801	38329871	38329908	38406495	38406543	3714	13,11,9	0,0,3	22,17,0	2,2,2	230	149	9.56445e-06	0.000289666	1.0,1.0,0.66	0.877,0.846,0.0	0.312
6381	ENSMUSG00000046782	Ttc6	12	+	57677129	57677266	57674598	57674768	57686251	57686421	6381	6,2,5	0,0,0	7,11,7	3,4,3	286	149	9.98884e-06	0.000302162	1.0,1.0,1.0	0.549,0.589,0.549	0.438
6837	ENSMUSG00000110697	Gm31718	8	-	126841211	126841253	126819012	126819134	126841545	126841639	6837	2,0,2	1,1,0	0,0,0	0,0,3	191	149	1.00608e-05	0.000303979	0.609,0.0,1.0	NA,NA,0.0	0.536
14068	ENSMUSG00000032519	Slc25a38	9	+	120119882	120120005	120117452	120117537	120120256	120120436	14068	24,35,15	12,17,20	6,19,15	24,24,39	272	149	1.01354e-05	0.000305874	0.523,0.53,0.291	0.12,0.302,0.174	0.249
2908	ENSMUSG00000040370	Etfrf1	6	+	145214521	145214784	145211174	145211252	145215183	145215271	2908	13,12,9	10,1,10	15,21,14	17,17,19	412	149	1.02629e-05	0.000309359	0.32,0.813,0.246	0.242,0.309,0.21	0.206
15332	ENSMUSG00000087177	E130307A14Rik	10	-	39640275	39640511	39622654	39622727	39681472	39681549	15332	11,18,17	1,2,4	35,25,17	5,6,8	385	149	1.04242e-05	0.000313852	0.81,0.777,0.622	0.73,0.617,0.451	0.137
15400	ENSMUSG00000053101	Gpr141	13	-	19779454	19779561	19755009	19755203	19824129	19824257	15400	0,1,7	4,0,4	2,0,0	0,0,0	256	149	1.08786e-05	0.000327147	0.0,1.0,0.505	1.0,NA,NA	-0.498
26893	ENSMUSG00000032502	Stac	9	-	111634805	111635085	111606820	111606921	111689997	111690348	26893	7,6,4	2,1,0	1,4,2	5,0,0	429	149	1.12968e-05	0.000339328	0.549,0.676,1.0	0.065,1.0,1.0	0.053
28689	ENSMUSG00000029513	Prkab1	5	-	116020003	116020118	116017947	116018081	116020373	116020467	28689	330384242	3,25,15	259323406	27,27,35	264	149	1.14111e-05	0.000342358	0.984,0.897,0.901	0.844,0.871,0.867	0.067
28632	ENSMUSG00000026004	Kansl1l	1	-	66762047	66762252	66738050	66738213	66772905	66773027	28632	29,33,28	3,0,0	36,30,50	0,4,5	354	149	1.15538e-05	0.000346236	0.803,1.0,1.0	1.0,0.759,0.808	0.079
696	ENSMUSG00000031575	Ash2l	8	-	25832639	25832735	25828765	25828859	25833750	25833846	696	35,33,20	2,1,0	30,24,33	4,3,1	245	149	1.20441e-05	0.000360506	0.914,0.953,1.0	0.82,0.83,0.953	0.088
16961	ENSMUSG00000111535	AC153955.5	10	+	44679110	44679209	44599866	44600025	44688409	44688502	16961	0,0,0	2,0,0	3,0,0	0,0,0	248	149	1.2711e-05	0.000380027	0.0,NA,NA	1.0,NA,NA	-1
15308	ENSMUSG00000051682	Treml4	17	+	48269681	48269766	48269385	48269436	48272688	48272818	15308	7,0,3	0,1,0	0,5,0	0,0,0	234	149	1.2776e-05	0.000381486	1.0,0.0,1.0	NA,1.0,NA	-0.333
6789	ENSMUSG00000061751	Kalrn	16	-	34009269	34009329	33993635	33993663	34010521	34010645	6789	1,0,3	0,0,0	0,0,0	0,1,2	209	149	1.27896e-05	0.000381486	1.0,NA,1.0	NA,0.0,0.0	1
25111	ENSMUSG00000059119	Nap1l4	7	-	143532308	143532380	143527165	143527311	143535650	143535737	25111	0,3,3	0,0,0	1,0,0	0,2,0	221	149	1.28109e-05	0.000381679	NA,1.0,1.0	1.0,0.0,NA	0.5
31046	ENSMUSG00000069170	Adgrv1	13	-	81430306	81430599	81427602	81427746	81433424	81433898	31046	0,0,0	0,2,0	0,2,0	4,0,1	442	149	1.30745e-05	0.000389079	NA,0.0,NA	0.0,1.0,0.0	-0.333
16445	ENSMUSG00000015214	Mtmr1	X	+	71376886	71376910	71369811	71369904	71383199	71383275	16445	3,4,3	0,6,2	0,0,2	7,1,5	173	149	1.31265e-05	0.000390174	1.0,0.365,0.564	0.0,0.0,0.256	0.558
945	ENSMUSG00000087368	BC065397	X	+	136756493	136756620	136747322	136747448	136758100	136758181	945	2,5,2	1,2,1	2,0,0	0,1,2	276	149	1.35768e-05	0.000403094	0.519,0.574,0.519	1.0,0.0,0.0	0.204
8177	ENSMUSG00000074899	Sptbn5	2	-	120069147	120069388	120068883	120069023	120070286	120070574	8177	0,0,0	0,4,0	3,2,2	0,0,0	390	149	1.35927e-05	0.000403099	NA,0.0,NA	1.0,1.0,1.0	-1
12746	ENSMUSG00000025949	Pikfyve	1	+	65192530	65192566	65192144	65192294	65195655	65195774	12746	2,1,0	8,5,11	3,8,2	4,5,6	185	149	1.36248e-05	0.000403583	0.168,0.139,0.0	0.377,0.563,0.212	-0.282
28555	ENSMUSG00000032712	2810474O19Rik	6	+	149317634	149317708	149310321	149310377	149325404	149328977	28555	12,16,16	7,14,1	11,20,1	8,7,9	223	149	1.3911e-05	0.000411585	0.534,0.433,0.914	0.479,0.656,0.069	0.226
17729	ENSMUSG00000032599	Ip6k2	9	+	108796654	108796783	108796063	108796396	108797206	108797442	17729	22,38,44	17,0,2	56,46,49	0,0,0	278	149	1.39847e-05	0.000413291	0.41,1.0,0.922	1.0,1.0,1.0	-0.223
1025	ENSMUSG00000038077	Kcna6	6	-	126727479	126727585	126708330	126708707	126735214	126736811	1025	0,0,0	2,8,1	2,1,1	0,1,0	255	149	1.45869e-05	0.000430096	0.0,0.0,0.0	1.0,0.369,1.0	-0.79
28262	ENSMUSG00000097039	Pvt1	15	+	62149238	62149352	62107147	62107465	62159996	62160128	28262	0,0,3	0,1,1	0,5,0	0,0,0	263	149	1.4583e-05	0.000430096	NA,0.0,0.63	NA,1.0,NA	-0.685
32136	ENSMUSG00000024219	Anks1	17	+	27978426	27978489	27976560	27976717	27985065	27985362	32136	10,10,5	37,32,22	2,1,4	49,17,24	212	149	1.47249e-05	0.000433665	0.16,0.18,0.138	0.028,0.04,0.105	0.102
7682	ENSMUSG00000019647	Sema6a	18	-	47276418	47276469	47247439	47249584	47276585	47276606	7682	2,5,3	0,5,8	4,0,0	4,9,14	200	149	1.47718e-05	0.000434549	1.0,0.427,0.218	0.427,0.0,0.0	0.406
34622	ENSMUSG00000054894	Atp5s	12	+	69725454	69725554	69724949	69725014	69737950	69738061	34622	21,14,21	13,10,4	22,24,25	13,13,27	249	149	1.58138e-05	0.000464667	0.492,0.456,0.759	0.503,0.525,0.357	0.107
21108	ENSMUSG00000026565	Pou2f1	1	-	165945901	165946002	165931661	165931727	166002561	166002609	21108	1,4,0	2,5,2	5,0,6	7,2,1	250	149	1.60769e-05	0.00047186	0.23,0.323,0.0	0.299,0.0,0.781	-0.176
21719	ENSMUSG00000001089	Luzp1	4	+	136539124	136539216	136521340	136521443	136540355	136543518	21719	29,20,24	15,10,13	29,10,30	22,19,13	241	149	1.61671e-05	0.000473424	0.544,0.553,0.533	0.449,0.246,0.588	0.116
26071	ENSMUSG00000099913	Gm28551	1	-	53330211	53330408	53325506	53326457	53346579	53346761	26071	0,0,0	2,0,0	2,0,1	0,0,0	346	149	1.61556e-05	0.000473424	0.0,NA,NA	1.0,NA,1.0	-1
9933	ENSMUSG00000038368	Focad	4	+	88196758	88197016	88185879	88186082	88229322	88229427	9933	12,24,15	1,3,5	15,7,4	3,0,5	407	149	1.62366e-05	0.000474915	0.815,0.745,0.523	0.647,1.0,0.227	0.07
16990	ENSMUSG00000000127	Fer	17	+	63957124	63957317	63941582	63941757	63973064	63973157	16990	1,1,0	0,0,2	0,0,2	0,0,0	342	149	1.62999e-05	0.000476224	1.0,1.0,0.0	NA,NA,1.0	-0.333
22079	ENSMUSG00000038836	Agbl3	6	+	34836812	34836858	34832504	34832576	34846754	34846983	22079	0,4,0	0,0,0	5,0,4	0,1,2	195	149	1.68367e-05	0.000491347	NA,1.0,NA	1.0,0.0,0.604	0.465
31199	ENSMUSG00000031921	Terf2	8	-	107072721	107072798	107072559	107072645	107076878	107076996	31199	0,2,1	1,0,0	3,4,0	4,0,2	226	149	1.70795e-05	0.000497867	0.0,1.0,1.0	0.331,1.0,0.0	0.223
15663	ENSMUSG00000037957	Wdr20	12	+	110779788	110779890	110779295	110779478	110793113	110793316	15663	0,2,1	16,19,19	5,2,8	13,16,17	251	149	1.75289e-05	0.000510388	0.0,0.059,0.03	0.186,0.069,0.218	-0.128
23070	ENSMUSG00000047284	Neurl4	11	+	69903676	69903719	69903007	69903452	69903864	69903914	23070	4,10,7	8,10,3	10,21,15	5,1,3	192	149	1.75784e-05	0.000511249	0.28,0.437,0.644	0.608,0.942,0.795	-0.328
28257	ENSMUSG00000052616	Terb1	8	-	104482172	104482327	104472685	104473038	104484276	104484402	28257	0,2,0	0,0,0	0,0,0	0,2,0	304	149	1.77242e-05	0.000514905	NA,1.0,NA	NA,0.0,NA	1
29334	ENSMUSG00000099338	2810030D12Rik	8	+	13201687	13201725	13200819	13201293	13207363	13207707	29334	0,1,0	0,0,0	0,0,0	0,3,0	187	149	1.80812e-05	0.000524683	NA,1.0,NA	NA,0.0,NA	1
13432	ENSMUSG00000028133	Rwdd3	3	-	121171274	121171419	121171111	121171182	121171591	121171694	13432	2,1,0	0,1,0	0,0,4	2,0,1	294	149	1.81124e-05	0.000524993	1.0,0.336,NA	0.0,NA,0.67	0.333
26668	ENSMUSG00000052446	Zfp961	8	+	71966099	71966160	71965793	71965916	71967898	71970333	26668	4,8,2	0,0,0	0,0,0	1,0,0	210	149	1.81705e-05	0.000526085	1.0,1.0,1.0	0.0,NA,NA	1
5803	ENSMUSG00000027291	Vps39	2	-	120346856	120346889	120346327	120346392	120350163	120350229	5803	10,17,7	32,39,35	15,22,29	34,37,22	182	149	1.82663e-05	0.000528259	0.204,0.263,0.141	0.265,0.327,0.519	-0.168
20752	ENSMUSG00000107482	Gm45233	7	+	43454517	43454580	43444127	43444204	43463136	43463272	20752	0,0,0	0,0,1	0,0,4	0,0,0	212	149	1.83403e-05	0.000529802	NA,NA,0.0	NA,NA,1.0	-1
12816	ENSMUSG00000057246	BC051142	17	+	34417962	34418104	34417485	34417533	34418854	34418941	12816	3,4,1	0,2,5	2,1,2	0,0,0	291	149	1.85559e-05	0.000535427	1.0,0.506,0.093	1.0,1.0,1.0	-0.467
26441	ENSMUSG00000047221	Fam185a	5	+	21433690	21433783	21424957	21425576	21455781	21455877	26441	0,0,0	0,0,4	1,0,2	0,0,0	242	149	1.86693e-05	0.000537492	NA,NA,0.0	1.0,NA,1.0	-1
33533	ENSMUSG00000030102	Itpr1	6	+	108423332	108423365	108417888	108418000	108431460	108431496	33533	0,0,0	3,0,0	1,0,0	0,0,0	182	149	1.86498e-05	0.000537492	0.0,NA,NA	1.0,NA,NA	-1
1182	ENSMUSG00000042641	Rgsl1	1	-	153838054	153838184	153828554	153828659	153839721	153839796	1182	0,0,0	0,0,2	0,1,2	0,0,0	279	149	1.8701e-05	0.000537801	NA,NA,0.0	NA,1.0,1.0	-1
22768	ENSMUSG00000063052	Lrrc40	3	+	158041585	158041659	158036661	158036876	158043560	158043690	22768	3,5,2	1,0,0	7,5,2	0,7,2	223	149	1.90575e-05	0.00054744	0.667,1.0,1.0	1.0,0.323,0.401	0.314
914	ENSMUSG00000032815	Fanca	8	-	123318061	123318171	123316362	123316456	123318474	123318560	914	1,2,0	0,0,0	0,0,1	0,2,0	259	149	1.94894e-05	0.00055922	1.0,1.0,NA	NA,0.0,1.0	0.5
14788	ENSMUSG00000028107	Tars2	3	-	95748041	95748140	95746032	95746170	95750338	95750417	14788	0,0,2	0,0,0	0,0,0	0,0,2	248	149	1.99192e-05	0.000570275	NA,NA,1.0	NA,NA,0.0	1
8699	ENSMUSG00000021268	Meg3	12	+	109544947	109545041	109544026	109544742	109546429	109546542	8699	2,2,8	2,10,2	10,13,5	9,4,6	243	149	1.99136e-05	0.000570275	0.38,0.109,0.71	0.405,0.666,0.338	-0.07
19155	ENSMUSG00000079469	Pigb	9	-	73023309	73023382	73022344	73022486	73029565	73029706	19155	2,0,0	0,0,0	0,0,0	2,0,0	222	149	2.08961e-05	0.000597577	1.0,NA,NA	0.0,NA,NA	1
7409	ENSMUSG00000059890	Ube4a	9	-	44963363	44963432	44959978	44960139	44965484	44965538	7409	0,0,0	0,2,0	0,2,0	0,0,2	218	149	2.10382e-05	0.000600971	NA,0.0,NA	NA,1.0,0.0	-0.5
26047	ENSMUSG00000039804	Ncoa5	2	-	165023145	165023201	165012996	165013162	165034682	165034829	26047	40,43,33	29,31,11	49,38,32	15,13,21	205	149	2.11495e-05	0.000603478	0.501,0.502,0.686	0.704,0.68,0.526	-0.074
22651	ENSMUSG00000065952	C330021F23Rik	8	+	3573120	3573221	3567994	3568096	3577840	3578597	22651	0,0,0	0,0,1	0,0,4	0,0,0	250	149	2.1212e-05	0.000604591	NA,NA,0.0	NA,NA,1.0	-1
19834	ENSMUSG00000097316	Gm10516	1	+	192144436	192144539	192136895	192137061	192145216	192145450	19834	0,1,1	1,0,0	4,0,0	0,0,0	252	149	2.13453e-05	0.000607714	0.0,1.0,1.0	1.0,NA,NA	-0.333
27811	ENSMUSG00000024222	Fkbp5	17	-	28487904	28488003	28440927	28441053	28499365	28499418	27811	0,0,0	4,1,2	2,0,0	0,0,0	248	149	2.15353e-05	0.000612443	0.0,0.0,0.0	1.0,NA,NA	-1
1358	ENSMUSG00000068011	Mkrn2os	6	-	115589344	115589394	115586641	115586804	115592273	115592576	1358	1,0,0	0,0,2	0,0,2	0,0,0	199	149	2.16641e-05	0.000615423	1.0,NA,0.0	NA,NA,1.0	-0.5
34763	ENSMUSG00000026305	Lrrfip1	1	+	91110354	91110447	91108579	91108672	91112155	91112297	34763	0,0,3	0,1,1	0,11,0	0,0,0	242	149	2.17034e-05	0.000615857	NA,0.0,0.649	NA,1.0,NA	-0.675
16166	ENSMUSG00000026592	Tex35	1	-	157099703	157099747	157099138	157099403	157100079	157100263	16166	0,0,0	0,2,0	0,2,0	0,0,0	193	149	2.18398e-05	0.000619044	NA,0.0,NA	NA,1.0,NA	-1
16695	ENSMUSG00000034795	Ccdc122	14	+	77088931	77088973	77068836	77068949	77092769	77092886	16695	0,0,0	0,2,0	0,2,0	0,0,0	191	149	2.18955e-05	0.000619937	NA,0.0,NA	NA,1.0,NA	-1
14716	ENSMUSG00000020169	Best3	10	+	117003884	117003962	117002519	117002674	117004380	117004533	14716	1,9,1	0,0,0	0,0,0	0,1,0	227	149	2.19776e-05	0.000621576	1.0,1.0,1.0	NA,0.0,NA	1
25255	ENSMUSG00000025911	Adhfe1	1	+	9549906	9549944	9547947	9548151	9553317	9553472	25255	0,0,2	0,1,0	0,0,0	0,0,2	187	149	2.2002e-05	0.000621581	NA,0.0,1.0	NA,NA,0.0	0.5
2677	ENSMUSG00000037989	Wnk2	13	-	49072501	49072795	49071990	49072040	49076136	49076664	2677	0,2,3	0,5,0	0,13,2	2,0,0	443	149	2.20506e-05	0.000622269	NA,0.119,1.0	0.0,1.0,1.0	-0.107
22163	ENSMUSG00000074863	Platr25	13	-	62724097	62724217	62706129	62706256	62738891	62739098	22163	2,4,0	0,0,0	0,0,0	0,1,0	269	149	2.24105e-05	0.000631731	1.0,1.0,NA	NA,0.0,NA	1
7290	ENSMUSG00000030670	Cyp2r1	7	-	114554590	114554732	114552720	114553353	114562732	114562962	7290	0,3,1	1,0,0	8,3,5	0,0,4	291	149	2.24403e-05	0.000631875	0.0,1.0,1.0	1.0,1.0,0.39	-0.13
21999	ENSMUSG00000030638	Sh3gl3	7	+	82260131	82260200	82174795	82175019	82268279	82268352	21999	2,0,0	0,1,0	0,8,12	0,0,0	218	149	2.24697e-05	0.000632008	1.0,0.0,NA	NA,1.0,1.0	-0.5
26709	ENSMUSG00000020111	Micu1	10	+	59727991	59728118	59702648	59702687	59740659	59740822	26709	0,0,0	0,0,1	0,0,4	0,0,0	276	149	2.28153e-05	0.000641026	NA,NA,0.0	NA,NA,1.0	-1
8726	ENSMUSG00000002763	Pex6	17	+	46715361	46715492	46714460	46714544	46717291	46717456	8726	9,4,0	0,0,0	0,0,1	0,1,0	280	149	2.3038e-05	0.000646577	1.0,1.0,NA	NA,0.0,1.0	0.5
6051	ENSMUSG00000021666	Gfm2	13	+	97153227	97153316	97150324	97150413	97155189	97155250	6051	25,20,7	0,0,0	16,12,18	8,2,3	238	149	2.3174e-05	0.000649681	1.0,1.0,1.0	0.556,0.79,0.79	0.288
31799	ENSMUSG00000034243	Golgb1	16	+	36885036	36885225	36875167	36875263	36886130	36886228	31799	1,0,0	0,0,0	0,0,0	2,0,0	338	149	2.34465e-05	0.000656603	1.0,NA,NA	0.0,NA,NA	1
13461	ENSMUSG00000026414	Tnnt2	1	+	135843784	135843814	135841900	135841911	135845554	135845644	13461	1,1,0	4,0,7	0,2,0	0,5,0	179	149	2.37451e-05	0.000664241	0.172,1.0,0.0	NA,0.25,NA	0.141
14523	ENSMUSG00000026646	Suv39h2	2	-	3472501	3472647	3464266	3464926	3474702	3475031	14523	0,0,0	1,1,0	4,0,0	0,0,0	295	149	2.38204e-05	0.000665623	0.0,0.0,NA	1.0,NA,NA	-1
12686	ENSMUSG00000093482	Gm20619	6	+	6315207	6315354	6299420	6299533	6315871	6315927	12686	2,0,0	0,1,0	0,4,0	0,0,0	296	149	2.38697e-05	0.000666275	1.0,0.0,NA	NA,1.0,NA	-0.5
8672	ENSMUSG00000110298	Gm8189	19	-	8477282	8477391	8474726	8474968	8478953	8479056	8672	7,8,4	0,0,0	13,15,3	8,1,2	258	149	2.42177e-05	0.000675254	1.0,1.0,1.0	0.484,0.897,0.464	0.385
9959	ENSMUSG00000072964	Bhlhb9	X	+	135840852	135840924	135840618	135840690	135841220	135841303	9959	0,2,0	0,7,0	11,4,0	0,0,1	221	149	2.44101e-05	0.00067988	NA,0.162,NA	1.0,1.0,0.0	-0.505
113	ENSMUSG00000041609	Bicdl1	5	-	115661374	115661518	115655900	115656031	115662699	115662918	113	2,0,2	7,3,7	0,6,4	7,1,13	293	149	2.4549e-05	0.000683004	0.127,0.0,0.127	0.0,0.753,0.135	-0.211
31543	ENSMUSG00000048794	Cfap100	6	-	90413960	90414040	90413378	90413459	90417609	90417710	31543	0,1,0	0,4,0	0,2,3	0,0,0	229	149	2.46223e-05	0.000684302	NA,0.14,NA	NA,1.0,1.0	-0.86
20598	ENSMUSG00000063681	Crb1	1	-	139271406	139271575	139248725	139249075	139323226	139323366	20598	1,0,0	0,0,0	0,0,0	2,1,0	318	149	2.49585e-05	0.000692897	1.0,NA,NA	0.0,0.0,NA	1
19025	ENSMUSG00000042029	Ncapg2	12	+	116405701	116405877	116405401	116405461	116407197	116407310	19025	0,0,2	1,0,0	4,0,0	0,0,0	325	149	2.51539e-05	0.000697564	0.0,NA,1.0	1.0,NA,NA	-0.5
13023	ENSMUSG00000041552	Ptchd1	X	-	155622319	155622484	155586807	155587031	155622959	155623179	13023	1,0,1	0,1,0	0,0,0	2,0,0	314	149	2.5277e-05	0.000700221	1.0,0.0,1.0	0.0,NA,NA	0.667
14245	ENSMUSG00000020954	Strn3	12	-	51633578	51633719	51629373	51629507	51643103	51643214	14245	9,8,12	0,2,0	1,4,10	2,0,2	290	149	2.53218e-05	0.000700706	1.0,0.673,1.0	0.204,1.0,0.72	0.25
34569	ENSMUSG00000040209	Zfp704	3	-	9444158	9444342	9443823	9443906	9445959	9446064	34569	4,0,0	0,0,0	0,1,2	1,0,0	333	149	2.54619e-05	0.000703825	1.0,NA,NA	0.0,1.0,1.0	0.333
7097	ENSMUSG00000087365	C430049B03Rik	X	-	53056141	53056164	53055045	53055490	53056657	53056769	7097	1,0,1	0,1,0	0,6,0	0,0,0	172	149	2.62769e-05	0.00072557	1.0,0.0,1.0	NA,1.0,NA	-0.333
30157	ENSMUSG00000059327	Eda	X	+	100395674	100395813	100395018	100395143	100396904	100400760	30157	0,0,0	4,2,0	0,1,0	0,0,0	288	149	2.7487e-05	0.000758169	0.0,0.0,NA	NA,1.0,NA	-1
13268	ENSMUSG00000005583	Mef2c	13	+	83625469	83625607	83592777	83592981	83633054	83633241	13268	0,0,1	2,0,0	1,0,0	0,0,0	287	149	2.75771e-05	0.000759836	0.0,NA,1.0	1.0,NA,NA	-0.5
2347	ENSMUSG00000021750	Fam107a	14	-	8301352	8301536	8301058	8301233	8309484	8309777	2347	4,6,10	34,34,67	21,8,6	46,35,19	333	149	2.79867e-05	0.000770294	0.05,0.073,0.063	0.17,0.093,0.124	-0.067
29705	ENSMUSG00000012640	Zfp715	7	-	43298006	43298139	43296196	43296448	43301169	43301265	29705	0,0,0	1,0,2	0,5,1	0,0,0	282	149	2.80333e-05	0.000770751	0.0,NA,0.0	NA,1.0,1.0	-1
15490	ENSMUSG00000047996	Prrg1	X	-	78561559	78561644	78520770	78520821	78583768	78583894	15490	3,0,2	0,2,2	1,0,0	5,0,0	234	149	2.81067e-05	0.000771942	1.0,0.0,0.389	0.113,NA,NA	0.35
23438	ENSMUSG00000113459	AC160114.2	13	+	63575546	63576536	63575050	63575366	63579571	63579648	23438	0,3,0	0,0,1	0,0,3	0,0,0	1139	149	2.81533e-05	0.000772393	NA,1.0,0.0	NA,NA,1.0	-0.5
21020	ENSMUSG00000040483	Xaf1	11	+	72306563	72306652	72303326	72303462	72308606	72308924	21020	16,31,23	31,57,57	30,35,21	43,18,58	238	149	2.89228e-05	0.000792657	0.244,0.254,0.202	0.304,0.549,0.185	-0.113
7877	ENSMUSG00000006014	Prg4	1	-	150462096	150462219	150460651	150460771	150465497	150465598	7877	0,1,0	0,0,0	0,0,0	0,2,0	272	149	2.89759e-05	0.000793264	NA,1.0,NA	NA,0.0,NA	1
4323	ENSMUSG00000051606	2010001K21Rik	13	+	47008081	47008370	46986077	46986659	47008761	47008934	4323	82,159,88	2,2,11	101,93,268	0,1,5	438	149	3.01508e-05	0.000824552	0.933,0.964,0.731	1.0,0.969,0.948	-0.096
11590	ENSMUSG00000027674	Pex5l	3	-	33080464	33080536	33014964	33015076	33142848	33143247	11590	1,0,0	0,1,0	0,3,0	0,0,0	221	149	3.08096e-05	0.00084167	1.0,0.0,NA	NA,1.0,NA	-0.5
28757	ENSMUSG00000074165	Zfp788	7	+	41643332	41643432	41634679	41634899	41647490	41647617	28757	0,0,0	2,0,0	1,0,1	0,0,0	249	149	3.13021e-05	0.000854216	0.0,NA,NA	1.0,NA,1.0	-1
31370	ENSMUSG00000032826	Ank2	3	-	127029218	127029317	127023291	127023390	127032115	127032313	31370	1,0,0	0,0,0	0,1,0	2,0,0	248	149	3.14085e-05	0.000856206	1.0,NA,NA	0.0,1.0,NA	0.5
22343	ENSMUSG00000031893	Tsnaxip1	8	+	105833458	105833540	105827730	105827827	105839990	105840187	22343	1,0,0	0,0,1	0,0,3	0,0,0	231	149	3.15589e-05	0.000859393	1.0,NA,0.0	NA,NA,1.0	-0.5
14652	ENSMUSG00000035325	Sec31a	5	-	100388533	100388611	100386127	100386203	100389067	100389106	14652	66116107	0,8,5	108,79,63	15,6,5	227	149	3.21911e-05	0.000874752	1.0,0.905,0.934	0.825,0.896,0.892	0.075
3148	ENSMUSG00000032773	Chrm1	19	+	8664908	8665000	8664004	8664457	8677861	8683587	3148	0,1,0	0,0,2	0,0,0	0,2,0	241	149	3.21651e-05	0.000874752	NA,1.0,0.0	NA,0.0,NA	0.5
25424	ENSMUSG00000034173	Zbed5	5	+	129899002	129899093	129895777	129895852	129899182	129899432	25424	0,0,1	0,0,0	0,0,0	5,2,2	240	149	3.2275e-05	0.000876103	NA,NA,1.0	0.0,0.0,0.0	1
13417	ENSMUSG00000032253	Phip	9	-	82915961	82916024	82915295	82915424	82926396	82926531	13417	4,10,2	9,7,2	13,4,7	1,7,8	212	149	3.30514e-05	0.000896231	0.238,0.501,0.413	0.901,0.287,0.381	-0.139
19945	ENSMUSG00000025461	Cd163l1	7	+	140229034	140229058	140228503	140228818	140229744	140229882	19945	11,13,12	0,1,2	13,29,10	1,10,4	173	149	3.3259e-05	0.000900908	1.0,0.918,0.838	0.918,0.714,0.683	0.147
11646	ENSMUSG00000024302	Dtna	18	+	23610463	23610541	23602590	23602674	23611063	23611156	11646	0,0,1	0,0,0	0,2,0	0,2,2	227	149	3.37439e-05	0.00091308	NA,NA,1.0	NA,0.396,0.0	0.802
16239	ENSMUSG00000039103	Nexn	3	-	152249659	152249701	152248179	152248368	152252807	152252956	16239	26,23,18	15,13,17	16,11,16	25,42,32	191	149	3.38507e-05	0.000914459	0.575,0.58,0.452	0.333,0.17,0.281	0.274
7430	ENSMUSG00000024074	Crim1	17	+	78281245	78281366	78237741	78237915	78313123	78313306	7430	0,0,0	0,0,1	6,2,3	0,0,0	270	149	3.38662e-05	0.000914459	NA,NA,0.0	1.0,1.0,1.0	-1
22822	ENSMUSG00000030967	Zranb1	7	+	132972689	132972761	132966506	132966694	132981280	132981401	22822	0,0,1	0,0,0	0,0,0	0,3,4	221	149	3.43676e-05	0.000927022	NA,NA,1.0	NA,0.0,0.0	1
7860	ENSMUSG00000014592	Camta1	4	-	151290031	151290103	151163815	151163969	151453283	151453419	7860	0,1,0	0,0,0	0,0,1	0,2,0	221	149	3.44475e-05	0.000927227	NA,1.0,NA	NA,0.0,1.0	0.5
9634	ENSMUSG00000035121	Neil2	14	-	63182981	63183053	63182635	63182734	63183420	63183564	9634	1,0,0	0,0,0	0,0,0	2,0,0	221	149	3.44475e-05	0.000927227	1.0,NA,NA	0.0,NA,NA	1
25949	ENSMUSG00000037860	Aim2	1	+	173459697	173459849	173455333	173455615	173461906	173462320	25949	31,28,23	1,2,12	30,24,22	0,0,0	301	149	3.48409e-05	0.000935853	0.939,0.874,0.487	1.0,1.0,1.0	-0.233
9090	ENSMUSG00000084771	A230072E10Rik	X	-	151311337	151311406	151295470	151295572	151333929	151334013	9090	0,1,1	0,0,0	0,0,0	0,2,0	218	149	3.48053e-05	0.000935853	NA,1.0,1.0	NA,0.0,NA	1
5774	ENSMUSG00000040640	Erc2	14	+	27623682	27623749	27622509	27622614	27652686	27653483	5774	0,1,1	0,0,1	2,0,0	0,2,0	216	149	3.50461e-05	0.00094038	NA,1.0,0.408	1.0,0.0,NA	0.204
26894	ENSMUSG00000033470	Cysltr2	14	-	73048523	73048628	73034377	73034448	73049035	73049114	26894	1,3,0	0,2,0	7,0,1	2,5,2	254	149	3.51441e-05	0.000942023	1.0,0.468,NA	0.672,0.0,0.227	0.434
7284	ENSMUSG00000048728	Zfp454	11	-	50878042	50878105	50872719	50874287	50886368	50886498	7284	0,0,1	0,0,0	0,1,0	0,0,2	212	149	3.5533e-05	0.000951453	NA,NA,1.0	NA,1.0,0.0	0.5
21666	ENSMUSG00000087203	Gm13986	2	-	118102313	118102484	118072142	118072252	118110696	118111202	21666	0,3,0	0,0,0	2,0,2	0,1,0	320	149	3.56967e-05	0.000954841	NA,1.0,NA	1.0,0.0,1.0	0.333
9141	ENSMUSG00000074813	Gm14005	2	-	128238027	128238200	128196327	128196441	128330844	128331049	9141	0,0,4	1,0,0	3,0,0	0,0,0	322	149	3.57492e-05	0.000955247	0.0,NA,1.0	1.0,NA,NA	-0.5
21055	ENSMUSG00000020798	Spns3	11	-	72529533	72529723	72505055	72505121	72536527	72536680	21055	0,3,0	0,0,0	4,0,0	1,1,0	339	149	3.61411e-05	0.000964716	NA,1.0,NA	0.637,0.0,NA	0.681
2243	ENSMUSG00000035107	Dcbld2	16	+	58460731	58460856	58460198	58460556	58460954	58461048	2243	2,1,0	0,2,0	2,1,1	3,2,0	274	149	3.62002e-05	0.000965289	1.0,0.214,NA	0.266,0.214,1.0	0.114
30821	ENSMUSG00000034883	Lrr1	12	+	69174391	69175113	69171861	69171960	69178579	69179009	30821	0,0,2	0,0,0	1,0,0	1,7,1	871	149	3.70231e-05	0.000985506	NA,NA,1.0	0.146,0.0,0.0	0.951
30864	ENSMUSG00000061186	Sfmbt2	2	+	10380184	10380235	10372449	10372616	10393264	10393406	30864	0,0,0	2,0,1	1,0,0	0,0,0	200	149	3.70352e-05	0.000985506	0.0,NA,0.0	1.0,NA,NA	-1
29498	ENSMUSG00000046111	Cep295	9	-	15330504	15330648	15327795	15327951	15330753	15330910	29498	10,25,37	5,8,1	24,26,20	0,0,0	293	149	3.72257e-05	0.000989547	0.504,0.614,0.95	1.0,1.0,1.0	-0.311
6623	ENSMUSG00000046159	Chrm3	13	-	10028452	10028499	9875485	9879017	10122226	10122289	6623	0,0,0	1,2,0	0,1,2	0,0,0	196	149	3.75494e-05	0.00099712	0.0,0.0,NA	NA,1.0,1.0	-1
18359	ENSMUSG00000025871	4833439L19Rik	13	-	54559197	54559324	54556193	54556651	54565181	54565291	18359	46,76,75	22,31,15	119,71,94	31,19,17	276	149	3.79754e-05	0.00100635	0.53,0.57,0.73	0.675,0.669,0.749	-0.088
7770	ENSMUSG00000050050	Ccdc158	5	-	92672672	92672716	92668671	92668808	92675177	92675271	7770	1,0,0	0,0,0	0,0,0	2,0,0	193	149	3.79393e-05	0.00100635	1.0,NA,NA	0.0,NA,NA	1
32718	ENSMUSG00000034551	Hdx	X	-	111671342	111671489	111659633	111660743	111696966	111697079	32718	1,0,0	0,0,0	0,0,0	3,0,0	296	149	3.85308e-05	0.00102001	1.0,NA,NA	0.0,NA,NA	1
9091	ENSMUSG00000031297	Slc7a3	X	-	101084820	101084978	101083870	101084274	101085271	101085352	9091	1,0,0	0,3,0	0,1,0	0,0,0	307	149	3.86361e-05	0.00102175	1.0,0.0,NA	NA,1.0,NA	-0.5
20929	ENSMUSG00000022094	Slc39a14	14	-	70315663	70315833	70310855	70310975	70316437	70316624	20929	7,8,0	2,0,3	0,0,1	0,0,0	319	149	3.87448e-05	0.00102357	0.62,1.0,0.0	NA,NA,1.0	-0.46
29612	ENSMUSG00000040537	Adam22	5	-	8094985	8095180	8092730	8092831	8107001	8107019	29612	0,0,0	0,3,0	3,1,0	0,0,1	344	149	3.89504e-05	0.00102794	NA,0.0,NA	1.0,1.0,0.0	-0.667
11636	ENSMUSG00000030849	Fgfr2	7	-	130242377	130242644	130241199	130241277	130261748	130262066	11636	124,131,84	54,71,53	52,85,104	51,57,68	416	149	4.04482e-05	0.00106637	0.451,0.398,0.362	0.268,0.348,0.354	0.08
3469	ENSMUSG00000045031	Cetn4	3	-	37309344	37309482	37308621	37309181	37310292	37310439	3469	37,61,52	1,0,10	57,82,131	7,24,19	287	149	4.19592e-05	0.00110507	0.951,1.0,0.73	0.809,0.639,0.782	0.15
20384	ENSMUSG00000029279	Brdt	5	+	107377009	107377215	107376264	107376362	107377903	107378084	20384	10,25,18	0,0,0	21,10,44	1,7,5	355	149	4.38491e-05	0.00115366	1.0,1.0,1.0	0.898,0.375,0.787	0.313
10845	ENSMUSG00000001943	Vsig2	9	+	37541326	37541485	37540375	37540501	37542354	37542474	10845	115127116	8,6,13	121185120	0,4,1	308	149	4.39456e-05	0.00115501	0.874,0.911,0.812	1.0,0.957,0.983	-0.114
17228	ENSMUSG00000000673	Haao	17	-	83834778	83834924	83832326	83832395	83835190	83835234	17228	17,24,24	11,5,1	25,36,23	1,0,3	295	149	4.46531e-05	0.00117241	0.438,0.708,0.924	0.927,1.0,0.795	-0.217
9810	ENSMUSG00000097887	Gm26542	11	+	50284415	50284594	50237011	50237379	50288151	50288839	9810	7,0,0	5,0,0	5,10,7	0,0,5	328	149	4.50829e-05	0.00118248	0.389,NA,NA	1.0,1.0,0.389	-0.407
27949	ENSMUSG00000112627	AC123720.1	10	+	116954512	116954725	116950587	116950692	116955527	116955657	27949	0,4,0	11,12,9	8,2,3	24,10,7	362	149	4.54074e-05	0.00118978	0.0,0.121,0.0	0.121,0.076,0.15	-0.075
34846	ENSMUSG00000034813	Grip1	10	+	120077227	120077387	120075289	120075479	120086951	120087260	34846	0,1,0	3,0,1	2,0,2	0,1,0	309	149	4.61132e-05	0.00120704	0.0,1.0,0.0	1.0,0.0,1.0	-0.333
22603	ENSMUSG00000090386	Mir99ahg	16	+	77679976	77680023	77596898	77596959	77691234	77691399	22603	2,13,12	1,0,0	10,7,3	2,8,0	196	149	4.67053e-05	0.00122129	0.603,1.0,1.0	0.792,0.399,1.0	0.137
28247	ENSMUSG00000050891	Tatdn1	15	-	58916151	58916192	58905740	58905811	58921139	58921182	28247	0,1,0	0,0,1	0,0,2	1,0,0	190	149	4.8292e-05	0.00126149	NA,1.0,0.0	0.0,NA,1.0	0
30503	ENSMUSG00000021078	Tomm20l	12	+	71111705	71111749	71111444	71111580	71117525	71117607	30503	0,0,2	0,0,0	0,0,0	0,0,1	193	149	4.85133e-05	0.0012647	NA,NA,1.0	NA,NA,0.0	1
5829	ENSMUSG00000028121	Bcar3	3	+	122327474	122327778	122326757	122326809	122328218	122328354	5829	0,0,0	1,0,0	2,0,0	0,2,0	453	149	4.84758e-05	0.0012647	0.0,NA,NA	1.0,0.0,NA	-0.5
32737	ENSMUSG00000054662	Ano9	7	-	141108940	141108987	141108784	141108843	141110375	141110512	32737	1,0,0	0,1,0	0,2,6	0,0,2	196	149	4.87238e-05	0.0012689	1.0,0.0,NA	NA,1.0,0.695	-0.347
30960	ENSMUSG00000049676	Catsperg1	7	-	29206804	29206949	29202263	29202435	29210641	29210695	30960	2,4,0	5,0,0	2,0,0	0,0,0	294	149	4.87949e-05	0.00126946	0.169,1.0,NA	1.0,NA,NA	-0.415
10544	ENSMUSG00000042678	Myo15	11	+	60515280	60515331	60514898	60515029	60517147	60517242	10544	0,0,2	0,0,0	0,0,0	2,0,1	200	149	4.89882e-05	0.00127243	NA,NA,1.0	0.0,NA,0.0	1
34106	ENSMUSG00000021115	Vrk1	12	+	106071569	106071641	106070524	106070615	106073618	106073678	34106	7,12,11	5,18,14	1,1,3	7,18,12	221	149	4.90082e-05	0.00127243	0.486,0.31,0.346	0.088,0.036,0.144	0.291
4930	ENSMUSG00000033419	Snap91	9	-	86792466	86792736	86792163	86792241	86793356	86793464	4930	0,2,0	0,0,0	0,0,0	0,1,1	419	149	4.93907e-05	0.00128106	NA,1.0,NA	NA,0.0,0.0	1
12493	ENSMUSG00000001036	Epn2	11	-	61565821	61565894	61553509	61553579	61579566	61579662	12493	3,4,1	0,0,0	2,1,0	3,0,2	222	149	5.02694e-05	0.00130122	1.0,1.0,1.0	0.309,1.0,0.0	0.564
15149	ENSMUSG00000038352	Arl5c	11	-	97992281	97992433	97989577	97990339	97994337	97994485	15149	25,28,39	2,8,3	34,38,25	2,4,1	301	149	5.02316e-05	0.00130122	0.861,0.634,0.866	0.894,0.825,0.925	-0.094
34341	ENSMUSG00000031864	Ints10	8	+	68825051	68825129	68824189	68824267	68827276	68827501	34341	0,1,2	0,4,0	0,0,0	0,0,1	227	149	5.03437e-05	0.00130183	NA,0.141,1.0	NA,NA,0.0	0.571
21148	ENSMUSG00000000167	Pih1d2	9	+	50619754	50619838	50617382	50617598	50620944	50621190	21148	1,0,2	0,0,0	0,0,0	0,0,1	233	149	5.05565e-05	0.0013047	1.0,NA,1.0	NA,NA,0.0	1
24412	ENSMUSG00000053461	Hhipl2	1	+	183435042	183435125	183433073	183433155	183436208	183436801	24412	0,2,1	0,0,0	3,0,0	0,1,0	232	149	5.0523e-05	0.0013047	NA,1.0,1.0	1.0,0.0,NA	0.5
18553	ENSMUSG00000020747	Tmem94	11	+	115776332	115776421	115776070	115776210	115777247	115777377	18553	0,0,0	0,1,1	0,0,2	3,0,0	238	149	5.07127e-05	0.00130611	NA,0.0,0.0	0.0,NA,1.0	-0.5
26743	ENSMUSG00000085936	2610307P16Rik	13	-	28669781	28669994	28668369	28668704	28772618	28772666	26743	0,1,0	0,3,1	4,0,2	1,0,0	362	149	5.06832e-05	0.00130611	NA,0.121,0.0	0.622,NA,1.0	-0.75
33299	ENSMUSG00000055313	Pgbd1	13	-	21428267	21428362	21421851	21423624	21433390	21433542	33299	0,0,0	0,1,0	1,2,4	0,0,0	244	149	5.08762e-05	0.001309	NA,0.0,NA	1.0,1.0,1.0	-1
30667	ENSMUSG00000028859	Csf3r	4	+	126026080	126026179	126024549	126024795	126027188	126027316	30667	2,2,0	0,0,0	0,0,0	1,0,0	248	149	5.09715e-05	0.00131014	1.0,1.0,NA	0.0,NA,NA	1
12447	ENSMUSG00000006529	Itih1	14	-	30942459	30942626	30941923	30942028	30942893	30942914	12447	6,2,1	0,0,0	0,0,0	0,1,0	316	149	5.13249e-05	0.00131158	1.0,1.0,1.0	NA,0.0,NA	1
13339	ENSMUSG00000074627	Mroh8	2	-	157223187	157223302	157222763	157222904	157223905	157224040	13339	0,0,0	0,0,1	0,0,2	0,0,0	264	149	5.12535e-05	0.00131158	NA,NA,0.0	NA,NA,1.0	-1
19560	ENSMUSG00000027309	4930402H24Rik	2	-	130777475	130777657	130777256	130777281	130777859	130778333	19560	0,0,0	0,0,1	0,0,2	0,0,0	331	149	5.11705e-05	0.00131158	NA,NA,0.0	NA,NA,1.0	-1
2142	ENSMUSG00000090919	Pabpc4l	3	-	46447504	46447633	46447055	46447289	46447816	46447920	2142	0,2,0	1,0,0	0,0,0	0,1,0	278	149	5.13856e-05	0.00131158	0.0,1.0,NA	NA,0.0,NA	0.5
21578	ENSMUSG00000085720	Gm7854	5	-	43191293	43191404	43187532	43187605	43234951	43234985	21578	1,0,0	0,0,1	0,3,2	0,0,0	260	149	5.1197e-05	0.00131158	1.0,NA,0.0	NA,1.0,1.0	-0.5
520	ENSMUSG00000066235	Pomgnt2	9	-	121994844	121994950	121983647	121983823	121995066	121995113	520	0,0,2	0,0,0	0,0,0	0,0,1	255	149	5.11136e-05	0.00131158	NA,NA,1.0	NA,NA,0.0	1
7536	ENSMUSG00000024044	Epb41l3	17	+	69283884	69284007	69281032	69281107	69284538	69284916	7536	2,1,0	0,0,0	0,0,2	1,0,0	272	149	5.13409e-05	0.00131158	1.0,1.0,NA	0.0,NA,1.0	0.5
16483	ENSMUSG00000042073	Abhd14b	9	+	106448211	106448328	106447787	106447824	106450003	106450231	16483	5,6,14	1,0,0	0,0,18	0,3,5	266	149	5.18041e-05	0.00132095	0.737,1.0,1.0	NA,0.0,0.668	0.578
5599	ENSMUSG00000037926	Ssh2	11	+	77278145	77278226	77216286	77216515	77327452	77327496	5599	6,0,1	0,0,0	0,3,0	1,0,0	230	149	5.20141e-05	0.00132499	1.0,NA,1.0	0.0,1.0,NA	0.5
12481	ENSMUSG00000001036	Epn2	11	-	61548007	61548042	61546691	61546911	61565821	61565894	12481	5,8,1	1,4,7	0,1,0	2,1,1	184	149	5.2685e-05	0.00133714	0.802,0.618,0.104	0.0,0.447,0.0	0.359
16314	ENSMUSG00000097494	4933406C10Rik	12	-	32931957	32932024	32924956	32925535	32942282	32942398	16314	13,2,3	1,3,2	0,5,8	6,4,2	216	149	5.27505e-05	0.00133714	0.9,0.315,0.509	0.0,0.463,0.734	0.176
17011	ENSMUSG00000024498	Tcerg1	18	+	42535084	42535147	42530647	42530890	42536177	42536378	17011	17,20,8	2,10,6	11,12,15	5,12,11	212	149	5.2543e-05	0.00133714	0.857,0.584,0.484	0.607,0.413,0.489	0.139
22919	ENSMUSG00000041617	Ccdc74a	16	+	17649994	17650074	17648066	17648126	17650366	17650737	22919	1,0,0	0,2,7	2,2,8	0,10,3	229	149	5.27325e-05	0.00133714	1.0,0.0,0.0	1.0,0.115,0.634	-0.25
30917	ENSMUSG00000026388	3110009E18Rik	1	+	120171400	120171482	120166134	120166172	120188040	120188189	30917	29,47,52	21,27,24	62,56,72	7,16,12	231	149	5.27515e-05	0.00133714	0.471,0.529,0.583	0.851,0.693,0.795	-0.252
2070	ENSMUSG00000027164	Traf6	2	+	101680824	101681027	101678439	101678620	101684478	101684796	2070	20,37,23	23,22,5	42,38,31	9,0,7	352	149	5.38789e-05	0.00136436	0.269,0.416,0.661	0.664,1.0,0.652	-0.323
22982	ENSMUSG00000032680	6820408C15Rik	2	+	152434035	152434148	152428924	152429024	152440764	152440922	22982	22,15,15	4,11,7	21,25,80	2,12,19	262	149	5.45025e-05	0.0013788	0.758,0.437,0.549	0.857,0.542,0.705	-0.12
21315	ENSMUSG00000025912	Mybl1	1	-	9671578	9671758	9667414	9670012	9672211	9672316	21315	0,0,1	0,0,3	0,6,6	0,0,0	329	149	5.46895e-05	0.00138216	NA,NA,0.131	NA,1.0,1.0	-0.869
31708	ENSMUSG00000042439	Zfp532	18	+	65656350	65656632	65622983	65625334	65682894	65683007	31708	9,37,15	0,3,1	17,14,9	4,4,11	431	149	5.55653e-05	0.00140291	1.0,0.81,0.838	0.595,0.548,0.22	0.428
33634	ENSMUSG00000054400	Cklf	8	+	104262167	104262281	104257284	104257443	104263270	104263444	33634	2,7,0	2,0,0	0,0,0	0,1,0	263	149	5.68349e-05	0.00143356	0.362,1.0,NA	NA,0.0,NA	0.681
9194	ENSMUSG00000048874	Phf3	1	-	30837104	30837266	30829842	30831559	30862986	30863256	9194	50,27,29	2,1,0	24,33,36	0,13,6	311	149	5.8341e-05	0.0014701	0.923,0.928,1.0	1.0,0.549,0.742	0.187
15017	ENSMUSG00000056536	Pign	1	-	105658886	105659006	105657601	105657850	105659292	105659366	15017	13,9,11	4,3,6	5,5,5	8,3,1	269	149	5.86887e-05	0.00147741	0.643,0.624,0.504	0.257,0.48,0.735	0.1
15722	ENSMUSG00000021313	Ryr2	13	-	11647701	11647737	11646492	11646605	11649729	11649864	15722	11,4,1	3,7,1	0,13,1	8,5,2	185	149	5.87995e-05	0.00147841	0.747,0.315,0.446	0.0,0.677,0.287	0.181
7200	ENSMUSG00000038005	Hpf1	8	+	60896737	60896836	60890444	60890536	60903999	60904087	7200	0,2,0	0,4,0	1,1,1	0,0,6	248	149	5.88435e-05	0.00147841	NA,0.231,NA	1.0,1.0,0.091	-0.466
33670	ENSMUSG00000014329	Bicc1	10	-	70927714	70927794	70925101	70925378	70930590	70930690	33670	31,35,50	8,10,25	25,42,23	18,39,14	229	149	6.045e-05	0.00151728	0.716,0.695,0.565	0.475,0.412,0.517	0.191
8937	ENSMUSG00000042515	Mum1l1	X	+	139210738	139210806	139210043	139210217	139213090	139213238	8937	0,0,2	0,0,0	1,5,2	0,0,6	217	149	6.11415e-05	0.00153314	NA,NA,1.0	1.0,1.0,0.186	0.271
3970	ENSMUSG00000031065	Cdk16	X	+	20699229	20699308	20698450	20698528	20699518	20699799	3970	17,21,22	11,10,0	16,19,13	10,14,4	228	149	6.13314e-05	0.0015364	0.502,0.578,1.0	0.511,0.47,0.68	0.14
14990	ENSMUSG00000030616	Sytl2	7	+	90395162	90395282	90392358	90392453	90396473	90396643	14990	8,31,3	15,25,18	20,42,40	24,19,0	269	149	6.16061e-05	0.00154027	0.228,0.407,0.085	0.316,0.55,1.0	-0.382
32290	ENSMUSG00000031708	Tecr	8	-	83572548	83572592	83572397	83572455	83573027	83573143	32290	96,127,95	15,4,8	86,133,89	22,15,40	193	149	6.16013e-05	0.00154027	0.832,0.961,0.902	0.751,0.873,0.632	0.146
4640	ENSMUSG00000112035	AC122018.1	10	+	126959313	126959408	126958022	126958145	126959529	126960997	4640	1,0,1	0,0,0	2,0,0	4,0,0	244	149	6.22097e-05	0.00155385	1.0,NA,1.0	0.234,NA,NA	0.766
7628	ENSMUSG00000051331	Cacna1c	6	-	118674554	118674614	118674345	118674405	118675819	118675949	7628	2,6,0	0,0,0	1,0,2	0,3,0	209	149	6.24591e-05	0.00155856	1.0,1.0,NA	1.0,0.0,1.0	0.333
13899	ENSMUSG00000096965	3300005D01Rik	17	+	5801198	5801341	5799490	5799993	5802712	5803240	13899	0,1,1	0,0,0	0,1,0	3,5,0	292	149	6.3388e-05	0.0015802	NA,1.0,1.0	0.0,0.093,NA	0.954
12325	ENSMUSG00000036587	Fut7	2	+	25424693	25424778	25423552	25423968	25424885	25426374	12325	4,0,6	0,0,2	2,1,0	4,0,0	234	149	6.42098e-05	0.00159914	1.0,NA,0.656	0.241,1.0,NA	0.208
26587	ENSMUSG00000043051	Disc1	8	+	125232783	125233057	125218096	125218157	125250947	125251067	26587	4,3,1	0,1,0	0,0,0	0,0,1	423	149	6.5872e-05	0.00163894	1.0,0.514,1.0	NA,NA,0.0	0.838
15491	ENSMUSG00000047996	Prrg1	X	-	78561575	78561644	78520770	78520821	78583768	78583891	15491	2,0,3	0,2,2	2,0,0	5,0,0	218	149	6.69453e-05	0.00166403	1.0,0.0,0.506	0.215,NA,NA	0.287
33395	ENSMUSG00000028177	1810013D15Rik	3	+	157926788	157927025	157925710	157926246	157928362	157928450	33395	0,3,0	1,0,0	1,0,0	0,0,0	386	149	6.86745e-05	0.00170536	0.0,1.0,NA	1.0,NA,NA	-0.5
28847	ENSMUSG00000027651	Rprd1b	2	+	158070560	158070656	158050086	158050213	158074929	158078207	28847	3,6,2	6,0,0	0,0,0	1,2,0	245	149	7.02679e-05	0.00174324	0.233,1.0,1.0	0.0,0.0,NA	0.744
1632	ENSMUSG00000044770	Scml4	10	+	42912016	42912231	42860666	42860853	42924053	42924183	1632	0,0,0	0,0,1	5,0,1	0,0,0	364	149	7.04133e-05	0.00174516	NA,NA,0.0	1.0,NA,1.0	-1
12484	ENSMUSG00000001036	Epn2	11	-	61553509	61553579	61548007	61548042	61565821	61565894	12484	3,6,0	3,7,0	0,2,2	0,0,0	219	149	7.05862e-05	0.00174776	0.405,0.368,NA	NA,1.0,1.0	-0.613
15214	ENSMUSG00000097726	9530036O11Rik	5	+	28710932	28711020	28672518	28674107	28711120	28711192	15214	0,0,1	0,3,5	0,0,1	2,0,0	237	149	7.10966e-05	0.0017587	NA,0.0,0.112	0.0,NA,1.0	-0.444
18708	ENSMUSG00000014747	Ankrd53	6	+	83763561	83763761	83763151	83763281	83765167	83765332	18708	1,0,1	0,0,0	0,0,0	0,0,1	349	149	7.16264e-05	0.0017701	1.0,NA,1.0	NA,NA,0.0	1
563	ENSMUSG00000059022	Kcp	6	-	29502777	29502975	29502620	29502667	29504232	29504309	563	1,0,0	0,0,0	0,2,2	1,0,0	347	149	7.17897e-05	0.00177242	1.0,NA,NA	0.0,1.0,1.0	0.333
2265	ENSMUSG00000021055	Esr2	12	-	76140197	76140251	76133809	76133943	76141334	76141473	2265	0,4,2	2,5,6	8,3,6	20,0,6	203	149	7.21804e-05	0.00178036	0.0,0.37,0.197	0.227,1.0,0.423	-0.361
32076	ENSMUSG00000112121	AC163903.1	17	+	80926767	80926942	80923465	80923601	80931958	80932331	32076	36,39,31	3,0,0	30,38,100	0,3,10	324	149	7.27967e-05	0.00179383	0.847,1.0,1.0	1.0,0.853,0.821	0.058
26009	ENSMUSG00000038115	Ano2	6	+	126015513	126015695	126013679	126013732	126036847	126036953	26009	1,0,1	0,0,0	0,0,0	0,0,1	331	149	7.31072e-05	0.00179976	1.0,NA,1.0	NA,NA,0.0	1
12448	ENSMUSG00000006529	Itih1	14	-	30942459	30942638	30941923	30942028	30942893	30942914	12448	3,1,0	0,0,0	0,0,0	0,1,0	328	149	7.33563e-05	0.00180416	1.0,1.0,NA	NA,0.0,NA	1
2185	ENSMUSG00000024793	Tnfrsf25	4	+	152118246	152118302	152117377	152117542	152118400	152118499	2185	2,5,6	0,0,2	0,9,0	6,1,0	205	149	7.35882e-05	0.00180659	1.0,1.0,0.686	0.0,0.867,NA	0.462
27162	ENSMUSG00000032355	Mlip	9	-	77190671	77190737	77181351	77181396	77239391	77239784	27162	0,7,1	8,1,8	0,8,1	0,15,0	215	149	7.36665e-05	0.00180659	0.0,0.829,0.08	NA,0.27,1.0	-0.332
31070	ENSMUSG00000074579	Lekr1	3	+	65727080	65727256	65725310	65725430	65739681	65739695	31070	1,0,0	0,0,0	0,0,0	1,0,0	325	149	7.36058e-05	0.00180659	1.0,NA,NA	0.0,NA,NA	1
17895	ENSMUSG00000109293	Dcst2	3	+	89370427	89370595	89368704	89368869	89370699	89370800	17895	0,2,0	1,0,2	1,0,0	0,0,0	317	149	7.42738e-05	0.00181974	0.0,1.0,0.0	1.0,NA,NA	-0.667
3513	ENSMUSG00000055322	Tns1	1	-	73936331	73936355	73935897	73935936	73937224	73937317	3513	2,3,0	0,0,0	2,1,2	0,6,0	173	149	7.43629e-05	0.00182019	1.0,1.0,NA	1.0,0.126,1.0	0.291
28258	ENSMUSG00000052616	Terb1	8	-	104465281	104465445	104452624	104452774	104468727	104468820	28258	0,1,0	0,0,0	0,0,0	0,1,0	313	149	7.46088e-05	0.00182447	NA,1.0,NA	NA,0.0,NA	1
12220	ENSMUSG00000085396	Firre	X	-	50608477	50608604	50600743	50600898	50608686	50608814	12220	24,16,6	4,19,6	19,17,13	0,0,5	276	149	7.54119e-05	0.00184212	0.764,0.313,0.351	1.0,1.0,0.584	-0.385
19490	ENSMUSG00000001249	Hpn	7	-	31110713	31110773	31109090	31109192	31114677	31114744	19490	36,39,41	1,4,1	20,47,39	4,13,14	209	149	7.54742e-05	0.00184212	0.962,0.874,0.967	0.781,0.72,0.665	0.212
19691	ENSMUSG00000044083	Efcab8	2	+	153810205	153810357	153809827	153809895	153810871	153811006	19691	1,1,0	0,0,1	0,0,0	1,0,0	301	149	7.56169e-05	0.00184384	1.0,1.0,0.0	0.0,NA,NA	0.667
16595	ENSMUSG00000091002	Tcerg1l	7	-	138395026	138395173	138394116	138394297	138397320	138397730	16595	0,0,0	0,1,0	0,1,3	0,0,0	296	149	7.60375e-05	0.00185146	NA,0.0,NA	NA,1.0,1.0	-1
22155	ENSMUSG00000038311	2410017I17Rik	17	+	36155031	36155139	36154846	36154943	36155298	36155364	22155	0,0,1	0,0,0	0,0,1	0,0,4	257	149	7.60951e-05	0.00185146	NA,NA,1.0	NA,NA,0.127	0.873
26691	ENSMUSG00000028273	Pdlim5	3	-	142282968	142283112	142277816	142278001	142284796	142284916	26691	0,0,1	0,0,0	0,0,0	0,0,1	293	149	7.62899e-05	0.00185146	NA,NA,1.0	NA,NA,0.0	1
27455	ENSMUSG00000045467	Ttll13	7	+	80253578	80253722	80252500	80252631	80254081	80254167	27455	0,1,1	0,0,0	1,0,0	0,0,1	293	149	7.62899e-05	0.00185146	NA,1.0,1.0	1.0,NA,0.0	0.5
3719	ENSMUSG00000097899	Gm16894	1	-	40085143	40085287	40084966	40085014	40085612	40085851	3719	0,0,1	0,0,0	0,0,0	0,0,1	293	149	7.62899e-05	0.00185146	NA,NA,1.0	NA,NA,0.0	1
29567	ENSMUSG00000002227	Mov10	3	-	104806961	104807102	104805428	104805684	104817935	104818301	29567	0,0,0	1,1,0	0,1,0	0,0,0	290	149	7.65422e-05	0.00185582	0.0,0.0,NA	NA,1.0,NA	-1
3396	ENSMUSG00000004113	Cacna1b	2	-	24651080	24651218	24650426	24650628	24657290	24657397	3396	2,0,0	0,1,0	0,1,0	0,0,0	287	149	7.67943e-05	0.00186018	1.0,0.0,NA	NA,1.0,NA	-0.5
9481	ENSMUSG00000092167	Gm3696	14	-	7090682	7090817	7089788	7089951	7100564	7100621	9481	0,0,0	1,0,0	1,2,0	0,0,0	284	149	7.70461e-05	0.00186452	0.0,NA,NA	1.0,1.0,NA	-1
27114	ENSMUSG00000018654	Ikzf1	11	+	11748310	11748571	11707784	11707904	11754006	11754174	27114	28,10,24	13,11,8	38,44,12	15,3,3	410	149	7.73349e-05	0.00186798	0.439,0.248,0.522	0.479,0.842,0.592	-0.235
434	ENSMUSG00000058925	1700011I03Rik	18	+	57591967	57592099	57563943	57564042	57594078	57594135	434	1,1,0	0,0,0	0,0,0	0,1,0	281	149	7.72976e-05	0.00186798	1.0,1.0,NA	NA,0.0,NA	1
19657	ENSMUSG00000071342	Lsmem1	12	-	40180645	40180774	40176385	40177228	40185288	40185420	19657	1,0,1	0,0,0	0,3,0	0,0,1	278	149	7.75487e-05	0.00187138	1.0,NA,1.0	NA,1.0,0.0	0.5
20029	ENSMUSG00000024982	Zdhhc6	19	-	55283349	55283477	55274018	55274124	55288299	55288446	20029	0,0,0	0,1,0	0,1,0	0,0,0	277	149	7.76323e-05	0.00187164	NA,0.0,NA	NA,1.0,NA	-1
20559	ENSMUSG00000090185	Gm15523	12	+	103347300	103347427	103344518	103344603	103347930	103348057	20559	0,0,2	0,1,0	1,1,0	0,0,0	276	149	7.77158e-05	0.00187189	NA,0.0,1.0	1.0,1.0,NA	-0.5
29790	ENSMUSG00000063558	Aox1	1	+	58076063	58076188	58070040	58070163	58078425	58078513	29790	0,1,1	0,0,0	0,0,0	0,1,0	274	149	7.78826e-05	0.00187239	NA,1.0,1.0	NA,0.0,NA	1
9996	ENSMUSG00000022639	Dubr	16	-	50726873	50726998	50719293	50720546	50727891	50728209	9996	2,1,0	1,0,0	0,0,0	0,1,0	274	149	7.78826e-05	0.00187239	0.521,1.0,NA	NA,0.0,NA	0.76
12495	ENSMUSG00000020836	Coro6	11	+	77467223	77467343	77466417	77466599	77468265	77468370	12495	0,0,0	0,1,1	0,0,1	0,0,0	269	149	7.82983e-05	0.00187887	NA,0.0,0.0	NA,NA,1.0	-1
26687	ENSMUSG00000028273	Pdlim5	3	-	142284796	142284916	142282968	142283112	142303942	142303979	26687	0,1,0	0,0,1	0,0,1	0,0,0	269	149	7.82983e-05	0.00187887	NA,1.0,0.0	NA,NA,1.0	-0.5
3471	ENSMUSG00000045031	Cetn4	3	-	37309936	37310065	37308759	37309181	37310292	37310439	3471	81,72,62	1,0,10	98,33,189	7,24,19	278	149	7.84431e-05	0.00188058	0.977,1.0,0.769	0.882,0.424,0.842	0.199
32401	ENSMUSG00000031885	Cbfb	8	+	105194474	105194591	105171305	105171392	105215903	105217981	32401	0,0,0	0,0,1	0,2,1	0,0,0	266	149	7.85467e-05	0.00188131	NA,NA,0.0	NA,1.0,1.0	-1
3793	ENSMUSG00000113669	AC163354.1	12	+	25399160	25399276	25398677	25398753	25434133	25434199	3793	0,1,0	0,0,0	0,0,0	0,1,0	265	149	7.86292e-05	0.00188153	NA,1.0,NA	NA,0.0,NA	1
9306	ENSMUSG00000028519	Dab1	4	+	104732069	104732180	104731624	104731752	104741512	104744844	9306	0,0,0	0,1,0	0,1,1	0,0,0	260	149	7.90403e-05	0.0018896	NA,0.0,NA	NA,1.0,1.0	-1
33797	ENSMUSG00000037437	Adam32	8	-	24864346	24864452	24863388	24863545	24870685	24870769	33797	0,0,0	1,0,0	1,0,0	0,0,0	255	149	7.9448e-05	0.00189758	0.0,NA,NA	1.0,NA,NA	-1
19859	ENSMUSG00000028037	Ifi44	3	-	151749144	151749249	151747617	151747654	151749835	151749903	19859	2,0,1	0,0,0	0,4,0	0,0,1	254	149	7.95291e-05	0.00189775	1.0,NA,1.0	NA,1.0,0.0	0.5
24245	ENSMUSG00000084797	Gm14321	2	+	167778910	167779013	167777535	167777666	167781616	167781839	24245	0,0,0	0,0,1	3,0,1	0,0,0	252	149	7.96907e-05	0.00189807	NA,NA,0.0	1.0,NA,1.0	-1
3338	ENSMUSG00000029405	G3bp2	5	-	92082749	92082852	92073159	92073278	92083146	92083263	3338	1,0,1	0,0,0	0,0,0	0,0,1	252	149	7.96907e-05	0.00189807	1.0,NA,1.0	NA,NA,0.0	1
26007	ENSMUSG00000020130	Tbc1d15	10	-	115240848	115240947	115233119	115233258	115251381	115251467	26007	1,0,1	0,0,0	0,0,0	1,0,0	248	149	8.00118e-05	0.00190396	1.0,NA,1.0	0.0,NA,NA	1
26285	ENSMUSG00000026950	Neb	2	-	52151363	52151456	52149589	52149697	52159476	52159569	26285	0,0,0	1,1,1	1,0,0	0,0,0	242	149	8.04873e-05	0.0019135	0.0,0.0,0.0	1.0,NA,NA	-1
11102	ENSMUSG00000031274	Col4a5	X	+	141658531	141658540	141656684	141656870	141664675	141664684	11102	0,0,0	0,4,0	0,1,0	0,0,0	158	149	8.08311e-05	0.00191572	NA,0.0,NA	NA,1.0,NA	-1
13958	ENSMUSG00000019935	Slc17a8	10	-	89592875	89592962	89592021	89592161	89597444	89597532	13958	0,0,1	0,0,0	0,0,0	0,0,1	236	149	8.09542e-05	0.00191572	NA,NA,1.0	NA,NA,0.0	1
23057	ENSMUSG00000017146	Brca1	11	-	101533938	101534027	101532019	101532159	101535527	101535605	23057	0,1,0	0,0,0	4,0,0	0,1,0	238	149	8.07996e-05	0.00191572	NA,1.0,NA	1.0,0.0,NA	0.5
23371	ENSMUSG00000026765	Lypd6b	2	+	49860700	49860789	49840087	49840143	49863810	49863906	23371	0,1,0	0,0,1	5,0,0	4,1,0	238	149	8.07996e-05	0.00191572	NA,1.0,0.0	0.439,0.0,NA	0.28
6127	ENSMUSG00000031495	Cd209d	8	-	3878250	3878337	3877055	3877130	3878437	3878555	6127	0,0,1	0,0,0	4,0,0	0,0,1	236	149	8.09542e-05	0.00191572	NA,NA,1.0	1.0,NA,0.0	0.5
24164	ENSMUSG00000050623	Catsperz	19	-	6923522	6923599	6923300	6923367	6924793	6925106	24164	1,0,0	0,0,0	0,0,2	1,0,0	226	149	8.17087e-05	0.00193179	1.0,NA,NA	0.0,NA,1.0	0.5
28337	ENSMUSG00000041670	Rims1	1	-	22726929	22727010	22596370	22596584	22805560	22805994	28337	0,4,2	1,0,0	0,0,2	0,1,3	230	149	8.19473e-05	0.00193565	0.0,1.0,1.0	NA,0.0,0.302	0.516
18069	ENSMUSG00000028642	Tmem269	4	-	119217111	119217183	119214019	119214149	119218102	119218217	18069	0,0,0	0,1,0	0,1,1	2,0,0	221	149	8.20727e-05	0.00193683	NA,0.0,NA	0.0,1.0,1.0	-0.667
13739	ENSMUSG00000029206	Nsun7	5	+	66264008	66264067	66260840	66261244	66264490	66264621	13739	1,0,0	0,0,0	0,2,2	1,1,0	208	149	8.29675e-05	0.00193756	1.0,NA,NA	0.0,0.589,1.0	0.47
18758	ENSMUSG00000036792	Mbd5	2	+	49086589	49086652	49018253	49018325	49099716	49099809	18758	0,0,0	0,1,0	0,1,0	0,0,1	212	149	8.2701e-05	0.00193756	NA,0.0,NA	NA,1.0,0.0	-0.5
18792	ENSMUSG00000030126	Tmcc1	6	-	116138194	116138250	116042870	116043805	116193257	116193486	18792	1,0,6	0,1,0	0,1,0	0,0,0	205	149	8.31615e-05	0.00193756	1.0,0.0,1.0	NA,1.0,NA	-0.333
19690	ENSMUSG00000044083	Efcab8	2	+	153809827	153809895	153804886	153805017	153810871	153811006	19690	1,2,1	0,0,0	0,0,0	0,0,1	217	149	8.23566e-05	0.00193756	1.0,1.0,1.0	NA,NA,0.0	1
25319	ENSMUSG00000111761	AC112680.3	9	-	60543195	60543260	60526382	60526495	60545725	60545882	25319	3,0,0	0,1,0	0,1,3	0,0,2	214	149	8.25647e-05	0.00193756	1.0,0.0,NA	NA,1.0,0.511	-0.256
26317	ENSMUSG00000048899	Rimkla	4	-	119480991	119481052	119477790	119478021	119492296	119492509	26317	0,0,1	1,0,0	1,0,0	0,0,0	210	149	8.28353e-05	0.00193756	0.0,NA,1.0	1.0,NA,NA	-0.5
27614	ENSMUSG00000053470	Kdm3a	6	-	71616817	71616870	71613831	71613995	71619957	71620046	27614	5,13,2	20,15,23	0,0,7	31,23,19	202	149	8.23301e-05	0.00193756	0.156,0.39,0.06	0.0,0.0,0.214	0.131
28174	ENSMUSG00000049606	Zfp644	5	-	106695642	106695699	106666784	106666845	106696233	106696544	28174	2,1,0	0,0,0	0,0,0	0,1,2	206	149	8.30974e-05	0.00193756	1.0,1.0,NA	NA,0.0,0.0	1
28175	ENSMUSG00000049606	Zfp644	5	-	106695642	106695699	106666784	106666845	106695797	106696166	28175	0,1,0	0,0,1	2,0,1	2,0,0	206	149	8.30974e-05	0.00193756	NA,1.0,0.0	0.42,NA,1.0	-0.21
28189	ENSMUSG00000049606	Zfp644	5	-	106666784	106666845	106619539	106619642	106696531	106696830	28189	0,0,0	1,0,0	1,0,0	0,1,3	210	149	8.28353e-05	0.00193756	0.0,NA,NA	1.0,0.0,0.0	-0.333
31548	ENSMUSG00000031189	Aff2	X	+	69849769	69849833	69843920	69844140	69853077	69853214	31548	0,0,0	0,1,0	0,1,0	0,0,0	213	149	8.26331e-05	0.00193756	NA,0.0,NA	NA,1.0,NA	-1
34264	ENSMUSG00000032258	Lca5	9	-	83428879	83428948	83426748	83426961	83441040	83441116	34264	0,0,0	0,0,1	0,1,1	0,1,0	218	149	8.22863e-05	0.00193756	NA,NA,0.0	NA,0.406,1.0	-0.703
6272	ENSMUSG00000112707	AC157017.2	10	-	33255641	33255700	33225363	33226046	33256189	33256418	6272	0,0,0	0,1,0	0,1,0	4,0,0	208	149	8.29675e-05	0.00193756	NA,0.0,NA	0.0,1.0,NA	-0.5
9955	ENSMUSG00000102069	1700012I11Rik	15	+	67285065	67285130	67251716	67251762	67372860	67372967	9955	0,1,0	0,0,0	0,0,0	0,1,0	214	149	8.25647e-05	0.00193756	NA,1.0,NA	NA,0.0,NA	1
5441	ENSMUSG00000028898	Trnau1ap	4	-	132325207	132325260	132314206	132314367	132328468	132328566	5441	0,1,0	1,0,0	1,0,2	0,0,0	202	149	8.33501e-05	0.00193987	0.0,1.0,NA	1.0,NA,1.0	-0.5
5698	ENSMUSG00000034401	Spata6	4	+	111805930	111805982	111784802	111784843	111822740	111822832	5698	2,0,1	0,0,0	0,2,0	0,0,1	201	149	8.34118e-05	0.00193987	1.0,NA,1.0	NA,1.0,0.0	0.5
4117	ENSMUSG00000087574	C030037D09Rik	11	+	88722649	88722698	88720692	88720831	88724078	88724173	4117	0,0,1	0,0,0	1,0,0	1,0,1	198	149	8.35926e-05	0.00194232	NA,NA,1.0	0.429,NA,0.0	0.785
6374	ENSMUSG00000110712	Gm39662	1	+	72642443	72642487	72641242	72642272	72642810	72642963	6374	0,0,0	0,0,1	0,0,1	0,0,0	193	149	8.388e-05	0.00194723	NA,NA,0.0	NA,NA,1.0	-1
25651	ENSMUSG00000079450	Cldn34c1	X	+	123122897	123122938	123117566	123117569	123142609	123143270	25651	0,0,1	0,1,0	0,0,0	0,0,1	190	149	8.40432e-05	0.00194926	NA,0.0,1.0	NA,NA,0.0	0.5
33540	ENSMUSG00000030102	Itpr1	6	+	108431460	108431496	108417888	108418000	108432648	108432696	33540	1,0,0	0,2,0	0,0,0	1,0,4	185	149	8.42985e-05	0.00195341	1.0,0.0,NA	0.0,NA,0.0	0.5
11467	ENSMUSG00000000631	Myo18a	11	+	77822665	77822674	77821529	77821550	77823275	77823446	11467	0,0,0	0,0,1	0,0,1	0,0,0	158	149	8.52111e-05	0.001971	NA,NA,0.0	NA,NA,1.0	-1
28584	ENSMUSG00000060012	Kif13b	14	+	64708491	64708504	64669623	64669717	64714073	64714134	28584	0,0,0	0,1,0	0,1,0	0,0,0	162	149	8.51357e-05	0.001971	NA,0.0,NA	NA,1.0,NA	-1
26954	ENSMUSG00000029403	Cdkl2	5	-	92008964	92009053	92007822	92008134	92017121	92017228	26954	22,40,31	8,5,3	42,29,22	11,9,11	238	149	8.56359e-05	0.00197904	0.633,0.834,0.866	0.705,0.669,0.556	0.134
2183	ENSMUSG00000024793	Tnfrsf25	4	+	152117639	152117694	152117377	152117542	152118400	152118499	2183	4,7,2	0,0,2	3,9,8	6,1,0	204	149	8.61311e-05	0.00198869	1.0,1.0,0.422	0.268,0.868,1.0	0.095
14186	ENSMUSG00000074415	2610203C20Rik	9	+	41488193	41488268	41474936	41475153	41528122	41528200	14186	1,0,1	0,0,0	1,1,0	6,0,0	224	149	8.74423e-05	0.00201715	1.0,NA,1.0	0.1,1.0,NA	0.45
32695	ENSMUSG00000035597	Prpf39	12	+	65043767	65043877	65043289	65043357	65044005	65044124	32695	17,15,7	8,11,13	25,29,20	18,9,5	259	149	8.83941e-05	0.00203727	0.55,0.44,0.237	0.444,0.65,0.697	-0.188
27328	ENSMUSG00000064145	Arih2	9	-	108629288	108629334	108620058	108620126	108644025	108644368	27328	13,34,26	32,45,31	54,42,40	28,32,19	195	149	8.89212e-05	0.00204758	0.237,0.366,0.391	0.596,0.501,0.617	-0.24
12057	ENSMUSG00000021143	Pacs2	12	+	113023141	113023248	113014533	113014682	113044225	113044313	12057	0,2,0	13,15,17	1,1,16	22,9,6	256	149	9.13682e-05	0.00210204	0.0,0.072,0.0	0.026,0.061,0.608	-0.208
11709	ENSMUSG00000059474	Mbtd1	11	+	93887021	93887073	93886207	93886416	93905158	93905358	11709	9,0,10	4,3,0	0,3,0	2,0,1	201	149	9.3485e-05	0.00214881	0.625,0.0,1.0	0.0,1.0,0.0	0.208
6278	ENSMUSG00000085614	1700123M08Rik	4	+	11976443	11976587	11966573	11966683	11993864	11993999	6278	2,3,3	0,0,1	2,0,0	0,2,1	293	149	9.59315e-05	0.00220308	1.0,1.0,0.604	1.0,0.0,0.0	0.535
11194	ENSMUSG00000033538	Casp4	9	+	5328432	5328542	5327175	5327319	5335995	5336099	11194	18,37,30	13,11,16	0,65,90	75,47,39	259	149	9.7011e-05	0.00222587	0.443,0.659,0.519	0.0,0.443,0.57	0.203
1320	ENSMUSG00000087380	2210408F21Rik	6	+	31328288	31328389	31285002	31285120	31335990	31336062	1320	22,42,28	2,7,1	16,51,30	16,13,9	250	149	9.74193e-05	0.00223324	0.868,0.781,0.943	0.373,0.7,0.665	0.285
9371	ENSMUSG00000040272	Accs	2	-	93838010	93838152	93836187	93836330	93838239	93838285	9371	33,39,60	2,2,2	46,32,33	7,5,0	291	149	9.84716e-05	0.00225535	0.894,0.909,0.939	0.771,0.766,1.0	0.068
19174	ENSMUSG00000019982	Myb	10	-	21144968	21145325	21142961	21143092	21146185	21146440	19174	83,59,62	40,46,49	139,62,151	28,47,92	506	149	0.000102823	0.00235291	0.379,0.274,0.271	0.594,0.28,0.326	-0.092
18672	ENSMUSG00000041939	Mvk	5	+	114444651	114444689	114444302	114444363	114445387	114445479	18672	32,44,12	22,30,35	25,27,34	19,27,14	187	149	0.00010458	0.00239098	0.537,0.539,0.215	0.512,0.443,0.659	-0.108
19578	ENSMUSG00000015659	Serac1	17	-	6069298	6069388	6067528	6067660	6070752	6070889	19578	14,5,7	2,2,2	6,3,0	1,2,6	239	149	0.000105767	0.00241596	0.814,0.609,0.686	0.789,0.483,0.0	0.279
822	ENSMUSG00000030583	Sipa1l3	7	-	29503850	29503911	29434748	29434825	29505289	29505460	822	1,0,0	1,1,3	3,0,2	1,1,0	210	149	0.000106461	0.00242966	0.415,0.0,0.0	0.68,0.0,1.0	-0.422
25993	ENSMUSG00000039585	Myo9a	9	+	59875201	59875414	59874601	59874683	59884479	59884592	25993	33,27,25	2,3,2	34,25,18	2,0,0	362	149	0.000106638	0.00243155	0.872,0.787,0.837	0.875,1.0,1.0	-0.126
8982	ENSMUSG00000034908	Sidt2	9	-	45947628	45947697	45946983	45947055	45947835	45947888	8982	11,22,39	29,45,39	10,2,2	40,23,14	218	149	0.000106894	0.00243522	0.206,0.25,0.406	0.146,0.056,0.089	0.19
25202	ENSMUSG00000038347	Tcte2	17	-	13540281	13540421	13496616	13496785	13548295	13548433	25202	0,0,1	0,0,3	1,0,1	1,0,0	289	149	0.000107139	0.00243862	NA,NA,0.147	0.34,NA,1.0	-0.523
8407	ENSMUSG00000042079	Hnrnpf	6	+	117907148	117907208	117906789	117906839	117917469	117917598	8407	57,62,74	4,0,0	87,61,74	8,0,23	209	149	0.000107604	0.00244705	0.91,1.0,1.0	0.886,1.0,0.696	0.109
19998	ENSMUSG00000001986	Gria3	X	+	41654809	41654924	41654005	41654253	41669500	41669615	19998	1,0,4	6,9,12	0,10,3	4,0,0	264	149	0.000111961	0.00254387	0.086,0.0,0.158	0.0,1.0,1.0	-0.585
6592	ENSMUSG00000029823	Luc7l2	6	+	38568846	38568917	38554979	38555063	38570509	38570604	6592	16,12,6	0,0,0	25,18,25	8,0,7	220	149	0.000113115	0.00256782	1.0,1.0,1.0	0.679,1.0,0.708	0.204
16568	ENSMUSG00000044501	Zfp758	17	+	22372035	22372088	22361521	22361707	22373642	22373769	16568	0,1,4	0,0,5	6,2,0	4,4,0	202	149	0.00012006	0.00272306	NA,1.0,0.371	0.525,0.269,NA	0.288
28024	ENSMUSG00000024483	Ankhd1	18	+	36624508	36625267	36614714	36614817	36632066	36632212	28024	170141121	19,20,7	207193151	10,15,7	908	149	0.000120281	0.00272566	0.595,0.536,0.739	0.773,0.679,0.78	-0.121
26924	ENSMUSG00000058291	Zfp68	5	-	138616469	138616565	138612038	138612165	138617054	138617167	26924	72,65,53	10,15,16	72,52,65	15,16,30	245	149	0.000122505	0.00277361	0.814,0.725,0.668	0.745,0.664,0.569	0.076
15839	ENSMUSG00000078606	Gm4070	7	-	105913613	105913753	105895138	105903847	105914493	105914547	15839	0,0,1	0,0,7	0,0,1	0,0,0	289	149	0.000126353	0.00285822	NA,NA,0.069	NA,NA,1.0	-0.931
33783	ENSMUSG00000036469	2019-03-01	8	+	66386808	66387561	66386439	66386519	66418815	66418996	33783	0,0,4	8,2,9	10,3,3	3,4,5	902	149	0.00013067	0.00295326	0.0,0.0,0.068	0.355,0.11,0.09	-0.162
16485	ENSMUSG00000042073	Abhd14b	9	+	106448211	106448294	106447791	106447824	106450003	106450231	16485	1,0,2	1,0,0	0,0,6	0,3,5	232	149	0.000131157	0.00296165	0.391,NA,1.0	NA,0.0,0.435	0.478
15635	ENSMUSG00000020076	Ddx50	10	-	62647533	62647643	62646913	62647201	62651024	62651203	15635	68,84,87	33,18,23	93,54,56	41,29,46	259	149	0.000131406	0.00296467	0.542,0.729,0.685	0.566,0.517,0.412	0.154
31322	ENSMUSG00000008305	Tle1	4	-	72145309	72145420	72141826	72141880	72157462	72157479	31322	41,49,51	0,1,3	81,45,53	15,1,0	260	149	0.000131558	0.00296548	1.0,0.966,0.907	0.756,0.963,1.0	0.051
2061	ENSMUSG00000031461	Myom2	8	+	15130634	15130657	15129133	15129170	15131125	15131181	2061	0,0,0	0,0,1	21,0,30	0,0,0	172	149	0.000132281	0.00297917	NA,NA,0.0	1.0,NA,1.0	-1
11128	ENSMUSG00000044948	Cfap43	19	-	47780260	47780411	47778393	47778477	47782278	47782409	11128	118,130,79	11,10,1	119,93,252	8,16,40	300	149	0.0001349	0.00303549	0.842,0.866,0.975	0.881,0.743,0.758	0.1
8248	ENSMUSG00000091474	2610021A01Rik	7	+	41601747	41601815	41599284	41599400	41602877	41602997	8248	0,0,0	1,1,0	0,7,1	0,1,0	217	149	0.000136877	0.00307728	0.0,0.0,NA	NA,0.828,1.0	-0.914
21318	ENSMUSG00000071181	3830408C21Rik	13	+	107031723	107031984	107026398	107026455	107032775	107032949	21318	5,5,4	1,0,4	8,4,4	2,1,0	410	149	0.000137455	0.00308756	0.645,1.0,0.267	0.592,0.592,1.0	-0.091
32457	ENSMUSG00000047213	Ythdf3	3	+	16203186	16203219	16189477	16189563	16203825	16205424	32457	38,26,19	12,19,21	21,11,17	31,37,25	182	149	0.000138377	0.00310554	0.722,0.528,0.426	0.357,0.196,0.358	0.255
22989	ENSMUSG00000038495	Otud7b	3	+	96130230	96130343	96108710	96108768	96136473	96136624	22989	12,18,9	0,11,2	5,4,7	1,4,5	262	149	0.000139375	0.00312521	1.0,0.482,0.719	0.74,0.363,0.443	0.218
10422	ENSMUSG00000025983	Ccdc150	1	+	54367758	54367858	54366132	54366219	54367957	54368033	10422	2,1,2	0,2,0	1,0,18	4,4,0	249	149	0.000140938	0.0031575	1.0,0.23,1.0	0.13,0.0,1.0	0.367
8409	ENSMUSG00000028284	Map3k7	4	+	31994873	31994954	31992386	31992516	32002088	32002153	8409	47,50,24	18,37,37	64,39,65	42,29,17	230	149	0.000141156	0.00315963	0.628,0.467,0.296	0.497,0.466,0.712	-0.095
25942	ENSMUSG00000021079	Timm9	12	-	71132000	71132086	71126332	71126397	71136554	71136627	25942	37,25,35	9,7,2	52,44,41	0,4,7	235	149	0.000141969	0.00317506	0.723,0.694,0.917	1.0,0.875,0.788	-0.11
4634	ENSMUSG00000000782	Tcf7	11	-	52258852	52258945	52257683	52257803	52260530	52260621	4634	48,45,56	11,33,22	88,38,22	21,16,7	242	149	0.000145131	0.00324295	0.729,0.456,0.61	0.721,0.594,0.659	-0.06
11369	ENSMUSG00000029179	Zcchc4	5	+	52813824	52814091	52808259	52808360	52814228	52814313	11369	0,3,1	0,0,0	0,0,1	1,2,0	416	149	0.000147617	0.00329488	NA,1.0,1.0	0.0,0.0,1.0	0.667
20038	ENSMUSG00000027763	Mbnl1	3	+	60528755	60529804	60473041	60473173	60595593	60595764	20038	209257145	7,4,7	235149133	0,0,0	1198	149	0.000147712	0.00329488	0.788,0.889,0.72	1.0,1.0,1.0	-0.201
30562	ENSMUSG00000038535	Zfp280d	9	+	72351524	72351570	72339011	72339048	72360285	72360341	30562	28,54,14	1,7,3	21,10,15	4,8,4	195	149	0.000152881	0.00340721	0.955,0.855,0.781	0.8,0.489,0.741	0.187
6476	ENSMUSG00000004709	Cd244	1	+	171579098	171579170	171577814	171577969	171580757	171580820	6476	4,1,1	0,0,0	0,1,0	1,0,1	221	149	0.000154435	0.00343886	1.0,1.0,1.0	0.0,1.0,0.0	0.667
15918	ENSMUSG00000094724	Rnaset2b	17	+	6984138	6984191	6981107	6981168	6988721	6988792	15918	12,24,20	0,0,0	36,32,17	2,4,11	202	149	0.000154903	0.00344629	1.0,1.0,1.0	0.93,0.855,0.533	0.227
3529	ENSMUSG00000044024	Rell2	18	+	37957088	37957155	37956928	37956994	37957588	37957774	3529	1,3,1	2,0,0	0,4,0	2,1,0	216	149	0.000160612	0.0035702	0.256,1.0,1.0	0.0,0.734,NA	0.385
23640	ENSMUSG00000037795	N4bp2	5	+	65786105	65786361	65775584	65775663	65790017	65791170	23640	4,3,9	2,1,0	3,4,3	4,9,5	405	149	0.00016643	0.00369633	0.424,0.525,1.0	0.216,0.141,0.181	0.47
10036	ENSMUSG00000051984	Sec31b	19	-	44532593	44532693	44532293	44532455	44534240	44534383	10036	3,6,4	2,2,2	1,4,8	3,0,0	249	149	0.000170454	0.00378243	0.473,0.642,0.545	0.166,1.0,1.0	-0.169
28100	ENSMUSG00000029062	Cdk11b	4	+	155625530	155625654	155624868	155624941	155625726	155625773	28100	32,31,28	5,1,0	33,34,16	1,8,3	273	149	0.000179316	0.00397564	0.777,0.944,1.0	0.947,0.699,0.744	0.11
30793	ENSMUSG00000074151	Nlrc5	8	+	94459691	94459799	94446057	94446133	94469816	94470232	30793	6,15,10	0,0,0	0,8,0	2,0,4	257	149	0.000183076	0.00405549	1.0,1.0,1.0	0.0,1.0,0.0	0.667
14008	ENSMUSG00000064061	Dzip3	16	-	48951542	48952160	48950000	48950033	48953726	48953803	14008	20,9,14	2,0,3	11,12,10	1,2,6	767	149	0.00018496	0.00409369	0.66,1.0,0.475	0.681,0.538,0.245	0.224
15258	ENSMUSG00000102976	Zc3h11a	1	-	133655344	133655398	133653972	133654032	133661236	133661318	15258	20,20,17	8,14,13	28,12,32	0,11,4	203	149	0.000185447	0.00410095	0.647,0.512,0.49	1.0,0.445,0.854	-0.217
24669	ENSMUSG00000046138	9930021J03Rik	19	-	29729831	29729959	29723389	29723505	29735115	29735205	24669	4,1,1	12,6,1	2,0,0	3,2,1	277	149	0.000186741	0.004126	0.152,0.082,0.35	0.264,0.0,0.0	0.107
13840	ENSMUSG00000020608	Smc6	12	+	11276259	11276365	11271728	11271871	11279604	11279741	13840	21,22,15	4,4,2	19,16,17	3,2,0	255	149	0.000195853	0.00432359	0.754,0.763,0.814	0.787,0.824,1.0	-0.093
32592	ENSMUSG00000021277	Traf3	12	+	111166998	111167107	111166485	111166602	111237561	111237820	32592	4,6,5	0,0,0	0,2,3	0,1,4	258	149	0.000197999	0.00436722	1.0,1.0,1.0	NA,0.536,0.302	0.581
26697	ENSMUSG00000041482	Piezo2	18	-	63118905	63118944	63117648	63117787	63121222	63121342	26697	3,4,2	3,3,4	0,1,0	7,11,0	188	149	0.000199402	0.00439438	0.442,0.514,0.284	0.0,0.067,NA	0.38
19584	ENSMUSG00000044937	Ttc41	10	+	86708562	86708647	86707235	86707344	86712764	86713739	19584	0,4,1	0,0,0	0,0,1	0,0,3	234	149	0.000200477	0.00441332	NA,1.0,1.0	NA,NA,0.175	0.825
30966	ENSMUSG00000049676	Catsperg1	7	-	29210479	29210533	29202263	29202435	29210641	29210755	30966	2,0,1	5,0,0	4,3,2	0,0,0	203	149	0.000200605	0.00441332	0.227,NA,1.0	1.0,1.0,1.0	-0.386
28186	ENSMUSG00000049606	Zfp644	5	-	106666784	106666845	106636416	106638635	106696531	106696830	28186	2,2,1	6,3,3	5,3,8	4,4,2	210	149	0.00020131	0.00442503	0.191,0.321,0.191	0.47,0.347,0.739	-0.284
11287	ENSMUSG00000053110	Yap1	9	-	7950491	7950539	7938407	7938538	7952952	7953134	11287	79,75,77	0,28,20	103,67,73	8,32,35	197	149	0.000209799	0.00460767	1.0,0.67,0.744	0.907,0.613,0.612	0.094
29495	ENSMUSG00000046111	Cep295	9	-	15325506	15325746	15324148	15324291	15326074	15326177	29495	37,23,23	2,3,1	31,31,13	7,10,9	389	149	0.000214499	0.00470686	0.876,0.746,0.898	0.629,0.543,0.356	0.331
9472	ENSMUSG00000031078	Cttn	7	-	144450977	144451088	144449559	144449615	144452026	144452137	9472	73,96,105	43,62,68	99,71,76	74,62,80	260	149	0.000217783	0.00477484	0.493,0.47,0.469	0.434,0.396,0.353	0.083
11678	ENSMUSG00000042446	Zmym4	4	-	126907085	126907236	126905871	126906147	126910789	126911002	11678	18,14,6	2,0,3	4,16,1	0,0,5	300	149	0.000221061	0.00484258	0.817,1.0,0.498	1.0,1.0,0.09	0.075
16550	ENSMUSG00000033918	Parl	16	-	20297592	20297733	20287856	20287952	20302208	20302345	16550	4,5,2	1,1,2	9,0,7	0,1,0	290	149	0.000221289	0.00484343	0.673,0.72,0.339	1.0,0.0,1.0	-0.089
10161	ENSMUSG00000093456	Gm20662	9	+	107998996	107999027	107996880	107997020	108024102	108024450	10161	0,0,3	0,1,0	0,0,5	0,0,5	180	149	0.000222465	0.00486502	NA,0.0,1.0	NA,NA,0.453	0.047
4803	ENSMUSG00000039599	Fam149b	14	+	20351293	20351416	20348189	20348394	20352703	20352839	4803	46,45,33	3,1,2	37,35,46	10,8,9	272	149	0.000222696	0.00486593	0.894,0.961,0.9	0.67,0.706,0.737	0.214
16898	ENSMUSG00000039096	Rsad1	11	-	94548177	94548363	94544634	94544785	94548470	94548602	16898	51,85,43	2,3,0	75,57,118	4,10,4	335	149	0.00022639	0.00494243	0.919,0.926,1.0	0.893,0.717,0.929	0.102
24796	ENSMUSG00000039126	Prune2	19	+	17212291	17212330	17211677	17211713	17220783	17221809	24796	0,0,4	0,0,1	0,0,0	0,0,1	188	149	0.000231077	0.00504047	NA,NA,0.76	NA,NA,0.0	0.76
9537	ENSMUSG00000051435	Fhad1	4	-	141899184	141899250	141890850	141890961	141904960	141905181	9537	6,12,13	0,18,0	11,12,35	19,20,50	215	149	0.000234787	0.00511705	1.0,0.316,1.0	0.286,0.294,0.327	0.47
7202	ENSMUSG00000038005	Hpf1	8	+	60903999	60904087	60890450	60890536	60905547	60905720	7202	41,60,55	8,0,7	63,64,66	8,17,7	237	149	0.00024168	0.0052628	0.763,1.0,0.832	0.832,0.703,0.856	0.068
6944	ENSMUSG00000027550	Lrrcc1	3	+	14554303	14554505	14551387	14551527	14557188	14557374	6944	37,42,35	4,6,3	49,31,50	10,8,6	351	149	0.000243457	0.00529699	0.797,0.748,0.832	0.675,0.622,0.78	0.1
24342	ENSMUSG00000059921	Unc5c	3	+	141786856	141786913	141771017	141771182	141788870	141789062	24342	1,1,8	3,0,1	4,0,0	0,0,0	206	149	0.000247618	0.00538297	0.194,1.0,0.853	1.0,NA,NA	-0.318
618	ENSMUSG00000031105	Slc25a14	X	+	48623961	48624206	48623577	48623828	48629251	48629345	618	3,3,3	4,5,1	3,3,1	7,6,5	394	149	0.000248776	0.00540355	0.221,0.185,0.532	0.139,0.159,0.07	0.19
18709	ENSMUSG00000069743	Zfp820	17	-	21840623	21840714	21823843	21823891	21845643	21845759	18709	8,7,4	2,1,0	10,0,7	1,0,3	240	149	0.000254234	0.00551744	0.713,0.813,1.0	0.861,NA,0.592	0.116
1066	ENSMUSG00000029095	Ablim2	5	+	35848803	35848905	35841280	35841401	35857127	35857180	1066	5,0,1	1,4,2	2,4,0	0,1,0	251	149	0.000263069	0.00570436	0.748,0.0,0.229	1.0,0.704,NA	-0.526
2837	ENSMUSG00000008140	Emc10	7	-	44493177	44493299	44492553	44492658	44496255	44496428	2837	0,1,0	2,2,1	3,0,3	0,0,2	271	149	0.000263756	0.00571441	0.0,0.216,0.0	1.0,NA,0.452	-0.654
25845	ENSMUSG00000003363	Pld3	7	-	27545187	27545285	27542815	27542904	27552997	27553151	25845	37,46,42	8,2,3	70,46,44	5,1,1	247	149	0.000266338	0.00576549	0.736,0.933,0.894	0.894,0.965,0.964	-0.087
12108	ENSMUSG00000080316	Spaca6	17	+	17837664	17837771	17837508	17837586	17838086	17838243	12108	3,18,7	2,5,7	13,10,2	4,1,1	256	149	0.000269853	0.00583664	0.466,0.677,0.368	0.654,0.853,0.538	-0.178
15251	ENSMUSG00000039262	Prrc2b	2	+	32212886	32214947	32212074	32212291	32216045	32216233	15251	680965638	23,17,20	871638545	13,15,8	2210	149	0.00027459	0.0059341	0.666,0.793,0.683	0.819,0.741,0.821	-0.08
16	ENSMUSG00000090093	Gm14399	2	-	175132928	175132989	175130127	175131769	175133195	175133322	16	5,1,3	0,0,0	1,0,19	0,7,2	210	149	0.000278184	0.00600671	1.0,1.0,1.0	1.0,0.0,0.871	0.376
13210	ENSMUSG00000019878	Hsf2	10	+	57509060	57509114	57506196	57506302	57511443	57511528	13210	13,11,10	5,16,7	9,13,16	0,11,10	203	149	0.000284972	0.00614811	0.656,0.335,0.512	1.0,0.465,0.54	-0.167
7816	ENSMUSG00000032246	Calml4	9	+	62858241	62858272	62858131	62858161	62875458	62875602	7816	1,1,1	0,0,0	1,0,0	0,1,1	180	149	0.000287874	0.00620549	1.0,1.0,1.0	1.0,0.0,0.0	0.667
22072	ENSMUSG00000072723	Gm10044	14	-	7788480	7788654	7776510	7776812	7790017	7790132	22072	1,0,3	0,4,0	13,4,2	0,1,4	323	149	0.000291641	0.00628142	1.0,0.0,1.0	1.0,0.649,0.187	0.055
7024	ENSMUSG00000028797	Tmem234	4	+	129601869	129601961	129601406	129601533	129602194	129602261	7024	45,65,58	13,13,7	55,52,81	6,7,4	241	149	0.000293954	0.00632593	0.682,0.756,0.837	0.85,0.821,0.926	-0.107
16897	ENSMUSG00000039096	Rsad1	11	-	94548158	94548363	94544419	94544785	94548470	94548604	16897	73,107,69	2,3,0	95,77,156	4,10,4	354	149	0.000297488	0.00639662	0.939,0.938,1.0	0.909,0.764,0.943	0.087
31917	ENSMUSG00000024533	Spire1	18	-	67501067	67501241	67497176	67497314	67503430	67503573	31917	2,11,6	1,12,10	12,7,16	6,10,4	323	149	0.000299129	0.00642651	0.48,0.297,0.217	0.48,0.244,0.649	-0.126
11257	ENSMUSG00000040471	Ggt6	11	+	72436438	72436641	72435613	72435764	72437138	72438171	11257	12,34,5	2,9,1	28,26,71	8,0,7	352	149	0.000305831	0.006565	0.717,0.615,0.679	0.597,1.0,0.811	-0.132
34867	ENSMUSG00000007570	Fance	17	+	28322645	28322771	28320789	28320856	28326093	28326284	34867	29,32,36	4,0,2	58,56,37	14,9,3	275	149	0.000311897	0.00668963	0.797,1.0,0.907	0.692,0.771,0.87	0.124
615	ENSMUSG00000031105	Slc25a14	X	+	48623961	48624197	48623577	48623828	48625595	48625640	615	3,3,4	4,2,1	3,3,1	1,4,4	385	149	0.000319281	0.00684228	0.225,0.367,0.608	0.537,0.225,0.088	0.117
1135	ENSMUSG00000031565	Fgfr1	8	+	25555468	25555774	25532249	25532428	25557730	25557814	1135	36,54,49	41,23,22	71,54,56	21,27,31	455	149	0.000325178	0.00696284	0.223,0.435,0.422	0.525,0.396,0.372	-0.071
30272	ENSMUSG00000031791	Tmem38a	8	+	72579959	72580144	72579562	72579719	72581184	72581272	30272	96127103	0,0,31	62,227,85	5,0,0	334	149	0.00033635	0.00719605	1.0,1.0,0.597	0.847,1.0,1.0	-0.083
25857	ENSMUSG00000047731	Wbp1l	19	+	46606711	46606759	46599113	46599293	46644352	46644455	25857	82,113,81	64,76,55	102,93,95	42,53,56	197	149	0.000337235	0.00720896	0.492,0.529,0.527	0.647,0.57,0.562	-0.077
16417	ENSMUSG00000041757	Plekha6	1	+	133286246	133286396	133285246	133285386	133287469	133287599	16417	5,6,3	20,18,17	6,20,3	25,13,13	299	149	0.000340302	0.00726847	0.111,0.142,0.081	0.107,0.434,0.103	-0.103
31710	ENSMUSG00000042439	Zfp532	18	+	65644192	65644369	65622983	65625334	65682894	65683007	31710	4,12,7	0,3,1	7,6,2	4,4,11	326	149	0.000351238	0.00749581	1.0,0.646,0.762	0.444,0.407,0.077	0.493
27242	ENSMUSG00000037652	Phc3	3	-	30935951	30936020	30931738	30931892	30936284	30937156	27242	2,9,5	11,23,14	1,0,2	12,28,10	218	149	0.00035542	0.00757874	0.111,0.211,0.196	0.054,0.0,0.12	0.115
23446	ENSMUSG00000040987	Mill2	7	+	18841469	18841514	18840000	18840091	18846061	18846130	23446	1,5,0	1,3,1	0,0,0	0,3,0	194	149	0.00035758	0.00761216	0.434,0.561,0.0	NA,0.0,NA	0.332
2461	ENSMUSG00000002524	Puf60	15	-	76074606	76074657	76072406	76072568	76075541	76075631	2461	53,71,62	150107135	52,35,53	135126172	200	149	0.000357469	0.00761216	0.208,0.331,0.255	0.223,0.171,0.187	0.071
16458	ENSMUSG00000114470	AC175538.2	13	-	115088704	115088961	115049282	115049403	115101470	115101624	16458	87,93,131	25,36,38	107,124,87	32,13,14	406	149	0.00036219	0.0077039	0.561,0.487,0.559	0.551,0.778,0.695	-0.139
22018	ENSMUSG00000038708	Golga4	9	+	118537241	118537325	118536758	118536943	118538876	118539024	22018	25,42,24	15,4,0	50,27,23	21,17,10	233	149	0.000368607	0.0078339	0.516,0.87,1.0	0.604,0.504,0.595	0.228
31011	ENSMUSG00000087174	5530601H04Rik	X	-	105069610	105069699	105068463	105068628	105069999	105070087	31011	24,29,17	0,1,1	22,14,33	4,3,7	238	149	0.000371013	0.0078785	1.0,0.948,0.914	0.775,0.745,0.747	0.198
33834	ENSMUSG00000021733	Slc4a7	14	+	14793949	14794057	14791066	14791164	14796076	14796574	33834	8,14,19	0,0,0	6,6,5	0,7,1	257	149	0.000373622	0.00792734	1.0,1.0,1.0	1.0,0.332,0.744	0.308
23172	ENSMUSG00000075415	Fnbp1	2	-	31052984	31053167	31040404	31040514	31054023	31054218	23172	40,33,33	29,27,30	67,45,65	19,20,16	332	149	0.000397916	0.00843582	0.382,0.354,0.331	0.613,0.502,0.646	-0.231
13612	ENSMUSG00000042508	Dmtf1	5	-	9126539	9126643	9124441	9124527	9127956	9128108	13612	8,18,0	22,23,15	16,9,16	25,16,9	253	149	0.00040115	0.00849735	0.176,0.315,0.0	0.274,0.249,0.511	-0.181
26795	ENSMUSG00000017309	Cd300lg	11	+	102046066	102046198	102042971	102043304	102046853	102047187	26795	3,0,13	0,0,0	2,1,0	3,0,0	281	149	0.000401806	0.00850424	1.0,NA,1.0	0.261,1.0,NA	0.369
483	ENSMUSG00000022708	Zbtb20	16	+	43302568	43302615	43024937	43024987	43462946	43462986	483	1,1,2	0,4,0	4,4,0	0,0,0	196	149	0.00040383	0.00854002	1.0,0.16,1.0	1.0,1.0,NA	-0.28
4212	ENSMUSG00000023007	Prpf40b	15	+	99303282	99303363	99295086	99295273	99304040	99304184	4212	22,22,20	3,2,0	8,10,17	3,5,0	230	149	0.000411609	0.00869736	0.826,0.877,1.0	0.633,0.564,1.0	0.169
7006	ENSMUSG00000059820	AU019823	9	-	50616657	50616684	50615482	50615559	50617227	50617281	7006	4,1,1	13,9,7	6,3,3	27,1,7	176	149	0.000413598	0.00873219	0.207,0.086,0.108	0.158,0.717,0.266	-0.247
32528	ENSMUSG00000032440	Tgfbr2	9	-	116158270	116158345	116131544	116131713	116174943	116175265	32528	188173232	154120155	131,73,96	153,86,102	224	149	0.000422024	0.00890275	0.448,0.49,0.499	0.363,0.361,0.385	0.109
21159	ENSMUSG00000055720	Ubl7	9	+	57911716	57911825	57911031	57911059	57912637	57912850	21159	13,21,20	19,20,0	25,16,16	24,15,17	258	149	0.000439948	0.00927326	0.283,0.377,1.0	0.376,0.381,0.352	0.184
21897	ENSMUSG00000057230	Aak1	6	+	86970990	86971086	86967268	86967373	86982541	86982643	21897	1,4,3	3,2,0	1,3,3	4,4,0	245	149	0.000447452	0.00942367	0.169,0.549,1.0	0.132,0.313,1.0	0.091
30219	ENSMUSG00000070780	Rbm47	5	-	66151052	66151185	66097706	66097788	66151538	66151782	30219	2,2,5	0,6,5	2,0,0	12,8,12	282	149	0.000453129	0.0095354	1.0,0.15,0.346	0.081,0.0,0.0	0.472
2675	ENSMUSG00000037989	Wnk2	13	-	49051356	49051527	49042627	49042866	49052558	49052773	2675	6,10,8	0,0,0	0,8,10	3,2,2	320	149	0.000457732	0.00962438	1.0,1.0,1.0	0.0,0.651,0.7	0.55
11243	ENSMUSG00000024534	Sncaip	18	+	52908609	52908680	52906417	52907477	52915306	52915935	11243	3,0,0	12,8,13	0,2,7	11,5,16	220	149	0.000464117	0.00975063	0.145,0.0,0.0	0.0,0.213,0.229	-0.099
25689	ENSMUSG00000040998	Npnt	3	-	132914372	132914465	132909895	132910015	132917460	132917553	25689	675543736	48,35,26	604,107,27	30,25,16	242	149	0.000467478	0.0098132	0.896,0.905,0.946	0.925,0.725,0.51	0.196
18677	ENSMUSG00000029913	Prdm5	6	+	65862914	65862994	65831248	65831371	65869180	65869265	18677	10,14,8	3,2,0	11,16,11	5,3,1	229	149	0.000474733	0.00995736	0.684,0.82,1.0	0.589,0.776,0.877	0.087
3333	ENSMUSG00000028086	Fbxw7	3	+	84864136	84864200	84863963	84864011	84903500	84904079	3333	5,9,7	0,0,5	4,11,8	15,8,8	213	149	0.000479259	0.0100441	1.0,1.0,0.495	0.157,0.49,0.412	0.479
14442	ENSMUSG00000026767	Mindy3	2	-	12400022	12400137	12397492	12397566	12405859	12405920	14442	42,44,30	0,0,1	34,40,39	2,9,4	264	149	0.000481163	0.0100757	1.0,1.0,0.944	0.906,0.715,0.846	0.159
27760	ENSMUSG00000039176	Polg	7	-	79459436	79459585	79459173	79459300	79459688	79459871	27760	156182150	27,21,20	225178135	23,13,11	298	149	0.000481872	0.0100824	0.743,0.813,0.789	0.83,0.873,0.86	-0.073
10256	ENSMUSG00000037101	Ttc29	8	+	78213604	78213683	78213314	78213444	78214007	78214071	10256	6,7,11	16,17,11	17,13,27	14,8,51	228	149	0.00048599	0.01016	0.197,0.212,0.395	0.442,0.515,0.257	-0.137
21512	ENSMUSG00000033624	Pdpr	8	+	111117966	111118159	111116681	111116831	111121147	111121272	21512	33,47,26	1,1,1	22,30,11	1,3,5	342	149	0.000486376	0.01016	0.935,0.953,0.919	0.906,0.813,0.489	0.2
30880	ENSMUSG00000038406	Scaf1	7	-	45014204	45014335	45013479	45013593	45016079	45016131	30880	8,11,19	9,1,8	12,13,14	9,0,3	280	149	0.000487539	0.010176	0.321,0.854,0.558	0.415,1.0,0.713	-0.132
23932	ENSMUSG00000032641	Gpr19	6	-	134886890	134886936	134869161	134870443	134887629	134887768	23932	0,3,4	1,7,2	5,1,1	2,0,2	195	149	0.000492024	0.0102613	0.0,0.247,0.604	0.656,1.0,0.276	-0.36
20402	ENSMUSG00000021288	Klc1	12	+	111793648	111793699	111789324	111789486	111794336	111794895	20402	29,40,58	0,1,0	55,42,39	0,10,7	200	149	0.000504094	0.0105045	1.0,0.968,1.0	1.0,0.758,0.806	0.135
14241	ENSMUSG00000017421	Zfp207	11	+	80393083	80393176	80391834	80391992	80394285	80394531	14241	72,68,59	89132122	71,73,53	152186157	242	149	0.000514837	0.0107196	0.332,0.241,0.229	0.223,0.195,0.172	0.071
14756	ENSMUSG00000029086	Prom1	5	-	44000776	44000845	43995074	43995114	44001785	44001901	14756	30,40,18	11,22,9	24,24,103	21,14,82	218	149	0.000541765	0.0112712	0.651,0.554,0.578	0.439,0.54,0.462	0.114
22249	ENSMUSG00000045962	Wnk1	6	-	119965664	119965922	119962396	119963632	119968475	119968663	22249	0,0,1	0,0,0	1,0,1	0,0,2	407	149	0.000544849	0.0113262	NA,NA,1.0	1.0,NA,0.155	0.422
15023	ENSMUSG00000033713	Foxn3	12	-	99219597	99219663	99209460	99209566	99291236	99291278	15023	7,11,1	20,22,10	0,1,1	9,16,10	215	149	0.000551649	0.0114582	0.195,0.257,0.065	0.0,0.042,0.065	0.137
30854	ENSMUSG00000037994	Slc9b2	3	+	135330582	135330691	135329767	135329917	135332415	135332552	30854	1,0,0	0,0,0	2,1,3	3,0,0	258	149	0.000559055	0.0116027	1.0,NA,NA	0.278,1.0,1.0	0.241
8489	ENSMUSG00000024805	Pcgf5	19	+	36450563	36450623	36444987	36445077	36455620	36455943	8489	35,27,37	22,31,29	21,26,36	15,49,34	209	149	0.000567869	0.011776	0.531,0.383,0.476	0.5,0.274,0.43	0.062
8339	ENSMUSG00000060261	Gtf2i	5	-	134306531	134306727	134295509	134295613	134311672	134311727	8339	5,11,0	0,0,0	2,2,1	4,0,4	345	149	0.000578473	0.0119863	1.0,1.0,NA	0.178,1.0,0.097	0.575
14532	ENSMUSG00000034164	Emid1	11	-	5109543	5109634	5106264	5106969	5116879	5116924	14532	7,6,7	9,13,10	2,6,9	2,6,0	240	149	0.000593084	0.0122692	0.326,0.223,0.303	0.383,0.383,1.0	-0.305
27913	ENSMUSG00000020827	Mink1	11	+	70608588	70608699	70608340	70608426	70608839	70608958	27913	140187174	30,41,18	218192188	32,19,9	260	149	0.000592844	0.0122692	0.728,0.723,0.847	0.796,0.853,0.923	-0.091
24579	ENSMUSG00000063077	Kif1b	4	-	149261159	149261201	149257869	149258081	149262135	149262278	24579	0,3,0	2,1,0	0,8,0	3,1,1	191	149	0.000602373	0.0124513	0.0,0.701,NA	0.0,0.862,0.0	0.063
28697	ENSMUSG00000097589	Dleu2	14	-	61635524	61635591	61603588	61603806	61682109	61682373	28697	0,0,1	2,0,0	1,0,2	0,0,1	216	149	0.000630822	0.0130155	0.0,NA,1.0	1.0,NA,0.58	-0.29
6902	ENSMUSG00000040528	Milr1	11	+	106761620	106762030	106761182	106761296	106763855	106763948	6902	11,4,2	10,6,15	5,0,0	18,12,5	559	149	0.000631188	0.0130155	0.227,0.151,0.034	0.069,0.0,0.0	0.114
8978	ENSMUSG00000003778	Brd8	18	-	34610409	34610628	34609804	34609949	34611131	34611268	8978	211262159	0,10,22	210159204	13,29,29	368	149	0.000630648	0.0130155	1.0,0.914,0.745	0.867,0.689,0.74	0.121
4227	ENSMUSG00000028246	Faxc	4	+	21958443	21958667	21948691	21948888	21982385	21982502	4227	1,4,0	2,1,0	3,0,2	0,0,0	373	149	0.000638215	0.0131498	0.166,0.615,NA	1.0,NA,1.0	-0.609
2516	ENSMUSG00000043079	Synpo	18	-	60609910	60610001	60600205	60604490	60624170	60624236	2516	6,6,4	10,18,9	0,0,0	15,18,8	240	149	0.000643093	0.0132397	0.271,0.171,0.216	0.0,0.0,0.0	0.219
8196	ENSMUSG00000030279	C2cd5	6	-	143019327	143019429	143017882	143018073	143020323	143020374	8196	16,14,0	9,11,4	18,19,16	5,3,6	251	149	0.000648146	0.013333	0.513,0.43,0.0	0.681,0.79,0.613	-0.38
23320	ENSMUSG00000020212	Mdm1	10	+	118156833	118156863	118152174	118152274	118157194	118157370	23320	16,20,17	1,0,10	15,20,32	6,7,8	179	149	0.000650559	0.0133719	0.93,1.0,0.586	0.675,0.704,0.769	0.123
34132	ENSMUSG00000096950	Gm9530	1	-	155079702	155079843	155065215	155065395	155080639	155080783	34132	7,0,0	1,2,1	8,0,2	0,0,1	290	149	0.000655878	0.0134704	0.782,0.0,0.0	1.0,NA,0.507	-0.493
24344	ENSMUSG00000006705	Pknox1	17	+	31581803	31582050	31564748	31564888	31583695	31583803	24344	16,17,2	0,9,5	7,8,17	12,14,10	396	149	0.000662346	0.0135924	1.0,0.415,0.131	0.18,0.177,0.39	0.266
18979	ENSMUSG00000035401	Emsy	7	-	98599751	98599793	98596494	98597184	98600671	98602333	18979	10,19,12	5,9,9	4,10,13	11,15,18	191	149	0.000669664	0.0137316	0.609,0.622,0.51	0.221,0.342,0.36	0.273
34819	ENSMUSG00000030409	Dmpk	7	+	19092542	19092632	19091938	19092036	19092949	19093044	34819	167120229	43,31,43	191326213	59,68,108	239	149	0.000680801	0.0139488	0.708,0.707,0.769	0.669,0.749,0.551	0.072
2165	ENSMUSG00000004880	Lbr	1	-	181839699	181839802	181838461	181838556	181840499	181840610	2165	0,3,5	0,3,0	0,3,0	1,0,2	252	149	0.00068571	0.0140382	NA,0.372,1.0	0.0,1.0,0.0	0.353
15523	ENSMUSG00000022223	Sdr39u1	14	-	55899646	55899729	55899183	55899305	55899813	55899920	15523	316372361	2,4,0	357372387	19,20,28	232	149	0.000693837	0.0141932	0.99,0.984,1.0	0.923,0.923,0.899	0.076
23137	ENSMUSG00000037536	Fbxo34	14	+	47500793	47500870	47472560	47472717	47526204	47526314	23137	5,1,4	7,1,3	0,2,0	5,0,13	226	149	0.000710486	0.0145107	0.32,0.397,0.468	0.0,1.0,0.0	0.062
3147	ENSMUSG00000005087	Cd44	2	-	102845284	102845410	102837812	102837938	102853014	102853236	3147	1,2,0	0,2,0	0,3,0	7,0,0	275	149	0.00071009	0.0145107	1.0,0.351,NA	0.0,1.0,NA	0.175
9152	ENSMUSG00000027881	Prpf38b	3	-	108905917	108905988	108905110	108905334	108907786	108907847	9152	17,20,3	24,25,44	3,9,7	68,64,55	220	149	0.00071281	0.0145465	0.324,0.351,0.044	0.029,0.087,0.079	0.175
14618	ENSMUSG00000022020	Naa16	14	-	79350688	79350830	79344894	79345108	79351372	79351501	14618	7,17,9	20,11,12	26,27,16	10,14,11	291	149	0.000715035	0.0145803	0.152,0.442,0.277	0.571,0.497,0.427	-0.208
10824	ENSMUSG00000024493	Lars	18	-	42219857	42219948	42218503	42218644	42221478	42221662	10824	63,88,65	0,1,0	76,81,65	1,13,10	240	149	0.000716254	0.0145936	1.0,0.982,1.0	0.979,0.795,0.801	0.136
33455	ENSMUSG00000025085	Ablim1	19	-	57046924	57047065	57044880	57044972	57049461	57049509	33455	56,66,58	15,22,25	90,57,54	29,12,8	290	149	0.000717805	0.0146136	0.657,0.607,0.544	0.615,0.709,0.776	-0.097
30767	ENSMUSG00000032609	Klhdc8b	9	-	108455393	108455575	108454672	108454911	108458676	108458836	30767	86,145,93	19,6,12	46,80,106	46,21,3	331	149	0.000730661	0.0148635	0.671,0.916,0.777	0.31,0.632,0.941	0.16
4311	ENSMUSG00000079563	Pglyrp2	17	-	32416877	32417088	32413360	32413474	32420799	32420913	4311	2,2,9	0,0,0	1,0,0	2,0,0	360	149	0.000731382	0.0148664	1.0,1.0,1.0	0.171,NA,NA	0.829
12138	ENSMUSG00000040785	Ttc3	16	+	94408746	94408901	94403313	94403368	94409683	94409710	12138	3,0,3	0,0,3	0,1,9	0,0,0	304	149	0.000749115	0.0152148	1.0,NA,0.329	NA,1.0,1.0	-0.336
8135	ENSMUSG00000025402	Nab2	10	-	127662730	127662922	127660917	127661779	127663131	127663264	8135	216215212	15,17,24	261305192	55,52,41	341	149	0.000795743	0.016149	0.863,0.847,0.794	0.675,0.719,0.672	0.146
22576	ENSMUSG00000020528	Prpsap2	11	-	61761479	61761574	61756581	61756677	61761953	61762040	22576	4,1,6	10,4,1	1,6,1	2,10,13	244	149	0.000802697	0.0162773	0.196,0.132,0.786	0.234,0.268,0.045	0.189
1371	ENSMUSG00000043587	Pxylp1	9	-	96860790	96861026	96856367	96856499	96889358	96889474	1371	0,1,2	6,0,0	1,8,5	0,2,11	385	149	0.000812676	0.0164666	0.0,1.0,1.0	1.0,0.608,0.15	0.081
30262	ENSMUSG00000035152	Ap2b1	11	+	83364794	83364836	83350978	83351171	83365646	83365793	30262	45,60,43	39,20,29	28,28,34	48,30,30	191	149	0.000830072	0.0168058	0.474,0.701,0.536	0.313,0.421,0.469	0.169
26710	ENSMUSG00000037020	Wdr62	7	-	30244472	30244538	30243832	30243960	30245286	30245505	26710	5,5,5	1,0,3	0,7,8	1,0,0	215	149	0.000836615	0.016925	0.776,1.0,0.536	0.0,1.0,1.0	0.104
32957	ENSMUSG00000032478	Nme6	9	+	109835317	109835414	109833190	109833295	109839607	109839710	32957	43,31,28	3,6,5	28,25,35	0,1,3	246	149	0.000877522	0.0177385	0.897,0.758,0.772	1.0,0.938,0.876	-0.129
4894	ENSMUSG00000018900	Slc22a5	11	-	53883660	53883764	53876008	53876163	53891146	53891660	4894	43,66,40	2,8,4	48,33,51	4,0,2	253	149	0.000889871	0.017974	0.927,0.829,0.855	0.876,1.0,0.938	-0.068
15585	ENSMUSG00000069601	Ank3	10	+	70001922	70002231	69999354	69999498	70002510	70002601	15585	33,32,12	27,32,21	33,25,23	39,42,56	458	149	0.000894978	0.0180629	0.284,0.245,0.157	0.216,0.162,0.118	0.063
14914	ENSMUSG00000018509	Cenpv	11	-	62534045	62534222	62533886	62533954	62536281	62536380	14914	3,11,10	34,36,30	0,2,7	54,62,108	326	149	0.000915916	0.018471	0.039,0.123,0.132	0.0,0.015,0.029	0.083
3772	ENSMUSG00000041115	Iqsec2	X	+	152180996	152181092	152178963	152179090	152202907	152203169	3772	3,3,9	0,0,0	0,5,6	7,0,0	245	149	0.000926084	0.0186614	1.0,1.0,1.0	0.0,1.0,1.0	0.333
21164	ENSMUSG00000033543	Gtf2a2	9	+	70018679	70018818	70016818	70017191	70019388	70019515	21164	3,10,9	7,19,17	12,16,12	4,29,11	288	149	0.000932946	0.0187849	0.181,0.214,0.215	0.608,0.222,0.361	-0.194
2427	ENSMUSG00000095026	Gm3336	8	+	70720419	70720728	70718542	70718632	70721776	70721937	2427	2,5,5	1,6,0	0,1,0	0,2,8	458	149	0.000940827	0.0189287	0.394,0.213,1.0	NA,0.14,0.0	0.466
23141	ENSMUSG00000097451	Rian	12	+	109606213	109606343	109603939	109604066	109607413	109607485	23141	1,4,0	0,0,3	6,0,1	1,1,0	279	149	0.000959251	0.0192842	1.0,1.0,0.0	0.762,0.0,1.0	0.079
5760	ENSMUSG00000024985	Tcf7l2	19	+	55926683	55926756	55923895	55923944	55931433	55932209	5760	9,4,4	0,1,5	10,5,2	7,0,7	222	149	0.000972685	0.019539	1.0,0.729,0.349	0.489,1.0,0.161	0.143
3467	ENSMUSG00000039917	Rhbdd2	5	+	135635103	135635223	135632653	135632918	135635994	135636402	3467	21,15,19	53,63,42	20,33,36	37,49,26	269	149	0.000976328	0.0195968	0.18,0.117,0.2	0.23,0.272,0.434	-0.146
27699	ENSMUSG00000091625	Lsm5	6	-	56703317	56703409	56702095	56702168	56704622	56704656	27699	3,1,1	0,1,2	1,2,2	3,6,0	241	149	0.000983551	0.0197264	1.0,0.382,0.236	0.171,0.171,1.0	0.092
14154	ENSMUSG00000034684	Sema3f	9	-	107691129	107691215	107689685	107689779	107691355	107691448	14154	5,6,9	15,24,34	20,12,7	25,6,15	235	149	0.000986959	0.0197793	0.174,0.137,0.144	0.337,0.559,0.228	-0.223
22985	ENSMUSG00000032680	6820408C15Rik	2	+	152434032	152434148	152428924	152429024	152440764	152440922	22985	7,8,11	4,11,7	9,12,38	2,12,19	265	149	0.000995017	0.0199252	0.496,0.29,0.469	0.717,0.36,0.529	-0.117
27143	ENSMUSG00000048497	Mmgt2	11	+	62660163	62660369	62648816	62648856	62664669	62664789	27143	0,1,0	7,0,3	2,9,0	0,0,6	355	149	0.00100507	0.0201109	0.0,1.0,0.0	1.0,1.0,0.0	-0.333
14070	ENSMUSG00000032519	Slc25a38	9	+	120119882	120119955	120117452	120117537	120120256	120120436	14070	18,18,12	12,17,20	2,14,11	24,24,39	222	149	0.00100635	0.0201207	0.502,0.415,0.287	0.053,0.281,0.159	0.237
24429	ENSMUSG00000112129	Pbld1	10	+	63061296	63061466	63060712	63060915	63061557	63061701	24429	1,0,0	2,3,0	2,0,0	0,0,3	319	149	0.00102122	0.0204022	0.189,0.0,NA	1.0,NA,0.0	-0.405
34807	ENSMUSG00000030409	Dmpk	7	+	19092417	19092632	19091938	19092036	19092949	19093821	34807	198156270	43,31,43	233372238	59,68,108	364	149	0.00105235	0.0210077	0.653,0.673,0.72	0.618,0.691,0.474	0.088
11318	ENSMUSG00000026958	Dpp7	2	-	25353607	25353726	25353359	25353516	25354232	25354293	11318	55,51,70	0,0,0	37,82,40	10,1,7	268	149	0.00108874	0.0217171	1.0,1.0,1.0	0.673,0.979,0.761	0.196
26190	ENSMUSG00000010538	Tsacc	3	-	88287097	88287217	88282759	88282984	88295390	88295450	26190	39,44,67	0,2,0	45,45,77	9,1,4	269	149	0.00109222	0.0217698	1.0,0.924,1.0	0.735,0.961,0.914	0.105
10993	ENSMUSG00000053801	Grwd1	7	-	45830291	45830409	45829981	45830144	45830594	45830789	10993	47,45,43	3,3,3	45,49,59	0,1,2	267	149	0.00109549	0.021818	0.897,0.893,0.889	1.0,0.965,0.943	-0.076
28036	ENSMUSG00000003352	Cacnb3	15	+	98640958	98640978	98640685	98640750	98641176	98641257	28036	53,30,52	9,9,11	39,33,39	4,1,5	169	149	0.00109842	0.0218592	0.839,0.746,0.806	0.896,0.967,0.873	-0.115
26002	ENSMUSG00000044252	Osbpl1a	18	-	12841183	12841346	12819532	12819661	12862106	12862423	26002	43,49,28	10,10,0	29,37,39	10,11,5	312	149	0.00110745	0.0220219	0.673,0.701,1.0	0.581,0.616,0.788	0.13
28270	ENSMUSG00000097039	Pvt1	15	+	62159996	62160128	62149238	62149352	62175466	62175548	28270	0,1,2	0,0,0	0,3,0	0,3,0	281	149	0.00110894	0.0220344	NA,1.0,1.0	NA,0.347,NA	0.653
24937	ENSMUSG00000033009	Ogfod1	8	+	94038967	94039110	94037290	94037442	94047271	94047318	24937	16,25,18	0,6,0	15,14,26	7,0,5	292	149	0.00111429	0.0221236	1.0,0.68,1.0	0.522,1.0,0.726	0.144
14174	ENSMUSG00000048349	Pou4f1	14	-	104465684	104466871	104461675	104464544	104467610	104467999	14174	2,2,2	0,0,0	4,0,0	0,2,0	1336	149	0.00111539	0.0221284	1.0,1.0,1.0	1.0,0.0,NA	0.5
28220	ENSMUSG00000020910	Adprm	11	-	67042918	67043036	67041695	67042107	67052534	67052585	28220	0,0,0	4,4,5	6,0,3	0,0,10	267	149	0.0011347	0.0224882	0.0,0.0,0.0	1.0,NA,0.143	-0.572
28817	ENSMUSG00000002458	Rgs19	2	-	181691489	181691595	181691232	181691354	181693362	181693810	28817	39,37,34	2,0,0	63,52,17	2,6,2	255	149	0.00113528	0.0224882	0.919,1.0,1.0	0.948,0.835,0.832	0.101
23101	ENSMUSG00000097080	1700086O06Rik	18	-	38240838	38240953	38238404	38239189	38249713	38250198	23101	4,4,2	1,4,0	5,2,0	0,0,0	264	149	0.00113986	0.0225616	0.693,0.361,1.0	1.0,1.0,NA	-0.315
18858	ENSMUSG00000028402	Mpdz	4	-	81313499	81313598	81310156	81310319	81317593	81317704	18858	2,5,1	6,14,8	3,6,1	1,7,6	248	149	0.00114849	0.0226973	0.167,0.177,0.07	0.643,0.34,0.091	-0.22
28173	ENSMUSG00000049606	Zfp644	5	-	106695642	106695699	106666784	106666845	106696531	106696826	28173	0,0,3	0,0,0	2,0,5	4,1,4	206	149	0.00114764	0.0226973	NA,NA,1.0	0.266,0.0,0.475	0.753
16414	ENSMUSG00000041757	Plekha6	1	+	133298919	133299043	133294562	133294708	133299708	133303435	16414	61,59,39	6,5,1	67,42,56	8,5,9	273	149	0.0011617	0.0229407	0.847,0.866,0.955	0.82,0.821,0.773	0.085
18828	ENSMUSG00000025006	Sorbs1	19	-	40340044	40340146	40336985	40337035	40344355	40344439	18828	1,3,2	3,3,5	0,3,1	8,3,3	251	149	0.00117494	0.0231843	0.165,0.372,0.192	0.0,0.372,0.165	0.064
2106	ENSMUSG00000044791	Setd2	9	+	110577121	110577289	110573611	110574274	110590387	110590436	2106	8,7,7	52,37,39	20,8,23	29,40,17	317	149	0.00117781	0.0232231	0.067,0.082,0.078	0.245,0.086,0.389	-0.164
12222	ENSMUSG00000085396	Firre	X	-	50573014	50573141	50569276	50570291	50573223	50573351	12222	52,76,34	7,60,33	47,48,55	0,44,23	276	149	0.00118637	0.0233739	0.8,0.406,0.357	1.0,0.371,0.564	-0.124
20952	ENSMUSG00000022240	Ctnnd2	15	+	30920711	30920786	30905659	30905833	30921854	30922005	20952	1,5,2	4,6,0	0,0,0	0,5,3	224	149	0.001213	0.0238803	0.143,0.357,1.0	NA,0.0,0.0	0.5
98	ENSMUSG00000021219	Rgs6	12	+	83137385	83137439	83133654	83133744	83157920	83157971	98	2,2,1	7,18,12	8,8,1	13,10,16	203	149	0.00125122	0.0246138	0.173,0.075,0.058	0.311,0.37,0.044	-0.14
30356	ENSMUSG00000026301	Iqca	1	-	90144820	90145145	90142675	90142792	90153164	90153401	30356	129,114,85	3,6,2	152153249	2,0,2	474	149	0.00126967	0.0249576	0.931,0.857,0.93	0.96,1.0,0.975	-0.072
11203	ENSMUSG00000033149	Phldb2	16	-	45788988	45789117	45781301	45781457	45801491	45801629	11203	95,122,90	20,44,30	127,99,89	26,17,7	278	149	0.00129275	0.0253917	0.718,0.598,0.617	0.724,0.757,0.872	-0.14
27229	ENSMUSG00000001247	Lsr	7	-	30962810	30962867	30962097	30962244	30965968	30966088	27229	27,45,35	42,65,65	28,27,29	57,47,93	206	149	0.00132554	0.0260159	0.317,0.334,0.28	0.262,0.294,0.184	0.064
3972	ENSMUSG00000082286	Pisd-ps1	11	+	3127130	3127219	3125935	3126058	3127478	3127644	3972	20,7,12	36,65,62	13,18,34	58,25,81	238	149	0.00132656	0.0260159	0.258,0.063,0.108	0.123,0.311,0.208	-0.071
2959	ENSMUSG00000012114	Med15	16	-	17680548	17680761	17674404	17674658	17683158	17683188	2959	138,132,83	8,16,12	90,101,93	30,6,9	362	149	0.00133642	0.0261893	0.877,0.773,0.74	0.553,0.874,0.81	0.051
17158	ENSMUSG00000021709	Erbin	13	-	103830187	103830331	103827906	103828023	103833497	103835028	17158	73,80,79	85,100,85	93,79,172	87,61,96	293	149	0.00133749	0.0261902	0.304,0.289,0.321	0.352,0.397,0.477	-0.104
18039	ENSMUSG00000027176	Cstf3	2	+	104663293	104663447	104660518	104660714	104664068	104664163	18039	40,46,46	4,7,4	77,84,98	1,0,0	303	149	0.00135563	0.0265252	0.831,0.764,0.85	0.974,1.0,1.0	-0.176
26483	ENSMUSG00000030556	Lrrc28	7	-	67531614	67531790	67529585	67529745	67545365	67545468	26483	29,25,19	1,6,4	49,28,23	0,0,0	325	149	0.00136016	0.0265937	0.93,0.656,0.685	1.0,1.0,1.0	-0.243
16412	ENSMUSG00000041757	Plekha6	1	+	133280338	133280407	133274792	133274879	133281782	133281863	16412	10,6,6	0,0,0	4,3,3	0,7,0	218	149	0.00136223	0.0266137	1.0,1.0,1.0	1.0,0.227,1.0	0.258
22390	ENSMUSG00000056962	Jmjd6	11	-	116839837	116839926	116838989	116839128	116840409	116840545	22390	20,33,27	30,39,38	24,43,24	60,55,63	238	149	0.00137725	0.0268868	0.294,0.346,0.308	0.2,0.329,0.193	0.075
19598	ENSMUSG00000038170	Pde4dip	3	-	97709481	97709634	97703166	97703418	97710220	97710444	19598	3,11,5	3,5,0	4,16,8	0,3,0	302	149	0.00138286	0.0269758	0.33,0.52,1.0	1.0,0.725,1.0	-0.292
21379	ENSMUSG00000043257	Pigv	4	-	133664657	133665779	133660386	133662791	133669737	133669860	21379	136130218	16,23,16	188221188	14,18,14	1271	149	0.00144336	0.0281132	0.499,0.399,0.615	0.612,0.59,0.612	-0.1
514	ENSMUSG00000024050	Wiz	17	-	32360037	32360427	32358942	32359494	32361460	32361964	514	156140124	2,2,3	139124142	0,6,11	539	149	0.00144236	0.0281132	0.956,0.951,0.92	1.0,0.851,0.781	0.065
21606	ENSMUSG00000030850	Ate1	7	-	130503721	130503850	130418447	130418568	130504693	130504822	21606	3,2,1	0,0,0	1,0,0	2,0,0	278	149	0.00144625	0.028148	1.0,1.0,1.0	0.211,NA,NA	0.789
20159	ENSMUSG00000030766	Arhgap17	7	-	123285419	123285467	123279217	123280116	123286497	123287013	20159	23,39,20	31,49,64	20,12,14	54,62,31	197	149	0.00145087	0.0282166	0.359,0.376,0.191	0.219,0.128,0.255	0.108
7881	ENSMUSG00000027474	Ccm2l	2	+	153074771	153074907	153071757	153072212	153076400	153076464	7881	430638754	58,98,108	665574289	151,142,60	285	149	0.00145438	0.0282634	0.795,0.773,0.785	0.697,0.679,0.716	0.087
16858	ENSMUSG00000000085	Scmh1	4	+	120462012	120462155	120453751	120453775	120463074	120463145	16858	18,30,13	5,8,8	25,25,18	6,0,0	292	149	0.00145575	0.0282687	0.648,0.657,0.453	0.68,1.0,1.0	-0.307
32948	ENSMUSG00000020946	Gosr2	11	-	103687524	103687633	103683791	103683932	103689254	103689319	32948	35,46,53	0,0,2	63,43,48	4,7,6	258	149	0.00146124	0.0283538	1.0,1.0,0.939	0.901,0.78,0.822	0.145
8067	ENSMUSG00000035642	Aamdc	7	-	97558130	97558226	97550669	97550741	97575587	97575691	8067	67116101	18,12,17	99,138,84	10,5,11	245	149	0.00146246	0.028356	0.694,0.855,0.783	0.858,0.944,0.823	-0.098
22601	ENSMUSG00000090386	Mir99ahg	16	+	77459373	77459502	77360662	77360718	77501502	77501610	22601	0,1,0	0,2,0	1,2,1	0,0,0	278	149	0.00150227	0.0291058	NA,0.211,NA	1.0,1.0,1.0	-0.789
22182	ENSMUSG00000031298	Adgrg2	X	+	160463327	160463369	160461342	160461381	160465577	160465631	22182	0,0,1	0,0,0	0,2,2	0,0,3	191	149	0.00151065	0.0292096	NA,NA,1.0	NA,1.0,0.342	0.329
23258	ENSMUSG00000055436	Srsf11	3	-	158024122	158024231	158023242	158023359	158026724	158026858	23258	5,9,5	7,0,4	11,16,6	2,0,4	258	149	0.00151104	0.0292096	0.292,1.0,0.419	0.761,1.0,0.464	-0.171
245	ENSMUSG00000043384	Gprasp1	X	+	135743441	135743522	135742732	135742978	135744498	135744575	245	26,27,15	23,20,14	26,12,9	32,19,7	230	149	0.00150937	0.0292096	0.423,0.467,0.41	0.345,0.29,0.454	0.07
29886	ENSMUSG00000085576	Dpy19l2	9	-	24581129	24581255	24557046	24558187	24582787	24582887	29886	1,2,0	0,0,0	0,1,0	0,2,0	275	149	0.00154914	0.0299237	1.0,1.0,NA	NA,0.213,NA	0.787
25164	ENSMUSG00000042323	Pbrm1	14	+	31113848	31114004	31107108	31107310	31117012	31117083	25164	113,102,79	5,10,11	87,58,81	5,4,0	305	149	0.00159593	0.0308042	0.917,0.833,0.778	0.895,0.876,1.0	-0.081
10282	ENSMUSG00000024236	Svil	18	+	5057274	5057439	5055979	5056849	5058124	5058159	10282	8,1,5	8,5,5	14,11,2	5,3,2	314	149	0.0016028	0.0309136	0.322,0.087,0.322	0.571,0.635,0.322	-0.266
24419	ENSMUSG00000071337	Tia1	6	+	86419100	86419133	86418877	86418932	86420323	86420411	24419	10,2,5	0,2,2	3,2,17	7,5,7	182	149	0.00160974	0.031024	1.0,0.45,0.672	0.26,0.247,0.665	0.317
34706	ENSMUSG00000070733	Fryl	5	-	73115255	73115300	73112748	73112852	73118483	73118585	34706	9,3,0	1,11,4	0,2,6	15,4,3	194	149	0.00162309	0.0312579	0.874,0.173,0.0	0.0,0.277,0.606	0.055
21471	ENSMUSG00000041444	Arhgap32	9	+	32152667	32152709	32151921	32152013	32153039	32153124	21471	2,4,0	2,3,2	3,2,0	0,0,0	191	149	0.00162847	0.0313379	0.438,0.51,0.0	1.0,1.0,NA	-0.684
19587	ENSMUSG00000044937	Ttc41	10	+	86744425	86744604	86736800	86736999	86750246	86750386	19587	19,15,6	0,0,3	8,5,34	1,4,2	328	149	0.00168094	0.0323235	1.0,1.0,0.476	0.784,0.362,0.885	0.148
14323	ENSMUSG00000029477	Morn3	5	-	123041082	123041240	123037675	123037860	123046630	123047005	14323	25,34,24	0,7,2	34,37,43	1,0,2	307	149	0.00169095	0.0324915	1.0,0.702,0.853	0.943,1.0,0.913	-0.1
9163	ENSMUSG00000024969	Mark2	19	-	7279985	7280012	7278041	7278086	7280997	7281255	9163	0,0,3	55,46,62	17,6,9	70,65,64	176	149	0.00170251	0.0326892	0.0,0.0,0.039	0.171,0.072,0.106	-0.103
12881	ENSMUSG00000059900	Tmem40	6	-	115738947	115739022	115736382	115736436	115742309	115742387	12881	3,1,3	5,4,6	2,0,0	13,9,14	224	149	0.00172437	0.0330594	0.285,0.143,0.25	0.093,0.0,0.0	0.195
16557	ENSMUSG00000021185	9030617O03Rik	12	+	100786137	100786246	100779077	100779310	100787615	100787672	16557	4,1,0	0,2,0	0,4,0	0,0,2	258	149	0.00172368	0.0330594	1.0,0.224,NA	NA,1.0,0.0	0.112
11818	ENSMUSG00000021906	Oxnad1	14	+	32085848	32086053	32085375	32085566	32091635	32091759	11818	33,55,45	0,0,0	39,44,33	4,0,9	354	149	0.00173846	0.0332799	1.0,1.0,1.0	0.804,1.0,0.607	0.196
28529	ENSMUSG00000004317	Clcn5	X	-	7318383	7318488	7316658	7316823	7319105	7319170	28529	5,0,0	0,0,3	1,0,0	2,4,0	254	149	0.00173723	0.0332799	1.0,NA,0.0	0.227,0.0,NA	0.387
27691	ENSMUSG00000026395	Ptprc	1	-	138117753	138117894	138116953	138117025	138120019	138120166	27691	1,6,16	6,4,1	11,13,8	1,3,0	290	149	0.0017801	0.0340516	0.079,0.435,0.892	0.85,0.69,1.0	-0.378
27490	ENSMUSG00000046337	Fam178b	1	-	36564830	36564908	36562695	36563020	36578518	36578644	27490	9,19,11	4,6,0	9,6,5	0,0,0	227	149	0.00178574	0.034134	0.596,0.675,1.0	1.0,1.0,1.0	-0.243
26057	ENSMUSG00000030987	Stim1	7	+	102428773	102428866	102427081	102427317	102430884	102430928	26057	19,13,19	68,49,33	5,19,6	62,51,114	242	149	0.00180245	0.0344276	0.147,0.14,0.262	0.047,0.187,0.031	0.095
3043	ENSMUSG00000000378	Ccm2	11	+	6569963	6570137	6546886	6547029	6584519	6584603	3043	112128217	15,13,14	252145135	8,0,10	323	149	0.00182611	0.0348537	0.775,0.82,0.877	0.936,1.0,0.862	-0.109
12842	ENSMUSG00000034518	Hmgxb4	8	+	74999998	75000113	74999812	74999891	75000649	75001584	12842	35,16,38	18,10,3	35,12,18	9,0,0	264	149	0.00184134	0.0350922	0.523,0.475,0.877	0.687,1.0,1.0	-0.271
4752	ENSMUSG00000044026	Slc35g1	19	+	38400433	38400614	38395979	38396301	38402639	38405607	4752	19,13,14	7,1,1	13,6,15	0,0,0	330	149	0.00184021	0.0350922	0.551,0.854,0.863	1.0,1.0,1.0	-0.244
7021	ENSMUSG00000028797	Tmem234	4	+	129601406	129601533	129600982	129601243	129601869	129601961	7021	66,53,46	25,36,40	61,51,81	21,19,23	276	149	0.00186754	0.035565	0.588,0.443,0.383	0.611,0.592,0.655	-0.148
33576	ENSMUSG00000037395	Rcor3	1	-	192108643	192108701	192098545	192101155	192116268	192116346	33576	14,22,12	13,8,5	8,10,1	16,8,7	207	149	0.00186943	0.0355746	0.437,0.664,0.633	0.265,0.474,0.093	0.301
6439	ENSMUSG00000041607	Mbp	18	+	82575600	82575633	82575171	82575207	82584111	82585637	6439	3,14,9	0,1,2	16,19,19	8,3,4	182	149	0.00187728	0.0356975	1.0,0.92,0.787	0.621,0.838,0.795	0.151
2925	ENSMUSG00000040570	Rundc3b	5	-	8512260	8512407	8494783	8494905	8520858	8521016	2925	1,0,2	0,0,1	0,0,0	1,1,3	296	149	0.0018788	0.0357	1.0,NA,0.502	0.0,0.0,0.0	0.751
2901	ENSMUSG00000018537	Pcgf2	11	-	97699205	97699300	97693415	97693568	97699535	97699581	2901	4,4,4	10,5,4	8,1,6	2,4,7	244	149	0.00191943	0.036445	0.196,0.328,0.379	0.71,0.132,0.344	-0.094
365	ENSMUSG00000109841	E330011O21Rik	16	-	78253436	78253467	78251772	78251888	78253612	78253771	365	1,0,0	0,1,3	1,3,3	0,0,8	180	149	0.00192572	0.0365374	1.0,0.0,0.0	1.0,1.0,0.237	-0.412
27757	ENSMUSG00000039176	Polg	7	-	79459512	79459585	79459173	79459300	79459688	79459871	27757	45,45,28	27,21,20	48,54,25	23,13,11	222	149	0.00195564	0.0370776	0.528,0.59,0.484	0.583,0.736,0.604	-0.107
31266	ENSMUSG00000090272	Mndal	1	-	173868199	173868319	173865398	173865557	173871377	173871545	31266	5,13,26	18,16,16	25,30,16	2,29,14	269	149	0.00197417	0.0374013	0.133,0.31,0.474	0.874,0.364,0.388	-0.236
2345	ENSMUSG00000002068	Ccne1	7	-	38103045	38103194	38102785	38102921	38106278	38106347	2345	4,6,3	0,0,0	9,2,0	4,1,0	298	149	0.00199464	0.0377612	1.0,1.0,1.0	0.529,0.5,NA	0.486
22988	ENSMUSG00000038495	Otud7b	3	+	96130230	96130343	96104526	96104819	96136473	96136624	22988	37,38,38	59,56,64	30,14,16	68,66,43	262	149	0.00200029	0.0378404	0.263,0.278,0.252	0.201,0.108,0.175	0.103
10429	ENSMUSG00000058486	Wdr91	6	-	34909676	34909827	34909446	34909540	34910696	34910836	10429	2,8,2	36,36,35	20,5,6	40,24,21	300	149	0.00201448	0.0380806	0.027,0.099,0.028	0.199,0.094,0.124	-0.088
31589	ENSMUSG00000074505	Fat3	9	-	15916935	15916995	15916203	15916239	15919163	15919277	31589	2,0,0	0,4,5	1,1,5	5,5,0	209	149	0.00217354	0.041027	1.0,0.0,0.0	0.125,0.125,1.0	-0.083
5729	ENSMUSG00000022295	Atp6v1c1	15	+	38686803	38686896	38682940	38683009	38687015	38687109	5729	158164219	2,7,5	175183215	15,10,28	242	149	0.0021726	0.041027	0.98,0.935,0.964	0.878,0.918,0.825	0.086
21021	ENSMUSG00000040483	Xaf1	11	+	72304665	72304861	72303326	72303462	72306563	72308768	21021	54,57,66	1,8,3	82,41,31	9,10,11	345	149	0.00218969	0.0413013	0.959,0.755,0.905	0.797,0.639,0.549	0.211
24251	ENSMUSG00000036617	Etl4	2	+	20805584	20805662	20798615	20798783	20807901	20808190	24251	2,1,0	10,8,11	3,6,1	5,5,3	227	149	0.00221334	0.0417169	0.116,0.076,0.0	0.283,0.441,0.18	-0.237
19644	ENSMUSG00000002781	Tmem143	7	+	45908106	45908237	45906917	45907112	45909321	45909601	19644	12,27,22	5,3,0	17,25,14	0,0,4	280	149	0.00221885	0.04179	0.561,0.827,1.0	1.0,1.0,0.651	-0.088
3379	ENSMUSG00000056770	Setd3	12	-	108160232	108160381	108158275	108158348	108162972	108163065	3379	124,134,97	44,50,57	124102133	50,38,26	298	149	0.00222992	0.0419676	0.585,0.573,0.46	0.554,0.573,0.719	-0.076
29964	ENSMUSG00000026074	Map4k4	1	+	40011649	40011841	40010556	40010677	40014105	40014223	29964	202316329	36,60,59	552362274	60,41,13	341	149	0.00225783	0.0424619	0.71,0.697,0.709	0.801,0.794,0.902	-0.127
145	ENSMUSG00000049357	4933408B17Rik	18	-	34584837	34584906	34580799	34580977	34592914	34593060	145	2,0,2	0,2,1	4,2,9	3,0,2	218	149	0.002314	0.0434863	1.0,0.0,0.578	0.477,1.0,0.755	-0.218
3997	ENSMUSG00000079179	Rab10os	12	+	3238833	3239009	3238028	3238112	3241521	3241578	3997	35,50,35	6,5,18	45,59,36	7,7,8	325	149	0.00232438	0.0436493	0.728,0.821,0.471	0.747,0.794,0.674	-0.065
34817	ENSMUSG00000030409	Dmpk	7	+	19092546	19092632	19091938	19092036	19092949	19093819	34817	167121229	43,31,43	195329214	59,68,108	235	149	0.00233459	0.043809	0.711,0.712,0.772	0.677,0.754,0.557	0.069
28755	ENSMUSG00000074165	Zfp788	7	+	41643332	41643432	41634679	41634710	41647490	41647617	28755	4,0,1	0,2,0	1,3,0	3,2,0	249	149	0.00234071	0.0438917	1.0,0.0,1.0	0.166,0.473,NA	0.347
7521	ENSMUSG00000026409	Pfkfb2	1	-	130697905	130698085	130691014	130691148	130698678	130698743	7521	45,49,27	2,12,8	29,32,29	7,10,12	329	149	0.00238153	0.0446245	0.911,0.649,0.605	0.652,0.592,0.523	0.133
17094	ENSMUSG00000022099	Dmtn	14	-	70617954	70618029	70617284	70617440	70618238	70618408	17094	15,21,23	11,25,25	32,12,17	10,23,10	224	149	0.00239508	0.0448456	0.476,0.358,0.38	0.68,0.258,0.531	-0.085
22436	ENSMUSG00000063889	Crem	18	-	3299161	3299308	3295321	3295416	3309645	3309900	22436	4,2,0	0,0,0	4,1,2	0,4,0	296	149	0.002401	0.0449237	1.0,1.0,NA	1.0,0.112,1.0	0.296
2510	ENSMUSG00000032468	Armc8	9	-	99551542	99551619	99537687	99537759	99568601	99568899	2510	54,40,46	3,1,2	65,44,52	8,11,3	226	149	0.00242917	0.0453846	0.922,0.963,0.938	0.843,0.725,0.92	0.112
26602	ENSMUSG00000029020	Mfn2	4	-	147902927	147903010	147898463	147898642	147903354	147903497	26602	9,24,14	49,60,58	4,57,5	57,18,41	232	149	0.00242764	0.0453846	0.106,0.204,0.134	0.043,0.67,0.073	-0.114
12300	ENSMUSG00000021140	Pcnx	12	+	81933530	81933715	81928241	81928374	81946930	81947021	12300	4,4,2	9,4,0	15,8,7	3,0,5	334	149	0.00243827	0.0455214	0.165,0.308,1.0	0.69,1.0,0.384	-0.2
9435	ENSMUSG00000038187	Btbd10	7	-	113351780	113351938	113335321	113335518	113368871	113368958	9435	5,13,12	10,11,6	10,16,23	11,10,9	307	149	0.00244707	0.0456525	0.195,0.365,0.493	0.306,0.437,0.554	-0.081
5798	ENSMUSG00000027291	Vps39	2	-	120346327	120346392	120345617	120345660	120350163	120350229	5798	41,50,41	1,0,0	46,50,31	2,4,5	214	149	0.00246089	0.0458769	0.966,1.0,1.0	0.941,0.897,0.812	0.105
16678	ENSMUSG00000054280	Prr14l	5	-	32844043	32844564	32835615	32835688	32854092	32854256	16678	38,60,21	0,5,0	40,32,17	4,0,3	670	149	0.00250387	0.0466444	1.0,0.727,1.0	0.69,1.0,0.558	0.16
11935	ENSMUSG00000090290	Tarbp1	8	-	126430821	126430903	126428880	126429052	126433847	126434044	11935	11,17,10	0,0,0	8,8,7	6,0,2	231	149	0.00250957	0.0467166	1.0,1.0,1.0	0.462,1.0,0.693	0.282
5085	ENSMUSG00000058192	Zfp846	9	+	20589456	20589558	20588508	20588635	20590812	20590884	5085	0,4,4	1,0,5	0,0,0	8,7,6	251	149	0.00253136	0.0470882	0.0,1.0,0.322	0.0,0.0,0.0	0.441
1069	ENSMUSG00000029095	Ablim2	5	+	35849515	35849569	35848803	35848905	35857127	35857180	1069	9,5,3	6,0,1	1,4,1	2,5,0	203	149	0.0025361	0.047142	0.524,1.0,0.688	0.268,0.37,1.0	0.191
7254	ENSMUSG00000110018	5430437J10Rik	15	+	5582298	5582420	5581172	5581268	5586974	5587037	7254	0,4,0	1,0,0	0,4,0	0,3,0	271	149	0.00256532	0.0476506	0.0,1.0,NA	NA,0.423,NA	0.077
7386	ENSMUSG00000055707	Klhl26	8	-	70455465	70455648	70450218	70452853	70476849	70476905	7386	60,49,41	2,0,0	31,29,46	7,0,0	332	149	0.00257154	0.0477316	0.931,1.0,1.0	0.665,1.0,1.0	0.089
30136	ENSMUSG00000020131	Pcsk4	10	-	80325232	80325405	80323853	80323954	80325582	80325671	30136	0,7,8	2,1,0	1,1,5	0,4,0	322	149	0.0026084	0.0483808	0.0,0.764,1.0	1.0,0.104,1.0	-0.113
14010	ENSMUSG00000032370	Lactb	9	-	66967678	66967844	66955392	66956200	66970581	66970936	14010	31,31,36	2,1,2	40,41,39	8,4,4	315	149	0.00262221	0.0485667	0.88,0.936,0.895	0.703,0.829,0.822	0.119
17274	ENSMUSG00000025237	Parp6	9	+	59641023	59641810	59640039	59640149	59648829	59648909	17274	29,24,23	6,8,6	29,51,20	15,18,7	936	149	0.00262103	0.0485667	0.435,0.323,0.379	0.235,0.311,0.313	0.093
7644	ENSMUSG00000053916	Nanp	2	-	151038615	151038709	151030756	151030916	151039236	151039362	7644	0,0,0	0,49,0	0,1,2	0,0,0	243	149	0.0026406	0.048872	NA,0.0,NA	NA,1.0,1.0	-1
26568	ENSMUSG00000039480	Nt5dc1	10	-	34398113	34398195	34324287	34324462	34399737	34399817	26568	7,10,5	5,1,6	17,18,29	4,1,1	231	149	0.00265205	0.0490485	0.475,0.866,0.35	0.733,0.921,0.949	-0.304
7874	ENSMUSG00000053835	H2-T24	17	-	36014556	36014696	36005694	36006789	36017240	36017537	7874	33,42,57	1,12,21	6,26,0	11,7,7	289	149	0.00266415	0.0492368	0.944,0.643,0.583	0.219,0.657,0.0	0.431
10592	ENSMUSG00000091523	AU040972	11	-	79483637	79483718	79483383	79483564	79483945	79484031	10592	1,0,0	2,0,0	1,0,0	0,0,0	230	149	0.00268102	0.049513	0.245,NA,NA	1.0,NA,NA	-0.755
4873	ENSMUSG00000087030	Gm16143	10	-	63056647	63056819	63055602	63055860	63057359	63057467	4873	1,6,1	2,5,2	1,4,7	0,5,17	321	149	0.00270715	0.0499596	0.188,0.358,0.188	1.0,0.271,0.16	-0.232

## Sheet: MXE
Supplementary Data 1. Men1-regulated ASEs were identified from Men1f/f and Men1Δ/Δ mouse lung tissues.
ID	GeneID	geneSymbol	chr	strand	1stExonStart_0base	1stExonEnd	2ndExonStart_0base	2ndExonEnd	upstreamES	upstreamEE	downstreamES	downstreamEE	ID	IC_SAMPLE_1	SC_SAMPLE_1	IC_SAMPLE_2	SC_SAMPLE_2	IncFormLen	SkipFormLen	PValue	FDR	IncLevel1	IncLevel2	IncLevelDifference
1073	ENSMUSG00000001036	Epn2	11	-	61548007	61548042	61553509	61553579	61546691	61546911	61565821	61565894	1073	3,2,1	5,8,1	2,0,2	0,1,0	219	184	1.51696e-111	4.24294e-108	0.335,0.174,0.457	1.0,0.0,1.0	-0.345
509	ENSMUSG00000024242	Map4k3	17	-	80630414	80630473	80636719	80636798	80624055	80624114	80644131	80644242	509	31,30,25	6,4,8	20,9,15	19,30,8	228	208	3.64394e-103	5.09606e-100	0.825,0.872,0.74	0.49,0.215,0.631	0.367
2589	ENSMUSG00000030882	Dnhd1	7	+	105685940	105686139	105686493	105686588	105685716	105685844	105687177	105687385	2589	4,4,1	0,2,0	3,0,4	5,3,4	348	244	7.73205e-100	7.20885e-97	1.0,0.584,1.0	0.296,0.0,0.412	0.625
743	ENSMUSG00000023349	Clec4n	6	+	123230503	123230593	123232092	123232194	123229856	123230043	123235443	123235595	743	6,8,26	3,1,5	9,13,4	7,18,6	239	251	8.37695e-82	5.85758e-79	0.677,0.894,0.845	0.575,0.431,0.412	0.333
2061	ENSMUSG00000020461	Clhc1	11	+	29569200	29569375	29571649	29571852	29563849	29563956	29575344	29575524	2061	1,1,0	0,0,1	0,0,1	2,1,1	324	352	1.47366e-77	8.24364e-75	1.0,1.0,0.0	0.0,0.0,0.521	0.493
835	ENSMUSG00000011171	Vipr2	12	+	116142753	116142883	116142949	116142991	116139147	116139239	116144136	116146261	835	17,9,8	13,7,7	14,1,0	2,0,0	279	191	1.07945e-57	5.03205e-55	0.472,0.468,0.439	0.827,1.0,NA	-0.454
833	ENSMUSG00000004462	Tbccd1	16	-	22818380	22818528	22825765	22826132	22813214	22813956	22833877	22834033	833	58,55,66	34,52,27	31,23,22	39,47,20	516	297	6.18988e-52	2.4733e-49	0.495,0.378,0.585	0.314,0.22,0.388	0.179
1773	ENSMUSG00000021481	Zfp346	13	+	55113677	55113770	55115482	55115624	55113035	55113139	55122329	55122515	1773	41,61,57	17,13,9	44,30,47	6,1,0	242	291	3.10927e-51	1.08708e-48	0.744,0.849,0.884	0.898,0.973,1.0	-0.131
2780	ENSMUSG00000049676	Catsperg1	7	-	29206804	29206949	29210479	29210533	29202263	29202435	29210641	29210925	2780	2,0,1	2,4,0	4,3,2	2,0,0	203	294	1.1897e-47	3.69732e-45	0.592,0.0,1.0	0.743,1.0,1.0	-0.384
220	ENSMUSG00000037989	Wnk2	13	-	49044373	49044418	49051356	49051527	49042627	49042866	49052558	49052773	220	6,10,8	0,1,1	0,8,10	0,8,4	320	194	1.59318e-47	4.45614e-45	1.0,0.858,0.829	NA,0.377,0.602	0.406
1838	ENSMUSG00000056486	Chn1	2	-	73679614	73679903	73706918	73707032	73659679	73659757	73710454	73710486	1838	17,10,14	13,26,25	10,2,4	23,19,29	263	438	3.06805e-44	7.80122e-42	0.685,0.39,0.483	0.42,0.149,0.187	0.267
1811	ENSMUSG00000068457	Uty	Y	-	1137657	1137732	1137806	1137871	1136847	1136996	1151947	1152153	1811	15,14,7	8,9,14	5,18,0	29,17,0	214	224	4.29725e-43	1.00162e-40	0.662,0.62,0.344	0.153,0.526,NA	0.202
2874	ENSMUSG00000022378	Fam49b	15	-	63956599	63956682	63970929	63970968	63950005	63950127	63997897	63997969	2874	1,3,3	21,33,43	15,5,3	40,29,12	188	232	1.28927e-42	2.77391e-40	0.056,0.101,0.079	0.316,0.175,0.236	-0.164
317	ENSMUSG00000019856	Fam184a	10	-	53640944	53641062	53646982	53647129	53633365	53633715	53647571	53647756	317	14,21,19	1,3,1	14,19,5	2,14,0	296	267	1.92816e-41	3.85219e-39	0.927,0.863,0.945	0.863,0.55,1.0	0.107
1117	ENSMUSG00000027695	Pld1	3	+	28039775	28039834	28041184	28041277	28031236	28031302	28044943	28045096	1117	11,2,8	3,10,3	1,5,0	7,7,5	208	242	6.6115e-41	1.23282e-38	0.81,0.189,0.756	0.143,0.454,0.0	0.386
1347	ENSMUSG00000022498	Txndc11	16	-	11104565	11104659	11116794	11116924	11093815	11093928	11122669	11122767	1347	45,36,37	10,11,14	80,63,50	7,6,6	279	243	5.60446e-38	9.79729e-36	0.797,0.74,0.697	0.909,0.901,0.879	-0.152
1075	ENSMUSG00000001036	Epn2	11	-	61553509	61553579	61565821	61565894	61548007	61548042	61579566	61579658	1075	4,7,1	2,2,0	2,1,0	1,2,2	222	219	2.66267e-37	4.38088e-35	0.664,0.775,1.0	0.664,0.33,0.0	0.482
181	ENSMUSG00000040473	Cfap69	5	-	5619166	5619215	5621919	5622043	5618947	5619069	5625749	5625927	181	26,42,19	3,5,1	17,30,19	9,12,3	273	198	1.00986e-36	1.56473e-34	0.863,0.859,0.932	0.578,0.645,0.821	0.203
2554	ENSMUSG00000041491	Cep78	19	-	15959531	15959700	15962371	15962449	15955773	15956403	15969071	15969200	2554	12,10,25	17,19,21	11,7,19	28,38,41	227	318	1.06292e-36	1.56473e-34	0.497,0.424,0.625	0.355,0.205,0.394	0.197
602	ENSMUSG00000070871	Ccnyl1	1	+	64708377	64708478	64711417	64711453	64702345	64702380	64713110	64713162	602	4,6,6	0,3,0	8,3,7	3,5,2	250	185	8.1988e-36	1.1466e-33	1.0,0.597,1.0	0.664,0.307,0.721	0.302
970	ENSMUSG00000022838	Eaf2	16	-	36810471	36810608	36824657	36824752	36808014	36808160	36828050	36828261	970	0,2,0	0,3,2	6,8,11	2,2,6	244	286	5.65326e-35	7.5296e-33	NA,0.439,0.0	0.779,0.824,0.682	-0.542
2073	ENSMUSG00000027200	Sema6d	2	+	124660704	124660761	124662203	124662371	124660282	124660344	124664020	124667769	2073	3,17,9	8,14,12	6,6,1	25,13,5	206	317	2.37917e-32	3.02479e-30	0.366,0.651,0.536	0.27,0.415,0.235	0.211
652	ENSMUSG00000029458	Brap	5	+	121663295	121663491	121665098	121665288	121661999	121662161	121672084	121672198	652	64,90,116	32,50,39	116,100,87	26,22,17	345	339	2.61141e-32	3.17571e-30	0.663,0.639,0.745	0.814,0.817,0.834	-0.139
639	ENSMUSG00000032384	Csnk1g1	9	+	65973478	65973519	65980902	65980972	65958328	65958721	65999394	65999546	639	6,8,2	8,4,2	2,3,1	13,1,5	190	219	3.98812e-31	4.64782e-29	0.464,0.697,0.535	0.151,0.776,0.187	0.194
2533	ENSMUSG00000030451	Herc2	7	+	56050855	56050948	56067983	56068098	56050252	56050302	56072292	56072430	2533	8,5,2	16,8,9	17,12,7	13,5,12	242	264	1.16814e-29	1.30691e-27	0.353,0.405,0.195	0.588,0.724,0.389	-0.249
2476	ENSMUSG00000035778	Ggta1	2	-	35414218	35414284	35416471	35416507	35413325	35413427	35422179	35422268	2476	1,3,3	7,4,11	2,0,0	16,14,2	185	215	1.68688e-29	1.8147e-27	0.142,0.466,0.241	0.127,0.0,0.0	0.241
2477	ENSMUSG00000029860	Zyx	6	+	42356431	42356610	42357312	42357433	42356161	42356331	42357851	42358392	2477	374335475	561663727	612335217	1485942555	328	270	4.00141e-28	4.14517e-26	0.354,0.294,0.35	0.253,0.226,0.243	0.092
725	ENSMUSG00000038860	Garnl3	2	-	33018500	33018616	33022661	33022768	33016684	33016789	33023488	33023534	725	8,1,1	5,7,8	6,5,6	6,3,2	256	265	4.60297e-28	4.59804e-26	0.624,0.129,0.115	0.509,0.633,0.756	-0.343
2576	ENSMUSG00000062115	Rai1	11	+	60140240	60140370	60185095	60190622	60105012	60105394	60193938	60194032	2576	49,43,30	197820821425	32,11,16	182414221647	279	5676	6.08429e-28	5.8682e-26	0.335,0.296,0.3	0.263,0.136,0.165	0.122
1740	ENSMUSG00000025461	Cd163l1	7	+	140229034	140229058	140229714	140229882	140228503	140228818	140230299	140230471	1740	1,1,1	17,9,23	4,6,3	18,29,25	173	317	1.04782e-27	9.76916e-26	0.097,0.169,0.074	0.289,0.275,0.18	-0.135
1268	ENSMUSG00000048402	Gli2	1	-	118866571	118866757	119002039	119002206	118855435	118855637	119053301	119053339	1268	1,4,0	10,3,0	0,1,2	9,1,1	316	335	1.31665e-25	1.18795e-23	0.096,0.586,NA	0.0,0.515,0.68	-0.057
606	ENSMUSG00000042810	Krba1	6	+	48406296	48406431	48406833	48407007	48405233	48405389	48407672	48407822	606	34,21,12	32,24,34	17,14,18	56,36,40	284	323	3.2997e-25	2.88415e-23	0.547,0.499,0.286	0.257,0.307,0.339	0.143
2833	ENSMUSG00000020740	Gga3	11	-	115591629	115591753	115592431	115592530	115591262	115591366	115594705	115594781	2833	36,46,22	28,42,29	50,44,33	18,23,24	248	273	7.47638e-24	6.3368e-22	0.586,0.547,0.455	0.754,0.678,0.602	-0.149
9	ENSMUSG00000008575	Nfib	4	-	82310302	82310391	82323544	82323710	82296047	82296811	82327728	82327913	9	15,10,15	0,5,0	6,7,8	5,5,8	315	238	9.41415e-24	7.74453e-22	1.0,0.602,1.0	0.476,0.514,0.43	0.394
172	ENSMUSG00000028126	Pip5k1a	3	-	95072402	95072520	95073992	95074123	95071889	95072042	95078101	95078182	172	42,62,35	18,26,17	46,26,42	38,26,28	280	267	2.11534e-22	1.69046e-20	0.69,0.695,0.663	0.536,0.488,0.589	0.145
716	ENSMUSG00000029176	Anapc4	5	+	52857170	52857227	52859112	52859206	52856807	52856864	52861242	52861340	716	18,25,10	54,58,64	20,45,18	36,70,41	206	243	2.42343e-22	1.88287e-20	0.282,0.337,0.156	0.396,0.431,0.341	-0.131
2143	ENSMUSG00000071337	Tia1	6	+	86419100	86419133	86419693	86419812	86418877	86418932	86420323	86420411	2143	10,2,5	0,2,7	3,2,17	0,1,2	182	268	1.91916e-21	1.45078e-19	1.0,0.596,0.513	1.0,0.747,0.926	-0.188
980	ENSMUSG00000071392	Ect2l	10	-	18157100	18157226	18159749	18159853	18144555	18144642	18161426	18161609	980	21,23,19	6,11,0	27,20,38	16,14,19	253	275	2.33914e-21	1.72173e-19	0.792,0.694,1.0	0.647,0.608,0.685	0.182
3035	ENSMUSG00000062861	Zfp28	7	+	6384174	6384266	6389432	6389559	6383530	6383601	6389753	6389849	3035	30,13,15	5,4,7	9,13,10	13,6,4	241	276	3.72322e-21	2.67022e-19	0.873,0.788,0.71	0.442,0.713,0.741	0.158
1491	ENSMUSG00000025237	Parp6	9	+	59639763	59639812	59640039	59640149	59637633	59637701	59648829	59648909	1491	13,17,20	5,5,5	13,23,12	14,15,5	198	259	5.7277e-21	4.00509e-19	0.773,0.816,0.84	0.548,0.667,0.758	0.152
38	ENSMUSG00000024050	Wiz	17	-	32378839	32379118	32381055	32381156	32367823	32368147	32387572	32387817	38	9,8,9	13,5,4	21,3,8	3,3,4	250	428	3.34675e-20	2.28314e-18	0.542,0.733,0.794	0.923,0.631,0.774	-0.086
1283	ENSMUSG00000044573	Acp1	12	-	30904717	30904831	30904869	30904983	30897744	30897806	30905068	30905142	1283	38,47,73	92118116	93,66,85	135,92,90	263	263	4.73536e-20	3.15353e-18	0.292,0.285,0.386	0.408,0.418,0.486	-0.116
2513	ENSMUSG00000041670	Rims1	1	-	22630411	22630480	22726929	22727010	22596370	22596584	22805560	22805724	2513	0,4,2	0,0,2	0,0,2	0,1,0	230	218	7.26738e-20	4.72717e-18	NA,1.0,0.487	NA,0.0,1.0	0.244
1866	ENSMUSG00000031865	Dctn1	6	+	83183298	83183333	83189076	83189268	83183058	83183137	83189547	83189582	1866	59,55,44	42,62,62	45,29,31	67,52,65	184	341	1.28739e-19	8.18373e-18	0.722,0.622,0.568	0.555,0.508,0.469	0.127
2694	ENSMUSG00000020166	Cnot2	10	-	116517316	116517383	116527826	116527949	116501191	116501317	116537220	116537448	2694	20,19,9	1,2,2	8,13,8	1,5,4	272	216	1.69158e-19	1.05141e-17	0.941,0.883,0.781	0.864,0.674,0.614	0.151
1231	ENSMUSG00000034832	Tet3	6	-	83402666	83404824	83441216	83441273	83385984	83386075	83454749	83455480	1231	2,2,1	526530291	9,7,2	535388356	206	2307	2.1186e-19	1.2882e-17	0.041,0.041,0.037	0.159,0.168,0.059	-0.089
2596	ENSMUSG00000031878	Nae1	8	-	104527377	104527449	104528186	104528217	104527082	104527162	104530055	104530116	2596	29,32,18	26,35,23	46,31,39	23,19,26	180	221	2.18796e-19	1.30207e-17	0.578,0.529,0.49	0.711,0.667,0.648	-0.143
1928	ENSMUSG00000029192	Tbc1d14	5	-	36508359	36508431	36512453	36512548	36507577	36507706	36514038	36514119	1928	31,24,20	20,17,13	27,28,30	6,13,10	244	221	2.3062e-18	1.34384e-16	0.584,0.561,0.582	0.803,0.661,0.731	-0.156
2716	ENSMUSG00000098950	Gm28036	2	-	156096417	156098372	156103348	156103397	156079338	156079464	156111785	156111901	2716	40,52,38	222254229	48,33,41	412355290	198	2104	4.44944e-18	2.53981e-16	0.657,0.685,0.638	0.553,0.497,0.6	0.11
1804	ENSMUSG00000048924	Ccdc125	13	+	100682766	100682844	100684285	100684371	100681780	100681867	100687108	100687191	1804	5,3,4	5,5,7	14,7,1	1,3,6	227	235	7.56281e-18	4.23063e-16	0.509,0.383,0.372	0.935,0.707,0.147	-0.175
2897	ENSMUSG00000027806	Tsc22d2	3	+	58428227	58428299	58437316	58437475	58417483	58417613	58459330	58459382	2897	1,2,0	4,5,0	0,4,2	1,2,1	221	308	8.54116e-18	4.68424e-16	0.258,0.358,NA	0.0,0.736,0.736	-0.183
1149	ENSMUSG00000038453	Srcin1	11	-	97542533	97542557	97548879	97548978	97537043	97537239	97551676	97551978	1149	22,24,14	7,3,2	22,17,26	4,12,12	248	173	1.07224e-17	5.76741e-16	0.687,0.848,0.83	0.793,0.497,0.602	0.158
2686	ENSMUSG00000038658	Ric1	19	+	29584174	29584213	29584466	29584577	29579764	29579968	29585780	29585870	2686	1,1,1	19,9,8	6,2,3	16,20,18	188	260	1.85923e-17	9.81184e-16	0.068,0.133,0.147	0.342,0.121,0.187	-0.101
3126	ENSMUSG00000022899	Slc15a2	16	-	36752271	36752376	36752992	36753139	36751777	36751954	36753695	36753792	3126	29,75,77	24,40,64	92,72,32	43,23,17	296	254	2.79619e-17	1.44832e-15	0.509,0.617,0.508	0.647,0.729,0.618	-0.12
228	ENSMUSG00000060550	H2-Q7	17	+	35442266	35442551	35442677	35442794	35439908	35440184	35442966	35442999	228	41,92,130	18,26,45	209,93,81	45,15,16	434	266	7.43011e-17	3.77855e-15	0.583,0.684,0.639	0.74,0.792,0.756	-0.127
2490	ENSMUSG00000025221	Kcnip2	19	-	45794479	45794587	45794739	45794810	45794198	45794303	45794977	45795047	2490	0,1,2	1,2,2	0,2,0	0,2,5	220	257	8.30467e-17	4.14789e-15	0.0,0.369,0.539	NA,0.539,0.0	0.033
585	ENSMUSG00000021147	Wdr37	13	-	8835296	8835438	8836782	8837023	8820410	8820545	8842729	8842806	585	22,35,33	13,23,22	57,57,34	17,22,14	390	291	1.14702e-16	5.62844e-15	0.558,0.532,0.528	0.714,0.659,0.644	-0.133
2785	ENSMUSG00000026743	Mllt10	2	+	18101457	18101512	18109781	18109891	18071124	18071204	18122244	18122348	2785	15,18,17	15,15,8	20,13,9	14,20,27	204	259	2.02759e-16	9.77789e-15	0.559,0.604,0.73	0.645,0.452,0.297	0.166
2422	ENSMUSG00000024293	Esco1	18	-	10595675	10595875	10596338	10596441	10585977	10586041	10610025	10610109	2422	17,7,8	5,6,4	14,4,3	10,8,7	252	349	3.25868e-16	1.54484e-14	0.825,0.618,0.735	0.66,0.409,0.372	0.246
1460	ENSMUSG00000019087	Atp6ap1	X	+	74300577	74300688	74301960	74302021	74300249	74300324	74302361	74302600	1460	228255261	82,81,85	183197195	82,112,98	260	210	3.73117e-15	1.73935e-13	0.692,0.718,0.713	0.643,0.587,0.616	0.092
674	ENSMUSG00000037415	Ranbp10	8	-	105775959	105776072	105779826	105780011	105774534	105774643	105782279	105782302	674	33,42,15	20,20,15	17,21,11	19,19,16	334	262	4.43133e-15	2.03187e-13	0.564,0.622,0.44	0.412,0.464,0.35	0.133
508	ENSMUSG00000024242	Map4k3	17	-	80624055	80624114	80630414	80630473	80618556	80618595	80636719	80636798	508	21,17,18	25,34,26	11,7,9	42,51,23	208	208	9.02469e-15	4.0713e-13	0.457,0.333,0.409	0.208,0.121,0.281	0.196
1810	ENSMUSG00000068457	Uty	Y	-	1224496	1224546	1239710	1239819	1199454	1199513	1245155	1245219	1810	11,7,8	7,7,1	13,10,0	4,3,0	258	199	1.43604e-14	6.37556e-13	0.548,0.435,0.861	0.715,0.72,NA	-0.103
3075	ENSMUSG00000037686	Aspg	12	+	112112980	112113092	112114379	112114505	112112191	112112300	112115566	112115650	3075	2,2,0	4,8,2	0,3,4	0,7,11	261	275	1.55945e-14	6.81528e-13	0.345,0.208,0.0	NA,0.311,0.277	-0.11
548	ENSMUSG00000058704	Memo1	17	-	74241904	74242016	74244974	74245087	74225431	74225574	74255227	74255296	548	40,46,59	30,31,21	62,65,66	28,22,14	262	261	3.71358e-14	1.59798e-12	0.57,0.596,0.737	0.688,0.746,0.824	-0.118
2161	ENSMUSG00000028621	Cyb5rl	4	+	107069095	107069211	107070115	107070547	107068611	107068823	107070869	107071018	2161	2,3,2	11,14,7	6,7,17	9,15,40	265	581	5.06441e-14	2.14624e-12	0.285,0.32,0.385	0.594,0.506,0.482	-0.197
1405	ENSMUSG00000041757	Plekha6	1	+	133294562	133294708	133298919	133299043	133293953	133294087	133299708	133303435	1405	57,53,46	30,30,13	85,63,61	26,19,11	295	273	9.47663e-14	3.95614e-12	0.637,0.62,0.766	0.752,0.754,0.837	-0.107
628	ENSMUSG00000028344	Invs	4	+	48385104	48385272	48389958	48390139	48382104	48382278	48392583	48392693	628	6,6,1	5,5,7	8,6,7	4,3,5	317	330	1.66554e-13	6.85077e-12	0.555,0.555,0.129	0.676,0.676,0.593	-0.235
1456	ENSMUSG00000025217	Btrc	19	+	45423132	45423240	45456532	45456610	45406544	45406586	45471014	45471104	1456	15,35,9	10,13,10	12,8,16	10,14,14	257	227	3.52481e-13	1.42883e-11	0.57,0.704,0.443	0.515,0.335,0.502	0.122
2440	ENSMUSG00000108815	AC149222.1	7	+	127801460	127801616	127801833	127801942	127801074	127801246	127802013	127802022	2440	91137143	33,43,58	139,182,79	26,26,34	305	258	5.79317e-13	2.31479e-11	0.7,0.729,0.676	0.819,0.856,0.663	-0.078
313	ENSMUSG00000033411	Ctdspl2	2	+	121978891	121979041	121981151	121981364	121977330	121977469	121986948	121987027	313	16,22,25	35,27,29	20,11,16	23,9,7	299	362	6.5594e-13	2.58403e-11	0.356,0.497,0.511	0.513,0.597,0.735	-0.16
2536	ENSMUSG00000054252	Fgfr3	5	+	33731280	33731431	33732116	33732261	33730143	33730334	33732721	33732912	2536	123162164	210311266	238248321	297244132	300	294	7.23143e-13	2.80921e-11	0.365,0.338,0.377	0.44,0.499,0.704	-0.188
2570	ENSMUSG00000020516	Rps6kb1	11	-	86516743	86516987	86517349	86517392	86513982	86516191	86517582	86517640	2570	4,7,2	7,9,1	7,5,0	11,11,11	192	393	1.12674e-12	4.31713e-11	0.539,0.614,0.804	0.566,0.482,0.0	0.303
350	ENSMUSG00000029290	Zfp326	5	+	105878748	105878793	105886186	105886222	105876564	105876698	105886316	105886428	350	7,17,8	4,14,8	25,11,20	12,5,6	194	185	1.52137e-12	5.75036e-11	0.625,0.537,0.488	0.665,0.677,0.761	-0.151
2824	ENSMUSG00000024135	Srbd1	17	-	86102842	86103000	86109226	86109334	86099204	86099295	86115192	86115296	2824	7,8,3	5,13,14	3,3,5	17,13,13	257	307	1.69534e-12	6.32247e-11	0.626,0.424,0.204	0.174,0.216,0.315	0.183
2109	ENSMUSG00000035126	Wdr78	4	-	103062295	103062447	103066259	103066486	103059877	103060035	103072648	103075619	2109	65,69,53	43,48,25	60,57,108	58,39,119	376	301	2.58714e-12	9.52137e-11	0.548,0.535,0.629	0.453,0.539,0.421	0.1
2655	ENSMUSG00000035696	Rnf38	4	-	44158902	44159052	44187448	44187519	44152433	44152553	44233542	44233789	2655	29,28,8	11,15,4	67,35,21	6,10,0	220	299	3.46819e-12	1.25981e-10	0.782,0.717,0.731	0.938,0.826,1.0	-0.178
1103	ENSMUSG00000057246	BC051142	17	+	34417478	34417533	34417971	34418104	34416466	34416604	34418854	34418941	1103	3,7,4	2,1,1	0,0,0	1,1,2	204	282	4.52273e-12	1.62181e-10	0.675,0.906,0.847	0.0,0.0,0.0	0.809
3007	ENSMUSG00000023079	Gtf2ird1	5	-	134360953	134361146	134363181	134363374	134360237	134360275	134363901	134363979	3007	14,22,35	5,44,7	23,19,23	8,11,6	342	342	5.58285e-12	1.97661e-10	0.737,0.333,0.833	0.742,0.633,0.793	-0.088
49	ENSMUSG00000031105	Slc25a14	X	+	48623961	48624197	48628135	48628183	48623577	48623828	48629251	48629345	49	4,5,3	2,6,0	4,3,1	8,4,5	385	197	7.42e-12	2.59422e-10	0.506,0.299,1.0	0.204,0.277,0.093	0.41
2290	ENSMUSG00000024713	Pcsk5	19	-	17752062	17752176	17793628	17793733	17714757	17714901	17836954	17837632	2290	14,10,21	13,8,23	4,3,0	8,5,1	254	263	1.0883e-11	3.75798e-10	0.527,0.564,0.486	0.341,0.383,0.0	0.284
2129	ENSMUSG00000042333	Tnfrsf14	4	-	154925262	154925418	154926598	154926724	154924413	154924504	154927138	154927247	2129	47,41,34	51,41,45	73,65,33	61,51,13	275	305	1.31784e-11	4.49513e-10	0.505,0.526,0.456	0.57,0.586,0.738	-0.136
1046	ENSMUSG00000040785	Ttc3	16	+	94385335	94385423	94387336	94387390	94384783	94384934	94388264	94388385	1046	11,7,6	1,6,0	11,3,27	2,4,0	237	203	1.35539e-11	4.5675e-10	0.904,0.5,1.0	0.825,0.391,1.0	0.063
248	ENSMUSG00000012114	Med15	16	-	17671544	17671673	17673068	17673398	17655677	17655805	17674404	17674658	248	52,56,63	7,12,7	74,48,42	22,21,14	479	278	1.47902e-11	4.92478e-10	0.812,0.73,0.839	0.661,0.57,0.635	0.172
2081	ENSMUSG00000001870	Ltbp1	17	+	75151264	75151434	75179036	75179204	75065910	75066202	75225155	75225380	2081	27,14,16	31,12,34	9,12,2	26,12,23	319	317	1.54335e-11	5.07854e-10	0.464,0.537,0.319	0.256,0.498,0.08	0.162
2564	ENSMUSG00000098008	A930001A20Rik	3	+	14974485	14974669	14977958	14978134	14971200	14971348	15001869	15002727	2564	5,11,8	2,21,4	5,11,17	6,1,11	333	325	2.82443e-11	9.18596e-10	0.709,0.338,0.661	0.449,0.915,0.601	-0.086
1770	ENSMUSG00000032525	Nktr	9	+	121751666	121751762	121752406	121752463	121748030	121750886	121752990	121753092	1770	84,104,88	16,7,6	91,84,64	10,19,21	245	206	4.66223e-11	1.49888e-09	0.815,0.926,0.925	0.884,0.788,0.719	0.092
2941	ENSMUSG00000031712	Il15	8	-	82402289	82402404	82402738	82402873	82379488	82379615	82402968	82403209	2941	6,6,5	0,4,2	3,7,1	4,4,1	284	264	4.78949e-11	1.52229e-09	1.0,0.582,0.699	0.411,0.619,0.482	0.256
2379	ENSMUSG00000029403	Cdkl2	5	-	92037167	92037362	92039237	92039436	92033578	92033757	92042798	92043041	2379	16,32,20	20,52,29	27,8,22	39,39,62	348	344	6.14376e-11	1.9308e-09	0.442,0.378,0.405	0.406,0.169,0.26	0.13
250	ENSMUSG00000012114	Med15	16	-	17680548	17680761	17683158	17683188	17674404	17674658	17685452	17685504	250	14,23,28	55,53,41	51,21,16	37,44,40	179	362	6.79751e-11	2.11252e-09	0.34,0.467,0.58	0.736,0.491,0.447	-0.096
2871	ENSMUSG00000024789	Jak2	19	+	29288673	29288801	29291166	29291301	29287900	29288087	29294855	29294943	2871	43,39,35	22,46,24	48,47,42	15,26,21	277	284	1.50641e-10	4.63015e-09	0.667,0.465,0.599	0.766,0.65,0.672	-0.119
1981	ENSMUSG00000010755	Cars	7	-	143559127	143559211	143561858	143561926	143557229	143558006	143562960	143563041	1981	21,35,44	86100145	16,48,29	141200178	217	233	3.30455e-10	1.00465e-08	0.208,0.273,0.246	0.109,0.205,0.149	0.088
1165	ENSMUSG00000039968	Rsbn1l	5	-	20902287	20902455	20905779	20905922	20895590	20896901	20908106	20908244	1165	22,24,14	43,53,35	31,35,22	48,47,26	292	317	3.98728e-10	1.19919e-08	0.357,0.33,0.303	0.412,0.447,0.479	-0.116
638	ENSMUSG00000070883	Ccdc173	2	-	69776129	69776269	69778059	69778216	69761721	69761886	69781638	69781832	638	20,11,11	7,19,6	12,18,40	2,13,14	306	289	4.65575e-10	1.38533e-08	0.73,0.353,0.634	0.85,0.567,0.73	-0.143
1089	ENSMUSG00000030852	Tacc2	7	+	130674601	130674739	130716702	130716839	130646242	130646430	130728522	130729828	1089	29,25,12	28,17,8	29,19,35	6,17,16	287	286	5.72988e-10	1.687e-08	0.508,0.594,0.599	0.828,0.527,0.686	-0.113
1922	ENSMUSG00000057092	Fxyd3	7	-	31071291	31071366	31072074	31072098	31071161	31071198	31072180	31072213	1922	2,8,10	16,60,26	0,2,0	15,33,23	173	224	8.90557e-10	2.59468e-08	0.139,0.147,0.332	0.0,0.073,0.0	0.182
2938	ENSMUSG00000096141	Dnah7a	1	-	53503503	53504376	53518620	53518840	53501477	53501707	53521097	53521224	2938	11,11,1	25,23,11	10,3,18	57,34,52	369	1022	9.27942e-10	2.67573e-08	0.549,0.57,0.201	0.327,0.196,0.489	0.103
290	ENSMUSG00000055322	Tns1	1	-	73935897	73935936	73936331	73936355	73927911	73928110	73937224	73937317	290	16,9,0	0,0,1	7,9,15	0,16,0	173	188	9.94708e-10	2.83898e-08	1.0,1.0,0.0	1.0,0.379,1.0	-0.126
457	ENSMUSG00000061759	Armt1	10	+	4434827	4434933	4439491	4439736	4432466	4432711	4450646	4450809	457	2,11,5	6,27,29	10,3,11	22,16,7	255	394	1.0439e-09	2.94929e-08	0.34,0.386,0.21	0.413,0.225,0.708	-0.137
2444	ENSMUSG00000028573	Fggy	4	+	95844072	95844193	95849581	95849676	95837584	95837659	95922924	95922986	2444	11,13,21	19,35,27	23,14,28	20,33,18	270	244	1.1419e-09	3.19389e-08	0.343,0.251,0.413	0.51,0.277,0.584	-0.121
564	ENSMUSG00000029823	Luc7l2	6	+	38554979	38555063	38568846	38568917	38551842	38551908	38570509	38570604	564	26,25,10	19,21,9	22,10,13	20,17,23	233	220	1.31055e-09	3.62931e-08	0.564,0.529,0.512	0.509,0.357,0.348	0.13
145	ENSMUSG00000037736	Limch1	5	+	66953668	66953775	66959587	66959618	66881898	66881968	66961156	66961267	145	27,44,31	50,70,44	15,2,3	51,4,8	256	180	1.36669e-09	3.74767e-08	0.275,0.307,0.331	0.171,0.26,0.209	0.091
217	ENSMUSG00000026867	Gapvd1	2	-	34704635	34704713	34706019	34706139	34704165	34704530	34706697	34706832	217	31,33,25	16,21,15	36,18,33	28,23,30	269	227	1.49228e-09	4.05234e-08	0.62,0.57,0.584	0.52,0.398,0.481	0.125
2967	ENSMUSG00000032478	Nme6	9	+	109839607	109839710	109841475	109841515	109833195	109833295	109841926	109842087	2967	1,6,4	8,10,7	0,1,1	4,18,10	252	189	2.16779e-09	5.8301e-08	0.086,0.31,0.3	0.0,0.04,0.07	0.195
2700	ENSMUSG00000026319	2310035C23Rik	1	+	105740434	105740517	105741012	105741095	105735922	105736022	105741296	105741360	2700	13,4,20	8,16,5	21,18,23	11,15,1	232	232	2.49811e-09	6.59172e-08	0.619,0.2,0.8	0.656,0.545,0.958	-0.18
768	ENSMUSG00000024317	Rnf138	18	+	21008724	21008890	21020887	21020999	21001956	21002169	21026085	21028223	768	57,78,77	24,21,20	49,49,68	44,32,21	315	261	2.4876e-09	6.59172e-08	0.663,0.755,0.761	0.48,0.559,0.728	0.137
3122	ENSMUSG00000038990	Cables2	2	-	180261515	180261681	180262116	180262225	180261076	180261180	180263077	180263155	3122	13,10,10	26,42,46	3,8,4	52,42,30	258	315	2.53333e-09	6.62216e-08	0.379,0.225,0.21	0.066,0.189,0.14	0.14
51	ENSMUSG00000031105	Slc25a14	X	+	48623961	48624206	48628135	48628183	48623577	48623828	48629251	48629345	51	3,3,3	2,6,0	3,3,1	8,4,5	394	197	2.88689e-09	7.4765e-08	0.429,0.2,1.0	0.158,0.273,0.091	0.369
2193	ENSMUSG00000052406	Rexo4	2	-	26958478	26958567	26960223	26960417	26956288	26956363	26960602	26960740	2193	49,51,60	36,29,49	82,61,86	37,43,28	343	238	3.13571e-09	8.04639e-08	0.486,0.55,0.459	0.606,0.496,0.681	-0.096
2402	ENSMUSG00000058388	Phtf1	3	+	103969753	103969810	103981885	103981955	103969054	103969130	103982945	103983104	2402	4,10,7	32,30,21	14,14,14	23,29,33	206	219	3.55039e-09	9.02769e-08	0.117,0.262,0.262	0.393,0.339,0.311	-0.134
1535	ENSMUSG00000029221	Slc30a9	5	+	67324673	67324733	67326852	67326952	67315677	67315845	67327697	67327790	1535	20,36,11	47,64,53	9,9,11	34,50,41	209	249	5.2361e-09	1.3194e-07	0.336,0.401,0.198	0.24,0.177,0.242	0.092
627	ENSMUSG00000028344	Invs	4	+	48382104	48382278	48385104	48385272	48307682	48307849	48389958	48390139	627	3,3,3	8,7,7	12,7,6	5,4,8	323	317	7.09856e-09	1.77274e-07	0.269,0.296,0.296	0.702,0.632,0.424	-0.299
1188	ENSMUSG00000009614	Sardh	2	-	27218797	27218911	27220642	27220781	27215037	27215185	27224968	27225082	1188	38,35,22	15,29,33	73,35,31	30,16,14	288	263	9.58317e-09	2.37205e-07	0.698,0.524,0.378	0.69,0.666,0.669	-0.142
3123	ENSMUSG00000026305	Lrrfip1	1	+	91084945	91085005	91093559	91093637	91068562	91068649	91100576	91100612	3123	0,7,5	0,4,2	11,7,0	1,4,4	209	227	1.0116e-08	2.48197e-07	NA,0.655,0.731	0.923,0.655,0.0	0.167
1335	ENSMUSG00000020385	Clk4	11	+	51268768	51268846	51270536	51270595	51268164	51268231	51271799	51272022	1335	1,2,0	26,26,19	6,2,5	41,28,29	227	208	1.49533e-08	3.63691e-07	0.034,0.066,0.0	0.118,0.061,0.136	-0.072
1863	ENSMUSG00000042203	Tbc1d22b	17	+	29564431	29564488	29568391	29568699	29549787	29549994	29570586	29570766	1863	10,10,19	28,38,29	16,13,1	53,42,23	206	457	1.87784e-08	4.52786e-07	0.442,0.369,0.592	0.401,0.407,0.088	0.169
1476	ENSMUSG00000021709	Erbin	13	-	103824719	103824926	103827906	103828023	103823313	103823406	103830187	103830331	1476	30,33,37	163172167	49,33,79	181166171	266	356	2.47097e-08	5.9071e-07	0.198,0.204,0.229	0.266,0.21,0.382	-0.076
342	ENSMUSG00000015467	Egfl8	17	-	34614668	34614778	34614878	34615001	34614483	34614579	34615166	34615286	342	3,6,18	10,16,33	9,7,12	46,47,25	272	259	2.89823e-08	6.86978e-07	0.222,0.263,0.342	0.157,0.124,0.314	0.077
1404	ENSMUSG00000041757	Plekha6	1	+	133274792	133274879	133280338	133280407	133273857	133274374	133281782	133281863	1404	5,4,2	15,15,6	19,11,5	8,6,5	236	218	2.97004e-08	6.98085e-07	0.235,0.198,0.235	0.687,0.629,0.48	-0.376
223	ENSMUSG00000052407	Ccdc171	4	+	83557898	83558030	83580747	83580894	83554693	83554884	83601607	83601700	223	2,3,2	5,6,6	5,13,5	0,4,22	281	296	3.25411e-08	7.58478e-07	0.296,0.345,0.26	1.0,0.774,0.193	-0.355
1430	ENSMUSG00000019863	Qrsl1	10	-	43876471	43876677	43881472	43881590	43874187	43874706	43882065	43882258	1430	9,13,14	15,30,34	25,22,21	11,41,44	267	355	4.93009e-08	1.13963e-06	0.444,0.366,0.354	0.751,0.416,0.388	-0.13
2523	ENSMUSG00000018841	Rad51d	11	-	82889691	82889810	82889969	82890031	82883882	82883964	82890337	82890589	2523	11,20,15	16,15,16	6,12,20	27,20,38	211	268	5.17855e-08	1.18725e-06	0.466,0.629,0.544	0.22,0.432,0.401	0.195
1110	ENSMUSG00000059900	Tmem40	6	-	115738947	115739022	115741540	115741672	115736382	115736436	115742309	115742387	1110	0,17,5	3,1,3	30,16,8	2,0,0	281	224	5.79949e-08	1.3188e-06	0.0,0.931,0.571	0.923,1.0,1.0	-0.474
1431	ENSMUSG00000040327	Cul9	17	-	46502612	46502687	46502687	46502786	46502384	46502495	46503088	46503182	1431	0,0,13	72,84,80	10,16,21	67,73,87	248	224	7.4924e-08	1.69002e-06	0.0,0.0,0.128	0.119,0.165,0.179	-0.112
2468	ENSMUSG00000026395	Ptprc	1	-	138120019	138120166	138122455	138122584	138116953	138117025	138126302	138126326	2468	0,4,0	14,17,13	3,2,1	12,9,0	278	296	1.15243e-07	2.57867e-06	0.0,0.2,0.0	0.21,0.191,1.0	-0.4
3042	ENSMUSG00000023764	Sfi1	11	-	3170586	3170704	3177426	3177521	3165575	3165678	3179396	3179507	3042	24,34,12	23,48,31	13,24,53	13,27,28	244	267	1.42073e-07	3.1538e-06	0.533,0.437,0.298	0.523,0.493,0.674	-0.141
2606	ENSMUSG00000055320	Tead1	7	+	112841887	112841950	112842039	112842102	112839415	112839480	112856052	112856064	2606	6,3,1	6,2,4	2,1,0	2,0,0	212	212	1.55452e-07	3.42362e-06	0.5,0.6,0.2	0.5,1.0,NA	-0.317
1091	ENSMUSG00000030852	Tacc2	7	+	130627397	130627499	130663015	130663141	130621720	130626841	130674601	130674739	1091	5,29,8	68,67,51	11,10,8	113,65,73	251	275	2.53448e-07	5.53823e-06	0.075,0.322,0.147	0.096,0.144,0.107	0.066
1739	ENSMUSG00000025461	Cd163l1	7	+	140229034	140229058	140229744	140229882	140228503	140228818	140230299	140230471	1739	1,1,1	16,10,23	4,6,3	19,38,27	173	287	2.64602e-07	5.73715e-06	0.094,0.142,0.067	0.259,0.208,0.156	-0.107
645	ENSMUSG00000051331	Cacna1c	6	-	118637729	118637813	118638426	118638510	118630398	118630431	118651947	118652058	645	1,4,0	9,6,2	1,1,1	12,1,6	233	233	3.22182e-07	6.93187e-06	0.1,0.4,0.0	0.077,0.5,0.143	-0.073
310	ENSMUSG00000086040	Wipf3	6	+	54489007	54489109	54496479	54496556	54487907	54488030	54500992	54503768	310	45,29,28	32,36,38	17,13,1	29,25,11	251	226	3.68188e-07	7.86123e-06	0.559,0.42,0.399	0.345,0.319,0.076	0.213
1869	ENSMUSG00000092137	Gcom1	9	-	71481341	71481546	71515068	71515169	71479324	71479540	71524781	71524865	1869	202315439	322408424	438286154	533426440	250	354	4.08004e-07	8.64535e-06	0.47,0.522,0.595	0.538,0.487,0.331	0.077
2458	ENSMUSG00000060227	Casc4	2	+	121906697	121906778	121910798	121910897	121905929	121906071	121911870	121912041	2458	11,12,15	17,24,43	18,8,19	34,13,15	230	248	4.60871e-07	9.69215e-06	0.411,0.35,0.273	0.363,0.399,0.577	-0.102
1126	ENSMUSG00000001120	Pcbp3	10	-	76770259	76770319	76770960	76771036	76767863	76767916	76781831	76781873	1126	9,15,18	10,17,23	17,17,4	10,7,10	225	209	5.39805e-07	1.12674e-05	0.455,0.45,0.421	0.612,0.693,0.271	-0.083
1788	ENSMUSG00000043323	Fbrsl1	5	-	110396044	110396074	110416029	110416065	110381600	110381646	110417842	110417947	1788	7,23,15	23,8,7	8,13,12	18,12,15	185	179	6.42631e-07	1.33144e-05	0.227,0.736,0.675	0.301,0.512,0.436	0.13
1882	ENSMUSG00000026688	Mgst3	1	-	167375451	167375509	167377260	167377334	167373792	167373865	167378291	167378415	1882	160191240	137141178	283309289	115192196	223	207	6.49467e-07	1.33571e-05	0.52,0.557,0.556	0.696,0.599,0.578	-0.08
225	ENSMUSG00000035725	Prkx	X	-	77771246	77771342	77782037	77782301	77765348	77765406	77786127	77786296	225	59,79,43	18,19,29	78,63,55	42,28,36	413	245	6.69378e-07	1.36661e-05	0.66,0.712,0.468	0.524,0.572,0.475	0.09
2282	ENSMUSG00000049580	Tsku	7	-	98353476	98353616	98359357	98359467	98350667	98353130	98361241	98361288	2282	5,21,16	17,23,17	9,7,7	24,23,40	259	289	7.2376e-07	1.46692e-05	0.247,0.505,0.512	0.295,0.254,0.163	0.184
2486	ENSMUSG00000017652	Cd40	2	+	165066502	165066564	165069628	165069715	165063467	165063561	165069816	165069848	2486	4,10,5	29,30,30	12,5,5	27,20,5	211	236	8.12458e-07	1.63485e-05	0.134,0.272,0.157	0.332,0.219,0.528	-0.172
3112	ENSMUSG00000024410	3110002H16Rik	18	+	12184891	12185020	12185648	12185755	12183978	12184262	12188208	12188328	3112	31,42,42	30,36,55	38,32,52	63,85,41	278	256	1.22099e-06	2.43936e-05	0.488,0.518,0.413	0.357,0.257,0.539	0.089
39	ENSMUSG00000024050	Wiz	17	-	32378839	32379118	32381083	32381156	32367823	32368147	32387572	32387817	39	8,11,15	13,5,4	16,6,8	3,3,4	222	428	1.40237e-06	2.78186e-05	0.543,0.809,0.878	0.911,0.794,0.794	-0.09
289	ENSMUSG00000012126	Ubxn11	4	+	134109090	134109119	134109559	134109645	134108348	134108355	134112514	134112609	289	9,3,5	9,3,3	9,5,12	0,0,14	178	235	1.85122e-06	3.64637e-05	0.569,0.569,0.688	1.0,1.0,0.531	-0.235
235	ENSMUSG00000063652	Slc22a21	11	-	53959203	53959375	53960282	53960621	53958065	53958100	53969499	53969603	235	7,3,1	5,7,1	13,9,7	7,4,3	488	321	2.02422e-06	3.95926e-05	0.479,0.22,0.397	0.55,0.597,0.605	-0.219
2772	ENSMUSG00000023010	Tmbim6	15	+	99393694	99393730	99399656	99399871	99392985	99393040	99401579	99401663	2772	0,0,0	13,18,6	4,9,0	10,11,20	185	364	2.21453e-06	4.30141e-05	0.0,0.0,0.0	0.44,0.617,0.0	-0.352
1163	ENSMUSG00000042508	Dmtf1	5	-	9148899	9149022	9150375	9150492	9140385	9140480	9151797	9151918	1163	19,29,22	19,18,7	31,18,24	15,10,3	266	272	2.43826e-06	4.70332e-05	0.506,0.622,0.763	0.679,0.648,0.891	-0.109
1757	ENSMUSG00000019864	Rtn4ip1	10	+	43921386	43921435	43928322	43928459	43910792	43910917	43932362	43932546	1757	2,3,4	14,17,25	11,6,6	23,27,12	198	286	2.58949e-06	4.96082e-05	0.171,0.203,0.188	0.409,0.243,0.419	-0.17
1044	ENSMUSG00000007035	Msh5	17	-	35042097	35042180	35043728	35043764	35041469	35041515	35044024	35044134	1044	5,0,0	2,0,4	1,1,3	1,1,1	185	232	2.96328e-06	5.6383e-05	0.758,NA,0.0	0.556,0.556,0.79	-0.255
1004	ENSMUSG00000037669	Ldah	12	+	8220599	8220755	8227219	8227363	8208168	8208204	8268363	8268598	1004	23,22,34	3,6,1	43,17,14	1,0,2	305	293	3.8211e-06	7.22136e-05	0.88,0.779,0.97	0.976,1.0,0.871	-0.073
2998	ENSMUSG00000040506	Ambra1	2	+	91805023	91805110	91810029	91810209	91772710	91773747	91824459	91824540	2998	12,6,10	27,22,31	12,6,5	42,46,23	236	329	4.08334e-06	7.66517e-05	0.383,0.275,0.31	0.285,0.154,0.233	0.099
396	ENSMUSG00000009418	Nav1	1	-	135464705	135464758	135465838	135466009	135463721	135463799	135467640	135467789	396	11,3,8	5,4,4	12,13,14	7,1,5	320	202	4.23225e-06	7.89174e-05	0.581,0.321,0.558	0.52,0.891,0.639	-0.197
2341	ENSMUSG00000029074	Ttll10	4	-	156047562	156047643	156048291	156048704	156047349	156047482	156050200	156050266	2341	49,65,24	2,1,1	48,33,81	2,4,5	562	230	4.34172e-06	8.04224e-05	0.909,0.964,0.908	0.908,0.771,0.869	0.078
1990	ENSMUSG00000031753	Cog4	8	+	110849867	110849950	110851335	110851450	110847050	110847209	110852285	110852460	1990	43,43,43	31,39,28	68,53,66	34,30,32	232	264	4.57345e-06	8.41574e-05	0.612,0.556,0.636	0.695,0.668,0.701	-0.087
2503	ENSMUSG00000097039	Pvt1	15	+	62149238	62149352	62159996	62160128	62107147	62107465	62175466	62175548	2503	0,0,2	0,2,2	0,5,0	0,0,0	263	281	4.65025e-06	8.50115e-05	NA,0.0,0.517	NA,1.0,NA	-0.742
2303	ENSMUSG00000046707	Csnk2a2	8	-	95465650	95465710	95473370	95473421	95461545	95461629	95477211	95477313	2303	16,18,12	10,11,14	12,24,20	17,30,19	200	209	5.26629e-06	9.50435e-05	0.626,0.631,0.472	0.425,0.455,0.524	0.108
519	ENSMUSG00000031626	Sorbs2	8	+	45782801	45782960	45783542	45783626	45775588	45775703	45785268	45785325	519	4,14,6	2,2,0	9,16,4	0,2,6	308	233	5.26698e-06	9.50435e-05	0.602,0.841,1.0	1.0,0.858,0.335	0.083
2847	ENSMUSG00000029554	Mad1l1	5	-	140193913	140194058	140261497	140261584	140143919	140144060	140295786	140295848	2847	18,29,24	12,30,32	24,9,14	42,14,18	236	294	5.54352e-06	9.93925e-05	0.651,0.546,0.483	0.416,0.445,0.492	0.109
729	ENSMUSG00000025558	Dock9	14	-	121591310	121591354	121591811	121591948	121586226	121586342	121594335	121594383	729	52,42,44	38,65,82	47,44,76	67,44,43	286	193	5.70505e-06	0.000101637	0.48,0.304,0.266	0.321,0.403,0.544	-0.073
32	ENSMUSG00000021338	Carmil1	13	-	24164800	24164922	24173615	24173675	24155389	24155487	24178206	24178257	32	27,28,26	25,16,16	38,22,19	21,9,5	209	271	6.44519e-06	0.000114096	0.583,0.694,0.678	0.701,0.76,0.831	-0.112
1106	ENSMUSG00000030086	Chchd6	6	-	89419747	89419818	89467389	89467473	89384603	89384739	89567586	89567731	1106	34,50,45	90,97,96	59,60,131	82,98,209	233	220	6.96203e-06	0.00012247	0.263,0.327,0.307	0.405,0.366,0.372	-0.082
1586	ENSMUSG00000026159	Agfg1	1	+	82876170	82876324	82880007	82880127	82875287	82875450	82882227	82882437	1586	37,82,73	40,46,48	124,80,88	52,48,44	303	269	7.5057e-06	0.000130889	0.451,0.613,0.575	0.679,0.597,0.64	-0.092
2306	ENSMUSG00000034252	Senp6	9	+	80087429	80087523	80089848	80089906	80066902	80067572	80092266	80092412	2306	20,18,13	12,26,9	10,18,12	17,18,22	243	207	7.5342e-06	0.000130889	0.587,0.371,0.552	0.334,0.46,0.317	0.133
1338	ENSMUSG00000018906	P4ha2	11	+	54126237	54126297	54126345	54126411	54125762	54125816	54129047	54129116	1338	111,124,99	112,117,94	94190153	65,116,83	209	215	7.8507e-06	0.000135546	0.505,0.522,0.52	0.598,0.628,0.655	-0.111
2280	ENSMUSG00000069094	Pde7a	3	-	19243049	19243201	19256777	19256861	19241145	19241209	19260231	19260292	2280	14,23,10	22,36,25	22,25,37	38,28,22	233	301	9.33948e-06	0.000160261	0.451,0.452,0.341	0.428,0.536,0.685	-0.135
2868	ENSMUSG00000020788	Atp2a3	11	+	72988969	72989087	72989474	72989560	72987973	72988107	72991688	72993043	2868	102,103,93	8,16,32	105,88,67	34,30,14	267	235	1.0615e-05	0.000181038	0.918,0.85,0.719	0.731,0.721,0.808	0.076
1528	ENSMUSG00000035572	Dcaf10	4	+	45349536	45349591	45359760	45359958	45348105	45348219	45370305	45370508	1528	1,1,1	26,36,43	8,2,3	49,51,46	204	347	1.11988e-05	0.000189837	0.061,0.045,0.038	0.217,0.063,0.1	-0.079
1186	ENSMUSG00000015750	Aph1a	3	+	95895447	95895570	95895717	95895845	95895142	95895216	95896236	95896360	1186	107179206	190249342	108,145,86	345280182	272	277	1.12993e-05	0.000190386	0.364,0.423,0.38	0.242,0.345,0.325	0.085
1710	ENSMUSG00000017119	Nbr1	11	+	101577193	101577251	101577931	101578037	101576302	101576409	101580584	101581951	1710	66,84,105	72110126	93,72,92	164112150	207	255	1.16723e-05	0.000195494	0.53,0.485,0.507	0.411,0.442,0.43	0.08
2206	ENSMUSG00000055235	Wdr86	5	-	24712849	24712953	24715525	24715661	24711737	24712751	24717966	24718387	2206	0,1,6	3,0,0	0,1,0	0,0,4	285	253	1.21698e-05	0.000202613	0.0,1.0,1.0	NA,1.0,0.0	0.167
2423	ENSMUSG00000024293	Esco1	18	-	10588438	10588550	10596338	10596441	10585977	10586041	10610025	10610129	2423	17,7,8	22,24,16	14,4,3	35,21,21	252	261	1.29663e-05	0.000214595	0.445,0.232,0.341	0.293,0.165,0.129	0.144
1599	ENSMUSG00000024642	Tle4	19	-	14467179	14467233	14468151	14468271	14466548	14466701	14516358	14516375	1599	0,0,0	6,7,5	0,11,4	8,10,5	269	203	1.42179e-05	0.000233927	0.0,0.0,0.0	0.0,0.454,0.376	-0.277
2914	ENSMUSG00000014030	Pax5	4	-	44537419	44537506	44570001	44570103	44531144	44531582	44609714	44609844	2914	8,5,3	3,5,3	13,11,0	1,0,1	251	236	1.53395e-05	0.000250904	0.715,0.485,0.485	0.924,1.0,0.0	-0.08
326	ENSMUSG00000030231	Plekha5	6	+	140563567	140563648	140568845	140568881	140552714	140552798	140569352	140569415	326	0,1,2	3,0,0	1,0,0	0,0,0	230	185	1.82787e-05	0.000297241	0.0,1.0,1.0	1.0,NA,NA	-0.333
2117	ENSMUSG00000022960	Donson	16	-	91683632	91683811	91684301	91684480	91682742	91682821	91686166	91686370	2117	16,29,19	18,23,16	23,39,16	20,20,6	328	328	1.91651e-05	0.000309854	0.471,0.558,0.543	0.535,0.661,0.727	-0.117
1886	ENSMUSG00000030850	Ate1	7	-	130503721	130503850	130504693	130504822	130418447	130418568	130507481	130507699	1886	10,15,0	7,7,14	20,11,0	2,5,8	278	278	1.94681e-05	0.000312945	0.588,0.682,0.0	0.909,0.688,0.0	-0.109
1797	ENSMUSG00000039458	Mtmr12	15	+	12233853	12233926	12236017	12236148	12232755	12232901	12237928	12238019	1797	13,18,17	26,23,24	19,13,9	33,36,34	222	280	2.02957e-05	0.000324383	0.387,0.497,0.472	0.421,0.313,0.25	0.124
42	ENSMUSG00000040594	Ranbp17	11	-	33337854	33337914	33404037	33404199	33329470	33329544	33441802	33441938	42	2,0,0	0,0,0	0,0,1	2,1,0	311	209	2.09062e-05	0.000332242	1.0,NA,NA	0.0,0.0,1.0	0.667
2359	ENSMUSG00000028273	Pdlim5	3	-	142282968	142283112	142284796	142284916	142277816	142278001	142303942	142303979	2359	0,1,0	0,0,2	0,0,2	0,0,0	269	293	2.24782e-05	0.000352483	NA,1.0,0.0	NA,NA,1.0	-0.5
3088	ENSMUSG00000031864	Ints10	8	+	68824189	68824267	68825051	68825129	68822156	68822250	68827276	68829408	3088	0,4,0	0,0,2	0,0,2	0,0,0	227	227	2.25579e-05	0.000352483	NA,1.0,0.0	NA,NA,1.0	-0.5
90	ENSMUSG00000042641	Rgsl1	1	-	153828554	153828659	153838054	153838184	153827440	153827602	153839721	153839796	90	0,0,0	0,0,2	0,1,2	0,2,0	279	254	2.24618e-05	0.000352483	NA,NA,0.0	NA,0.313,1.0	-0.656
2839	ENSMUSG00000028256	Odf2l	3	+	145145875	145145953	145146762	145146921	145144311	145144416	145148530	145148616	2839	0,1,1	0,2,0	2,0,0	0,0,7	227	308	2.36876e-05	0.000368079	NA,0.404,1.0	1.0,NA,0.0	0.202
2349	ENSMUSG00000031608	Galnt7	8	-	57542511	57542694	57542834	57543017	57540019	57540137	57545328	57545408	2349	3,2,7	6,17,9	10,11,8	7,12,7	332	332	2.60815e-05	0.000403038	0.333,0.105,0.437	0.588,0.478,0.533	-0.241
2844	ENSMUSG00000029104	Htt	5	+	34782741	34782825	34790266	34790387	34761739	34762109	34794104	34794164	2844	4,0,2	3,5,4	3,0,1	5,3,3	233	270	3.10508e-05	0.000477192	0.607,0.0,0.367	0.41,0.0,0.279	0.095
1595	ENSMUSG00000055541	Lair1	7	-	4010729	4010846	4028706	4029036	4010589	4010632	4055917	4055953	1595	14,7,11	8,0,0	27,11,8	5,8,4	479	266	3.46516e-05	0.00052962	0.493,1.0,1.0	0.75,0.433,0.526	0.261
2756	ENSMUSG00000035248	Zcchc6	13	-	59778751	59778815	59779136	59779201	59772633	59772859	59782017	59782343	2756	15,22,32	42,40,50	28,21,23	36,27,21	214	213	3.73557e-05	0.000567847	0.262,0.354,0.389	0.436,0.436,0.522	-0.13
1561	ENSMUSG00000027176	Cstf3	2	+	104660518	104660714	104663293	104663447	104655688	104655791	104664068	104664163	1561	11,17,10	18,33,35	11,12,12	41,53,58	345	303	3.82515e-05	0.000575213	0.349,0.312,0.201	0.191,0.166,0.154	0.117
623	ENSMUSG00000043987	Cep164	9	-	45781951	45782248	45785777	45785921	45779689	45779836	45787425	45787511	623	27,21,9	40,51,27	27,14,37	24,28,60	293	446	3.81755e-05	0.000575213	0.507,0.385,0.337	0.631,0.432,0.484	-0.106
2626	ENSMUSG00000040537	Adam22	5	-	8094985	8095180	8107001	8107019	8092730	8092831	8111894	8111985	2626	0,3,0	0,0,0	0,0,1	3,1,0	167	344	3.86353e-05	0.000577877	NA,1.0,NA	0.0,0.0,1.0	0.667
1227	ENSMUSG00000066406	Akap13	7	+	75679819	75679873	75683393	75683459	75677105	75677479	75685116	75685309	1227	6,1,4	3,1,1	2,0,1	5,10,0	203	215	3.91045e-05	0.000581783	0.679,0.514,0.809	0.298,0.0,1.0	0.235
1669	ENSMUSG00000021009	Ptpn21	12	-	98715023	98715193	98733473	98733834	98710799	98710897	98737364	98737405	1669	75,96,57	22,34,23	85,50,49	38,24,29	510	319	3.97878e-05	0.000588818	0.681,0.638,0.608	0.583,0.566,0.514	0.088
1416	ENSMUSG00000068758	Il3ra	14	+	14350034	14350267	14351916	14352019	14349242	14349372	14355006	14355073	1416	218240274	153211239	305248203	280312234	382	252	4.13476e-05	0.00060868	0.485,0.429,0.431	0.418,0.344,0.364	0.073
974	ENSMUSG00000000631	Myo18a	11	+	77821529	77821550	77822662	77822674	77821041	77821186	77823275	77823446	974	0,0,1	0,0,0	0,0,0	1,5,2	170	161	4.27984e-05	0.000626739	NA,NA,1.0	0.0,0.0,0.0	1
517	ENSMUSG00000021504	B4galt7	13	+	55604019	55604382	55608341	55608425	55600064	55600192	55608697	55608802	517	72,78,106	29,33,46	70,62,37	36,46,27	512	233	5.3479e-05	0.000779066	0.53,0.518,0.512	0.469,0.38,0.384	0.109
2783	ENSMUSG00000026743	Mllt10	2	+	18146776	18146872	18162316	18162886	18126133	18126229	18170253	18170298	2783	12,11,6	245235180	16,11,19	222162202	245	719	5.46484e-05	0.000791978	0.126,0.121,0.089	0.175,0.166,0.216	-0.074
1592	ENSMUSG00000025871	4833439L19Rik	13	-	54556526	54556651	54561692	54561871	54553197	54553304	54564184	54564272	1592	82,95,92	64105116	66,61,125	146,90,123	328	274	6.24769e-05	0.000900763	0.517,0.43,0.399	0.274,0.362,0.459	0.084
2553	ENSMUSG00000043183	Simc1	13	+	54523969	54526672	54528303	54528536	54503778	54504004	54529153	54529223	2553	59,105,65	3,2,1	95,78,55	11,13,5	2852	382	6.42556e-05	0.000921656	0.725,0.875,0.897	0.536,0.446,0.596	0.306
240	ENSMUSG00000101716	Gm12057	11	-	22779266	22779525	22799377	22799424	22774890	22775028	22800352	22800444	240	0,0,1	1,0,0	1,0,0	0,2,0	196	408	7.48468e-05	0.00106267	0.0,NA,1.0	1.0,0.0,NA	0
415	ENSMUSG00000061740	Cyp2d22	15	-	82373110	82373287	82373903	82374056	82372389	82372577	82374297	82374469	415	51,53,76	57,70,74	62,36,21	99,123,46	302	326	7.47549e-05	0.00106267	0.491,0.45,0.526	0.403,0.24,0.33	0.165
2199	ENSMUSG00000047642	D930020B18Rik	10	+	121669156	121669230	121671708	121671853	121667406	121667806	121677249	121677301	2199	2,5,5	3,1,8	2,2,0	1,4,10	223	294	7.91791e-05	0.0011185	0.468,0.868,0.452	0.725,0.397,0.0	0.222
1668	ENSMUSG00000079110	Capn3	2	+	120498967	120498985	120501210	120501324	120496977	120497014	120502102	120502180	1668	0,0,0	0,0,1	0,0,1	0,3,0	167	263	8.10577e-05	0.00113929	NA,NA,0.0	NA,0.0,1.0	-0.5
1732	ENSMUSG00000034858	Fam214a	9	+	75012940	75013054	75015843	75015923	75008650	75010466	75017037	75017146	1732	36,42,27	17,21,8	38,45,39	23,31,32	263	229	8.81807e-05	0.00123321	0.648,0.635,0.746	0.59,0.558,0.515	0.122
2420	ENSMUSG00000023262	Acy1	9	-	106434684	106434829	106435095	106435169	106434529	106434598	106435467	106435524	2420	2,13,6	25,25,36	8,19,11	18,38,29	223	294	9.23287e-05	0.00128479	0.095,0.407,0.18	0.369,0.397,0.333	-0.139
423	ENSMUSG00000075225	Ccdc162	10	-	41569842	41569952	41579114	41579235	41561110	41561260	41580224	41580363	423	31,21,12	7,26,10	24,22,46	18,26,53	270	259	9.80854e-05	0.00135814	0.809,0.437,0.535	0.561,0.448,0.454	0.106
2263	ENSMUSG00000100005	B130024G19Rik	7	+	70404247	70404384	70406607	70410481	70402095	70402191	70410588	70411146	2263	4,2,4	116153144	1,4,0	117,143,69	286	4023	0.000112065	0.00154406	0.327,0.155,0.281	0.107,0.282,0.0	0.125
2051	ENSMUSG00000028886	Eya3	4	+	132661894	132661938	132667154	132667234	132656692	132656788	132670188	132670255	2051	3,6,4	14,9,6	3,0,2	11,5,7	193	229	0.000130238	0.00178566	0.203,0.442,0.442	0.244,0.0,0.253	0.197
5	ENSMUSG00000031380	Vegfd	X	+	164385803	164386029	164394432	164394581	164373377	164373919	164395932	164396033	5	251207202	296254252	188,86,36	271,138,86	375	298	0.000132959	0.00181408	0.403,0.393,0.389	0.355,0.331,0.25	0.083
1273	ENSMUSG00000028107	Tars2	3	-	95746534	95746697	95747438	95747656	95746032	95746170	95748041	95748140	1273	45,39,52	69,87,57	49,45,81	58,76,61	367	312	0.000134957	0.00183241	0.357,0.276,0.437	0.418,0.335,0.53	-0.071
795	ENSMUSG00000052331	Ankrd44	1	-	54792452	54792531	54828611	54828695	54778286	54778357	54926139	54926354	795	67,96,50	45,54,42	85,46,18	71,30,35	233	228	0.00013623	0.00184075	0.593,0.635,0.538	0.539,0.6,0.335	0.097
343	ENSMUSG00000015083	C8g	2	-	25499397	25499505	25499588	25499659	25499013	25499115	25499838	25499975	343	0,3,0	2,3,5	3,3,6	2,2,5	220	257	0.000147256	0.00198017	0.0,0.539,0.0	0.637,0.637,0.584	-0.44
886	ENSMUSG00000022789	Dnm1l	16	-	16332000	16332132	16333828	16333949	16329802	16330009	16336852	16337015	886	30,34,16	32,37,31	44,43,24	28,32,38	270	281	0.000164954	0.00220755	0.494,0.489,0.349	0.621,0.583,0.397	-0.09
2636	ENSMUSG00000017664	Slc35c2	2	-	165280785	165280891	165281307	165281380	165280616	165280700	165282080	165282144	2636	7,14,8	67,57,75	9,33,10	102,52,63	222	255	0.000185902	0.00247604	0.107,0.22,0.109	0.092,0.422,0.154	-0.077
2963	ENSMUSG00000028478	Clta	4	+	44030214	44030268	44031399	44031435	44025448	44025560	44032400	44032846	2963	0,0,3	2,9,8	0,14,2	5,7,3	203	185	0.000187792	0.00248936	0.0,0.0,0.255	0.0,0.646,0.378	-0.256
2215	ENSMUSG00000055024	Ep300	15	+	81616725	81616863	81619999	81620117	81616031	81616125	81621061	81621236	2215	28,21,10	16,5,13	26,16,14	22,16,10	287	267	0.000263775	0.00348009	0.619,0.796,0.417	0.524,0.482,0.566	0.087
92	ENSMUSG00000033249	Hsf4	8	+	105272459	105272584	105272809	105272933	105272105	105272208	105274645	105274751	92	40,56,57	41,50,64	29,45,27	62,48,50	274	273	0.000266993	0.00350601	0.493,0.527,0.47	0.318,0.483,0.35	0.113
3135	ENSMUSG00000078853	Igtp	11	+	58201467	58201717	58206043	58206119	58199585	58199779	58206318	58207565	3135	27,48,54	2,1,0	46,30,25	5,2,2	399	225	0.000273129	0.00356982	0.884,0.964,1.0	0.838,0.894,0.876	0.08
635	ENSMUSG00000024044	Epb41l3	17	+	69281032	69281107	69283884	69284007	69274703	69274895	69284538	69284916	635	1,0,0	2,1,0	1,1,0	0,0,0	224	272	0.000275917	0.00358949	0.378,0.0,NA	1.0,1.0,NA	-0.811
1959	ENSMUSG00000041632	Mrps27	13	+	99365224	99365283	99400261	99400376	99362964	99363035	99403503	99403552	1959	9,9,6	13,18,22	8,17,19	8,16,20	208	264	0.000302023	0.00391091	0.468,0.388,0.257	0.559,0.574,0.547	-0.189
3119	ENSMUSG00000070733	Fryl	5	-	73194985	73195113	73220907	73221072	73148016	73148222	73256399	73256425	3119	55,50,18	10,10,4	40,49,32	8,18,12	314	277	0.00030683	0.00395485	0.829,0.815,0.799	0.815,0.706,0.702	0.073
664	ENSMUSG00000022097	Sftpc	14	-	70522153	70522276	70522614	70522773	70521804	70521915	70524001	70524081	664	425394286826770	855208825166915	16324283243781	392948827714450	308	272	0.00035977	0.00459487	0.305,0.3,0.261	0.268,0.221,0.188	0.063
983	ENSMUSG00000071203	Naip5	13	-	100219663	100219831	100221452	100223564	100217458	100217611	100227628	100227686	983	127,34,45	17,4,0	176,33,18	10,0,0	2261	317	0.000358238	0.00459487	0.512,0.544,1.0	0.712,1.0,1.0	-0.219
1443	ENSMUSG00000025583	Rptor	11	+	119780542	119780602	119798768	119798869	119756238	119756414	119799321	119799466	1443	8,4,4	22,11,30	2,1,2	23,18,12	209	250	0.000398186	0.0050624	0.303,0.303,0.138	0.094,0.062,0.166	0.141
2090	ENSMUSG00000037795	N4bp2	5	+	65786105	65786361	65788052	65788141	65775584	65775663	65790017	65791170	2090	4,3,9	1,1,0	3,4,3	2,5,0	405	238	0.00040229	0.00509142	0.702,0.638,1.0	0.469,0.32,1.0	0.184
771	ENSMUSG00000020978	Klhdc2	12	+	69304543	69304627	69305627	69305708	69303880	69303962	69305782	69305841	771	50,83,71	62,71,83	82,86,98	61,80,60	233	230	0.000448943	0.00565627	0.443,0.536,0.458	0.57,0.515,0.617	-0.088
849	ENSMUSG00000031516	Dctn6	8	-	34098918	34099101	34104985	34105039	34097188	34097294	34106341	34106406	849	23,21,23	43,37,30	32,19,13	64,88,60	203	332	0.000480151	0.00602234	0.467,0.481,0.556	0.45,0.261,0.262	0.177
2545	ENSMUSG00000074165	Zfp788	7	+	41634679	41634710	41643332	41643432	41633530	41633694	41647482	41647617	2545	8,1,10	2,2,0	6,0,0	0,4,6	180	249	0.00050262	0.00627602	0.847,0.409,1.0	1.0,0.0,0.0	0.419
1039	ENSMUSG00000080316	Spaca6	17	+	17837508	17837586	17837664	17837769	17836720	17836744	17838086	17838243	1039	12,27,17	8,29,17	13,7,5	36,19,12	227	254	0.000507822	0.00631279	0.627,0.51,0.528	0.288,0.292,0.318	0.256
2548	ENSMUSG00000005907	Pex1	5	+	3627517	3627582	3629969	3630112	3625999	3626134	3630188	3630292	2548	1,5,4	9,20,8	0,2,6	28,20,14	214	292	0.000513219	0.00635165	0.132,0.254,0.406	0.0,0.12,0.369	0.101
1146	ENSMUSG00000026414	Tnnt2	1	+	135842014	135842026	135843784	135843814	135841900	135841911	135845554	135845644	1146	0,3,0	1,1,0	0,0,0	0,2,0	161	179	0.000544827	0.00671313	0.0,0.769,NA	NA,0.0,NA	0.385
1337	ENSMUSG00000069601	Ank3	10	+	69904447	69904510	69920437	69920491	69904197	69904270	69927694	69927818	1337	5,11,11	2,10,0	13,2,1	11,1,13	212	203	0.00055793	0.00684443	0.705,0.513,1.0	0.531,0.657,0.069	0.32
2080	ENSMUSG00000040987	Mill2	7	+	18855939	18856203	18856405	18856681	18841469	18841514	18858140	18858419	2080	36,54,47	126187165	68,39,17	120,82,35	413	425	0.000615318	0.00751548	0.227,0.229,0.227	0.368,0.329,0.333	-0.116
730	ENSMUSG00000025558	Dock9	14	-	121591310	121591354	121591811	121591879	121586226	121586342	121594335	121594383	730	48,35,36	38,65,82	34,51,53	67,44,43	217	193	0.000668529	0.0081299	0.529,0.324,0.281	0.311,0.508,0.523	-0.069
684	ENSMUSG00000020246	Hcfc2	10	+	82723618	82723786	82724343	82724396	82712049	82712238	82728252	82728427	684	26,31,48	14,16,19	11,33,23	32,26,26	317	202	0.000676595	0.00819237	0.542,0.552,0.617	0.18,0.447,0.36	0.241
971	ENSMUSG00000035236	Scai	2	-	39102320	39102399	39103202	39103304	39099375	39099475	39103663	39103765	971	6,3,2	0,0,2	8,0,1	2,2,0	251	228	0.000700205	0.0084417	1.0,1.0,0.476	0.784,0.0,1.0	0.231
859	ENSMUSG00000000884	Gnb1l	16	+	18540971	18541097	18544110	18544273	18499045	18499140	18548092	18548191	859	0,2,2	10,9,14	8,1,0	11,12,17	275	312	0.000709804	0.0085207	0.0,0.201,0.139	0.452,0.086,0.0	-0.066
2777	ENSMUSG00000028782	Adgrb2	4	+	130005389	130005554	130006751	130006916	130005024	130005108	130007561	130007726	2777	5,1,0	1,3,0	0,2,2	0,0,0	314	314	0.000761366	0.0091006	0.833,0.25,NA	NA,1.0,1.0	-0.459
1734	ENSMUSG00000032000	Birc3	9	-	7857389	7857438	7860262	7860362	7854366	7854606	7860462	7861407	1734	24,29,31	25,35,23	31,39,29	27,32,11	249	198	0.000770749	0.00915267	0.433,0.397,0.517	0.477,0.492,0.677	-0.1
618	ENSMUSG00000110018	5430437J10Rik	15	+	5496540	5496720	5539624	5539725	5496265	5496355	5580628	5580822	618	0,0,0	2,3,6	2,0,2	0,2,0	329	250	0.000772267	0.00915267	0.0,0.0,0.0	1.0,0.0,1.0	-0.667
180	ENSMUSG00000040473	Cfap69	5	-	5595920	5596039	5604273	5604392	5593771	5593853	5613685	5613850	180	19,26,9	21,31,27	35,39,60	29,16,45	268	268	0.000776368	0.00916245	0.475,0.456,0.25	0.547,0.709,0.571	-0.215
811	ENSMUSG00000036435	Exoc1	5	+	76563229	76563413	76566956	76567156	76561291	76561520	76567966	76568161	811	45,41,33	63,53,60	46,54,62	62,69,45	333	349	0.000813089	0.0095555	0.428,0.448,0.366	0.437,0.451,0.591	-0.079
2978	ENSMUSG00000027900	Dram2	3	+	106555163	106555308	106561748	106561816	106552155	106552280	106566044	106566184	2978	201219258	47,58,78	346258239	63,50,34	294	217	0.00082149	0.00961384	0.759,0.736,0.709	0.802,0.792,0.838	-0.076
1477	ENSMUSG00000021709	Erbin	13	-	103824719	103824926	103827906	103828023	103823313	103823406	103833497	103835028	1477	52,53,42	163176164	29,32,44	182166171	266	356	0.000845229	0.00985044	0.299,0.287,0.255	0.176,0.205,0.256	0.068
675	ENSMUSG00000040183	Ankrd6	4	-	32824395	32824494	32827088	32827187	32823405	32823504	32828709	32828808	675	4,7,9	6,6,0	5,2,9	8,5,14	248	248	0.000955266	0.0110866	0.4,0.538,1.0	0.385,0.286,0.391	0.292
2438	ENSMUSG00000010721	Lmbr1	5	-	29292822	29292949	29323801	29323905	29292151	29292220	29346766	29346906	2438	17,19,10	21,30,29	20,28,14	18,15,20	253	276	0.00099032	0.011446	0.469,0.409,0.273	0.548,0.671,0.433	-0.167
2983	ENSMUSG00000035673	Sbno2	10	-	80069967	80070051	80072356	80072518	80069610	80069707	80082614	80082726	2983	16,18,15	27,19,11	18,17,5	18,34,17	311	233	0.00104886	0.0120727	0.307,0.415,0.505	0.428,0.273,0.181	0.115
608	ENSMUSG00000024665	Fads2	19	-	10066514	10066612	10070271	10070348	10066251	10066348	10070563	10070624	608	20,50,27	46,71,58	28,11,18	80,49,32	226	247	0.00105937	0.0121437	0.322,0.435,0.337	0.277,0.197,0.381	0.08
1853	ENSMUSG00000033543	Gtf2a2	9	+	70017072	70017191	70018679	70018818	70016818	70016923	70019388	70019515	1853	6,16,17	3,9,9	5,31,10	7,21,20	268	288	0.00111084	0.0126817	0.682,0.656,0.67	0.434,0.613,0.35	0.204
1623	ENSMUSG00000025006	Sorbs1	19	-	40340044	40340146	40340684	40340750	40336985	40337035	40344355	40344439	1623	2,5,2	1,3,2	0,9,1	0,3,1	215	251	0.00112701	0.012814	0.7,0.661,0.539	NA,0.778,0.539	-0.025
958	ENSMUSG00000024055	Cyp4f13	17	-	32941055	32941200	32946804	32947003	32932628	32932682	32947312	32947402	958	82,73,62	35,41,35	89,87,75	18,15,22	348	294	0.00113717	0.0128772	0.664,0.601,0.599	0.807,0.831,0.742	-0.172
897	ENSMUSG00000024236	Svil	18	+	5054017	5054098	5055979	5056849	5048884	5049494	5058124	5058159	897	9,2,0	47,58,39	0,0,0	65,44,25	230	1019	0.00121518	0.0137051	0.459,0.133,0.0	0.0,0.0,0.0	0.197
24	ENSMUSG00000019916	P4ha1	10	+	59354339	59354410	59355349	59355420	59352082	59352259	59361860	59361960	24	55,76,53	32,71,52	52,100,51	89,101,72	220	220	0.00124933	0.0140336	0.632,0.517,0.505	0.369,0.498,0.415	0.124
355	ENSMUSG00000005871	Apc	18	+	34289837	34289942	34296030	34296129	34279268	34279352	34298422	34298801	355	20,14,11	8,8,2	4,3,6	6,1,7	254	248	0.00127483	0.0142628	0.709,0.631,0.843	0.394,0.745,0.456	0.196
1246	ENSMUSG00000036501	Fam13b	18	-	34497333	34497546	34497967	34498159	34494598	34494776	34499685	34499852	1246	17,25,9	39,24,39	34,19,38	47,28,45	341	362	0.00129612	0.0143859	0.316,0.525,0.197	0.434,0.419,0.473	-0.096
957	ENSMUSG00000024055	Cyp4f13	17	-	32941055	32941200	32946788	32947003	32932635	32932682	32947312	32947360	957	84,73,62	35,41,35	89,85,72	18,15,22	364	294	0.00129107	0.0143859	0.66,0.59,0.589	0.8,0.821,0.726	-0.169
918	ENSMUSG00000025979	Mob4	1	+	55136676	55136739	55145123	55145224	55131230	55131359	55148547	55148634	918	1,2,1	0,1,2	1,2,0	4,1,0	212	250	0.00133507	0.0147597	1.0,0.702,0.371	0.228,0.702,NA	0.226
1680	ENSMUSG00000062110	Scfd2	5	-	74462559	74462735	74482149	74482277	74397653	74397903	74519483	74519652	1680	14,14,16	13,16,11	10,11,8	17,18,11	277	325	0.00134903	0.0148553	0.558,0.507,0.631	0.408,0.418,0.46	0.137
198	ENSMUSG00000018415	Gid4	11	+	60424773	60424833	60432332	60432440	60417144	60417844	60436347	60436449	198	28,12,18	31,42,34	11,8,16	73,21,31	209	257	0.00152238	0.0166332	0.526,0.26,0.394	0.156,0.319,0.388	0.106
794	ENSMUSG00000020817	Rabep1	11	+	70887010	70887171	70893568	70893688	70884764	70884968	70900471	70900607	794	31,41,27	29,29,24	36,31,27	57,31,31	310	269	0.00151923	0.0166332	0.481,0.551,0.494	0.354,0.465,0.43	0.092
1333	ENSMUSG00000020385	Clk4	11	+	51268164	51268231	51270536	51270595	51267170	51267331	51271799	51272022	1333	23,16,19	50,57,64	11,14,13	73,89,74	216	208	0.0015828	0.017226	0.307,0.213,0.222	0.127,0.132,0.145	0.113
967	ENSMUSG00000016495	Plgrkt	19	-	29358316	29358403	29360816	29360927	29351043	29351174	29361796	29361970	967	7,28,36	70,74,65	41,34,21	63,68,66	260	236	0.00161271	0.0174835	0.083,0.256,0.335	0.371,0.312,0.224	-0.078
925	ENSMUSG00000025453	Nnt	13	-	119396746	119396976	119404551	119404754	119394610	119394828	119408902	119408997	925	25,32,30	31,27,32	28,24,23	28,57,24	352	379	0.0016485	0.0178025	0.465,0.561,0.502	0.518,0.312,0.508	0.063
1905	ENSMUSG00000025584	Pde8a	7	+	81309698	81309895	81314740	81314784	81308938	81308981	81315109	81315187	1905	1,0,1	2,0,0	2,0,0	0,3,0	346	193	0.00168245	0.0180993	0.218,NA,1.0	1.0,0.0,NA	0.109
383	ENSMUSG00000053040	Aph1c	9	-	66828672	66828746	66833158	66833329	66827736	66827859	66834485	66834726	383	16,14,16	6,6,7	24,14,22	9,4,3	320	223	0.00171294	0.0183567	0.65,0.619,0.614	0.65,0.709,0.836	-0.104
2054	ENSMUSG00000075415	Fnbp1	2	-	31040404	31040514	31052984	31053167	31037155	31037288	31054023	31054218	2054	31,25,29	52,71,66	60,39,54	66,64,38	332	259	0.00175018	0.0186842	0.317,0.215,0.255	0.415,0.322,0.526	-0.159
2828	ENSMUSG00000022453	Naga	15	-	82334785	82334947	82335496	82335591	82332332	82332530	82335842	82336020	2828	117106100	229204230	83,84,97	266243255	244	311	0.00178325	0.0189649	0.394,0.398,0.357	0.285,0.306,0.327	0.077
2372	ENSMUSG00000016918	Sulf1	1	+	12848330	12848454	12850759	12850793	12848094	12848237	12858811	12861192	2372	6,31,10	3,6,0	4,16,33	6,8,1	273	183	0.00180816	0.0191569	0.573,0.776,1.0	0.309,0.573,0.957	0.17
1435	ENSMUSG00000032839	Trpc1	9	-	95736819	95736921	95743196	95743351	95732006	95732209	95749667	95750358	1435	4,15,6	4,3,2	5,7,7	0,0,2	304	251	0.00189981	0.0200519	0.452,0.805,0.712	1.0,1.0,0.743	-0.258
454	ENSMUSG00000028920	Fbxo42	4	+	141167712	141167977	141170823	141170940	141147912	141148179	141180397	141180532	454	14,9,40	13,11,9	19,5,16	16,15,6	414	266	0.00191212	0.020106	0.409,0.345,0.741	0.433,0.176,0.631	0.085
1572	ENSMUSG00000022807	Osbpl11	16	+	33234422	33234605	33236254	33236408	33228961	33229148	33241735	33243311	1572	22,31,47	47,42,53	56,37,42	33,37,30	332	303	0.00195071	0.0203314	0.299,0.402,0.447	0.608,0.477,0.561	-0.166
2022	ENSMUSG00000041617	Ccdc74a	16	+	17648066	17648126	17649994	17650074	17647607	17647652	17650148	17650205	2022	28,36,33	10,15,8	49,38,83	17,17,61	209	229	0.00195083	0.0203314	0.754,0.724,0.819	0.76,0.71,0.599	0.076
807	ENSMUSG00000028373	Astn2	4	-	66059129	66059237	66119056	66119212	65992287	65992434	66185123	66185508	807	15,11,16	12,31,20	12,4,0	31,21,11	305	257	0.00195536	0.0203314	0.513,0.23,0.403	0.246,0.138,0.0	0.254
8	ENSMUSG00000002546	Golga2	2	+	32297753	32297834	32298599	32298638	32297520	32297577	32298885	32298948	8	13,8,12	28,23,17	10,28,20	18,11,16	230	188	0.0019982	0.0206998	0.275,0.221,0.366	0.312,0.675,0.505	-0.21
1236	ENSMUSG00000020459	Mtif2	11	+	29533831	29533992	29535089	29535266	29533225	29533397	29536832	29536972	1236	58,51,40	38,47,54	41,48,35	52,61,48	310	326	0.00221377	0.0228484	0.616,0.533,0.438	0.453,0.453,0.434	0.082
1212	ENSMUSG00000055805	Fmnl1	11	+	103182085	103182169	103182641	103182767	103181708	103181782	103185620	103185729	1212	21,11,14	27,8,21	38,39,9	39,20,9	233	275	0.00228113	0.0234571	0.479,0.619,0.44	0.535,0.697,0.541	-0.078
2795	ENSMUSG00000040387	Klhl32	4	-	24682054	24682270	24708952	24709051	24632642	24632701	24743857	24743965	2795	0,0,0	6,0,3	3,2,2	5,5,3	248	365	0.00245449	0.0251473	0.0,NA,0.0	0.469,0.371,0.495	-0.445
464	ENSMUSG00000021012	Zc3h14	12	+	98774244	98774319	98779107	98779267	98763822	98763978	98780047	98780280	464	41,52,31	86,99,84	55,55,58	58,74,100	224	309	0.00247192	0.0252335	0.397,0.42,0.337	0.567,0.506,0.444	-0.121
1468	ENSMUSG00000027272	Ubr1	2	-	120903993	120904199	120906843	120907025	120901601	120901695	120909421	120909508	1468	28,43,17	72,56,53	22,13,21	65,50,49	331	355	0.00262224	0.0266706	0.294,0.452,0.256	0.266,0.218,0.315	0.068
605	ENSMUSG00000074513	Arfip1	3	-	84515632	84515790	84519481	84519703	84509807	84509982	84527685	84527798	605	69,92,77	63,85,80	123108121	75,74,89	371	307	0.00267306	0.027089	0.475,0.472,0.443	0.576,0.547,0.529	-0.087
2449	ENSMUSG00000028573	Fggy	4	+	95837584	95837659	95844072	95844193	95821977	95822125	95849581	95849676	2449	12,10,15	14,17,19	3,5,10	11,23,21	224	270	0.00268283	0.0270898	0.508,0.415,0.488	0.247,0.208,0.365	0.197
2851	ENSMUSG00000032280	Tle3	9	+	61373952	61374053	61374514	61374578	61372382	61373461	61375528	61375573	2851	7,4,7	3,7,10	5,8,5	6,5,1	250	213	0.00287001	0.0288756	0.665,0.327,0.374	0.415,0.577,0.81	-0.145
390	ENSMUSG00000039599	Fam149b	14	+	20358023	20358140	20359754	20359916	20356354	20356497	20374329	20374454	390	23,15,29	3,4,1	20,20,37	4,8,5	266	311	0.00300316	0.030107	0.9,0.814,0.971	0.854,0.745,0.896	0.063
1716	ENSMUSG00000033004	Mycbp2	14	-	103269357	103269465	103275788	103275890	103262701	103262821	103276372	103276518	1716	12,13,5	4,3,6	16,15,12	3,3,5	251	257	0.00303382	0.0303057	0.754,0.816,0.46	0.845,0.837,0.711	-0.121
1055	ENSMUSG00000085396	Firre	X	-	50591924	50592085	50598133	50598288	50584678	50584847	50600743	50600898	1055	53,42,35	202189116	10,25,37	257206221	304	310	0.00314198	0.0312744	0.211,0.185,0.235	0.038,0.11,0.146	0.112
1520	ENSMUSG00000040774	Cept1	3	-	106512802	106512887	106520008	106520093	106505720	106505852	106531136	106531278	1520	10,4,4	85108110	9,16,24	78,114,83	234	234	0.00316729	0.0314145	0.105,0.036,0.035	0.103,0.123,0.224	-0.091
1171	ENSMUSG00000026611	Spata17	1	-	187117262	187117469	187140372	187140496	187112477	187112626	187174374	187174478	1171	12,19,14	26,51,35	23,13,57	26,44,75	273	356	0.00320703	0.0316964	0.376,0.327,0.343	0.536,0.278,0.498	-0.089
3026	ENSMUSG00000048249	Crebrf	17	+	26762237	26762311	26763325	26763448	26759759	26759949	26771291	26776635	3026	15,34,20	29,30,55	21,13,6	51,28,26	223	272	0.00322424	0.0317543	0.387,0.58,0.307	0.334,0.362,0.22	0.119
2588	ENSMUSG00000030882	Dnhd1	7	+	105705523	105705626	105708481	105708631	105705246	105705451	105708867	105709050	2588	1,5,2	3,0,0	1,1,3	0,1,4	252	299	0.00324557	0.0318521	0.283,1.0,1.0	1.0,0.543,0.471	0.09
2510	ENSMUSG00000040268	Plekha1	7	+	130885402	130885448	130892180	130892278	130882329	130882386	130897324	130897450	2510	35,42,53	36,54,67	44,31,27	61,52,55	195	247	0.00331283	0.0322857	0.552,0.496,0.5	0.477,0.43,0.383	0.086
2673	ENSMUSG00000057363	Uxs1	1	-	43764889	43765009	43771680	43771802	43760520	43760564	43774816	43774876	2673	36,44,27	71,99,97	45,56,53	79,98,102	271	269	0.0033106	0.0322857	0.335,0.306,0.216	0.361,0.362,0.34	-0.069
1303	ENSMUSG00000038352	Arl5c	11	-	97992281	97992433	97993424	97993508	97989577	97990339	97994337	97994485	1303	12,11,10	25,28,39	10,13,0	34,38,25	233	301	0.00350738	0.034063	0.383,0.337,0.249	0.275,0.306,0.0	0.129
2443	ENSMUSG00000074272	Ceacam1	7	-	25464848	25464880	25466316	25466437	25463692	25463900	25471797	25472073	2443	35,29,50	7,11,12	46,50,21	8,5,2	270	181	0.00363075	0.0351391	0.77,0.639,0.736	0.794,0.87,0.876	-0.132
1291	ENSMUSG00000033486	Catsper2	2	-	121406328	121406453	121410137	121410206	121397460	121397888	121410376	121410550	1291	3,2,0	1,3,3	5,2,3	1,2,0	218	274	0.00381087	0.0366406	0.79,0.456,0.0	0.863,0.557,1.0	-0.391
1296	ENSMUSG00000031392	Irak1	X	-	74018129	74018366	74019899	74019965	74017129	74017430	74020327	74020535	1296	33,19,30	102107132	39,32,43	145,79,66	215	386	0.00382519	0.0366406	0.367,0.242,0.29	0.326,0.421,0.539	-0.129
362	ENSMUSG00000021044	Adck1	12	+	88401972	88402176	88431020	88431179	88371694	88371778	88441082	88441241	362	26,33,38	21,15,11	19,25,13	17,16,24	353	308	0.00381418	0.0366406	0.519,0.657,0.751	0.494,0.577,0.321	0.178
515	ENSMUSG00000021504	B4galt7	13	+	55604119	55604382	55608341	55608425	55600064	55600192	55608697	55608802	515	38,23,41	29,33,46	19,21,7	36,46,27	412	233	0.00388342	0.0370714	0.426,0.283,0.335	0.23,0.205,0.128	0.16
440	ENSMUSG00000040464	Gtpbp10	5	-	5547926	5548000	5556064	5556156	5546352	5546405	5557212	5557406	440	11,23,23	0,3,12	22,10,25	2,0,1	241	223	0.00392207	0.037313	1.0,0.876,0.639	0.911,1.0,0.959	-0.118
960	ENSMUSG00000037262	Kin	2	+	10085729	10085824	10090112	10090156	10080623	10080744	10090240	10090363	960	34,25,36	9,7,11	55,39,49	11,5,6	244	193	0.00393682	0.0373264	0.749,0.739,0.721	0.798,0.861,0.866	-0.105
2637	ENSMUSG00000017664	Slc35c2	2	-	165280616	165280700	165281307	165281380	165278240	165278416	165282080	165282144	2637	10,14,8	43,44,50	9,32,10	46,34,22	222	233	0.00416076	0.0392618	0.196,0.25,0.144	0.17,0.497,0.323	-0.133
35	ENSMUSG00000022708	Zbtb20	16	+	43146896	43146943	43232758	43232820	43024937	43024987	43302568	43302615	35	1,0,0	0,2,0	3,1,0	0,0,0	196	211	0.00416902	0.0392618	1.0,0.0,NA	1.0,1.0,NA	-0.5
572	ENSMUSG00000012117	Dhdds	4	-	133991278	133991380	133992463	133992580	133982799	133982914	133994161	133994304	572	63,80,65	60,67,62	88,67,61	54,52,41	266	251	0.00422909	0.0396939	0.498,0.53,0.497	0.606,0.549,0.584	-0.071
2400	ENSMUSG00000035392	Dennd1a	2	-	38136925	38136975	38159806	38159850	38126528	38126648	38243401	38243472	2400	3,3,1	14,8,8	12,2,4	3,10,7	193	199	0.0043478	0.0406716	0.181,0.279,0.114	0.805,0.171,0.371	-0.258
1056	ENSMUSG00000085396	Firre	X	-	50591924	50592085	50595460	50595615	50584678	50584847	50598133	50598288	1056	19,52,6	203192123	17,6,4	260217237	304	310	0.00439972	0.0410201	0.087,0.216,0.047	0.063,0.027,0.017	0.081
2501	ENSMUSG00000039987	Phtf2	5	-	20775878	20776007	20782272	20782491	20774002	20774275	20789628	20789784	2501	1,8,9	8,9,4	24,19,20	19,5,10	368	278	0.00455758	0.0423506	0.086,0.402,0.63	0.488,0.742,0.602	-0.238
3131	ENSMUSG00000034151	Zbbx	3	-	75052372	75052630	75061532	75061655	75039883	75040019	75071631	75071782	3131	8,7,3	13,8,11	8,5,15	10,5,19	272	407	0.00475715	0.0440588	0.479,0.567,0.29	0.545,0.599,0.542	-0.117
1957	ENSMUSG00000020794	Ube2g1	11	+	72663070	72663173	72672959	72673057	72607282	72607635	72677704	72677883	1957	75,90,70	63,59,59	61,67,73	64,88,60	252	247	0.00481747	0.0444155	0.539,0.599,0.538	0.483,0.427,0.544	0.074
2946	ENSMUSG00000058444	Map2k5	9	-	63343386	63343456	63371736	63371785	63339080	63339121	63377122	63377902	2946	9,31,19	7,24,22	32,17,12	8,8,17	198	219	0.00482743	0.0444155	0.587,0.588,0.489	0.816,0.702,0.438	-0.097
1451	ENSMUSG00000028232	Tmem68	4	-	3551751	3551891	3554353	3554414	3549040	3550579	3560498	3560692	1451	13,16,15	33,56,48	5,8,11	60,56,46	210	289	0.00496409	0.0455231	0.352,0.282,0.301	0.103,0.164,0.248	0.14
61	ENSMUSG00000005362	Crbn	6	-	106790831	106790991	106794187	106794337	106784416	106784479	106794994	106795197	61	73,88,72	47,36,44	69,49,34	41,55,38	299	309	0.0049893	0.0456048	0.616,0.716,0.628	0.635,0.479,0.48	0.122
2579	ENSMUSG00000040428	Plekha4	7	+	45553244	45553294	45553568	45553681	45549803	45549965	45553764	45554229	2579	5,1,3	12,12,18	0,0,2	20,14,22	199	262	0.00503123	0.0458383	0.354,0.099,0.18	0.0,0.0,0.107	0.175
845	ENSMUSG00000028772	Zcchc17	4	-	130349264	130349322	130354135	130354256	130338483	130338584	130359875	130359943	845	24,22,60	15,19,27	54,38,45	21,8,17	270	207	0.00513515	0.0466331	0.551,0.47,0.63	0.663,0.785,0.67	-0.156
2838	ENSMUSG00000028256	Odf2l	3	+	145126092	145126225	145127022	145127151	145124210	145124375	145127830	145127890	2838	16,31,18	21,16,8	34,28,54	8,12,31	282	278	0.00519594	0.0470325	0.429,0.656,0.689	0.807,0.697,0.632	-0.121
1138	ENSMUSG00000054733	Msra	14	-	64285063	64285183	64313686	64313755	64233828	64233933	64440709	64441026	1138	19,27,29	48,48,50	40,31,30	43,46,56	218	269	0.00543903	0.0490741	0.328,0.41,0.417	0.534,0.454,0.398	-0.077

## Sheet: A3SS
Supplementary Data 1. Men1-regulated ASEs were identified from Men1f/f and Men1Δ/Δ mouse lung tissues.
ID	GeneID	geneSymbol	chr	strand	longExonStart_0base	longExonEnd	shortES	shortEE	flankingES	flankingEE	ID	IC_SAMPLE_1	SC_SAMPLE_1	IC_SAMPLE_2	SC_SAMPLE_2	IncFormLen	SkipFormLen	PValue	FDR	IncLevel1	IncLevel2	IncLevelDifference
3287	ENSMUSG00000005611	Mrvi1	7	-	110929477	110929578	110929477	110929562	110945832	110945981	3287	0,9,0	1,0,0	2,0,1	4,6,8	165	149	3.39081e-135	1.05624e-131	0.0,1.0,NA	0.311,0.0,0.101	0.363
4509	ENSMUSG00000037266	Rsrp1	4	+	134926025	134926818	134926734	134926818	134925292	134925432	4509	493559975750	119197636	441951493084	116116831002	858	149	6.95284e-126	1.0829e-122	0.878,0.841,0.611	0.398,0.347,0.348	0.412
1175	ENSMUSG00000023904	Hcfc1r1	17	+	23674534	23674675	23674546	23674675	23673968	23674068	1175	0,129,171	272150155	324286339	2,0,0	161	149	1.00747e-102	1.04609e-99	0.0,0.443,0.505	0.993,1.0,1.0	-0.682
437	ENSMUSG00000029416	Slc15a4	5	-	127604537	127604706	127604537	127604648	127608771	127609061	437	19,38,32	10,12,13	30,41,40	0,7,2	207	149	9.42824e-88	7.34224e-85	0.578,0.695,0.639	1.0,0.808,0.935	-0.277
3427	ENSMUSG00000055862	Izumo4	10	+	80704620	80704713	80704698	80704713	80704417	80704435	3427	35,39,56	0,41,35	63,55,64	27,0,0	227	149	1.23053e-77	7.66623e-75	1.0,0.384,0.512	0.605,1.0,1.0	-0.236
4861	ENSMUSG00000068373	D430041D05Rik	2	-	104208081	104208209	104208081	104208206	104214090	104214275	4861	1,2,2	0,2,0	0,1,0	1,0,1	152	149	3.93134e-77	2.04102e-74	1.0,0.495,1.0	0.0,1.0,0.0	0.498
3749	ENSMUSG00000028273	Pdlim5	3	-	142312122	142312541	142312122	142312214	142314405	142314448	3749	94,77,77	22,36,26	84,58,75	36,88,42	476	149	1.67221e-65	7.44134e-63	0.572,0.401,0.481	0.422,0.171,0.359	0.167
3332	ENSMUSG00000018570	2810408A11Rik	11	-	69899705	69899926	69899705	69899810	69900302	69900957	3332	3,3,3	4,4,8	3,6,3	0,1,2	265	149	3.14794e-62	1.22573e-59	0.297,0.297,0.174	1.0,0.771,0.458	-0.487
1197	ENSMUSG00000056673	Kdm5d	Y	+	927602	927891	927709	927891	927244	927439	1197	9,2,7	13,5,2	24,14,0	5,7,0	256	149	6.45326e-62	2.23354e-59	0.287,0.189,0.671	0.736,0.538,NA	-0.255
2696	ENSMUSG00000020721	Helz	11	+	107627349	107627454	107627352	107627454	107626534	107626714	2696	2,0,3	2,4,4	4,9,5	0,5,0	152	149	8.05081e-61	2.50783e-58	0.495,0.0,0.424	1.0,0.638,1.0	-0.573
110	ENSMUSG00000038473	Nos1ap	1	-	170375247	170375321	170375247	170375306	170390730	170390823	110	1,3,0	3,5,3	0,1,0	2,0,5	164	149	1.11485e-60	3.15706e-58	0.232,0.353,0.0	0.0,1.0,0.0	-0.138
4331	ENSMUSG00000055897	Ppp4r1l-ps	2	-	173615482	173616423	173615482	173615576	173659322	173659367	4331	8,26,23	11,14,13	13,18,25	4,1,3	996	149	1.16153e-59	3.01514e-57	0.098,0.217,0.209	0.327,0.729,0.555	-0.362
3947	ENSMUSG00000004988	Fxyd4	6	-	117935853	117935922	117935853	117935919	117936737	117936780	3947	0,1,0	2,0,0	4,5,3	0,2,3	152	149	6.80018e-56	1.62943e-53	0.0,1.0,NA	1.0,0.71,0.495	-0.235
521	ENSMUSG00000005442	Cic	7	+	25291051	25291342	25291054	25291342	25290798	25290965	521	51,47,46	47,55,42	27,36,19	63,62,51	152	149	2.27565e-54	5.06332e-52	0.515,0.456,0.518	0.296,0.363,0.268	0.187
3253	ENSMUSG00000028809	Srrm1	4	-	135340502	135340607	135340502	135340604	135340846	135341035	3253	5,1,9	0,1,5	0,0,4	5,0,5	152	149	8.40182e-49	1.74478e-46	1.0,0.495,0.638	0.0,NA,0.44	0.491
582	ENSMUSG00000021532	Fastkd3	13	+	68589222	68589389	68589319	68589389	68587659	68587834	582	7,21,15	13,9,8	46,42,31	8,13,7	246	149	7.21488e-48	1.40465e-45	0.246,0.586,0.532	0.777,0.662,0.728	-0.268
4018	ENSMUSG00000024260	Sap130	18	+	31682006	31682184	31682009	31682184	31680368	31680671	4018	14,24,23	19,12,15	6,17,13	31,19,22	152	149	1.90708e-47	3.49444e-45	0.419,0.662,0.6	0.159,0.467,0.367	0.229
1044	ENSMUSG00000053091	Lins1	7	+	66710158	66710746	66710229	66710746	66709293	66709435	1044	1,3,5	0,2,1	3,2,1	7,2,2	220	149	3.78684e-46	6.41188e-44	1.0,0.504,0.772	0.225,0.404,0.253	0.465
117	ENSMUSG00000029209	Gnpda2	5	-	69579507	69582293	69579507	69579686	69584973	69585156	117	94,90,90	15,3,1	117,108,94	3,0,1	2756	149	3.91094e-46	6.41188e-44	0.253,0.619,0.83	0.678,1.0,0.836	-0.271
1634	ENSMUSG00000021720	Rnf180	13	-	105252251	105252350	105252251	105252347	105270904	105271039	1634	1,2,0	5,4,5	6,0,5	7,2,3	152	149	2.54679e-44	3.96663e-42	0.164,0.329,0.0	0.457,0.0,0.62	-0.195
832	ENSMUSG00000033792	Atp7a	X	+	106088334	106088517	106088337	106088517	106086088	106086814	832	0,2,2	5,9,4	7,2,0	10,4,0	152	149	7.54978e-42	1.11988e-39	0.0,0.179,0.329	0.407,0.329,NA	-0.199
1483	ENSMUSG00000030098	Grip2	6	-	91772632	91773017	91772632	91772738	91773792	91773961	1483	2,1,0	0,1,0	4,3,2	3,3,0	428	149	2.41372e-40	3.4176e-38	1.0,0.258,NA	0.317,0.258,1.0	0.104
4844	ENSMUSG00000002409	Dyrk1b	7	+	28185713	28186029	28185833	28186029	28185295	28185436	4844	123206170	32,47,41	277149224	25,22,29	269	149	3.46511e-40	4.69296e-38	0.68,0.708,0.697	0.86,0.79,0.811	-0.125
2368	ENSMUSG00000039154	Shd	17	+	55972784	55972893	55972787	55972893	55971370	55971717	2368	2,0,1	0,0,3	0,0,1	1,1,0	152	149	1.78331e-39	2.31459e-37	1.0,NA,0.246	0.0,0.0,1.0	0.29
2189	ENSMUSG00000031562	Dctd	8	+	48138178	48138878	48138781	48138878	48137257	48137374	2189	4,3,1	0,0,1	4,0,5	2,0,1	752	149	3.63667e-37	4.53129e-35	1.0,1.0,0.165	0.284,NA,0.498	0.331
4058	ENSMUSG00000033852	Gm28042	2	+	120031501	120031651	120031574	120031651	120031306	120031402	4058	2,4,3	0,2,3	1,3,2	0,0,1	222	149	5.48527e-34	6.57177e-32	1.0,0.573,0.402	1.0,1.0,0.573	-0.199
2026	ENSMUSG00000034343	Ube2f	1	+	91254214	91254393	91254259	91254393	91253759	91253827	2026	4,1,4	0,1,4	0,1,3	1,5,3	194	149	1.66161e-33	1.91701e-31	1.0,0.434,0.434	0.0,0.133,0.434	0.434
2122	ENSMUSG00000044573	Acp1	12	-	30904717	30904983	30904717	30904831	30905068	30905142	2122	23,31,47	52,72,73	78,54,61	90,56,48	301	149	1.05943e-32	1.17862e-30	0.18,0.176,0.242	0.3,0.323,0.386	-0.137
4628	ENSMUSG00000036391	Sec24a	11	-	51729451	51729578	51729451	51729575	51731802	51731905	4628	4,9,2	6,5,1	5,15,3	0,3,2	152	149	1.71889e-31	1.84633e-29	0.395,0.638,0.662	1.0,0.831,0.595	-0.244
1775	ENSMUSG00000028786	Tmem54	4	+	129111238	129111626	129111322	129111626	129110812	129110947	1775	6,4,3	10,14,10	6,9,17	9,7,13	233	149	7.99421e-31	8.30065e-29	0.277,0.154,0.161	0.299,0.451,0.455	-0.204
3936	ENSMUSG00000008496	Pou2f2	7	-	25116037	25116220	25116037	25116154	25120840	25120897	3936	2,1,0	8,3,0	1,0,3	0,3,1	215	149	3.77193e-30	3.67174e-28	0.148,0.188,NA	1.0,0.0,0.675	-0.39
4570	ENSMUSG00000055835	Zfp1	8	+	111666060	111666204	111666119	111666204	111658385	111658441	4570	9,13,11	1,0,3	4,8,4	1,0,7	208	149	3.69918e-30	3.67174e-28	0.866,1.0,0.724	0.741,1.0,0.29	0.186
623	ENSMUSG00000043467	Zbtb37	1	-	161031804	161032764	161031804	161032761	161034087	161034284	623	3,1,0	14,6,0	3,6,0	5,4,2	152	149	3.92308e-30	3.70315e-28	0.174,0.14,NA	0.37,0.595,0.0	-0.165
4181	ENSMUSG00000040651	Fam208a	14	+	27480641	27483555	27480915	27483555	27479923	27480091	4181	154138140	0,4,2	164142146	8,9,9	423	149	8.37708e-30	7.67488e-28	1.0,0.924,0.961	0.878,0.848,0.851	0.103
671	ENSMUSG00000040712	Camta2	11	-	70683278	70683365	70683278	70683350	70683889	70684025	671	3,7,1	21,22,14	0,2,0	12,14,13	164	149	4.19194e-29	3.73083e-27	0.115,0.224,0.061	0.0,0.115,0.0	0.095
2975	ENSMUSG00000061882	Ccdc62	5	+	123951751	123951867	123951800	123951867	123951198	123951287	2975	3,2,6	4,2,0	2,5,7	0,0,3	198	149	4.56567e-29	3.95057e-27	0.361,0.429,1.0	1.0,1.0,0.637	-0.282
1944	ENSMUSG00000022324	Matn2	15	+	34433032	34433167	34433089	34433167	34432679	34432751	1944	8,16,7	6,2,2	9,11,9	3,13,11	206	149	5.89425e-29	4.96232e-27	0.491,0.853,0.717	0.685,0.38,0.372	0.208
3676	ENSMUSG00000044676	Zfp612	8	+	110083606	110083783	110083656	110083783	110082677	110082742	3676	4,3,2	9,11,3	7,2,6	4,3,4	199	149	3.04007e-28	2.49206e-26	0.25,0.17,0.333	0.567,0.333,0.529	-0.225
4324	ENSMUSG00000040855	Reps2	X	-	162552542	162552669	162552542	162552666	162554796	162554945	4324	1,2,5	6,5,17	2,0,0	11,2,2	152	149	2.1943e-27	1.75262e-25	0.14,0.282,0.224	0.151,0.0,0.0	0.165
3685	ENSMUSG00000022387	Brd1	15	-	88700772	88701270	88700772	88700877	88707033	88707294	3685	107151159	34,53,37	220251252	35,36,57	542	149	5.46942e-26	4.25931e-24	0.464,0.439,0.542	0.633,0.657,0.549	-0.131
1914	ENSMUSG00000039410	Prdm16	4	-	154367177	154367315	154367177	154367312	154476638	154476689	1914	2,9,2	2,3,1	4,2,6	7,3,10	152	149	6.96693e-25	5.29317e-23	0.495,0.746,0.662	0.359,0.395,0.37	0.26
3953	ENSMUSG00000020654	Adcy3	12	+	4208576	4208661	4208579	4208661	4206912	4206978	3953	15,12,13	2,2,0	4,17,1	1,3,5	152	149	1.14386e-24	8.4836e-23	0.88,0.855,1.0	0.797,0.847,0.164	0.309
3772	ENSMUSG00000017309	Cd300lg	11	+	102046853	102047187	102047105	102047187	102042971	102043304	3772	4,4,6	8,13,16	8,1,3	1,4,1	401	149	1.05034e-23	7.60884e-22	0.157,0.103,0.122	0.748,0.085,0.527	-0.326
4113	ENSMUSG00000021240	Abcd4	12	-	84612324	84612583	84612324	84612450	84612779	84612896	4113	5,4,5	11,8,10	3,10,7	7,6,0	282	149	1.1632e-23	8.23495e-22	0.194,0.209,0.209	0.185,0.468,1.0	-0.347
2903	ENSMUSG00000007610	Gtpbp3	8	+	71490654	71490967	71490894	71490967	71490334	71490537	2903	10,11,10	30,44,32	19,21,24	34,19,38	389	149	1.75291e-23	1.2134e-21	0.113,0.087,0.107	0.176,0.297,0.195	-0.12
1179	ENSMUSG00000027615	Hps3	3	-	20002322	20002417	20002322	20002413	20003224	20003431	1179	1,2,1	40,52,55	4,13,7	38,45,38	153	149	2.27636e-23	1.54149e-21	0.024,0.036,0.017	0.093,0.22,0.152	-0.129
3369	ENSMUSG00000037692	Ahdc1	4	+	133060661	133060892	133060780	133060892	133055012	133055203	3369	1,3,3	24,23,25	9,2,7	12,15,19	268	149	5.59867e-23	3.71061e-21	0.023,0.068,0.063	0.294,0.069,0.17	-0.126
2407	ENSMUSG00000037270	4932438A13Rik	3	+	36949882	36950059	36949885	36950059	36949141	36949212	2407	12,6,2	1,7,4	4,5,1	0,2,1	152	149	5.85739e-23	3.8012e-21	0.922,0.457,0.329	1.0,0.71,0.495	-0.166
1626	ENSMUSG00000034269	Setd5	6	+	113110316	113110525	113110373	113110525	113109884	113109990	1626	13,6,9	17,22,13	22,27,10	3,21,8	206	149	1.17827e-22	7.4904e-21	0.356,0.165,0.334	0.841,0.482,0.475	-0.314
2150	ENSMUSG00000008855	Hdac5	11	-	102218415	102218490	102218415	102218487	102224733	102224955	2150	23,18,16	36,27,3	11,6,13	34,15,20	152	149	2.11014e-22	1.31462e-20	0.385,0.395,0.839	0.241,0.282,0.389	0.236
3964	ENSMUSG00000025316	Banp	8	+	122007090	122007162	122007099	122007162	122005551	122005682	3964	12,10,13	3,16,22	15,21,48	10,10,24	158	149	1.04102e-21	6.35838e-20	0.79,0.371,0.358	0.586,0.664,0.654	-0.128
176	ENSMUSG00000020472	Zkscan17	11	-	59503383	59503810	59503383	59503763	59504147	59504254	176	10,29,17	1,3,8	9,15,10	2,3,14	196	149	1.00101e-19	5.99645e-18	0.884,0.88,0.618	0.774,0.792,0.352	0.155
1218	ENSMUSG00000026269	Rnpepl1	1	+	92917146	92917746	92917633	92917746	92916710	92916946	1218	233250262	3,9,8	298271218	2,0,0	636	149	1.25492e-18	7.3756e-17	0.948,0.867,0.885	0.972,1.0,1.0	-0.091
4032	ENSMUSG00000019737	Syne4	7	+	30316229	30316373	30316294	30316373	30315261	30315400	4032	15,19,16	2,0,0	3,8,36	0,2,5	214	149	1.68303e-18	9.70862e-17	0.839,1.0,1.0	1.0,0.736,0.834	0.09
2098	ENSMUSG00000058135	Gstm1	3	-	108014944	108015145	108014944	108015118	108016327	108016428	2098	14,15,11	17,16,21	13,9,7	28,18,35	176	149	4.21456e-18	2.38697e-16	0.411,0.442,0.307	0.282,0.297,0.145	0.145
4587	ENSMUSG00000035597	Prpf39	12	+	65055614	65055764	65055637	65055764	65055433	65055533	4587	3,3,4	11,9,1	6,13,2	0,4,13	172	149	1.56333e-17	8.69602e-16	0.191,0.224,0.776	1.0,0.738,0.118	-0.222
1880	ENSMUSG00000032235	Ice2	9	+	69407116	69407366	69407264	69407366	69400476	69400581	1880	3,13,11	10,5,2	6,16,14	7,1,1	297	149	1.77781e-17	9.71555e-16	0.131,0.566,0.734	0.301,0.889,0.875	-0.211
4178	ENSMUSG00000029505	Ep400	5	-	110668549	110668745	110668549	110668724	110670874	110671096	4178	48,46,32	9,11,7	56,38,52	6,2,4	170	149	3.01862e-17	1.62121e-15	0.824,0.786,0.8	0.891,0.943,0.919	-0.114
4515	ENSMUSG00000045672	Col27a1	4	+	63324393	63324484	63324430	63324484	63323918	63323981	4515	6,8,4	31,16,13	0,3,1	10,7,14	186	149	3.72958e-17	1.96909e-15	0.134,0.286,0.198	0.0,0.256,0.054	0.103
2384	ENSMUSG00000038866	Zcchc2	1	+	106027387	106027531	106027402	106027531	106023663	106023758	2384	1,1,1	5,8,3	2,5,0	3,6,2	164	149	1.17563e-16	6.10348e-15	0.154,0.102,0.232	0.377,0.431,0.0	-0.107
863	ENSMUSG00000043015	Nemp2	1	+	52643121	52643236	52643167	52643236	52642318	52642412	863	3,3,5	2,6,3	10,5,8	0,2,1	195	149	2.68248e-16	1.36983e-14	0.534,0.276,0.56	1.0,0.656,0.859	-0.382
3816	ENSMUSG00000014418	Hps5	7	-	46778020	46778199	46778020	46778100	46779071	46779160	3816	21,18,22	3,0,3	16,20,11	5,3,4	248	149	3.14852e-16	1.58188e-14	0.808,1.0,0.815	0.658,0.8,0.623	0.181
4303	ENSMUSG00000031171	Ftsj1	X	-	8245551	8245655	8245551	8245649	8246335	8246419	4303	2,1,10	41,60,100	19,19,3	91,49,98	155	149	4.3451e-16	2.14841e-14	0.045,0.016,0.088	0.167,0.272,0.029	-0.106
1336	ENSMUSG00000060288	Ppih	4	-	119300009	119300202	119300009	119300183	119310758	119310847	1336	14,5,14	0,0,0	22,15,10	31,77,0	168	149	5.58154e-16	2.71664e-14	1.0,1.0,1.0	0.386,0.147,1.0	0.489
3536	ENSMUSG00000028793	Rnf19b	4	+	129073498	129073643	129073501	129073643	129071736	129071942	3536	4,11,5	29,30,28	2,8,2	62,45,50	152	149	5.84168e-16	2.79951e-14	0.119,0.264,0.149	0.031,0.148,0.038	0.105
2156	ENSMUSG00000037339	Fam53a	5	-	33600355	33608227	33600355	33600880	33610431	33610486	2156	462655556	5,2,0	633583468	9,5,2	7496	149	9.40561e-16	4.43916e-14	0.647,0.867,1.0	0.583,0.699,0.823	0.136
431	ENSMUSG00000038346	Zfp384	6	+	125024413	125024552	125024504	125024552	125024032	125024270	431	14,4,9	36,48,28	13,15,13	31,19,28	240	149	1.45355e-15	6.75791e-14	0.194,0.049,0.166	0.207,0.329,0.224	-0.117
2663	ENSMUSG00000029422	Rsrc2	5	-	123740671	123740884	123740671	123740862	123742778	123742856	2663	23,31,36	22,26,10	52,37,46	12,19,2	171	149	3.68019e-15	1.68585e-13	0.477,0.51,0.758	0.791,0.629,0.952	-0.209
699	ENSMUSG00000015790	Surf1	2	-	26915595	26915769	26915595	26915729	26915954	26916006	699	96126126	95129126	125,68,69	146142105	189	149	5.75879e-15	2.5998e-13	0.443,0.435,0.441	0.403,0.274,0.341	0.1
1676	ENSMUSG00000030846	Tial1	7	-	128446730	128447107	128446730	128446798	128448120	128448208	1676	102,80,56	2,7,6	59,46,15	10,10,11	458	149	7.30243e-15	3.24958e-13	0.943,0.788,0.752	0.657,0.599,0.307	0.307
3271	ENSMUSG00000042185	Nfrkb	9	+	31396793	31397137	31397035	31397137	31396322	31396497	3271	14,32,12	0,5,9	37,20,32	3,1,1	391	149	8.93284e-15	3.91913e-13	1.0,0.709,0.337	0.825,0.884,0.924	-0.196
1632	ENSMUSG00000030929	Eri2	7	-	119792264	119792348	119792264	119792343	119792430	119792498	1632	8,11,1	3,1,5	10,0,5	0,1,0	154	149	9.49591e-15	4.1083e-13	0.721,0.914,0.162	1.0,0.0,1.0	-0.068
40	ENSMUSG00000068735	Trp53i11	2	+	93197608	93197748	93197611	93197748	93196896	93196978	40	2,1,5	29,15,10	4,7,7	18,17,10	152	149	1.69234e-14	7.22144e-13	0.063,0.061,0.329	0.179,0.288,0.407	-0.14
359	ENSMUSG00000022534	Mefv	16	-	3707214	3708097	3707214	3708032	3708544	3708837	359	2,0,3	3,2,2	0,4,0	3,0,0	214	149	2.46148e-14	1.03615e-12	0.317,0.0,0.511	0.0,1.0,NA	-0.224
1841	ENSMUSG00000044551	9930012K11Rik	14	-	70155849	70155956	70155849	70155953	70156160	70156276	1841	18,28,38	18,31,30	17,43,12	35,70,28	152	149	4.80774e-14	1.99682e-12	0.495,0.47,0.554	0.323,0.376,0.296	0.175
1993	ENSMUSG00000038685	Rtel1	2	+	181356345	181356616	181356357	181356616	181356157	181356258	1993	4,6,9	18,16,20	4,4,0	17,26,15	161	149	7.62979e-14	3.12721e-12	0.171,0.258,0.294	0.179,0.125,0.0	0.14
116	ENSMUSG00000029209	Gnpda2	5	-	69579507	69579692	69579507	69579686	69584973	69585156	116	24,29,43	15,3,1	18,17,19	3,0,1	155	149	2.04296e-13	8.26468e-12	0.606,0.903,0.976	0.852,1.0,0.948	-0.105
1941	ENSMUSG00000002107	Celf2	2	-	6604023	6607961	6604023	6604182	6615687	6615822	1941	38,44,29	0,1,0	37,24,24	8,0,0	3928	149	2.18682e-13	8.73328e-12	1.0,0.625,1.0	0.149,1.0,1.0	0.159
2899	ENSMUSG00000012296	Tjap1	17	-	46263688	46263813	46263688	46263810	46264882	46264978	2899	0,0,5	18,28,13	15,5,8	34,15,32	152	149	2.21871e-13	8.74847e-12	0.0,0.0,0.274	0.302,0.246,0.197	-0.157
1045	ENSMUSG00000030374	Strn4	7	+	16831345	16831580	16831464	16831580	16831024	16831138	1045	5,8,9	13,12,17	10,27,17	19,21,14	268	149	6.09544e-13	2.37341e-11	0.176,0.27,0.227	0.226,0.417,0.403	-0.124
3678	ENSMUSG00000020898	Ctc1	11	+	69022376	69022614	69022392	69022614	69021029	69021193	3678	24,16,10	0,2,0	17,10,18	2,3,3	165	149	2.03695e-12	7.83345e-11	1.0,0.878,1.0	0.885,0.751,0.844	0.133
563	ENSMUSG00000041268	Dmxl2	9	-	54396239	54396370	54396239	54396367	54398046	54398123	563	9,11,2	1,2,3	1,13,4	0,0,2	152	149	1.13645e-11	4.31711e-10	0.898,0.844,0.395	1.0,1.0,0.662	-0.175
4765	ENSMUSG00000031816	Mthfsd	8	-	121104391	121104558	121104391	121104505	121105717	121105831	4765	3,1,3	4,1,2	3,1,0	2,2,4	202	149	1.19545e-11	4.48653e-10	0.356,0.425,0.525	0.525,0.269,0.0	0.171
4571	ENSMUSG00000055835	Zfp1	8	+	111666060	111666204	111666077	111666204	111658385	111658441	4571	4,5,3	8,8,6	1,0,3	10,13,14	166	149	1.86268e-11	6.90744e-10	0.31,0.359,0.31	0.082,0.0,0.161	0.245
3506	ENSMUSG00000022987	Zfp641	15	-	98291170	98291300	98291170	98291258	98292885	98292977	3506	14,21,14	1,1,3	11,16,0	2,1,5	191	149	2.26595e-11	8.30404e-10	0.916,0.942,0.785	0.811,0.926,0.0	0.302
2117	ENSMUSG00000026883	Dab2ip	2	+	35719852	35720741	35719918	35720741	35718759	35718938	2117	57,61,57	11,16,14	39,47,36	8,3,4	215	149	3.27882e-11	1.18762e-09	0.782,0.725,0.738	0.772,0.916,0.862	-0.102
3266	ENSMUSG00000003166	Dgcr2	16	-	17858359	17858579	17858359	17858570	17859403	17859526	3266	47,56,49	28,64,36	23,59,30	44,49,49	158	149	5.72182e-11	2.04867e-09	0.613,0.452,0.562	0.33,0.532,0.366	0.133
3526	ENSMUSG00000054626	Xlr	X	-	53796142	53796268	53796142	53796220	53797631	53797696	3526	2,3,1	2,3,3	0,3,0	7,1,0	197	149	8.42719e-11	2.98304e-09	0.431,0.431,0.201	0.0,0.694,NA	0.007
1181	ENSMUSG00000054641	Mmrn1	6	+	60987073	60987226	60987076	60987226	60975817	60977794	1181	3,5,6	4,4,9	11,21,23	3,4,5	152	149	1.37297e-10	4.76686e-09	0.424,0.551,0.395	0.782,0.837,0.818	-0.356
1728	ENSMUSG00000037112	Sik2	9	-	50892800	50894081	50892800	50893389	50895343	50895961	1728	111155127	0,2,0	150102101	2,5,3	841	149	1.37726e-10	4.76686e-09	1.0,0.932,1.0	0.93,0.783,0.856	0.121
1054	ENSMUSG00000004508	Gab2	7	+	97303023	97303129	97303026	97303129	97302368	97302459	1054	27,38,23	6,8,8	27,25,8	2,0,2	152	149	1.48857e-10	5.09549e-09	0.815,0.823,0.738	0.93,1.0,0.797	-0.117
1363	ENSMUSG00000026197	Zfand2b	1	+	75168830	75168906	75168833	75168906	75168645	75168707	1363	14,11,22	0,15,19	36,20,11	0,0,3	152	149	1.79765e-10	6.08661e-09	1.0,0.418,0.532	1.0,1.0,0.782	-0.277
491	ENSMUSG00000026171	Rnf25	1	-	74595208	74595301	74595208	74595298	74595630	74595768	491	39,41,25	8,10,12	41,45,35	16,16,28	152	149	2.46941e-10	8.27119e-09	0.827,0.801,0.671	0.715,0.734,0.551	0.1
3272	ENSMUSG00000042185	Nfrkb	9	+	31396999	31397137	31397035	31397137	31396322	31396497	3272	8,16,3	0,5,9	15,8,12	3,1,1	185	149	3.71564e-10	1.2313e-08	1.0,0.72,0.212	0.801,0.866,0.906	-0.214
2786	ENSMUSG00000020716	Nf1	11	+	79565417	79565551	79565420	79565551	79564823	79564946	2786	8,9,11	1,2,1	12,9,11	4,2,4	152	149	4.23408e-10	1.38833e-08	0.887,0.815,0.915	0.746,0.815,0.729	0.109
4127	ENSMUSG00000031278	Acsl4	X	-	142351378	142351908	142351378	142351615	142360386	142360436	4127	21,44,15	8,11,0	18,27,20	0,0,0	442	149	4.28422e-10	1.39014e-08	0.469,0.574,1.0	1.0,1.0,1.0	-0.319
1374	ENSMUSG00000057098	Ebf1	11	+	44907903	44908037	44907906	44908037	44883813	44883955	1374	1,2,2	7,3,0	4,1,0	0,0,0	152	149	5.25854e-10	1.6887e-08	0.123,0.395,1.0	1.0,1.0,NA	-0.494
3984	ENSMUSG00000006169	Clint1	11	+	45907839	45908044	45907893	45908044	45906180	45906467	3984	29,32,44	63,92,90	66,55,66	90,108,84	203	149	5.66683e-10	1.80124e-08	0.253,0.203,0.264	0.35,0.272,0.366	-0.089
1213	ENSMUSG00000038895	Zfp653	9	-	22057500	22057702	22057500	22057678	22057803	22058415	1213	10,10,18	0,10,3	12,4,13	4,8,7	173	149	7.93251e-10	2.49594e-08	1.0,0.463,0.838	0.721,0.301,0.615	0.221
2456	ENSMUSG00000037683	Armc3	2	+	19296803	19296911	19296815	19296911	19296322	19296424	2456	6,8,3	9,4,6	4,10,13	17,12,32	161	149	1.72329e-09	5.36803e-08	0.382,0.649,0.316	0.179,0.435,0.273	0.153
856	ENSMUSG00000031826	Usp10	8	+	119941109	119942138	119941112	119942138	119931848	119931917	856	0,0,0	5,4,1	1,0,1	0,0,0	152	149	2.06458e-09	6.36748e-08	0.0,0.0,0.0	1.0,NA,1.0	-1
4884	ENSMUSG00000030409	Dmpk	7	+	19092417	19092632	19092546	19092632	19091938	19092036	4884	37,38,46	2,3,4	51,51,27	9,8,3	278	149	2.43192e-09	7.42689e-08	0.908,0.872,0.86	0.752,0.774,0.828	0.095
1488	ENSMUSG00000031229	Atrx	X	-	105879908	105880018	105879908	105880015	105884306	105884420	1488	16,19,11	3,0,0	13,17,9	6,1,3	152	149	3.10015e-09	9.37569e-08	0.839,1.0,1.0	0.68,0.943,0.746	0.157
2721	ENSMUSG00000042210	Abhd14a	9	-	106440620	106440910	106440620	106440856	106443826	106443942	2721	3,13,13	52,54,50	1,3,7	89,77,94	203	149	3.33854e-09	9.99958e-08	0.041,0.15,0.16	0.008,0.028,0.052	0.088
383	ENSMUSG00000022388	Ttll8	15	-	88933834	88933963	88933834	88933958	88934957	88935028	383	2,1,0	0,3,0	2,5,6	0,2,1	154	149	4.56052e-09	1.35295e-07	1.0,0.244,NA	1.0,0.708,0.853	-0.232
4804	ENSMUSG00000045679	Pqlc3	12	-	16992277	16993573	16992277	16992319	16995613	16995671	4804	41,60,78	2,3,4	55,49,38	2,2,0	1403	149	6.30304e-09	1.85226e-07	0.685,0.68,0.674	0.745,0.722,1.0	-0.143
234	ENSMUSG00000034327	Kctd9	14	+	67729223	67729409	67729350	67729409	67728649	67728746	234	10,3,7	25,12,19	19,14,5	11,23,10	276	149	6.46111e-09	1.88097e-07	0.178,0.119,0.166	0.483,0.247,0.213	-0.16
1957	ENSMUSG00000015095	Fbxw5	2	+	25502856	25503045	25502870	25503045	25501935	25502151	1957	2,5,3	2,4,2	1,0,0	1,1,2	163	149	8.30259e-09	2.39468e-07	0.478,0.533,0.578	0.478,0.0,0.0	0.37
2855	ENSMUSG00000032525	Nktr	9	+	121742564	121742787	121742639	121742787	121741597	121741743	2855	51,94,54	25,16,7	61,64,63	12,6,8	224	149	1.03651e-08	2.96214e-07	0.576,0.796,0.837	0.772,0.876,0.84	-0.093
1570	ENSMUSG00000028347	Tmeff1	4	+	48617231	48617331	48617234	48617331	48614956	48614983	1570	18,35,29	5,5,15	30,18,28	19,16,5	152	149	1.35756e-08	3.84437e-07	0.779,0.873,0.655	0.608,0.524,0.846	0.11
1214	ENSMUSG00000038895	Zfp653	9	-	22055992	22056528	22055992	22056092	22057286	22057398	1214	94,90,133	8,5,9	164150133	7,3,5	585	149	1.56433e-08	4.38998e-07	0.75,0.821,0.79	0.856,0.927,0.871	-0.098
118	ENSMUSG00000029209	Gnpda2	5	-	69579507	69582293	69579507	69579692	69584973	69585156	118	91,88,84	21,27,37	116,105,93	17,14,18	2750	149	1.63167e-08	4.53807e-07	0.19,0.15,0.11	0.27,0.289,0.219	-0.109
2099	ENSMUSG00000039205	Ciz1	2	+	32370031	32370125	32370046	32370125	32367302	32367532	2099	30,43,26	14,9,12	37,42,23	9,4,7	164	149	1.89147e-08	5.2141e-07	0.661,0.813,0.663	0.789,0.905,0.749	-0.102
1118	ENSMUSG00000074673	Ttll9	2	+	152984080	152984321	152984135	152984321	152983054	152983166	1118	4,0,0	27,28,16	0,5,15	35,21,53	204	149	2.23757e-08	6.11405e-07	0.098,0.0,0.0	0.0,0.148,0.171	-0.074
2107	ENSMUSG00000000600	Krit1	5	+	3806418	3806568	3806464	3806568	3803183	3803483	2107	36,46,23	24,9,18	37,27,25	7,12,7	195	149	3.28641e-08	8.90188e-07	0.534,0.796,0.494	0.802,0.632,0.732	-0.114
4802	ENSMUSG00000034212	Ankmy1	1	-	92871672	92871748	92871672	92871745	92876534	92876700	4802	4,6,7	0,0,0	8,6,16	13,3,2	152	149	3.5147e-08	9.43819e-07	1.0,1.0,1.0	0.376,0.662,0.887	0.358
1766	ENSMUSG00000057246	BC051142	17	+	34417241	34417533	34417478	34417533	34416466	34416604	1766	0,6,6	4,9,3	2,0,4	0,0,0	386	149	3.71464e-08	9.88983e-07	0.0,0.205,0.436	1.0,NA,1.0	-0.786
4258	ENSMUSG00000026150	Mff	1	+	82735415	82735507	82735418	82735507	82731112	82731282	4258	51,56,67	112162157	35,24,23	85167124	152	149	3.80031e-08	1.00322e-06	0.309,0.253,0.295	0.288,0.123,0.154	0.097
760	ENSMUSG00000024908	Ppp6r3	19	-	3473768	3473866	3473768	3473815	3478277	3478364	760	51,52,51	11,16,7	47,41,43	18,11,19	200	149	4.80467e-08	1.25769e-06	0.775,0.708,0.844	0.66,0.735,0.628	0.101
3779	ENSMUSG00000032299	Commd4	9	-	57155901	57156064	57155901	57156033	57156171	57156291	3779	11,1,12	1,1,0	12,5,3	8,0,0	180	149	5.28535e-08	1.37199e-06	0.901,0.453,1.0	0.554,1.0,1.0	-0.067
2485	ENSMUSG00000020096	Tbata	10	+	61179244	61179505	61179346	61179505	61175730	61175978	2485	4,11,2	13,14,10	2,4,20	3,8,6	251	149	6.27006e-08	1.61415e-06	0.154,0.318,0.106	0.284,0.229,0.664	-0.2
1070	ENSMUSG00000052563	D930048N14Rik	11	+	51653991	51654113	51654010	51654113	51653733	51653871	1070	3,6,1	8,6,4	4,7,5	6,4,5	168	149	7.50563e-08	1.9164e-06	0.25,0.47,0.181	0.372,0.608,0.47	-0.183
4048	ENSMUSG00000030177	Ccdc77	6	-	120350206	120350444	120350206	120350390	120354000	120354054	4048	9,3,3	2,1,5	9,6,5	5,10,11	203	149	7.86085e-08	1.99078e-06	0.768,0.688,0.306	0.569,0.306,0.25	0.212
402	ENSMUSG00000049658	Bdp1	13	-	100093413	100093545	100093413	100093542	100097537	100097597	402	8,5,7	2,3,1	3,5,4	0,3,0	152	149	8.91551e-08	2.23966e-06	0.797,0.62,0.873	1.0,0.62,1.0	-0.11
2532	ENSMUSG00000029221	Slc30a9	5	+	67342093	67344569	67344529	67344569	67339950	67340006	2532	174271227	1,6,0	284371249	0,2,0	2585	149	9.55728e-08	2.38167e-06	0.909,0.722,1.0	1.0,0.914,1.0	-0.094
803	ENSMUSG00000031626	Sorbs2	8	+	45745716	45745841	45745785	45745841	45745419	45745446	803	23,10,4	18,9,6	4,12,21	11,28,31	218	149	9.92013e-08	2.45248e-06	0.466,0.432,0.313	0.199,0.227,0.316	0.156
3451	ENSMUSG00000032217	Rnf111	9	-	70429551	70429679	70429551	70429655	70430930	70431026	3451	3,4,13	27,34,45	12,10,13	37,33,30	173	149	1.46691e-07	3.59797e-06	0.087,0.092,0.199	0.218,0.207,0.272	-0.106
2477	ENSMUSG00000036893	Ehmt1	2	-	24863771	24863929	24863771	24863908	24877454	24877626	2477	7,12,4	0,21,24	0,1,0	12,17,12	170	149	1.79111e-07	4.35882e-06	1.0,0.334,0.127	0.0,0.049,0.0	0.471
4697	ENSMUSG00000032067	Pts	9	-	50524722	50524964	50524722	50524779	50525261	50525284	4697	31,36,42	62,69,79	29,10,23	58,84,114	334	149	2.44334e-07	5.90001e-06	0.182,0.189,0.192	0.182,0.05,0.083	0.083
1340	ENSMUSG00000032175	Tyk2	9	-	21123976	21124209	21123976	21124140	21124410	21124558	1340	5,7,5	21,22,18	1,4,2	20,24,14	218	149	3.43823e-07	8.23852e-06	0.14,0.179,0.16	0.033,0.102,0.089	0.085
4265	ENSMUSG00000022587	Ly6e	15	+	74955482	74955717	74955566	74955717	74955050	74955335	4265	4,7,7	1,4,0	7,15,4	7,2,4	233	149	3.73122e-07	8.87232e-06	0.719,0.528,1.0	0.39,0.827,0.39	0.213
131	ENSMUSG00000020672	Sntg2	12	-	30307326	30307383	30307326	30307378	30312535	30312673	131	2,2,3	5,2,3	15,8,27	1,2,18	154	149	3.8341e-07	9.04789e-06	0.279,0.492,0.492	0.936,0.795,0.592	-0.353
2601	ENSMUSG00000022536	Glyr1	16	-	5021337	5021448	5021337	5021430	5026507	5026607	2601	50,57,67	36,28,25	64,93,84	36,24,21	167	149	4.39493e-07	1.02934e-05	0.553,0.645,0.705	0.613,0.776,0.781	-0.089
4196	ENSMUSG00000022617	Chkb	15	-	89428410	89428578	89428410	89428544	89428713	89428827	4196	36,41,49	47,55,62	62,57,62	45,68,42	183	149	4.75319e-07	1.10494e-05	0.384,0.378,0.392	0.529,0.406,0.546	-0.109
513	ENSMUSG00000040447	Spns2	11	-	72453553	72453714	72453553	72453600	72454053	72454217	513	21,43,68	41,55,108	54,55,27	73,42,26	263	149	5.44996e-07	1.25753e-05	0.225,0.307,0.263	0.295,0.426,0.37	-0.099
3362	ENSMUSG00000033439	Trmt13	3	-	116582493	116582923	116582493	116582724	116585195	116585270	3362	57,88,81	0,4,3	85,77,53	12,9,4	348	149	7.3948e-07	1.69374e-05	1.0,0.904,0.92	0.752,0.786,0.85	0.145
2361	ENSMUSG00000026991	Pkp4	2	+	59308007	59308557	59308084	59308557	59305304	59305492	2361	62,120,80	8,0,2	107,125,95	15,13,8	226	149	8.49581e-07	1.93171e-05	0.836,1.0,0.963	0.825,0.864,0.887	0.074
690	ENSMUSG00000023345	Poc1a	9	+	106329872	106330016	106329900	106330016	106307940	106308033	690	36,36,50	1,3,0	26,46,55	2,4,11	177	149	8.56234e-07	1.93273e-05	0.968,0.91,1.0	0.916,0.906,0.808	0.083
2310	ENSMUSG00000036819	Jmjd4	11	+	59453791	59454059	59453877	59454059	59453510	59453645	2310	6,5,8	7,10,4	13,12,7	7,5,4	235	149	1.03853e-06	2.32735e-05	0.352,0.241,0.559	0.541,0.603,0.526	-0.173
192	ENSMUSG00000046603	Tcaim	9	+	122818773	122819026	122818849	122819026	122814431	122814588	192	15,21,19	5,2,4	15,6,12	3,8,2	225	149	1.05761e-06	2.35318e-05	0.665,0.874,0.759	0.768,0.332,0.799	0.133
1658	ENSMUSG00000028060	2810403A07Rik	3	+	88709829	88709942	88709857	88709942	88708779	88708941	1658	29,25,21	38,56,25	54,50,29	19,23,17	177	149	1.09052e-06	2.4092e-05	0.391,0.273,0.414	0.705,0.647,0.589	-0.288
2231	ENSMUSG00000069601	Ank3	10	+	70001922	70002601	70002510	70002601	69999354	69999498	2231	101,95,43	27,32,21	108,74,90	39,42,56	737	149	1.16793e-06	2.56204e-05	0.431,0.375,0.293	0.359,0.263,0.245	0.077
795	ENSMUSG00000020594	Pum2	12	+	8718987	8719113	8719002	8719113	8713843	8713937	795	18,26,18	9,4,0	27,19,18	5,2,0	164	149	1.21099e-06	2.63792e-05	0.645,0.855,1.0	0.831,0.896,1.0	-0.076
1668	ENSMUSG00000024393	Prrc2a	17	-	35150816	35150905	35150816	35150902	35152617	35152785	1668	128173169	56,67,58	161164200	105,95,88	152	149	1.46607e-06	3.17139e-05	0.691,0.717,0.741	0.6,0.629,0.69	0.077
514	ENSMUSG00000055204	Ankrd17	5	-	90278242	90278391	90278242	90278388	90285040	90285143	514	8,2,10	5,3,1	7,10,6	2,1,0	152	149	1.81774e-06	3.90501e-05	0.611,0.395,0.907	0.774,0.907,1.0	-0.256
1027	ENSMUSG00000060206	Zfp462	4	+	55016813	55017100	55016996	55017100	55014682	55014847	1027	0,0,0	8,17,15	11,4,4	6,11,1	332	149	2.00022e-06	4.26758e-05	0.0,0.0,0.0	0.451,0.14,0.642	-0.411
1969	ENSMUSG00000025813	Homer2	7	-	81618575	81618715	81618575	81618682	81624251	81624344	1969	0,0,0	2,1,3	0,3,12	2,10,7	182	149	2.5673e-06	5.44024e-05	0.0,0.0,0.0	0.0,0.197,0.584	-0.26
1659	ENSMUSG00000028060	2810403A07Rik	3	+	88700260	88700514	88700364	88700514	88699950	88700008	1659	124142120	21,13,3	151145148	1,5,13	253	149	2.71936e-06	5.72353e-05	0.777,0.865,0.959	0.989,0.945,0.87	-0.068
2728	ENSMUSG00000039137	Whrn	4	-	63429085	63429417	63429085	63429118	63431849	63432059	2728	6,2,0	2,3,1	0,0,4	1,0,4	448	149	2.78172e-06	5.81547e-05	0.499,0.181,0.0	0.0,NA,0.25	0.102
3395	ENSMUSG00000026456	Cyb5r1	1	+	134407816	134408487	134408403	134408487	134407573	134407703	3395	266258241	32,79,91	251257155	48,46,21	736	149	2.83002e-06	5.877e-05	0.627,0.398,0.349	0.514,0.531,0.599	-0.09
3662	ENSMUSG00000026153	Fam135a	1	-	24028199	24030528	24028199	24029940	24032662	24032736	3662	43,54,28	0,2,1	56,65,40	1,4,2	737	149	4.02245e-06	8.29797e-05	1.0,0.845,0.85	0.919,0.767,0.802	0.069
2142	ENSMUSG00000037174	Elf2	3	-	51264868	51265042	51264868	51265006	51266752	51266866	2142	34,48,65	83,104,47	96,79,66	99,57,93	185	149	4.96721e-06	0.000101795	0.248,0.271,0.527	0.439,0.527,0.364	-0.095
3483	ENSMUSG00000027478	Dnmt3b	2	+	153675725	153675813	153675728	153675813	153674857	153675044	3483	2,9,3	0,2,5	0,16,3	1,0,4	152	149	5.70488e-06	0.000116148	1.0,0.815,0.37	0.0,1.0,0.424	0.254
4073	ENSMUSG00000110393	Gm36445	13	+	65247441	65247767	65247640	65247767	65241752	65242015	4073	5,0,1	1,3,0	0,0,0	3,0,2	348	149	5.85644e-06	0.00011846	0.682,0.0,1.0	0.0,NA,0.0	0.561
2479	ENSMUSG00000036893	Ehmt1	2	-	24863771	24863929	24863771	24863905	24877454	24877626	2479	8,12,4	2,0,0	0,1,0	1,1,1	173	149	6.11195e-06	0.00012283	0.775,1.0,1.0	0.0,0.463,0.0	0.771
190	ENSMUSG00000101750	Olfr1392	11	+	49292892	49295891	49293549	49295891	49292340	49292495	190	0,0,0	0,2,0	0,2,0	0,0,0	806	149	6.57886e-06	0.000131366	NA,0.0,NA	NA,1.0,NA	-1
4063	ENSMUSG00000015176	Nolc1	19	+	46078857	46079021	46078872	46079021	46078702	46078758	4063	0,1,3	8,6,7	4,3,1	6,5,1	164	149	7.13549e-06	0.000141574	0.0,0.132,0.28	0.377,0.353,0.476	-0.265
335	ENSMUSG00000003531	Dgcr6	16	+	18070081	18070231	18070090	18070231	18069423	18069524	335	47,51,63	83125124	28,27,43	78133104	158	149	7.81224e-06	0.00015402	0.348,0.278,0.324	0.253,0.161,0.281	0.085
1979	ENSMUSG00000020070	Rufy2	10	+	63002945	63004776	63004656	63004776	63002182	63002280	1979	23,18,23	8,18,11	7,16,7	19,10,17	1860	149	8.46132e-06	0.000165767	0.187,0.074,0.143	0.029,0.114,0.032	0.076
3596	ENSMUSG00000038756	Ttll6	11	+	96164747	96165451	96164943	96165451	96158687	96158958	3596	70,64,67	1,2,1	48,37,257	3,7,8	345	149	9.1556e-06	0.000178248	0.968,0.933,0.967	0.874,0.695,0.933	0.122
1590	ENSMUSG00000037552	Plekhg2	7	-	28370237	28371042	28370237	28370494	28371114	28371245	1590	79,68,55	0,20,11	109,90,57	2,12,9	697	149	9.37061e-06	0.000181301	1.0,0.421,0.517	0.921,0.616,0.575	-0.058
1559	ENSMUSG00000021684	Pde8b	13	-	95123263	95123323	95123263	95123320	95250133	95250274	1559	1,1,0	0,3,3	0,0,2	0,0,0	152	149	1.15974e-05	0.000222999	1.0,0.246,0.0	NA,NA,1.0	-0.585
1081	ENSMUSG00000022983	Scaf4	16	-	90242526	90242718	90242526	90242652	90242871	90242958	1081	32,40,32	17,23,22	34,24,24	26,21,25	215	149	1.27415e-05	0.000243496	0.566,0.547,0.502	0.475,0.442,0.4	0.099
2825	ENSMUSG00000079550	Mpp4	1	-	59124630	59125200	59124630	59124739	59125522	59125616	2825	2,6,0	1,0,0	0,0,0	1,3,0	610	149	1.30613e-05	0.000248085	0.328,1.0,NA	0.0,0.0,NA	0.664
905	ENSMUSG00000009281	Rarres2	6	-	48569940	48570062	48569940	48570059	48571782	48571887	905	6,11,12	12,24,17	5,3,10	23,12,23	152	149	1.41302e-05	0.00026676	0.329,0.31,0.409	0.176,0.197,0.299	0.125
3126	ENSMUSG00000019790	Stxbp5	10	-	9769340	9769710	9769340	9769534	9770449	9770689	3126	62,77,67	0,3,0	127132105	7,6,12	325	149	1.47863e-05	0.000277466	1.0,0.922,1.0	0.893,0.91,0.8	0.106
1360	ENSMUSG00000061298	Agbl4	4	+	111657091	111657510	111657157	111657510	111656325	111656422	1360	0,0,0	0,3,0	0,1,0	3,0,1	215	149	1.52484e-05	0.000284423	NA,0.0,NA	0.0,1.0,0.0	-0.333
1384	ENSMUSG00000056492	Adgrf5	17	+	43439675	43440160	43439950	43440160	43437515	43437686	1384	217322181	45106123	319,217,89	68,32,29	424	149	1.73718e-05	0.000322103	0.629,0.516,0.341	0.622,0.704,0.519	-0.12
435	ENSMUSG00000021711	Trappc13	13	-	104144403	104144554	104144403	104144551	104147243	104147344	435	28,32,33	23,30,27	49,40,57	26,37,23	152	149	1.75598e-05	0.000323661	0.544,0.511,0.545	0.649,0.515,0.708	-0.091
1820	ENSMUSG00000097585	E230029C05Rik	7	+	90048662	90049069	90048694	90049069	90041078	90041131	1820	1,1,2	0,1,6	2,3,2	0,0,0	181	149	1.79042e-05	0.000328068	1.0,0.452,0.215	1.0,1.0,1.0	-0.444
1025	ENSMUSG00000060206	Zfp462	4	+	55016816	55017100	55016996	55017100	55014682	55014847	1025	0,0,0	8,17,15	9,4,4	6,11,1	329	149	1.84767e-05	0.000335504	0.0,0.0,0.0	0.405,0.141,0.644	-0.397
4132	ENSMUSG00000057133	Chd6	2	-	161041984	161042132	161041984	161042129	161052387	161052905	4132	22,16,12	4,3,12	14,21,27	0,4,7	152	149	1.85254e-05	0.000335504	0.844,0.839,0.495	1.0,0.837,0.791	-0.15
2569	ENSMUSG00000062906	Hdac10	15	-	89124174	89124428	89124174	89124253	89124531	89124588	2569	61,71,80	6,29,30	70,73,46	21,39,22	324	149	2.83103e-05	0.00050682	0.824,0.53,0.551	0.605,0.463,0.49	0.116
840	ENSMUSG00000021922	Itih4	14	+	30897522	30897573	30897525	30897573	30896557	30896770	840	19,27,13	23,34,25	5,9,9	12,22,15	152	149	2.81659e-05	0.00050682	0.447,0.438,0.338	0.29,0.286,0.37	0.092
545	ENSMUSG00000061306	Slc38a10	11	-	120108466	120108553	120108466	120108490	120109431	120109536	545	3,5,2	0,0,0	2,6,5	4,5,0	212	149	2.90905e-05	0.000517811	1.0,1.0,1.0	0.26,0.458,1.0	0.427
22	ENSMUSG00000051166	Eml5	12	-	98798790	98798948	98798790	98798929	98800902	98801111	22	0,0,2	4,0,1	3,2,15	0,1,0	168	149	3.00323e-05	0.000531538	0.0,NA,0.639	1.0,0.639,1.0	-0.56
3706	ENSMUSG00000021302	Ggps1	13	-	14059318	14059457	14059318	14059450	14063205	14063413	3706	9,9,19	4,0,0	9,15,14	7,13,6	156	149	3.16062e-05	0.000556234	0.682,1.0,1.0	0.551,0.524,0.69	0.306
2247	ENSMUSG00000021313	Ryr2	13	-	11646492	11647737	11646492	11646605	11649729	11649864	2247	27,11,13	3,7,1	3,33,4	8,5,2	1281	149	3.19063e-05	0.00055836	0.511,0.155,0.602	0.042,0.434,0.189	0.201
3949	ENSMUSG00000004988	Fxyd4	6	-	117935853	117936006	117935853	117935919	117936737	117936780	3949	1,1,0	2,0,0	0,0,0	0,2,3	236	149	3.27189e-05	0.000569382	0.24,1.0,NA	NA,0.0,0.0	0.62
3283	ENSMUSG00000026096	Osgepl1	1	+	53317901	53318289	53317906	53318289	53314855	53315099	3283	14,20,18	1,3,1	20,28,10	4,1,7	154	149	3.32597e-05	0.000575577	0.931,0.866,0.946	0.829,0.964,0.58	0.123
3380	ENSMUSG00000036099	Vezt	10	-	93993516	93993666	93993516	93993654	93996837	93997113	3380	8,5,11	12,11,16	8,4,14	5,8,13	161	149	3.40744e-05	0.000583527	0.382,0.296,0.389	0.597,0.316,0.499	-0.115
3822	ENSMUSG00000032355	Mlip	9	-	77229484	77231029	77229484	77230954	77239391	77239784	3822	0,0,1	0,0,0	0,0,0	0,0,2	224	149	3.40937e-05	0.000583527	NA,NA,1.0	NA,NA,0.0	1
3060	ENSMUSG00000028911	Srsf4	4	+	131886106	131886304	131886130	131886304	131885308	131885492	3060	0,0,2	29,30,38	4,4,5	46,37,22	173	149	3.43355e-05	0.000584454	0.0,0.0,0.043	0.07,0.085,0.164	-0.092
4177	ENSMUSG00000002227	Mov10	3	-	104817935	104818156	104817935	104818121	104818356	104818563	4177	3,3,4	2,1,0	2,3,15	5,0,3	184	149	3.68665e-05	0.000624126	0.548,0.708,1.0	0.245,1.0,0.802	0.07
1937	ENSMUSG00000018501	Ncor1	11	-	62327105	62327249	62327105	62327246	62329440	62329652	1937	56,79,82	9,12,16	58,73,52	26,16,25	152	149	3.82309e-05	0.000643726	0.859,0.866,0.834	0.686,0.817,0.671	0.128
3568	ENSMUSG00000034165	Ccnd3	17	+	47593608	47593852	47593653	47593852	47578708	47578792	3568	98121155	21,32,31	140122141	53,56,59	194	149	3.87233e-05	0.000648511	0.782,0.744,0.793	0.67,0.626,0.647	0.125
4172	ENSMUSG00000026173	Plcd4	1	+	74562020	74562223	74562054	74562223	74560289	74560493	4172	1,1,0	1,0,0	0,0,1	0,2,0	183	149	3.92635e-05	0.000654041	0.449,1.0,NA	NA,0.0,1.0	0.225
2789	ENSMUSG00000036834	Plch1	3	-	63719187	63719282	63719187	63719279	63721172	63721244	2789	10,6,0	3,7,1	1,3,6	0,0,0	152	149	3.95242e-05	0.000654882	0.766,0.457,0.0	1.0,1.0,1.0	-0.592
1348	ENSMUSG00000061136	Prpf40a	2	-	53188447	53188540	53188447	53188527	53189968	53190100	1348	2,1,0	3,0,0	0,0,1	0,2,2	162	149	4.21451e-05	0.000694614	0.38,1.0,NA	NA,0.0,0.315	0.532
1265	ENSMUSG00000029592	Usp30	5	+	114111868	114111914	114111871	114111914	114111116	114111215	1265	9,6,8	5,10,2	5,14,13	2,5,3	152	149	4.27815e-05	0.000699136	0.638,0.37,0.797	0.71,0.733,0.809	-0.149
2974	ENSMUSG00000028864	Hgf	5	+	16572491	16572634	16572506	16572634	16566746	16566861	2974	5,11,19	2,2,1	9,13,0	5,5,0	164	149	4.28684e-05	0.000699136	0.694,0.833,0.945	0.621,0.703,NA	0.162
2147	ENSMUSG00000037475	Thoc2	X	-	41802946	41802992	41802946	41802986	41803455	41803532	2147	1,0,1	1,3,0	0,0,0	0,0,2	155	149	4.31249e-05	0.000699656	0.49,0.0,1.0	NA,NA,0.0	0.497
2178	ENSMUSG00000004815	Dgkq	5	-	108656045	108656131	108656045	108656085	108656423	108656523	2178	11,21,6	2,2,2	6,14,4	1,6,7	195	149	4.43886e-05	0.000716427	0.808,0.889,0.696	0.821,0.641,0.304	0.209
2193	ENSMUSG00000051682	Treml4	17	+	48269681	48269766	48269708	48269766	48269385	48269436	2193	2,0,1	2,1,1	0,2,0	0,0,0	176	149	4.71046e-05	0.000756344	0.458,0.0,0.458	NA,1.0,NA	-0.695
3423	ENSMUSG00000010660	Plcd1	9	-	119073762	119073980	119073762	119073922	119074164	119074323	3423	7,10,9	33,57,56	21,28,11	38,41,33	207	149	5.78718e-05	0.000924465	0.132,0.112,0.104	0.285,0.33,0.194	-0.154
1342	ENSMUSG00000036155	Mgat5	1	+	127306633	127307016	127306636	127307016	127249789	127249839	1342	3,4,8	1,2,1	4,6,8	1,2,6	152	149	5.88164e-05	0.000934761	0.746,0.662,0.887	0.797,0.746,0.567	0.062
2289	ENSMUSG00000021111	Papola	12	+	105828280	105828381	105828283	105828381	105826943	105827086	2289	49,54,55	6,12,1	52,52,82	2,4,1	152	149	6.21352e-05	0.000982494	0.889,0.815,0.982	0.962,0.927,0.988	-0.064
447	ENSMUSG00000001034	Mapk7	11	-	61492903	61493185	61492903	61493069	61493523	61494266	447	11,13,13	13,26,6	18,16,17	6,7,16	265	149	6.57051e-05	0.00103369	0.322,0.219,0.549	0.628,0.562,0.374	-0.158
3565	ENSMUSG00000034165	Ccnd3	17	+	47593644	47593852	47593653	47593852	47578708	47578773	3565	20,24,32	8,2,8	17,17,21	22,7,6	158	149	6.61005e-05	0.00103469	0.702,0.919,0.79	0.422,0.696,0.767	0.175
1645	ENSMUSG00000080316	Spaca6	17	+	17838315	17838526	17838338	17838526	17838086	17838243	1645	42,63,58	13,6,9	83,44,46	6,5,4	172	149	6.94318e-05	0.0010814	0.737,0.901,0.848	0.923,0.884,0.909	-0.077
2494	ENSMUSG00000026826	Nr4a2	2	-	57112950	57113289	57112950	57113072	57114717	57115038	2494	15,12,7	1,0,3	37,8,34	13,15,34	366	149	6.98641e-05	0.00108272	0.859,1.0,0.487	0.537,0.178,0.289	0.447
1901	ENSMUSG00000048677	Tpcn2	7	-	145277108	145277731	145277108	145277225	145278736	145278914	1901	22,36,6	14,40,6	11,12,1	37,10,10	655	149	7.27579e-05	0.00112199	0.263,0.17,0.185	0.063,0.214,0.022	0.106
569	ENSMUSG00000034586	Hid1	11	-	115359694	115359811	115359694	115359808	115360321	115360492	569	5,4,7	22,19,21	4,4,4	25,29,41	152	149	8.04753e-05	0.00123488	0.182,0.171,0.246	0.136,0.119,0.087	0.086
3966	ENSMUSG00000041966	Dcaf17	2	+	71075367	71075536	71075446	71075536	71063358	71063495	3966	0,1,0	1,0,0	1,0,0	0,0,1	228	149	8.15604e-05	0.0012454	0.0,1.0,NA	1.0,NA,0.0	0
303	ENSMUSG00000105078	Gm35911	5	+	99923016	99923113	99923069	99923113	99919195	99919266	303	0,0,0	0,1,0	0,1,0	0,0,0	202	149	8.33501e-05	0.00126652	NA,0.0,NA	NA,1.0,NA	-1
1850	ENSMUSG00000030323	Ift122	6	+	115916969	115917067	115916972	115917067	115915906	115916047	1850	8,18,25	51,53,23	17,11,35	83,48,114	152	149	8.42158e-05	0.00126722	0.133,0.25,0.516	0.167,0.183,0.231	0.106
3053	ENSMUSG00000027338	Prnd	2	+	131954790	131956130	131954820	131956130	131953008	131953582	3053	1,1,0	1,0,0	0,0,0	0,1,0	179	149	8.45743e-05	0.00126722	0.454,1.0,NA	NA,0.0,NA	0.727
65	ENSMUSG00000109841	E330011O21Rik	16	-	78253436	78253496	78253436	78253467	78253612	78253771	65	0,0,0	1,0,0	1,1,0	0,2,3	178	149	8.46168e-05	0.00126722	0.0,NA,NA	1.0,0.295,0.0	-0.432
3743	ENSMUSG00000020918	Kat2a	11	-	100708845	100708985	100708845	100708982	100709075	100709177	3743	17,17,11	28,58,48	21,12,21	24,27,33	152	149	9.60538e-05	0.00143162	0.373,0.223,0.183	0.462,0.303,0.384	-0.123
2469	ENSMUSG00000036964	Trim17	11	+	58970541	58970645	58970545	58970645	58970426	58970449	2469	0,1,1	0,0,0	0,1,0	0,4,0	153	149	9.75719e-05	0.00144732	NA,1.0,1.0	NA,0.196,NA	0.804
3922	ENSMUSG00000073888	Ccl27a	4	-	41771137	41771290	41771137	41771235	41773735	41773803	3922	2,5,4	0,0,4	0,2,1	1,0,0	204	149	0.000100126	0.00147816	1.0,1.0,0.422	0.0,1.0,1.0	0.141
1345	ENSMUSG00000025576	Rbfox3	11	-	118496350	118496531	118496350	118496390	118496937	118497070	1345	3,7,2	4,0,10	3,5,0	10,7,1	290	149	0.00011218	0.00164831	0.278,1.0,0.093	0.134,0.268,0.0	0.323
3832	ENSMUSG00000029810	Tmem176b	6	-	48838171	48838365	48838171	48838362	48839337	48839445	3832	7,1,2	0,0,5	7,5,4	0,1,2	152	149	0.00012006	0.0017558	1.0,1.0,0.282	1.0,0.831,0.662	-0.07
2936	ENSMUSG00000040118	Cacna2d1	5	+	16326311	16326383	16326326	16326383	16320083	16320158	2936	4,2,1	3,3,10	6,1,2	7,1,2	164	149	0.000126982	0.00184836	0.548,0.377,0.083	0.438,0.476,0.476	-0.127
504	ENSMUSG00000066037	Hnrnpr	4	+	136314086	136314255	136314089	136314255	136310967	136311089	504	29,44,23	30,21,11	31,26,13	50,41,15	152	149	0.000129061	0.00186988	0.487,0.673,0.672	0.378,0.383,0.459	0.204
1413	ENSMUSG00000044037	Als2cl	9	+	110884014	110884146	110884017	110884146	110882713	110882823	1413	100,107,59	1,0,0	47,77,73	7,11,14	152	149	0.000137461	0.00198236	0.99,1.0,1.0	0.868,0.873,0.836	0.138
1648	ENSMUSG00000007035	Msh5	17	-	35031678	35031766	35031678	35031756	35032340	35032421	1648	0,1,1	1,0,0	2,6,9	0,5,0	159	149	0.00014908	0.00214002	0.0,1.0,1.0	1.0,0.529,1.0	-0.176
1189	ENSMUSG00000024073	Birc6	17	+	74594321	74594453	74594363	74594453	74593088	74593249	1189	3,7,0	10,20,2	7,2,9	11,3,2	191	149	0.000157618	0.00225221	0.19,0.214,0.0	0.332,0.342,0.778	-0.349
3177	ENSMUSG00000055850	Rnf181	6	-	72360874	72361013	72360874	72360949	72361121	72361226	3177	47,51,80	9,14,20	123,142,98	5,4,12	213	149	0.000166882	0.00237368	0.785,0.718,0.737	0.945,0.961,0.851	-0.172
4474	ENSMUSG00000071533	Pcnp	16	-	56024223	56024438	56024223	56024386	56029602	56029696	4474	142179167	116128148	283238225	112108148	201	149	0.000171554	0.00242905	0.476,0.509,0.455	0.652,0.62,0.53	-0.121
4402	ENSMUSG00000000738	Spg7	8	+	123090074	123090234	123090123	123090234	123088944	123089047	4402	4,1,3	44,51,67	8,10,5	53,48,33	198	149	0.000184506	0.00260061	0.064,0.015,0.033	0.102,0.136,0.102	-0.076
3436	ENSMUSG00000023991	Foxp4	17	-	47878283	47878497	47878283	47878494	47878606	47878754	3436	109,133,94	51,46,39	92,93,148	55,50,88	152	149	0.000209748	0.00294309	0.677,0.739,0.703	0.621,0.646,0.622	0.077
2346	ENSMUSG00000079036	Alkbh1	12	-	87431399	87431593	87431399	87431538	87434118	87434209	2346	13,7,4	12,4,7	4,15,5	3,4,7	204	149	0.000214574	0.00299731	0.442,0.561,0.294	0.493,0.733,0.343	-0.091
1134	ENSMUSG00000021280	Exoc3l4	12	+	111421427	111421583	111421498	111421583	111418759	111418864	1134	7,2,1	2,16,4	4,9,1	12,4,1	220	149	0.000232198	0.00322901	0.703,0.078,0.145	0.184,0.604,0.404	-0.089
4854	ENSMUSG00000046836	Brox	1	-	183282485	183282571	183282485	183282555	183284132	183284222	4854	63,65,59	3,9,3	62,46,39	14,6,7	165	149	0.000260835	0.00361111	0.95,0.867,0.947	0.8,0.874,0.834	0.085
1255	ENSMUSG00000007783	Cpt1c	7	-	44960757	44961009	44960757	44960910	44961518	44961650	1255	6,2,6	1,5,14	2,5,7	14,8,15	248	149	0.000322257	0.00444173	0.783,0.194,0.205	0.079,0.273,0.219	0.204
3711	ENSMUSG00000038271	Iffo1	6	+	125153406	125153502	125153409	125153502	125152613	125152771	3711	0,2,1	0,0,0	0,2,0	0,4,0	152	149	0.000326822	0.0044848	NA,1.0,1.0	NA,0.329,NA	0.671
721	ENSMUSG00000017418	Arl5b	2	+	15069836	15069967	15069857	15069967	15068138	15068199	721	3,3,7	4,1,0	6,4,2	2,4,2	170	149	0.000447183	0.00610954	0.397,0.724,1.0	0.724,0.467,0.467	0.154
1309	ENSMUSG00000020914	Top2a	11	-	98995243	98995378	98995243	98995375	98995680	98995724	1309	4,2,4	5,0,7	3,6,6	2,1,2	152	149	0.000484091	0.0065849	0.44,1.0,0.359	0.595,0.855,0.746	-0.132
2313	ENSMUSG00000032363	Adamts7	9	+	90192898	90194269	90193024	90194269	90192380	90192594	2313	14,11,9	1,5,2	7,8,6	8,0,0	275	149	0.000508951	0.00687327	0.884,0.544,0.709	0.322,1.0,1.0	-0.062
466	ENSMUSG00000000693	Loxl3	6	+	83035454	83035797	83035579	83035797	83034172	83034289	466	23,15,7	0,0,0	5,6,2	1,6,0	274	149	0.000509703	0.00687327	1.0,1.0,1.0	0.731,0.352,1.0	0.306
2528	ENSMUSG00000026933	Camsap1	2	-	25935461	25935564	25935461	25935561	25935849	25936058	2528	27,36,34	5,13,8	46,49,37	3,2,5	152	149	0.000579988	0.00778735	0.841,0.731,0.806	0.938,0.96,0.879	-0.133
351	ENSMUSG00000078350	Smim1	4	-	154023687	154023887	154023687	154023817	154025503	154025621	351	52,63,71	53,51,59	48,76,67	39,44,24	219	149	0.000600813	0.00803232	0.4,0.457,0.45	0.456,0.54,0.655	-0.115
4253	ENSMUSG00000014402	Tsg101	7	-	46908904	46908991	46908904	46908963	46910744	46910810	4253	35,28,39	0,4,3	28,40,31	3,9,4	177	149	0.000645321	0.0085905	1.0,0.855,0.916	0.887,0.789,0.867	0.076
670	ENSMUSG00000040712	Camta2	11	-	70683278	70683417	70683278	70683350	70683889	70684025	670	10,10,8	21,22,14	2,9,0	12,14,13	216	149	0.000650508	0.00862269	0.247,0.239,0.283	0.103,0.307,0.0	0.12
3101	ENSMUSG00000030638	Sh3gl3	7	+	82270772	82270916	82270779	82270916	82268279	82268352	3101	1,2,0	0,0,0	0,1,4	0,3,1	156	149	0.000658221	0.00868796	1.0,1.0,NA	NA,0.241,0.793	0.483
2692	ENSMUSG00000052013	Btla	16	+	45244152	45244311	45244155	45244311	45242705	45242741	2692	2,2,1	4,4,1	0,4,2	2,2,0	152	149	0.000669349	0.00879756	0.329,0.329,0.495	0.0,0.662,1.0	-0.17
4217	ENSMUSG00000058254	Tspan7	X	+	10590135	10595354	10595278	10595354	10585496	10585652	4217	95015031620	0,0,3	24391413461	19,2,0	5292	149	0.000692642	0.00906546	1.0,1.0,0.938	0.783,0.952,1.0	0.068
2041	ENSMUSG00000029049	Morn1	4	+	155128678	155128800	155128682	155128800	155111416	155111589	2041	61,48,38	0,0,2	63,52,135	7,6,8	153	149	0.000699606	0.00911829	1.0,1.0,0.949	0.898,0.894,0.943	0.071
3019	ENSMUSG00000028456	Unc13b	4	+	43249456	43249581	43249459	43249581	43245467	43245596	3019	7,16,12	7,9,8	21,11,22	8,6,10	152	149	0.000794708	0.0103146	0.495,0.635,0.595	0.72,0.642,0.683	-0.107
4549	ENSMUSG00000020659	Cbll1	12	-	31492078	31492179	31492078	31492176	31494590	31494749	4549	9,4,3	2,2,1	7,4,5	4,0,0	152	149	0.000826385	0.0106813	0.815,0.662,0.746	0.632,1.0,1.0	-0.136
1139	ENSMUSG00000054387	Mdm4	1	-	133012636	133012714	133012636	133012711	133018776	133018884	1139	32,28,21	34,58,20	36,29,26	32,30,18	152	149	0.00083145	0.0107023	0.48,0.321,0.507	0.524,0.487,0.586	-0.096
968	ENSMUSG00000035299	Mid1	X	+	169985896	169986097	169985935	169986097	169984998	169985142	968	4,4,3	11,2,1	1,2,1	6,6,5	188	149	0.000889644	0.0114043	0.224,0.613,0.704	0.117,0.209,0.137	0.359
2862	ENSMUSG00000021481	Zfp346	13	+	55122281	55122515	55122329	55122515	55115479	55115624	2862	15,4,24	17,13,10	10,15,7	6,1,0	197	149	0.000925222	0.0118118	0.4,0.189,0.645	0.558,0.919,1.0	-0.414
3733	ENSMUSG00000028459	Cd72	4	-	43449451	43449549	43449451	43449528	43450069	43450221	3733	14,13,11	21,23,43	24,15,15	14,22,23	170	149	0.000932316	0.0118537	0.369,0.331,0.183	0.6,0.374,0.364	-0.152
854	ENSMUSG00000034903	Cobll1	2	-	65097632	65099392	65097632	65099389	65102068	65102166	854	23,22,22	3,3,1	20,20,30	6,5,3	152	149	0.000971588	0.0123028	0.883,0.878,0.956	0.766,0.797,0.907	0.082
2688	ENSMUSG00000050994	Adgb	10	-	10352896	10353063	10352896	10353060	10357866	10357978	2688	3,4,1	14,9,5	1,5,0	8,11,31	152	149	0.000998501	0.0125924	0.174,0.303,0.164	0.109,0.308,0.0	0.075
2056	ENSMUSG00000029145	Eif2b4	5	-	31192581	31192770	31192581	31192625	31192992	31193139	2056	13,16,17	21,37,36	31,19,32	50,20,28	294	149	0.00104647	0.0130913	0.239,0.18,0.193	0.239,0.325,0.367	-0.106
2881	ENSMUSG00000026648	Dclre1c	2	+	3437001	3437090	3437029	3437090	3436437	3436493	2881	0,2,2	1,2,2	3,0,2	1,0,0	177	149	0.00104457	0.0130913	0.0,0.457,0.457	0.716,NA,1.0	-0.553
3595	ENSMUSG00000043262	Uevld	7	-	46940132	46940303	46940132	46940277	46943787	46943890	3595	25,8,32	1,5,2	9,13,9	3,5,2	175	149	0.00106313	0.0132466	0.955,0.577,0.932	0.719,0.689,0.793	0.088
4122	ENSMUSG00000030276	Ttll3	6	+	113399666	113399771	113399704	113399771	113398769	113398884	4122	29,31,15	2,1,0	23,18,73	3,11,9	187	149	0.00108889	0.0135135	0.92,0.961,1.0	0.859,0.566,0.866	0.197
3898	ENSMUSG00000029238	Clock	5	-	76229357	76229563	76229357	76229560	76230164	76230359	3898	13,14,7	3,4,7	5,10,8	4,7,4	152	149	0.00124669	0.0154104	0.809,0.774,0.495	0.551,0.583,0.662	0.094
2667	ENSMUSG00000039958	Etfbkmt	6	+	149144014	149144442	149144033	149144442	149141512	149141704	2667	6,5,2	32,27,21	6,8,9	29,33,20	168	149	0.00132182	0.0162746	0.143,0.141,0.078	0.155,0.177,0.285	-0.085
2950	ENSMUSG00000042709	Atpaf2	11	-	60405775	60405877	60405775	60405856	60407293	60407391	2950	2,9,8	18,24,19	6,8,3	20,51,32	170	149	0.00143603	0.0176111	0.089,0.247,0.27	0.208,0.121,0.076	0.067
1729	ENSMUSG00000040613	Apobec1	6	-	122591086	122591260	122591086	122591204	122596631	122596777	1729	17,5,8	23,9,11	10,12,2	14,37,8	205	149	0.00163247	0.0199418	0.349,0.288,0.346	0.342,0.191,0.154	0.099
4578	ENSMUSG00000029141	Slc4a1ap	5	+	31548610	31548681	31548613	31548681	31546179	31546266	4578	19,20,24	9,1,3	35,19,13	10,12,4	152	149	0.00170997	0.0208068	0.674,0.951,0.887	0.774,0.608,0.761	0.123
483	ENSMUSG00000045078	Rnf216	5	-	143098378	143098505	143098378	143098500	143112898	143112980	483	44,36,33	4,0,0	58,43,34	11,5,8	154	149	0.00172466	0.020904	0.914,1.0,1.0	0.836,0.893,0.804	0.127
3230	ENSMUSG00000070306	Ccdc153	9	+	44240981	44241076	44240997	44241076	44240675	44240723	3230	32,11,22	53,57,25	18,16,62	65,0,91	165	149	0.00179828	0.0217118	0.353,0.148,0.443	0.2,1.0,0.381	-0.212
4801	ENSMUSG00000034911	Ushbp1	8	-	71390640	71390781	71390640	71390729	71390920	71391054	4801	35155129	21,17,0	138,134,54	0,8,0	201	149	0.00182269	0.0219215	0.553,0.871,1.0	1.0,0.925,1.0	-0.167
279	ENSMUSG00000005506	Celf1	2	+	91009201	91009315	91009204	91009315	91008171	91008300	279	10,18,15	21,36,15	8,11,10	27,29,15	152	149	0.00184976	0.0221615	0.318,0.329,0.495	0.225,0.271,0.395	0.084
2743	ENSMUSG00000025793	Hgs	11	+	120479086	120479297	120479089	120479297	120478694	120478754	2743	36,31,37	41,55,72	21,22,40	78,67,61	152	149	0.00191608	0.0228682	0.463,0.356,0.335	0.209,0.244,0.391	0.103
3626	ENSMUSG00000031386	Hcfc1	X	-	73947190	73947517	73947190	73947514	73947841	73948286	3626	8,8,24	37,29,22	7,14,0	35,28,30	152	149	0.00197854	0.0235235	0.175,0.213,0.517	0.164,0.329,0.0	0.137
4123	ENSMUSG00000030276	Ttll3	6	+	113399663	113399771	113399704	113399771	113398769	113398884	4123	24,20,11	2,1,0	21,17,59	3,11,9	190	149	0.00201445	0.0238594	0.904,0.94,1.0	0.846,0.548,0.837	0.204
1871	ENSMUSG00000019823	Mical1	10	+	41479325	41479499	41479394	41479499	41478962	41479067	1871	9,17,9	19,26,31	18,15,7	20,17,13	218	149	0.00203948	0.0240643	0.245,0.309,0.166	0.381,0.376,0.269	-0.102
1103	ENSMUSG00000029070	Mxra8	4	+	155840905	155841208	155840914	155841208	155840777	155840798	1103	343321433	201170161	324260206	7145110	158	149	0.00208005	0.0244503	0.617,0.64,0.717	0.978,0.628,0.638	-0.09
3481	ENSMUSG00000028545	Bend5	4	+	111433086	111433553	111433168	111433553	111431016	111431150	3481	0,1,6	4,6,5	11,21,13	11,3,11	231	149	0.00219552	0.0257107	0.0,0.097,0.436	0.392,0.819,0.433	-0.37
3632	ENSMUSG00000042826	Fgf11	11	-	69798563	69798762	69798563	69798678	69799351	69799455	3632	25,20,11	7,11,0	30,16,30	1,1,8	233	149	0.00253788	0.0296085	0.695,0.538,1.0	0.95,0.911,0.706	-0.111
1170	ENSMUSG00000061559	Wdr61	9	-	54730633	54730661	54730633	54730656	54731386	54731437	1170	170189164	9,0,11	262159188	22,23,19	154	149	0.00269452	0.0313188	0.948,1.0,0.935	0.92,0.87,0.905	0.063
3176	ENSMUSG00000033382	Trappc8	18	-	20865949	20866206	20865949	20866203	20867759	20867853	3176	2,0,2	27,17,12	2,4,2	13,21,15	152	149	0.00289459	0.033395	0.068,0.0,0.14	0.131,0.157,0.116	-0.065
4497	ENSMUSG00000045095	Magi1	6	-	93708003	93708220	93708003	93708217	93717239	93717271	4497	67,88,117	4,10,16	86,72,42	12,17,11	152	149	0.00288536	0.033395	0.943,0.896,0.878	0.875,0.806,0.789	0.082
1167	ENSMUSG00000031907	Zfp90	8	+	106419420	106419610	106419514	106419610	106419070	106419197	1167	5,3,4	9,9,4	2,1,4	9,6,0	243	149	0.00293703	0.0336355	0.254,0.17,0.38	0.12,0.093,1.0	-0.136
1364	ENSMUSG00000014850	Msh3	13	-	92235573	92235731	92235573	92235728	92249826	92249938	1364	10,10,12	0,12,6	13,15,6	0,1,3	152	149	0.00293061	0.0336355	1.0,0.45,0.662	1.0,0.936,0.662	-0.162
4700	ENSMUSG00000029501	Ankle2	5	+	110237654	110237851	110237657	110237851	110236272	110236479	4700	17,25,27	6,6,6	19,16,18	3,0,2	152	149	0.00296757	0.0337372	0.735,0.803,0.815	0.861,1.0,0.898	-0.135
4778	ENSMUSG00000059562	Ccdc154	17	+	25171119	25171206	25171125	25171206	25170558	25170635	4778	2,1,2	0,0,0	0,0,1	0,2,0	155	149	0.0029602	0.0337372	1.0,1.0,1.0	NA,0.0,1.0	0.5
885	ENSMUSG00000055817	Mta3	17	+	83788917	83789042	83788920	83789042	83784276	83784335	885	18,19,21	48,49,61	32,23,27	53,51,41	152	149	0.00321241	0.0363878	0.269,0.275,0.252	0.372,0.307,0.392	-0.092
2869	ENSMUSG00000009070	Rsph14	10	-	75031113	75031361	75031113	75031358	75032523	75032586	2869	0,1,0	0,0,0	4,2,2	0,3,7	152	149	0.00323614	0.0365238	NA,1.0,NA	1.0,0.395,0.219	0.462
126	ENSMUSG00000043668	Tox3	8	-	90270228	90270483	90270228	90270480	90274631	90274694	126	1,2,6	0,1,10	5,2,9	3,4,4	152	149	0.00329997	0.0371098	1.0,0.662,0.37	0.62,0.329,0.688	0.132
1399	ENSMUSG00000056228	Cars2	8	-	11530294	11530427	11530294	11530424	11537271	11537355	1399	4,9,8	14,21,29	1,9,4	37,20,28	152	149	0.00348097	0.0390044	0.219,0.296,0.213	0.026,0.306,0.123	0.091
4499	ENSMUSG00000045095	Magi1	6	-	93694007	93694211	93694007	93694208	93697193	93697487	4499	8,13,14	0,6,5	9,8,13	0,0,0	152	149	0.00349461	0.0390169	1.0,0.68,0.733	1.0,1.0,1.0	-0.196
2408	ENSMUSG00000021708	Rasgrf2	13	-	91972180	91972288	91972180	91972285	91982593	91982856	2408	7,6,3	3,3,5	1,1,3	2,1,3	152	149	0.00354033	0.0393861	0.696,0.662,0.37	0.329,0.495,0.495	0.136
83	ENSMUSG00000112023	Lilr4b	10	+	51481566	51481869	51481666	51481869	51480905	51480941	83	15,9,10	0,2,9	11,36,2	3,6,0	249	149	0.003685	0.0408497	1.0,0.729,0.399	0.687,0.782,1.0	-0.114
2258	ENSMUSG00000012609	Ttll5	12	+	85939325	85939510	85939328	85939510	85933281	85933674	2258	5,11,10	0,0,2	6,7,4	6,0,2	152	149	0.00370359	0.0409102	1.0,1.0,0.831	0.495,1.0,0.662	0.225
1173	ENSMUSG00000025558	Dock9	14	-	121591811	121591948	121591811	121591879	121594335	121594383	1173	18,10,3	23,16,11	30,15,21	12,18,13	218	149	0.0037769	0.0415726	0.348,0.299,0.157	0.631,0.363,0.525	-0.238
3827	ENSMUSG00000037652	Phc3	3	-	30935951	30936020	30935951	30935999	30936284	30937156	3827	1,6,1	1,0,0	0,0,0	2,0,11	170	149	0.00384988	0.0422267	0.467,1.0,1.0	0.0,NA,0.0	0.822
4128	ENSMUSG00000031278	Acsl4	X	-	142351378	142351618	142351378	142351615	142360386	142360436	4128	31,43,34	8,11,0	29,33,32	0,0,0	152	149	0.00404738	0.0442372	0.792,0.793,1.0	1.0,1.0,1.0	-0.138
4105	ENSMUSG00000086199	Bcas3os1	11	-	85706736	85709215	85706736	85706880	85719696	85719744	4105	4,25,16	0,3,1	24,14,2	0,0,0	2484	149	0.00425103	0.0463006	1.0,0.333,0.49	1.0,1.0,1.0	-0.392
4362	ENSMUSG00000068036	Afdn	17	+	13808931	13809095	13808934	13809095	13807276	13807392	4362	19,28,10	11,5,9	15,12,8	8,11,5	152	149	0.00431736	0.0468592	0.629,0.846,0.521	0.648,0.517,0.611	0.073
3753	ENSMUSG00000037020	Wdr62	7	-	30242745	30242935	30242745	30242877	30243042	30243141	3753	1,2,1	2,0,4	2,2,2	4,5,3	207	149	0.00436056	0.0471637	0.265,1.0,0.153	0.265,0.224,0.324	0.202
1037	ENSMUSG00000025280	Polr3a	14	-	24469264	24469443	24469264	24469429	24470533	24470672	1037	0,1,1	9,15,14	0,3,3	9,9,11	163	149	0.00463163	0.0499223	0.0,0.057,0.061	0.0,0.234,0.2	-0.105

## Sheet: A5SS
Supplementary Data 1. Men1-regulated ASEs were identified from Men1f/f and Men1Δ/Δ mouse lung tissues.
ID	GeneID	geneSymbol	chr	strand	longExonStart_0base	longExonEnd	shortES	shortEE	flankingES	flankingEE	ID	IC_SAMPLE_1	SC_SAMPLE_1	IC_SAMPLE_2	SC_SAMPLE_2	IncFormLen	SkipFormLen	PValue	FDR	IncLevel1	IncLevel2	IncLevelDifference
1680	ENSMUSG00000034858	Fam214a	9	+	75023584	75023746	75023584	75023653	75025650	75025847	1680	13,14,17	36,43,29	39,48,31	11,22,27	242	149	2.50057e-112	4.58105e-109	0.182,0.167,0.265	0.686,0.573,0.414	-0.353
2829	ENSMUSG00000021262	Evl	12	+	108683194	108683410	108683194	108683261	108686049	108686116	2829	77,100,91	15,32,30	78,81,30	57,69,24	298	149	5.70189e-89	5.22293e-86	0.72,0.61,0.603	0.406,0.37,0.385	0.257
1842	ENSMUSG00000017550	Atad5	11	+	80112748	80112837	80112748	80112828	80113074	80113214	1842	0,1,0	0,4,1	1,1,3	1,2,0	158	149	1.08454e-60	6.62293e-58	NA,0.191,0.0	0.485,0.32,1.0	-0.506
554	ENSMUSG00000014767	Tbp	17	+	15501153	15501357	15501153	15501202	15502964	15503128	554	3,12,2	0,0,1	10,7,1	0,6,9	304	149	3.31395e-58	1.51779e-55	1.0,1.0,0.495	1.0,0.364,0.052	0.36
235	ENSMUSG00000038671	Arfrp1	2	-	181361000	181361472	181361390	181361472	181359638	181359739	235	280272327	0,11,14	293402248	15,38,24	539	149	7.93272e-57	2.90655e-54	1.0,0.872,0.866	0.844,0.745,0.741	0.136
2053	ENSMUSG00000029797	Sspo	6	+	48498332	48498402	48498332	48498393	48498643	48498774	2053	0,2,0	0,3,4	0,5,5	6,1,3	158	149	1.3962e-55	4.26305e-53	NA,0.386,0.0	0.0,0.825,0.611	-0.286
[truncated: 164 more rows]

## Sheet: RI
Supplementary Data 1. Men1-regulated ASEs were identified from Men1f/f and Men1Δ/Δ mouse lung tissues.
[truncated: 298 more rows]
