# Supplementary material for: MEN1 is a regulator of alternative splicing and prevents R-loop-induced genome instability through suppression of RNA polymerase II elongation
Source: Nucleic Acids Res. 2023 Jul 3;51(15):7951–71. doi: 10.1093/nar/gkad548 (PMC10450199; doi:10.1093/nar/gkad548)
Supplement: gkad548_Supplemental_Files [file gkad548_supplemental_files.zip › Supplemental Data 3.xls]

## Sheet: KO_con_vs_WT_con.DEG_down
Supplementary Data 3. MEN1-regulated genes expression (down) were identified from MEN1-WT and MEN1-KO NCI-H460 cells.
Gene	KO_con_1	KO_con_2	WT_con_1	WT_con_2	logFC	logCPM	PValue	FDR	GeneInfo	GeneName	GO	KEGG	NR
ENSG00000017483	0.89	0.58	143.31	147.01	-7.71641	6.91321	0	0	X:48458536-48470256:-	SLC38A5	44;GO:0003333,biological_process amino acid transmembrane transport;GO:0003674,molecular_function molecular_function;GO:0005215,molecular_function transporter activity;GO:0005342,molecular_function organic acid transmembrane transporter activity;GO:0005575,cellular_component cellular_component;GO:0005623,cellular_component cell;GO:0005886,cellular_component plasma membrane;GO:0006810,biological_p…	SLC38A5, SNAT5; solute carrier family 38 (sodium-coupled neutral amino acid transporter), member 5; K14992	solute carrier family 38 member 5 [Source:HGNC Symbol%3BAcc:HGNC:18070]
ENSG00000006611	0.58	0.39	37.38	36.41	-6.33398	5.76048	8.45613e-225	5.01956e-221	11:17493894-17544416:-	USH1C	106;GO:0000086,biological_process G2/M transition of mitotic cell cycle;GO:0000278,biological_process mitotic cell cycle;GO:0001750,cellular_component photoreceptor outer segment;GO:0001894,biological_process tissue homeostasis;GO:0001895,biological_process retina homeostasis;GO:0001917,cellular_component photoreceptor inner segment;GO:0003008,biological_process system process;GO:0005575,cellular…	NA	USH1 protein network component harmonin [Source:HGNC Symbol%3BAcc:HGNC:12597]
ENSG00000213614	3.56	2.65	125.33	110.58	-5.32274	6.80398	1.67662e-207	6.63496e-204	15:72340918-72376476:-	HEXA	154;GO:0000003,biological_process reproduction;GO:0000323,cellular_component lytic vacuole;GO:0000902,biological_process cell morphogenesis;GO:0000904,biological_process cell morphogenesis involved in differentiation;GO:0001501,biological_process skeletal system development;GO:0001508,biological_process action potential;GO:0001573,biological_process ganglioside metabolic process;GO:0003008,biolog…	HEXA_B; hexosaminidase [EC:3.2.1.52]; K12373	hexosaminidase subunit alpha [Source:HGNC Symbol%3BAcc:HGNC:4878]
ENSG00000054983	6.02	5.26	129.06	108.13	-4.4625	7.22231	2.09987e-170	6.23241e-167	14:87837819-87993665:-	GALC	50;GO:0000323,cellular_component lytic vacuole;GO:0003674,molecular_function molecular_function;GO:0003824,molecular_function catalytic activity;GO:0004336,molecular_function galactosylceramidase activity;GO:0004553,molecular_function hydrolase activity, hydrolyzing O-glycosyl compounds;GO:0005575,cellular_component cellular_component;GO:0005622,cellular_component intracellular;GO:0005623,cellula…	GALC; galactosylceramidase [EC:3.2.1.46]; K01202	galactosylceramidase [Source:HGNC Symbol%3BAcc:HGNC:4115]
ENSG00000205426	1.18	0.85	43.99	47.91	-5.58384	5.18193	4.75845e-167	1.12985e-163	12:52285912-52291534:-	KRT81	37;GO:0003674,molecular_function molecular_function;GO:0005198,molecular_function structural molecule activity;GO:0005575,cellular_component cellular_component;GO:0005622,cellular_component intracellular;GO:0005623,cellular_component cell;GO:0005856,cellular_component cytoskeleton;GO:0005882,cellular_component intermediate filament;GO:0006996,biological_process organelle organization;GO:0007010,b…	NA	keratin 81 [Source:HGNC Symbol%3BAcc:HGNC:6458]
ENSG00000125851	0.34	0.34	23.38	22.78	-6.15343	4.512	3.00868e-145	5.95318e-142	20:17226106-17484578:+	PCSK2	75;GO:0003674,molecular_function molecular_function;GO:0003824,molecular_function catalytic activity;GO:0004175,molecular_function endopeptidase activity;GO:0004252,molecular_function serine-type endopeptidase activity;GO:0005575,cellular_component cellular_component;GO:0005576,cellular_component extracellular region;GO:0005615,cellular_component extracellular space;GO:0005622,cellular_component …	NA	proprotein convertase subtilisin/kexin type 2 [Source:HGNC Symbol%3BAcc:HGNC:8744]
ENSG00000011028	2.06	2	23.3	21.66	-3.53465	5.79138	1.18838e-122	2.01549e-119	17:62627400-62693597:+	MRC2	101;GO:0000003,biological_process reproduction;GO:0000131,cellular_component incipient cellular bud site;GO:0000271,biological_process polysaccharide biosynthetic process;GO:0003006,biological_process developmental process involved in reproduction;GO:0003674,molecular_function molecular_function;GO:0005575,cellular_component cellular_component;GO:0005622,cellular_component intracellular;GO:000562…	MRC, CD206, CD280; mannose receptor, C type; K06560	mannose receptor C type 2 [Source:HGNC Symbol%3BAcc:HGNC:16875]
ENSG00000169862	0.06	0.02	6.18	7.39	-7.62471	3.7205	1.68508e-103	2.22281e-100	5:10971839-11904043:-	CTNND2	58;GO:0001763,biological_process morphogenesis of a branching structure;GO:0003008,biological_process system process;GO:0005575,cellular_component cellular_component;GO:0005622,cellular_component intracellular;GO:0005623,cellular_component cell;GO:0005634,cellular_component nucleus;GO:0005737,cellular_component cytoplasm;GO:0005912,cellular_component adherens junction;GO:0007154,biological_proces…	NA	catenin delta 2 [Source:HGNC Symbol%3BAcc:HGNC:2516]
ENSG00000100626	11.99	11.97	85.66	77.83	-2.83671	6.3961	1.56009e-96	1.68376e-93	14:69259276-69357033:+	GALNT16	19;GO:0000139,cellular_component Golgi membrane;GO:0005575,cellular_component cellular_component;GO:0005622,cellular_component intracellular;GO:0005623,cellular_component cell;GO:0005737,cellular_component cytoplasm;GO:0005794,cellular_component Golgi apparatus;GO:0012505,cellular_component endomembrane system;GO:0016020,cellular_component membrane;GO:0031090,cellular_component organelle membrane…	GALNT; polypeptide N-acetylgalactosaminyltransferase [EC:2.4.1.41]; K00710	polypeptide N-acetylgalactosaminyltransferase 16 [Source:HGNC Symbol%3BAcc:HGNC:23233]
XLOC_026869	0.08	0.01	4.91	4.22	-6.78536	3.65889	4.54003e-96	4.49161e-93	3:84159344-84193130:-	XLOC_026869	22;GO:0003677,molecular_function DNA binding;GO:0003723,molecular_function RNA binding;GO:0003887,molecular_function DNA-directed DNA polymerase activity;GO:0003964,molecular_function RNA-directed DNA polymerase activity;GO:0004190,molecular_function aspartic-type endopeptidase activity;GO:0004523,molecular_function RNA-DNA hybrid ribonuclease activity;GO:0005634,cellular_component nucleus;GO:000…	NA	NA
ENSG00000198467	1.74	1.04	29.66	34.14	-4.60854	4.38285	2.67136e-95	2.43957e-92	9:35681991-35691020:-	TPM2	68;GO:0003008,biological_process system process;GO:0003012,biological_process muscle system process;GO:0003674,molecular_function molecular_function;GO:0003779,molecular_function actin binding;GO:0005198,molecular_function structural molecule activity;GO:0005200,molecular_function structural constituent of cytoskeleton;GO:0005488,molecular_function binding;GO:0005515,molecular_function protein bi…	TPM2; tropomyosin 2; K10374	tropomyosin 2 [Source:HGNC Symbol%3BAcc:HGNC:12011]
ENSG00000166833	0.03	0.05	3.67	2.93	-6.31488	3.68299	3.71313e-90	2.93882e-87	11:19350723-20121598:+	NAV2	61;GO:0001976,biological_process neurological system process involved in regulation of systemic arterial blood pressure;GO:0003008,biological_process system process;GO:0003013,biological_process circulatory system process;GO:0003025,biological_process regulation of systemic arterial blood pressure by baroreceptor feedback;GO:0003073,biological_process regulation of systemic arterial blood pressur…	NA	neuron navigator 2 [Source:HGNC Symbol%3BAcc:HGNC:15997]
ENSG00000163106	0	0.1	25.32	24.8	-8.59962	2.93334	1.50892e-78	1.05376e-75	4:94298534-94342876:-	HPGDS	74;GO:0000287,molecular_function magnesium ion binding;GO:0001516,biological_process prostaglandin biosynthetic process;GO:0003674,molecular_function molecular_function;GO:0003824,molecular_function catalytic activity;GO:0004364,molecular_function glutathione transferase activity;GO:0004667,molecular_function prostaglandin-D synthase activity;GO:0005488,molecular_function binding;GO:0005509,molec…	HPGDS; prostaglandin-H2 D-isomerase / glutathione transferase [EC:5.3.99.2 2.5.1.18]; K04097	hematopoietic prostaglandin D synthase [Source:HGNC Symbol%3BAcc:HGNC:17890]
ENSG00000246705	17.8	15.74	126.06	139.41	-3.05499	4.8876	2.88868e-75	1.90524e-72	12:14774382-14778002:+	H2AFJ	13;GO:0005575,cellular_component cellular_component;GO:0005622,cellular_component intracellular;GO:0005623,cellular_component cell;GO:0005634,cellular_component nucleus;GO:0005694,cellular_component chromosome;GO:0043226,cellular_component organelle;GO:0043227,cellular_component membrane-bounded organelle;GO:0043228,cellular_component non-membrane-bounded organelle;GO:0043229,cellular_component i…	H2A; histone H2A; K11251	H2A histone family member J [Source:HGNC Symbol%3BAcc:HGNC:14456]
ENSG00000132470	0.33	0.56	5.92	5.67	-3.74414	4.17773	1.84193e-74	1.15092e-71	17:75721327-75757818:+	ITGB4	75;GO:0003674,molecular_function molecular_function;GO:0005488,molecular_function binding;GO:0005515,molecular_function protein binding;GO:0005575,cellular_component cellular_component;GO:0005576,cellular_component extracellular region;GO:0005578,cellular_component extracellular matrix;GO:0005604,cellular_component basement membrane;GO:0005615,cellular_component extracellular space;GO:0005622,cel…	ITGB4, CD104; integrin beta 4; K06525	integrin subunit beta 4 [Source:HGNC Symbol%3BAcc:HGNC:6158]
ENSG00000197381	3.28	3.14	21.58	21.53	-2.8153	4.93949	1.89474e-73	1.12472e-70	21:45073852-45226560:+	ADARB1	118;GO:0001932,biological_process regulation of protein phosphorylation;GO:0001933,biological_process negative regulation of protein phosphorylation;GO:0003674,molecular_function molecular_function;GO:0003676,molecular_function nucleic acid binding;GO:0003723,molecular_function RNA binding;GO:0003725,molecular_function double-stranded RNA binding;GO:0003726,molecular_function double-stranded RNA …	NA	adenosine deaminase%2C RNA specific B1 [Source:HGNC Symbol%3BAcc:HGNC:226]
ENSG00000139219	0.18	0.05	5.15	4.3	-5.48526	3.45295	2.26965e-73	1.28311e-70	12:47972964-48004486:-	COL2A1	105;GO:0000902,biological_process cell morphogenesis;GO:0000904,biological_process cell morphogenesis involved in differentiation;GO:0001501,biological_process skeletal system development;GO:0003008,biological_process system process;GO:0003674,molecular_function molecular_function;GO:0005198,molecular_function structural molecule activity;GO:0005201,molecular_function extracellular matrix structu…	COL2A; collagen type II alpha; K19719	collagen type II alpha 1 chain [Source:HGNC Symbol%3BAcc:HGNC:2200]
ENSG00000111275	0.47	0.49	13.27	11.41	-4.73381	3.44053	1.08239e-70	5.35422e-68	12:111766886-111817529:+	ALDH2	113;GO:0001505,biological_process regulation of neurotransmitter levels;GO:0001889,biological_process liver development;GO:0002237,biological_process response to molecule of bacterial origin;GO:0003008,biological_process system process;GO:0003674,molecular_function molecular_function;GO:0003824,molecular_function catalytic activity;GO:0004029,molecular_function aldehyde dehydrogenase (NAD) activi…	ALDH; aldehyde dehydrogenase (NAD+) [EC:1.2.1.3]; K00128	aldehyde dehydrogenase 2 family (mitochondrial) [Source:HGNC Symbol%3BAcc:HGNC:404]
ENSG00000168542	0.78	0.78	9.55	7.77	-3.53426	4.39931	2.49977e-70	1.18709e-67	2:188974319-189012746:+	COL3A1	171;GO:0000902,biological_process cell morphogenesis;GO:0000904,biological_process cell morphogenesis involved in differentiation;GO:0001101,biological_process response to acid chemical;GO:0001501,biological_process skeletal system development;GO:0001568,biological_process blood vessel development;GO:0001775,biological_process cell activation;GO:0001944,biological_process vasculature development;…	COL3A; collagen type III alpha; K19720	collagen type III alpha 1 chain [Source:HGNC Symbol%3BAcc:HGNC:2201]
ENSG00000163632	9.72	6.71	83.99	69.91	-3.30272	5.29356	2.86541e-69	1.30839e-66	3:63819361-63848636:+	C3orf49	NA	NA	chromosome 3 open reading frame 49 [Source:HGNC Symbol%3BAcc:HGNC:25190]
ENSG00000197405	7.2	6.05	45.77	49.65	-2.91961	4.86002	6.54159e-69	2.87636e-66	19:47290022-47322066:+	C5AR1	248;GO:0000187,biological_process activation of MAPK activity;GO:0001653,molecular_function peptide receptor activity;GO:0001817,biological_process regulation of cytokine production;GO:0001819,biological_process positive regulation of cytokine production;GO:0001847,molecular_function opsonin receptor activity;GO:0001848,molecular_function complement binding;GO:0001856,molecular_function complemen…	C5AR1, CD88; C5a anaphylatoxin chemotactic receptor 1; K04010	complement C5a receptor 1 [Source:HGNC Symbol%3BAcc:HGNC:1338]
ENSG00000040731	0.24	0.17	10.3	7.55	-5.49284	3.45411	9.65786e-67	4.09493e-64	5:24487099-24644978:-	CDH10	25;GO:0005575,cellular_component cellular_component;GO:0005623,cellular_component cell;GO:0005886,cellular_component plasma membrane;GO:0007155,biological_process cell adhesion;GO:0007156,biological_process homophilic cell adhesion via plasma membrane adhesion molecules;GO:0008150,biological_process biological_process;GO:0009987,biological_process cellular process;GO:0016020,cellular_component me…	NA	cadherin 10 [Source:HGNC Symbol%3BAcc:HGNC:1749]
ENSG00000101104	4.41	2.68	30.32	30.83	-3.18501	5.18121	2.22759e-61	8.53095e-59	20:44910061-44959035:+	PABPC1L	NA	PABPC; polyadenylate-binding protein; K13126	poly(A) binding protein cytoplasmic 1 like [Source:HGNC Symbol%3BAcc:HGNC:15797]
ENSG00000120129	95.88	105.82	440.12	385.48	-2.09988	8.16904	5.50557e-61	2.04257e-58	5:172768089-172771195:-	DUSP1	172;GO:0000188,biological_process inactivation of MAPK activity;GO:0000302,biological_process response to reactive oxygen species;GO:0001704,biological_process formation of primary germ layer;GO:0001706,biological_process endoderm formation;GO:0001932,biological_process regulation of protein phosphorylation;GO:0001933,biological_process negative regulation of protein phosphorylation;GO:0003674,mo…	DUSP, MKP; dual specificity MAP kinase phosphatase [EC:3.1.3.16 3.1.3.48]; K04459	dual specificity phosphatase 1 [Source:HGNC Symbol%3BAcc:HGNC:3064]
ENSG00000023171	12.65	14.74	56.36	52.97	-2.06282	6.76874	6.3958e-59	2.23326e-56	11:123358427-123627774:+	GRAMD1B	2;GO:0005575,cellular_component cellular_component;GO:0016020,cellular_component membrane	NA	GRAM domain containing 1B [Source:HGNC Symbol%3BAcc:HGNC:29214]
ENSG00000128965	18.54	17.64	102.14	86.14	-2.44652	5.50089	1.6666e-58	5.6531e-56	15:40952961-40956519:+	CHAC1	74;GO:0003674,molecular_function molecular_function;GO:0005102,molecular_function signaling receptor binding;GO:0005112,molecular_function Notch binding;GO:0005488,molecular_function binding;GO:0005515,molecular_function protein binding;GO:0005575,cellular_component cellular_component;GO:0005622,cellular_component intracellular;GO:0005623,cellular_component cell;GO:0005737,cellular_component cyto…	CHAC, chaC; glutathione-specific gamma-glutamylcyclotransferase [EC:4.3.2.7]; K07232	ChaC glutathione specific gamma-glutamylcyclotransferase 1 [Source:HGNC Symbol%3BAcc:HGNC:28680]
ENSG00000163735	2.49	2.2	46.63	59.25	-4.55752	3.27323	4.38901e-58	1.4474e-55	4:73995641-73998779:-	CXCL5	129;GO:0001664,molecular_function G protein-coupled receptor binding;GO:0001776,biological_process leukocyte homeostasis;GO:0001816,biological_process cytokine production;GO:0001817,biological_process regulation of cytokine production;GO:0001910,biological_process regulation of leukocyte mediated cytotoxicity;GO:0002237,biological_process response to molecule of bacterial origin;GO:0002376,biolog…	CXCL5_6, SCYB5_6; C-X-C motif chemokine 5/6; K05506	C-X-C motif chemokine ligand 5 [Source:HGNC Symbol%3BAcc:HGNC:10642]
ENSG00000112414	0.11	0.09	6.79	4.24	-5.81854	3.4565	1.92881e-57	6.18889e-55	6:142301853-142446266:+	ADGRG6	34;GO:0003674,molecular_function molecular_function;GO:0004871,molecular_function obsolete signal transducer activity;GO:0004872,molecular_function signaling receptor activity;GO:0004888,molecular_function transmembrane signaling receptor activity;GO:0004930,molecular_function G protein-coupled receptor activity;GO:0005575,cellular_component cellular_component;GO:0005622,cellular_component intrac…	NA	adhesion G protein-coupled receptor G6 [Source:HGNC Symbol%3BAcc:HGNC:13841]
ENSG00000169242	25.82	22.89	125.58	112.5	-2.35769	5.49066	4.15435e-57	1.29791e-54	1:155127459-155134857:+	EFNA1	224;GO:0000122,biological_process negative regulation of transcription by RNA polymerase II;GO:0000187,biological_process activation of MAPK activity;GO:0000902,biological_process cell morphogenesis;GO:0000904,biological_process cell morphogenesis involved in differentiation;GO:0001525,biological_process angiogenesis;GO:0001568,biological_process blood vessel development;GO:0001837,biological_pro…	EFNA; ephrin-A; K05462	ephrin A1 [Source:HGNC Symbol%3BAcc:HGNC:3221]
ENSG00000106948	0.81	1.18	7.36	8.1	-3.00844	4.28715	5.04172e-57	1.53475e-54	9:114334155-114394405:-	AKNA	10;GO:0005575,cellular_component cellular_component;GO:0005622,cellular_component intracellular;GO:0005623,cellular_component cell;GO:0005634,cellular_component nucleus;GO:0043226,cellular_component organelle;GO:0043227,cellular_component membrane-bounded organelle;GO:0043229,cellular_component intracellular organelle;GO:0043231,cellular_component intracellular membrane-bounded organelle;GO:00444…	NA	AT-hook transcription factor [Source:HGNC Symbol%3BAcc:HGNC:24108]
ENSG00000140030	0	0	14.78	10.42	-10.6183	2.69684	1.77836e-56	5.27816e-54	14:88005123-88014811:+	GPR65	129;GO:0002376,biological_process immune system process;GO:0003674,molecular_function molecular_function;GO:0004871,molecular_function obsolete signal transducer activity;GO:0004872,molecular_function signaling receptor activity;GO:0004888,molecular_function transmembrane signaling receptor activity;GO:0004930,molecular_function G protein-coupled receptor activity;GO:0005575,cellular_component ce…	NA	G protein-coupled receptor 65 [Source:HGNC Symbol%3BAcc:HGNC:4517]
ENSG00000135480	17.97	18.82	71.69	81.21	-2.12124	6.08377	3.72584e-56	1.07886e-53	12:52232519-52252186:+	KRT7	73;GO:0003674,molecular_function molecular_function;GO:0005198,molecular_function structural molecule activity;GO:0005575,cellular_component cellular_component;GO:0005622,cellular_component intracellular;GO:0005623,cellular_component cell;GO:0005634,cellular_component nucleus;GO:0005737,cellular_component cytoplasm;GO:0005794,cellular_component Golgi apparatus;GO:0005856,cellular_component cytosk…	NA	keratin 7 [Source:HGNC Symbol%3BAcc:HGNC:6445]
ENSG00000101680	32.21	35.8	136.68	118.01	-1.9721	9.59217	1.93559e-54	5.47128e-52	18:6941743-7117814:-	LAMA1	124;GO:0000902,biological_process cell morphogenesis;GO:0000904,biological_process cell morphogenesis involved in differentiation;GO:0001568,biological_process blood vessel development;GO:0001654,biological_process eye development;GO:0001738,biological_process morphogenesis of a polarized epithelium;GO:0001763,biological_process morphogenesis of a branching structure;GO:0001944,biological_process…	LAMA1_2; laminin, alpha 1/2; K05637	laminin subunit alpha 1 [Source:HGNC Symbol%3BAcc:HGNC:6481]
ENSG00000165887	0.86	0.81	13.52	14.32	-4.11955	3.01814	4.56854e-54	1.26134e-51	10:97572498-97583884:+	ANKRD2	50;GO:0003008,biological_process system process;GO:0003012,biological_process muscle system process;GO:0003674,molecular_function molecular_function;GO:0005198,molecular_function structural molecule activity;GO:0005575,cellular_component cellular_component;GO:0005622,cellular_component intracellular;GO:0005623,cellular_component cell;GO:0005634,cellular_component nucleus;GO:0005737,cellular_compo…	NA	ankyrin repeat domain 2 [Source:HGNC Symbol%3BAcc:HGNC:495]
ENSG00000006016	109.3	112.7	404.71	368.88	-1.86726	8.32331	3.08011e-53	8.3107e-51	19:18572219-18607741:-	CRLF1	93;GO:0001655,biological_process urogenital system development;GO:0001657,biological_process ureteric bud development;GO:0001932,biological_process regulation of protein phosphorylation;GO:0001934,biological_process positive regulation of protein phosphorylation;GO:0003674,molecular_function molecular_function;GO:0004872,molecular_function signaling receptor activity;GO:0005488,molecular_function…	NA	cytokine receptor like factor 1 [Source:HGNC Symbol%3BAcc:HGNC:2364]
ENSG00000123358	27.9	31.76	104.18	102.29	-1.85762	7.25185	2.12359e-52	5.6025e-50	12:52022831-52059507:+	NR4A1	219;GO:0000981,molecular_function DNA-binding transcription factor activity, RNA polymerase II-specific;GO:0000982,molecular_function DNA-binding transcription factor activity, RNA polymerase II-specific;GO:0001071,molecular_function DNA-binding transcription factor activity;GO:0001077,molecular_function DNA-binding transcription activator activity, RNA polymerase II-specific;GO:0001228,molecular…	NR4A1, HMR; nuclear receptor subfamily 4 group A member 1; K04465	nuclear receptor subfamily 4 group A member 1 [Source:HGNC Symbol%3BAcc:HGNC:7980]
ENSG00000185736	0.03	0	3.7	3.64	-7.84207	2.18594	2.56929e-52	6.631e-50	10:1177317-1737476:-	ADARB2	29;GO:0003674,molecular_function molecular_function;GO:0003676,molecular_function nucleic acid binding;GO:0003723,molecular_function RNA binding;GO:0003725,molecular_function double-stranded RNA binding;GO:0003727,molecular_function single-stranded RNA binding;GO:0003824,molecular_function catalytic activity;GO:0004000,molecular_function adenosine deaminase activity;GO:0005488,molecular_function …	NA	adenosine deaminase%2C RNA specific B2 (inactive) [Source:HGNC Symbol%3BAcc:HGNC:227]
ENSG00000077942	4.2	4.42	20.8	18.31	-2.24665	5.26185	2.74006e-52	6.92127e-50	22:45502237-45601135:+	FBLN1	46;GO:0000003,biological_process reproduction;GO:0003674,molecular_function molecular_function;GO:0005198,molecular_function structural molecule activity;GO:0005201,molecular_function extracellular matrix structural constituent;GO:0005575,cellular_component cellular_component;GO:0005576,cellular_component extracellular region;GO:0005578,cellular_component extracellular matrix;GO:0005604,cellular_…	NA	fibulin 1 [Source:HGNC Symbol%3BAcc:HGNC:3600]
ENSG00000168917	0.52	0.75	15.94	11.95	-4.48435	3.19617	4.00651e-52	9.70721e-50	3:136818646-136855892:+	SLC35G2	13;GO:0005575,cellular_component cellular_component;GO:0005622,cellular_component intracellular;GO:0005623,cellular_component cell;GO:0005737,cellular_component cytoplasm;GO:0005794,cellular_component Golgi apparatus;GO:0016020,cellular_component membrane;GO:0043226,cellular_component organelle;GO:0043227,cellular_component membrane-bounded organelle;GO:0043229,cellular_component intracellular or…	NA	solute carrier family 35 member G2 [Source:HGNC Symbol%3BAcc:HGNC:28480]
ENSG00000163739	260.87	228.37	903.59	1008.76	-2.03204	7.62533	5.82291e-52	1.38259e-49	4:73869392-73871242:+	CXCL1	134;GO:0001664,molecular_function G protein-coupled receptor binding;GO:0001975,biological_process response to amphetamine;GO:0002237,biological_process response to molecule of bacterial origin;GO:0002376,biological_process immune system process;GO:0003674,molecular_function molecular_function;GO:0005102,molecular_function signaling receptor binding;GO:0005125,molecular_function cytokine activity…	CXCL1_2_3, GRO; C-X-C motif chemokine 1/2/3; K05505	C-X-C motif chemokine ligand 1 [Source:HGNC Symbol%3BAcc:HGNC:4602]
ENSG00000198796	1.36	1.54	8.73	7.11	-2.50927	4.95226	9.69314e-51	2.21302e-48	18:58481246-58628957:-	ALPK2	NA	NA	alpha kinase 2 [Source:HGNC Symbol%3BAcc:HGNC:20565]
ENSG00000133895	4.14	3.86	20.03	20.5	-2.40908	4.50649	3.29917e-49	7.2533e-47	11:64803509-64811294:-	MEN1	367;GO:0000003,biological_process reproduction;GO:0000079,biological_process regulation of cyclin-dependent protein serine/threonine kinase activity;GO:0000122,biological_process negative regulation of transcription by RNA polymerase II;GO:0000165,biological_process MAPK cascade;GO:0000217,molecular_function DNA secondary structure binding;GO:0000400,molecular_function four-way junction DNA bindi…	MEN1, MNN1; menin; K14970	menin 1 [Source:HGNC Symbol%3BAcc:HGNC:7010]
ENSG00000069431	0.04	0.04	3.45	2.2	-6.18167	2.84337	4.2093e-48	8.92372e-46	12:21797400-21942529:-	ABCC9	87;GO:0002252,biological_process immune effector process;GO:0002376,biological_process immune system process;GO:0003008,biological_process system process;GO:0003674,molecular_function molecular_function;GO:0004871,molecular_function obsolete signal transducer activity;GO:0004872,molecular_function signaling receptor activity;GO:0004888,molecular_function transmembrane signaling receptor activity;…	ABCC9, SUR2; ATP-binding cassette subfamily C (CFTR/MRP) member 9; K05033	ATP binding cassette subfamily C member 9 [Source:HGNC Symbol%3BAcc:HGNC:60]
ENSG00000129682	2.25	3.06	20.19	19.8	-2.96248	3.59222	5.50886e-47	1.14739e-44	X:138614730-139222777:-	FGF13	243;GO:0000165,biological_process MAPK cascade;GO:0000226,biological_process microtubule cytoskeleton organization;GO:0001558,biological_process regulation of cell growth;GO:0001764,biological_process neuron migration;GO:0001932,biological_process regulation of protein phosphorylation;GO:0001934,biological_process positive regulation of protein phosphorylation;GO:0003008,biological_process system…	FGF; fibroblast growth factor; K04358	fibroblast growth factor 13 [Source:HGNC Symbol%3BAcc:HGNC:3670]
ENSG00000136002	0.38	0.38	3.06	3.61	-3.19304	3.49744	7.21241e-47	1.45128e-44	2:130836915-131047263:+	ARHGEF4	75;GO:0001726,cellular_component ruffle;GO:0003674,molecular_function molecular_function;GO:0005083,molecular_function GTPase regulator activity;GO:0005085,molecular_function guanyl-nucleotide exchange factor activity;GO:0005088,molecular_function Ras guanyl-nucleotide exchange factor activity;GO:0005089,molecular_function Rho guanyl-nucleotide exchange factor activity;GO:0005575,cellular_compone…	ARHGEF4_29, ASEF1_2; Rho guanine nucleotide exchange factor 4/29; K05769	Rho guanine nucleotide exchange factor 4 [Source:HGNC Symbol%3BAcc:HGNC:684]
ENSG00000121361	0	0.09	7.74	6.11	-6.99419	2.17921	1.44153e-45	2.85231e-43	12:21764954-21775581:-	KCNJ8	159;GO:0000166,molecular_function nucleotide binding;GO:0001655,biological_process urogenital system development;GO:0001822,biological_process kidney development;GO:0001882,molecular_function nucleoside binding;GO:0001883,molecular_function purine nucleoside binding;GO:0002237,biological_process response to molecule of bacterial origin;GO:0002252,biological_process immune effector process;GO:0002…	KCNJ8, KIR6.1; potassium inwardly-rectifying channel subfamily J member 8; K05001	potassium voltage-gated channel subfamily J member 8 [Source:HGNC Symbol%3BAcc:HGNC:6269]
ENSG00000138772	2.72	1.8	20.15	19.01	-3.19724	3.42878	1.14381e-44	2.19021e-42	4:78551518-78610451:+	ANXA3	123;GO:0001775,biological_process cell activation;GO:0002252,biological_process immune effector process;GO:0002263,biological_process cell activation involved in immune response;GO:0002274,biological_process myeloid leukocyte activation;GO:0002275,biological_process myeloid cell activation involved in immune response;GO:0002283,biological_process neutrophil activation involved in immune response;…	NA	annexin A3 [Source:HGNC Symbol%3BAcc:HGNC:541]
ENSG00000114378	6.13	5.09	28.19	27.21	-2.37545	4.46475	2.17425e-44	3.97119e-42	3:50299888-50312381:-	HYAL1	205;GO:0000302,biological_process response to reactive oxygen species;GO:0000323,cellular_component lytic vacuole;GO:0001501,biological_process skeletal system development;GO:0001558,biological_process regulation of cell growth;GO:0003674,molecular_function molecular_function;GO:0003824,molecular_function catalytic activity;GO:0004415,molecular_function hyalurononglucosaminidase activity;GO:00045…	hya; hyaluronoglucosaminidase [EC:3.2.1.35]; K01197	hyaluronoglucosaminidase 1 [Source:HGNC Symbol%3BAcc:HGNC:5320]
ENSG00000140044	9.41	9.46	61.16	50.72	-2.63334	4.12088	5.70283e-44	1.01051e-41	14:75427715-75474111:+	JDP2	88;GO:0000122,biological_process negative regulation of transcription by RNA polymerase II;GO:0001071,molecular_function DNA-binding transcription factor activity;GO:0003674,molecular_function molecular_function;GO:0003676,molecular_function nucleic acid binding;GO:0003677,molecular_function DNA binding;GO:0003682,molecular_function chromatin binding;GO:0003690,molecular_function double-stranded …	NA	Jun dimerization protein 2 [Source:HGNC Symbol%3BAcc:HGNC:17546]
ENSG00000164825	280.05	235.19	874.28	923.31	-1.86851	6.92323	2.43543e-43	4.19036e-41	8:6870574-6878022:-	DEFB1	62;GO:0002376,biological_process immune system process;GO:0002526,biological_process acute inflammatory response;GO:0005575,cellular_component cellular_component;GO:0005576,cellular_component extracellular region;GO:0005622,cellular_component intracellular;GO:0005623,cellular_component cell;GO:0005737,cellular_component cytoplasm;GO:0005794,cellular_component Golgi apparatus;GO:0005796,cellular_c…	NA	defensin beta 1 [Source:HGNC Symbol%3BAcc:HGNC:2766]
ENSG00000129474	18.63	23.16	73.26	69.24	-1.83521	6.32794	5.25021e-43	8.90435e-41	14:22971173-22982642:-	AJUBA	262;GO:0000122,biological_process negative regulation of transcription by RNA polymerase II;GO:0000932,cellular_component P-body;GO:0000988,molecular_function obsolete transcription factor activity, protein binding;GO:0000989,molecular_function obsolete transcription factor activity, transcription factor binding;GO:0001666,biological_process response to hypoxia;GO:0001932,biological_process regul…	AJUBA, LIMD1, WTIP; LIM domain-containing protein; K16682	ajuba LIM protein [Source:HGNC Symbol%3BAcc:HGNC:20250]
ENSG00000101187	88.02	91.55	284.59	257.4	-1.65993	8.69631	5.34225e-43	8.93284e-41	20:62642444-62685785:+	SLCO4A1	66;GO:0003333,biological_process amino acid transmembrane transport;GO:0003674,molecular_function molecular_function;GO:0005215,molecular_function transporter activity;GO:0005342,molecular_function organic acid transmembrane transporter activity;GO:0005575,cellular_component cellular_component;GO:0005623,cellular_component cell;GO:0005886,cellular_component plasma membrane;GO:0006082,biological_p…	NA	solute carrier organic anion transporter family member 4A1 [Source:HGNC Symbol%3BAcc:HGNC:10953]
ENSG00000130707	335.89	300.76	989.64	994.51	-1.70451	9.68454	5.99362e-43	9.88281e-41	9:130444928-130501274:+	ASS1	198;GO:0000050,biological_process urea cycle;GO:0000053,biological_process argininosuccinate metabolic process;GO:0000323,cellular_component lytic vacuole;GO:0001101,biological_process response to acid chemical;GO:0001655,biological_process urogenital system development;GO:0001822,biological_process kidney development;GO:0001889,biological_process liver development;GO:0002237,biological_process r…	argG, ASS1; argininosuccinate synthase [EC:6.3.4.5]; K01940	argininosuccinate synthase 1 [Source:HGNC Symbol%3BAcc:HGNC:758]
ENSG00000113739	47.35	50.63	175	150.09	-1.79641	6.61243	8.84447e-43	1.43838e-40	5:173314712-173329503:-	STC2	123;GO:0000003,biological_process reproduction;GO:0001666,biological_process response to hypoxia;GO:0001890,biological_process placenta development;GO:0001893,biological_process maternal placenta development;GO:0003006,biological_process developmental process involved in reproduction;GO:0003674,molecular_function molecular_function;GO:0005102,molecular_function signaling receptor binding;GO:00051…	NA	stanniocalcin 2 [Source:HGNC Symbol%3BAcc:HGNC:11374]
ENSG00000170190	3.5	4.61	19.59	20.3	-2.35643	4.36916	1.10862e-42	1.77859e-40	17:75087726-75106162:+	SLC16A5	40;GO:0003674,molecular_function molecular_function;GO:0005215,molecular_function transporter activity;GO:0005342,molecular_function organic acid transmembrane transporter activity;GO:0005575,cellular_component cellular_component;GO:0005623,cellular_component cell;GO:0005886,cellular_component plasma membrane;GO:0005887,cellular_component integral component of plasma membrane;GO:0006810,biologica…	NA	solute carrier family 16 member 5 [Source:HGNC Symbol%3BAcc:HGNC:10926]
ENSG00000008513	26.23	29.42	95.64	88.76	-1.79358	5.95855	1.17386e-42	1.85814e-40	8:133454847-133571940:-	ST3GAL1	79;GO:0000139,cellular_component Golgi membrane;GO:0003674,molecular_function molecular_function;GO:0003824,molecular_function catalytic activity;GO:0003836,molecular_function beta-galactoside (CMP) alpha-2,3-sialyltransferase activity;GO:0005575,cellular_component cellular_component;GO:0005576,cellular_component extracellular region;GO:0005622,cellular_component intracellular;GO:0005623,cellular…	SIAT4A; beta-galactoside alpha-2,3-sialyltransferase (sialyltransferase 4A) [EC:2.4.99.4]; K00780	ST3 beta-galactoside alpha-2%2C3-sialyltransferase 1 [Source:HGNC Symbol%3BAcc:HGNC:10862]
XLOC_032818	0.22	0.2	3.42	2.68	-3.90604	2.91739	1.39115e-42	2.17312e-40	7:22703060-22709326:+	XLOC_032818	19;GO:0003677,molecular_function DNA binding;GO:0003723,molecular_function RNA binding;GO:0003887,molecular_function DNA-directed DNA polymerase activity;GO:0003964,molecular_function RNA-directed DNA polymerase activity;GO:0004190,molecular_function aspartic-type endopeptidase activity;GO:0004523,molecular_function RNA-DNA hybrid ribonuclease activity;GO:0005634,cellular_component nucleus;GO:000…	NA	NA
ENSG00000081052	1.41	1.3	9.11	6.85	-2.6244	4.58603	1.63585e-42	2.52218e-40	2:227002710-227164113:-	COL4A4	83;GO:0000902,biological_process cell morphogenesis;GO:0000904,biological_process cell morphogenesis involved in differentiation;GO:0001655,biological_process urogenital system development;GO:0001822,biological_process kidney development;GO:0003674,molecular_function molecular_function;GO:0005198,molecular_function structural molecule activity;GO:0005201,molecular_function extracellular matrix st…	COL4A; collagen type IV alpha; K06237	collagen type IV alpha 4 chain [Source:HGNC Symbol%3BAcc:HGNC:2206]
ENSG00000100889	30.63	28.12	96.68	88.6	-1.72294	7.19855	6.12089e-42	9.31631e-40	14:24094052-24110598:+	PCK2	42;GO:0003674,molecular_function molecular_function;GO:0003824,molecular_function catalytic activity;GO:0004611,molecular_function phosphoenolpyruvate carboxykinase activity;GO:0005575,cellular_component cellular_component;GO:0005622,cellular_component intracellular;GO:0005623,cellular_component cell;GO:0005737,cellular_component cytoplasm;GO:0005739,cellular_component mitochondrion;GO:0005759,ce…	E4.1.1.32, pckA, PCK; phosphoenolpyruvate carboxykinase (GTP) [EC:4.1.1.32]; K01596	phosphoenolpyruvate carboxykinase 2%2C mitochondrial [Source:HGNC Symbol%3BAcc:HGNC:8725]
ENSG00000103723	0.67	0.5	5.03	4.66	-3.13294	3.233	1.95955e-41	2.94478e-39	15:82659280-82709914:-	AP3B2	186;GO:0002119,biological_process nematode larval development;GO:0002164,biological_process larval development;GO:0003008,biological_process system process;GO:0003674,molecular_function molecular_function;GO:0005215,molecular_function transporter activity;GO:0005575,cellular_component cellular_component;GO:0005622,cellular_component intracellular;GO:0005623,cellular_component cell;GO:0005634,cell…	AP3B; AP-3 complex subunit beta; K12397	adaptor related protein complex 3 beta 2 subunit [Source:HGNC Symbol%3BAcc:HGNC:567]
ENSG00000122986	15.27	14.65	59.11	54.52	-1.99258	4.92235	1.53495e-40	2.24975e-38	12:110627840-110704950:-	HVCN1	54;GO:0003674,molecular_function molecular_function;GO:0005215,molecular_function transporter activity;GO:0005216,molecular_function ion channel activity;GO:0005244,molecular_function voltage-gated ion channel activity;GO:0005261,molecular_function cation channel activity;GO:0005575,cellular_component cellular_component;GO:0006810,biological_process transport;GO:0006811,biological_process ion tra…	NA	hydrogen voltage gated channel 1 [Source:HGNC Symbol%3BAcc:HGNC:28240]
ENSG00000042493	16.82	14.35	57.9	56.97	-1.95124	5.27541	3.09194e-40	4.47652e-38	2:85394747-85418432:-	CAPG	90;GO:0005575,cellular_component cellular_component;GO:0005576,cellular_component extracellular region;GO:0005622,cellular_component intracellular;GO:0005623,cellular_component cell;GO:0005634,cellular_component nucleus;GO:0005635,cellular_component nuclear envelope;GO:0005730,cellular_component nucleolus;GO:0005737,cellular_component cytoplasm;GO:0005856,cellular_component cytoskeleton;GO:000646…	NA	capping actin protein%2C gelsolin like [Source:HGNC Symbol%3BAcc:HGNC:1474]
ENSG00000112992	1.31	1.8	7.98	7.73	-2.39222	3.96813	3.96606e-38	5.53942e-36	5:43602691-43707405:+	NNT	80;GO:0000166,molecular_function nucleotide binding;GO:0003674,molecular_function molecular_function;GO:0003824,molecular_function catalytic activity;GO:0003957,molecular_function NAD(P)+ transhydrogenase (B-specific) activity;GO:0005215,molecular_function transporter activity;GO:0005488,molecular_function binding;GO:0005575,cellular_component cellular_component;GO:0005622,cellular_component intr…	NNT; H+-translocating NAD(P) transhydrogenase [EC:1.6.1.2 7.1.1.1]; K00323	nicotinamide nucleotide transhydrogenase [Source:HGNC Symbol%3BAcc:HGNC:7863]
ENSG00000034677	0.68	0.63	5.93	5.25	-3.1595	2.99465	6.2147e-38	8.57918e-36	8:100257059-100336218:-	RNF19A	47;GO:0000226,biological_process microtubule cytoskeleton organization;GO:0003674,molecular_function molecular_function;GO:0005488,molecular_function binding;GO:0005515,molecular_function protein binding;GO:0005575,cellular_component cellular_component;GO:0005622,cellular_component intracellular;GO:0005623,cellular_component cell;GO:0005813,cellular_component centrosome;GO:0005815,cellular_compon…	NA	ring finger protein 19A%2C RBR E3 ubiquitin protein ligase [Source:HGNC Symbol%3BAcc:HGNC:13432]
ENSG00000140479	1.25	1.21	6.49	6.21	-2.43233	3.71845	7.03928e-38	9.60579e-36	15:101297141-101525202:-	PCSK6	125;GO:0000578,biological_process embryonic axis specification;GO:0003002,biological_process regionalization;GO:0003674,molecular_function molecular_function;GO:0003824,molecular_function catalytic activity;GO:0004175,molecular_function endopeptidase activity;GO:0004252,molecular_function serine-type endopeptidase activity;GO:0005488,molecular_function binding;GO:0005515,molecular_function protei…	NA	proprotein convertase subtilisin/kexin type 6 [Source:HGNC Symbol%3BAcc:HGNC:8569]
ENSG00000088992	18.98	21.43	67.78	78.45	-1.91965	5.06653	7.7443e-37	1.02156e-34	12:117038922-117099479:-	TESC	211;GO:0000003,biological_process reproduction;GO:0000287,molecular_function magnesium ion binding;GO:0001726,cellular_component ruffle;GO:0002028,biological_process regulation of sodium ion transport;GO:0002376,biological_process immune system process;GO:0002520,biological_process immune system development;GO:0002682,biological_process regulation of immune system process;GO:0002761,biological_pr…	NA	tescalcin [Source:HGNC Symbol%3BAcc:HGNC:26065]
ENSG00000164690	0.36	0.46	5.76	5.21	-3.77345	2.41326	1.84262e-36	2.40392e-34	7:155799985-155812273:-	SHH	857;GO:0000003,biological_process reproduction;GO:0000122,biological_process negative regulation of transcription by RNA polymerase II;GO:0000578,biological_process embryonic axis specification;GO:0000902,biological_process cell morphogenesis;GO:0000904,biological_process cell morphogenesis involved in differentiation;GO:0001501,biological_process skeletal system development;GO:0001503,biological…
	HH; hedgehog; K06224; IHH; indian hedgehog; K11989; SHH; sonic hedgehog; K11988	sonic hedgehog [Source:HGNC Symbol%3BAcc:HGNC:10848]								naling pathway;GO:0045892,biological_process negative regulation of transcription, DNA-templated;GO:0045893,biological_process positive regulation of transcription, DNA-templated;GO:0045934,biological_process negative regulation of nucleobase-containing compound metabolic process;GO:0045935,biological_process positive regulation of nucleobase-containing compound metabolic process;GO:0045944,biolo…
ENSG00000111452	31.36	33.61	92.78	84.69	-1.51604	7.52505	3.22047e-36	4.15581e-34	12:130953906-131141469:+	ADGRD1	31;GO:0003674,molecular_function molecular_function;GO:0004871,molecular_function obsolete signal transducer activity;GO:0004872,molecular_function signaling receptor activity;GO:0004888,molecular_function transmembrane signaling receptor activity;GO:0004930,molecular_function G protein-coupled receptor activity;GO:0005575,cellular_component cellular_component;GO:0005623,cellular_component cell;G…	NA	adhesion G protein-coupled receptor D1 [Source:HGNC Symbol%3BAcc:HGNC:19893]
ENSG00000106484	4.9	5.45	22.67	25.73	-2.28743	3.90728	1.36142e-35	1.73793e-33	7:130486170-130506296:+	MEST	36;GO:0005575,cellular_component cellular_component;GO:0005622,cellular_component intracellular;GO:0005623,cellular_component cell;GO:0005737,cellular_component cytoplasm;GO:0005783,cellular_component endoplasmic reticulum;GO:0005789,cellular_component endoplasmic reticulum membrane;GO:0007498,biological_process mesoderm development;GO:0008150,biological_process biological_process;GO:0009888,biol…	NA	mesoderm specific transcript [Source:HGNC Symbol%3BAcc:HGNC:7028]
ENSG00000131018	0.18	0.18	0.88	0.81	-2.26956	3.85197	1.807e-35	2.2822e-33	6:152121683-152637801:-	SYNE1	197;GO:0003674,molecular_function molecular_function;GO:0003779,molecular_function actin binding;GO:0005198,molecular_function structural molecule activity;GO:0005488,molecular_function binding;GO:0005515,molecular_function protein binding;GO:0005575,cellular_component cellular_component;GO:0005622,cellular_component intracellular;GO:0005623,cellular_component cell;GO:0005634,cellular_component n…	NA	spectrin repeat containing nuclear envelope protein 1 [Source:HGNC Symbol%3BAcc:HGNC:17089]
ENSG00000145242	0.46	0.47	6.53	4.28	-3.60267	3.21491	2.25294e-35	2.78613e-33	4:65319562-65670495:-	EPHA5	220;GO:0000902,biological_process cell morphogenesis;GO:0000904,biological_process cell morphogenesis involved in differentiation;GO:0002791,biological_process regulation of peptide secretion;GO:0003008,biological_process system process;GO:0003674,molecular_function molecular_function;GO:0003824,molecular_function catalytic activity;GO:0004672,molecular_function protein kinase activity;GO:0004713…	EPHA5, EHK1, TYRO4; Eph receptor A5 [EC:2.7.10.1]; K05106	EPH receptor A5 [Source:HGNC Symbol%3BAcc:HGNC:3389]
ENSG00000163110	4.09	5.28	18.25	16.54	-1.95406	4.9334	2.43743e-35	2.98321e-33	4:94451856-94668227:+	PDLIM5	98;GO:0003008,biological_process system process;GO:0003674,molecular_function molecular_function;GO:0003779,molecular_function actin binding;GO:0005080,molecular_function protein kinase C binding;GO:0005198,molecular_function structural molecule activity;GO:0005488,molecular_function binding;GO:0005515,molecular_function protein binding;GO:0005575,cellular_component cellular_component;GO:0005622,…	NA	PDZ and LIM domain 5 [Source:HGNC Symbol%3BAcc:HGNC:17468]
ENSG00000187775	4.04	3.51	10.82	11.36	-1.62183	6.66886	8.24041e-35	9.88183e-33	17:78423696-78577394:-	DNAH17	53;GO:0001539,biological_process cilium or flagellum-dependent cell motility;GO:0003674,molecular_function molecular_function;GO:0003774,molecular_function motor activity;GO:0003777,molecular_function microtubule motor activity;GO:0003824,molecular_function catalytic activity;GO:0005575,cellular_component cellular_component;GO:0005622,cellular_component intracellular;GO:0005623,cellular_component…	DNAH; dynein heavy chain, axonemal; K10408	dynein axonemal heavy chain 17 [Source:HGNC Symbol%3BAcc:HGNC:2946]
ENSG00000111058	1.31	1.75	9.85	8.34	-2.62622	3.48321	1.87238e-34	2.22289e-32	12:80936413-81261205:+	ACSS3	12;GO:0005575,cellular_component cellular_component;GO:0005622,cellular_component intracellular;GO:0005623,cellular_component cell;GO:0005737,cellular_component cytoplasm;GO:0005739,cellular_component mitochondrion;GO:0043226,cellular_component organelle;GO:0043227,cellular_component membrane-bounded organelle;GO:0043229,cellular_component intracellular organelle;GO:0043231,cellular_component int…	ACSS3, prpE; propionyl-CoA synthetase [EC:6.2.1.17]; K01908	acyl-CoA synthetase short chain family member 3 [Source:HGNC Symbol%3BAcc:HGNC:24723]
ENSG00000095383	2.88	3.42	11.84	12.05	-1.98594	4.4132	1.94175e-34	2.28243e-32	9:98198998-98255721:-	TBC1D2	64;GO:0003674,molecular_function molecular_function;GO:0005083,molecular_function GTPase regulator activity;GO:0005096,molecular_function GTPase activator activity;GO:0005097,molecular_function GTPase activator activity;GO:0005099,molecular_function GTPase activator activity;GO:0005575,cellular_component cellular_component;GO:0005622,cellular_component intracellular;GO:0005623,cellular_component …	NA	TBC1 domain family member 2 [Source:HGNC Symbol%3BAcc:HGNC:18026]
ENSG00000115183	1.43	1.89	7.85	6.45	-2.1631	4.64086	3.0603e-34	3.56195e-32	2:158968670-159232659:+	TANC1	81;GO:0000003,biological_process reproduction;GO:0000768,biological_process syncytium formation by plasma membrane fusion;GO:0003008,biological_process system process;GO:0005575,cellular_component cellular_component;GO:0005622,cellular_component intracellular;GO:0005623,cellular_component cell;GO:0005856,cellular_component cytoskeleton;GO:0006949,biological_process syncytium formation;GO:0007275,…	NA	tetratricopeptide repeat%2C ankyrin repeat and coiled-coil containing 1 [Source:HGNC Symbol%3BAcc:HGNC:29364]
ENSG00000010278	36.68	32.27	102.25	110.58	-1.69333	5.75479	5.47156e-34	6.30664e-32	12:6199714-6238271:+	CD9	143;GO:0000003,biological_process reproduction;GO:0001508,biological_process action potential;GO:0001775,biological_process cell activation;GO:0002576,biological_process platelet degranulation;GO:0003008,biological_process system process;GO:0005575,cellular_component cellular_component;GO:0005622,cellular_component intracellular;GO:0005623,cellular_component cell;GO:0005737,cellular_component cyt…	CD9, TSPAN29; CD9 antigen; K06460	CD9 molecule [Source:HGNC Symbol%3BAcc:HGNC:1709]
ENSG00000163545	2.45	2.03	10.43	11.12	-2.34163	3.73424	5.85969e-34	6.62536e-32	1:205302058-205321791:-	NUAK2	101;GO:0000166,molecular_function nucleotide binding;GO:0000287,molecular_function magnesium ion binding;GO:0001882,molecular_function nucleoside binding;GO:0001883,molecular_function purine nucleoside binding;GO:0003674,molecular_function molecular_function;GO:0003824,molecular_function catalytic activity;GO:0004672,molecular_function protein kinase activity;GO:0004674,molecular_function protein…	NA	NUAK family kinase 2 [Source:HGNC Symbol%3BAcc:HGNC:29558]
ENSG00000140545	66.56	66.86	170.86	170.78	-1.42262	7.19062	2.02158e-33	2.26417e-31	15:88898682-88913411:-	MFGE8	108;GO:0001669,cellular_component acrosomal vesicle;GO:0001786,molecular_function phosphatidylserine binding;GO:0002080,cellular_component acrosomal membrane;GO:0003674,molecular_function molecular_function;GO:0005102,molecular_function signaling receptor binding;GO:0005178,molecular_function integrin binding;GO:0005488,molecular_function binding;GO:0005515,molecular_function protein binding;GO:0…	NA	milk fat globule-EGF factor 8 protein [Source:HGNC Symbol%3BAcc:HGNC:7036]
ENSG00000169031	0.8	0.55	5.17	3.87	-2.82908	3.72665	6.14728e-33	6.82061e-31	2:227164564-227314792:+	COL4A3	160;GO:0000902,biological_process cell morphogenesis;GO:0000904,biological_process cell morphogenesis involved in differentiation;GO:0001655,biological_process urogenital system development;GO:0001822,biological_process kidney development;GO:0003008,biological_process system process;GO:0003013,biological_process circulatory system process;GO:0003674,molecular_function molecular_function;GO:000485…	COL4A; collagen type IV alpha; K06237	collagen type IV alpha 3 chain [Source:HGNC Symbol%3BAcc:HGNC:2204]
ENSG00000181291	1.62	1.92	7.73	7.18	-2.13397	3.91411	1.07431e-32	1.18094e-30	17:34579486-34639318:+	TMEM132E	2;GO:0005575,cellular_component cellular_component;GO:0016020,cellular_component membrane	NA	transmembrane protein 132E [Source:HGNC Symbol%3BAcc:HGNC:26991]
ENSG00000111344	0.71	0.87	5.13	6.12	-2.88601	2.97884	1.99557e-32	2.15376e-30	12:113098818-113136239:-	RASAL1	80;GO:0003674,molecular_function molecular_function;GO:0005083,molecular_function GTPase regulator activity;GO:0005096,molecular_function GTPase activator activity;GO:0005099,molecular_function GTPase activator activity;GO:0005488,molecular_function binding;GO:0005543,molecular_function phospholipid binding;GO:0005575,cellular_component cellular_component;GO:0005622,cellular_component intracellul…	RASAL1; RAS protein activator-like 1; K17632	RAS protein activator like 1 [Source:HGNC Symbol%3BAcc:HGNC:9873]
ENSG00000141524	7.88	7.88	23.74	22.43	-1.61662	5.26908	5.52257e-32	5.90667e-30	17:78110457-78132407:-	TMC6	21;GO:0005575,cellular_component cellular_component;GO:0005622,cellular_component intracellular;GO:0005623,cellular_component cell;GO:0005737,cellular_component cytoplasm;GO:0005783,cellular_component endoplasmic reticulum;GO:0005789,cellular_component endoplasmic reticulum membrane;GO:0012505,cellular_component endomembrane system;GO:0016020,cellular_component membrane;GO:0031090,cellular_compon…	NA	transmembrane channel like 6 [Source:HGNC Symbol%3BAcc:HGNC:18021]
ENSG00000133026	0.53	0.3	2.74	2.87	-2.83586	3.29833	5.9122e-32	6.26693e-30	17:8474204-8630761:-	MYH10	293;GO:0000146,molecular_function microfilament motor activity;GO:0000166,molecular_function nucleotide binding;GO:0000278,biological_process mitotic cell cycle;GO:0000281,biological_process mitotic cytokinesis;GO:0000902,biological_process cell morphogenesis;GO:0000904,biological_process cell morphogenesis involved in differentiation;GO:0000910,biological_process cytokinesis;GO:0001654,biologica…	MYH9s; myosin heavy chain 9/10/11/14; K10352	myosin heavy chain 10 [Source:HGNC Symbol%3BAcc:HGNC:7568]
ENSG00000130766	22.47	21.1	64.31	57.77	-1.55317	5.91823	1.34851e-31	1.41677e-29	1:28259526-28282491:+	SESN2	6;GO:0005575,cellular_component cellular_component;GO:0005622,cellular_component intracellular;GO:0005623,cellular_component cell;GO:0005737,cellular_component cytoplasm;GO:0044424,cellular_component intracellular part;GO:0044464,cellular_component cell part	SESN1_3; sestrin 1/3; K10141	sestrin 2 [Source:HGNC Symbol%3BAcc:HGNC:20746]
ENSG00000116761	12.87	11.32	40.99	37.5	-1.7666	4.98435	1.73579e-31	1.80766e-29	1:70411217-70439851:+	CTH	179;GO:0000096,biological_process sulfur amino acid metabolic process;GO:0000097,biological_process sulfur amino acid biosynthetic process;GO:0000098,biological_process sulfur amino acid catabolic process;GO:0001558,biological_process regulation of cell growth;GO:0003674,molecular_function molecular_function;GO:0003824,molecular_function catalytic activity;GO:0004121,molecular_function cystathion…	CTH; cystathionine gamma-lyase [EC:4.4.1.1]; K01758	cystathionine gamma-lyase [Source:HGNC Symbol%3BAcc:HGNC:2501]
ENSG00000076706	202.35	203.67	497.28	483.81	-1.33879	9.4107	1.90274e-31	1.96429e-29	11:119308528-119321521:-	MCAM	47;GO:0001525,biological_process angiogenesis;GO:0001568,biological_process blood vessel development;GO:0001944,biological_process vasculature development;GO:0003008,biological_process system process;GO:0003014,biological_process renal system process;GO:0003094,biological_process glomerular filtration;GO:0005575,cellular_component cellular_component;GO:0005623,cellular_component cell;GO:0005886,c…	NA	melanoma cell adhesion molecule [Source:HGNC Symbol%3BAcc:HGNC:6934]
ENSG00000154654	0.17	0.14	4.28	2.85	-4.57408	2.25265	3.15935e-31	3.2058e-29	21:20998314-21543329:+	NCAM2	49;GO:0003008,biological_process system process;GO:0005575,cellular_component cellular_component;GO:0005623,cellular_component cell;GO:0005886,cellular_component plasma membrane;GO:0007155,biological_process cell adhesion;GO:0007158,biological_process neuron cell-cell adhesion;GO:0007275,biological_process multicellular organism development;GO:0007399,biological_process nervous system development…	NCAM, CD56; neural cell adhesion molecule; K06491	neural cell adhesion molecule 2 [Source:HGNC Symbol%3BAcc:HGNC:7657]
ENSG00000087074	22.99	20.3	71.44	58.81	-1.65534	6.60806	5.84537e-31	5.88103e-29	19:48872391-48876057:+	PPP1R15A	75;GO:0005575,cellular_component cellular_component;GO:0005622,cellular_component intracellular;GO:0005623,cellular_component cell;GO:0005737,cellular_component cytoplasm;GO:0005783,cellular_component endoplasmic reticulum;GO:0005829,cellular_component cytosol;GO:0006915,biological_process apoptotic process;GO:0006950,biological_process response to stress;GO:0006974,biological_process cellular re…	PPP1R15A, GADD34; protein phosphatase 1 regulatory subunit 15A; K14019	protein phosphatase 1 regulatory subunit 15A [Source:HGNC Symbol%3BAcc:HGNC:14375]
ENSG00000166501	0.27	0.79	4.92	4.93	-3.22656	2.7185	3.02052e-30	3.01342e-28	16:23836000-24220611:+	PRKCB	271;GO:0000988,molecular_function obsolete transcription factor activity, protein binding;GO:0000989,molecular_function obsolete transcription factor activity, transcription factor binding;GO:0001775,biological_process cell activation;GO:0002253,biological_process activation of immune response;GO:0002376,biological_process immune system process;GO:0002429,biological_process immune response-activa…	PRKCB; classical protein kinase C beta type [EC:2.7.11.13]; K19662	protein kinase C beta [Source:HGNC Symbol%3BAcc:HGNC:9395]
ENSG00000164176	0.84	1.46	8.37	8.05	-2.87	2.78039	3.13285e-30	3.09943e-28	5:83940553-84384793:-	EDIL3	26;GO:0003674,molecular_function molecular_function;GO:0005102,molecular_function signaling receptor binding;GO:0005178,molecular_function integrin binding;GO:0005488,molecular_function binding;GO:0005515,molecular_function protein binding;GO:0005575,cellular_component cellular_component;GO:0005576,cellular_component extracellular region;GO:0008150,biological_process biological_process;GO:0010810…	NA	EGF like repeats and discoidin domains 3 [Source:HGNC Symbol%3BAcc:HGNC:3173]
ENSG00000130513	196.71	222.43	502.26	521.7	-1.35573	8.4013	6.18501e-30	6.01873e-28	19:18374730-18389176:+	GDF15	35;GO:0003674,molecular_function molecular_function;GO:0005102,molecular_function signaling receptor binding;GO:0005125,molecular_function cytokine activity;GO:0005488,molecular_function binding;GO:0005515,molecular_function protein binding;GO:0005575,cellular_component cellular_component;GO:0005576,cellular_component extracellular region;GO:0007154,biological_process cell communication;GO:000716…	GDF15; growth differentiation factor 15; K05504	growth differentiation factor 15 [Source:HGNC Symbol%3BAcc:HGNC:30142]
ENSG00000161091	45.26	54.1	123.48	128.43	-1.40951	7.74146	1.11635e-29	1.06881e-27	19:3538260-3574290:-	MFSD12	2;GO:0005575,cellular_component cellular_component;GO:0016020,cellular_component membrane	NA	major facilitator superfamily domain containing 12 [Source:HGNC Symbol%3BAcc:HGNC:28299]
ENSG00000164855	2.31	1.98	11.1	11.44	-2.46534	3.14488	1.24379e-29	1.1813e-27	7:1542234-1560821:-	TMEM184A	37;GO:0000003,biological_process reproduction;GO:0003006,biological_process developmental process involved in reproduction;GO:0005575,cellular_component cellular_component;GO:0005622,cellular_component intracellular;GO:0005623,cellular_component cell;GO:0005737,cellular_component cytoplasm;GO:0005768,cellular_component endosome;GO:0005769,cellular_component early endosome;GO:0007275,biological_pr…	NA	transmembrane protein 184A [Source:HGNC Symbol%3BAcc:HGNC:28797]
ENSG00000158055	0	0	2.38	2.02	-9.10424	1.21458	2.3043e-29	2.17116e-27	1:24319321-24364482:+	GRHL3	257;GO:0000003,biological_process reproduction;GO:0000902,biological_process cell morphogenesis;GO:0000904,biological_process cell morphogenesis involved in differentiation;GO:0000981,molecular_function DNA-binding transcription factor activity, RNA polymerase II-specific;GO:0001071,molecular_function DNA-binding transcription factor activity;GO:0001654,biological_process eye development;GO:00017…	NA	grainyhead like transcription factor 3 [Source:HGNC Symbol%3BAcc:HGNC:25839]
ENSG00000142798	9.44	15.27	46.37	49.81	-2.03235	8.67981	2.79193e-29	2.60991e-27	1:21822244-21937297:-	HSPG2	132;GO:0000323,cellular_component lytic vacuole;GO:0001501,biological_process skeletal system development;GO:0001503,biological_process ossification;GO:0001958,biological_process endochondral ossification;GO:0002062,biological_process chondrocyte differentiation;GO:0005575,cellular_component cellular_component;GO:0005576,cellular_component extracellular region;GO:0005578,cellular_component extrac…	HSPG2; basement membrane-specific heparan sulfate proteoglycan core protein; K06255	heparan sulfate proteoglycan 2 [Source:HGNC Symbol%3BAcc:HGNC:5273]
ENSG00000180875	5.08	9.57	38.95	44.43	-2.55419	3.65617	5.91295e-29	5.48426e-27	1:240489572-240612149:-	GREM2	34;GO:0005575,cellular_component cellular_component;GO:0005576,cellular_component extracellular region;GO:0006355,biological_process regulation of transcription, DNA-templated;GO:0006357,biological_process regulation of transcription by RNA polymerase II;GO:0007154,biological_process cell communication;GO:0007165,biological_process signal transduction;GO:0007166,biological_process cell surface re…	NA	gremlin 2%2C DAN family BMP antagonist [Source:HGNC Symbol%3BAcc:HGNC:17655]
ENSG00000175161	0.94	0.77	6.58	7.48	-3.11683	2.46265	6.40683e-29	5.89627e-27	3:84958980-86074429:+	CADM2	23;GO:0005575,cellular_component cellular_component;GO:0005623,cellular_component cell;GO:0005886,cellular_component plasma membrane;GO:0008150,biological_process biological_process;GO:0009987,biological_process cellular process;GO:0016020,cellular_component membrane;GO:0016043,biological_process cellular component organization;GO:0022607,biological_process cellular component assembly;GO:0030424,…	NA	cell adhesion molecule 2 [Source:HGNC Symbol%3BAcc:HGNC:29849]
ENSG00000065621	24.93	20.52	71.88	68.86	-1.69971	5.10809	1.02485e-28	9.28777e-27	10:104268872-104304945:+	GSTO2	47;GO:0003674,molecular_function molecular_function;GO:0003824,molecular_function catalytic activity;GO:0005575,cellular_component cellular_component;GO:0005622,cellular_component intracellular;GO:0005623,cellular_component cell;GO:0005737,cellular_component cytoplasm;GO:0005829,cellular_component cytosol;GO:0005975,biological_process carbohydrate metabolic process;GO:0005996,biological_process m…	GST, gst; glutathione S-transferase [EC:2.5.1.18]; K00799	glutathione S-transferase omega 2 [Source:HGNC Symbol%3BAcc:HGNC:23064]
ENSG00000196507	1.78	1.16	14.77	13.61	-3.35001	2.26582	1.28358e-28	1.15444e-26	X:103607450-103629690:+	TCEAL3	10;GO:0005575,cellular_component cellular_component;GO:0005622,cellular_component intracellular;GO:0005623,cellular_component cell;GO:0005634,cellular_component nucleus;GO:0043226,cellular_component organelle;GO:0043227,cellular_component membrane-bounded organelle;GO:0043229,cellular_component intracellular organelle;GO:0043231,cellular_component intracellular membrane-bounded organelle;GO:00444…	NA	transcription elongation factor A like 3 [Source:HGNC Symbol%3BAcc:HGNC:28247]
ENSG00000131697	5.51	5.97	14.67	16.26	-1.49529	5.57437	1.69726e-28	1.51503e-26	1:5862810-5992473:-	NPHP4	77;GO:0000003,biological_process reproduction;GO:0001654,biological_process eye development;GO:0003674,molecular_function molecular_function;GO:0005198,molecular_function structural molecule activity;GO:0005575,cellular_component cellular_component;GO:0005622,cellular_component intracellular;GO:0005623,cellular_component cell;GO:0005737,cellular_component cytoplasm;GO:0005813,cellular_component c…	NA	nephrocystin 4 [Source:HGNC Symbol%3BAcc:HGNC:19104]
ENSG00000152784	0	0.03	2.97	1.98	-7.04969	1.41304	1.80539e-28	1.59952e-26	4:80183878-80204329:+	PRDM8	145;GO:0000902,biological_process cell morphogenesis;GO:0000904,biological_process cell morphogenesis involved in differentiation;GO:0000988,molecular_function obsolete transcription factor activity, protein binding;GO:0000989,molecular_function obsolete transcription factor activity, transcription factor binding;GO:0003674,molecular_function molecular_function;GO:0003682,molecular_function chrom…	NA	PR/SET domain 8 [Source:HGNC Symbol%3BAcc:HGNC:13993]
ENSG00000107731	1.49	2.39	9.98	8.33	-2.29272	3.99634	2.02619e-28	1.78184e-26	10:71212569-71302864:+	UNC5B	104;GO:0000902,biological_process cell morphogenesis;GO:0000904,biological_process cell morphogenesis involved in differentiation;GO:0003674,molecular_function molecular_function;GO:0004871,molecular_function obsolete signal transducer activity;GO:0004872,molecular_function signaling receptor activity;GO:0004888,molecular_function transmembrane signaling receptor activity;GO:0005042,molecular_fun…	UNC5; netrin receptor unc-5; K07521	unc-5 netrin receptor B [Source:HGNC Symbol%3BAcc:HGNC:12568]
ENSG00000125089	1.28	1.1	4.66	4.88	-2.07397	3.71756	2.61553e-28	2.2832e-26	4:8182071-8241803:+	SH3TC1	NA	NA	SH3 domain and tetratricopeptide repeats 1 [Source:HGNC Symbol%3BAcc:HGNC:26009]
ENSG00000100473	7.58	6.39	27.88	22.18	-1.90982	4.8615	3.16263e-28	2.74064e-26	14:30874513-30895065:+	COCH	24;GO:0003008,biological_process system process;GO:0005575,cellular_component cellular_component;GO:0005576,cellular_component extracellular region;GO:0005578,cellular_component extracellular matrix;GO:0005615,cellular_component extracellular space;GO:0007600,biological_process sensory perception;GO:0007605,biological_process sensory perception of sound;GO:0008150,biological_process biological_pr…	NA	cochlin [Source:HGNC Symbol%3BAcc:HGNC:2180]
ENSG00000099812	25.68	26.1	60.72	64.38	-1.33883	6.51086	4.9565e-28	4.26402e-26	19:751125-764318:+	MISP	NA	NA	mitotic spindle positioning [Source:HGNC Symbol%3BAcc:HGNC:27000]
ENSG00000145358	1.72	2.91	16.49	18.87	-2.96585	2.56734	8.47631e-28	7.23962e-26	4:100185869-100190782:-	DDIT4L	45;GO:0000003,biological_process reproduction;GO:0001700,biological_process embryonic development via the syncytial blastoderm;GO:0005575,cellular_component cellular_component;GO:0005622,cellular_component intracellular;GO:0005623,cellular_component cell;GO:0005737,cellular_component cytoplasm;GO:0006915,biological_process apoptotic process;GO:0006950,biological_process response to stress;GO:0006…	NA	DNA damage inducible transcript 4 like [Source:HGNC Symbol%3BAcc:HGNC:30555]
ENSG00000101255	183.68	195.77	441.42	429.82	-1.2657	8.51524	1.08735e-27	9.22071e-26	20:362834-397559:+	TRIB3	208;GO:0000988,molecular_function obsolete transcription factor activity, protein binding;GO:0000989,molecular_function obsolete transcription factor activity, transcription factor binding;GO:0001932,biological_process regulation of protein phosphorylation;GO:0001933,biological_process negative regulation of protein phosphorylation;GO:0003674,molecular_function molecular_function;GO:0003712,molec…	TRIB3; tribbles homolog 3; K19518	tribbles pseudokinase 3 [Source:HGNC Symbol%3BAcc:HGNC:16228]
ENSG00000163995	0.36	0.29	3.59	3.58	-3.52748	1.99923	1.48801e-27	1.24406e-25	4:7965309-8158832:-	ABLIM2	100;GO:0000902,biological_process cell morphogenesis;GO:0000904,biological_process cell morphogenesis involved in differentiation;GO:0003674,molecular_function molecular_function;GO:0005488,molecular_function binding;GO:0005575,cellular_component cellular_component;GO:0005622,cellular_component intracellular;GO:0005623,cellular_component cell;GO:0005634,cellular_component nucleus;GO:0005737,cellu…	ABLIM; actin-binding LIM protein; K07520	actin binding LIM protein family member 2 [Source:HGNC Symbol%3BAcc:HGNC:19195]
ENSG00000115993	4.27	4.71	15.62	13.03	-1.73807	4.72688	2.61341e-27	2.16968e-25	2:201377206-201451579:-	TRAK2	88;GO:0003674,molecular_function molecular_function;GO:0005102,molecular_function signaling receptor binding;GO:0005488,molecular_function binding;GO:0005515,molecular_function protein binding;GO:0005575,cellular_component cellular_component;GO:0005622,cellular_component intracellular;GO:0005623,cellular_component cell;GO:0005634,cellular_component nucleus;GO:0005737,cellular_component cytoplasm;…	TRAK2, GRIF1; trafficking kinesin-binding protein 2; K15374	trafficking kinesin protein 2 [Source:HGNC Symbol%3BAcc:HGNC:13206]
ENSG00000142627	29.89	33.74	77.13	72.75	-1.30281	7.3047	2.94973e-27	2.43189e-25	1:16124336-16156087:-	EPHA2	271;GO:0000902,biological_process cell morphogenesis;GO:0000904,biological_process cell morphogenesis involved in differentiation;GO:0001501,biological_process skeletal system development;GO:0001503,biological_process ossification;GO:0001568,biological_process blood vessel development;GO:0001570,biological_process vasculogenesis;GO:0001649,biological_process osteoblast differentiation;GO:0001654,…	EPHA2, ECK; Eph receptor A2 [EC:2.7.10.1]; K05103	EPH receptor A2 [Source:HGNC Symbol%3BAcc:HGNC:3386]
XLOC_011259	0	0	1.07	1.02	-8.91373	1.03323	4.31661e-27	3.51005e-25	14:94880747-94888212:-	XLOC_011259	NA	NA	NA
ENSG00000189060	46.73	56.65	131.37	140.24	-1.45868	5.79338	6.07499e-27	4.90628e-25	22:37805092-37807436:+	H1F0	71;GO:0000228,cellular_component nuclear chromosome;GO:0000737,biological_process DNA catabolic process, endonucleolytic;GO:0000785,cellular_component chromatin;GO:0000790,cellular_component nuclear chromatin;GO:0005575,cellular_component cellular_component;GO:0005622,cellular_component intracellular;GO:0005623,cellular_component cell;GO:0005634,cellular_component nucleus;GO:0005654,cellular_comp…	NA	H1 histone family member 0 [Source:HGNC Symbol%3BAcc:HGNC:4714]
ENSG00000138166	8.49	9.61	37.54	28.41	-1.92932	4.61979	7.04631e-27	5.65228e-25	10:110497837-110511544:+	DUSP5	135;GO:0000188,biological_process inactivation of MAPK activity;GO:0001704,biological_process formation of primary germ layer;GO:0001706,biological_process endoderm formation;GO:0001932,biological_process regulation of protein phosphorylation;GO:0001933,biological_process negative regulation of protein phosphorylation;GO:0003674,molecular_function molecular_function;GO:0003824,molecular_function …	DUSP, MKP; dual specificity MAP kinase phosphatase [EC:3.1.3.16 3.1.3.48]; K04459	dual specificity phosphatase 5 [Source:HGNC Symbol%3BAcc:HGNC:3071]
ENSG00000167767	7.91	9.01	24.57	28.68	-1.71761	4.62956	1.58055e-26	1.25095e-24	12:52168995-52192000:-	KRT80	NA	NA	keratin 80 [Source:HGNC Symbol%3BAcc:HGNC:27056]
ENSG00000171551	0	0.1	2.14	1.88	-5.1678	1.31512	1.66125e-26	1.30612e-24	2:232479826-232487828:-	ECEL1	38;GO:0003674,molecular_function molecular_function;GO:0003824,molecular_function catalytic activity;GO:0004175,molecular_function endopeptidase activity;GO:0004222,molecular_function metalloendopeptidase activity;GO:0005575,cellular_component cellular_component;GO:0005623,cellular_component cell;GO:0005886,cellular_component plasma membrane;GO:0005887,cellular_component integral component of pla…	NA	endothelin converting enzyme like 1 [Source:HGNC Symbol%3BAcc:HGNC:3147]
ENSG00000163814	0.2	0.3	2.85	2.59	-3.46996	1.94024	2.57365e-26	2.01016e-24	3:45082277-45146422:-	CDCP1	7;GO:0005575,cellular_component cellular_component;GO:0005576,cellular_component extracellular region;GO:0005623,cellular_component cell;GO:0005886,cellular_component plasma membrane;GO:0016020,cellular_component membrane;GO:0044464,cellular_component cell part;GO:0071944,cellular_component cell periphery	NA	CUB domain containing protein 1 [Source:HGNC Symbol%3BAcc:HGNC:24357]
ENSG00000092295	1.05	0.93	4.94	4.98	-2.39839	2.89205	4.05561e-26	3.12651e-24	14:24249113-24264432:-	TGM1	64;GO:0001533,cellular_component cornified envelope;GO:0003674,molecular_function molecular_function;GO:0003810,molecular_function protein-glutamine gamma-glutamyltransferase activity;GO:0003824,molecular_function catalytic activity;GO:0005575,cellular_component cellular_component;GO:0005622,cellular_component intracellular;GO:0005623,cellular_component cell;GO:0005856,cellular_component cytoskel…	NA	transglutaminase 1 [Source:HGNC Symbol%3BAcc:HGNC:11777]
ENSG00000115457	143.67	146.06	337.85	317.07	-1.24274	8.00165	5.0181e-26	3.84354e-24	2:216632827-216664436:+	IGFBP2	111;GO:0000003,biological_process reproduction;GO:0002682,biological_process regulation of immune system process;GO:0002684,biological_process positive regulation of immune system process;GO:0002694,biological_process regulation of leukocyte activation;GO:0002696,biological_process positive regulation of leukocyte activation;GO:0003674,molecular_function molecular_function;GO:0005488,molecular_fu…	NA	insulin like growth factor binding protein 2 [Source:HGNC Symbol%3BAcc:HGNC:5471]
XLOC_033579	0.97	0.82	4.76	4.65	-2.46207	2.78503	1.51308e-25	1.14416e-23	7:139022014-139024438:+	XLOC_033579	NA	NA	NA
ENSG00000164850	0.25	0.03	3.29	2.95	-4.58402	1.52968	1.68751e-25	1.26798e-23	7:1082207-1093815:+	GPER1	100;GO:0000139,cellular_component Golgi membrane;GO:0003674,molecular_function molecular_function;GO:0003707,molecular_function steroid hormone receptor activity;GO:0004871,molecular_function obsolete signal transducer activity;GO:0004872,molecular_function signaling receptor activity;GO:0004888,molecular_function transmembrane signaling receptor activity;GO:0004930,molecular_function G protein-c…	GPER1, GPR30; G-protein coupled estrogen receptor 1; K04246	G protein-coupled estrogen receptor 1 [Source:HGNC Symbol%3BAcc:HGNC:4485]
ENSG00000118523	211.57	261.61	601.71	551.37	-1.35322	8.7531	1.9275e-25	1.4392e-23	6:131948175-131951373:-	CTGF	321;GO:0001101,biological_process response to acid chemical;GO:0001501,biological_process skeletal system development;GO:0001502,biological_process cartilage condensation;GO:0001503,biological_process ossification;GO:0001525,biological_process angiogenesis;GO:0001568,biological_process blood vessel development;GO:0001932,biological_process regulation of protein phosphorylation;GO:0001934,biologic…	CTGF, CCN2, IGFBP8; connective tissue growth factor; K06827	connective tissue growth factor [Source:HGNC Symbol%3BAcc:HGNC:2500]
ENSG00000106868	1.29	0.98	5.57	5.44	-2.3539	3.03952	2.17796e-25	1.61604e-23	9:112040784-112175408:-	SUSD1	2;GO:0005575,cellular_component cellular_component;GO:0016020,cellular_component membrane	NA	sushi domain containing 1 [Source:HGNC Symbol%3BAcc:HGNC:25413]
ENSG00000102554	0.94	0.85	6.63	6.07	-2.89405	2.34309	2.31166e-25	1.7046e-23	13:73054975-73077542:+	KLF5	147;GO:0001071,molecular_function DNA-binding transcription factor activity;GO:0001525,biological_process angiogenesis;GO:0001568,biological_process blood vessel development;GO:0001944,biological_process vasculature development;GO:0003674,molecular_function molecular_function;GO:0003676,molecular_function nucleic acid binding;GO:0003677,molecular_function DNA binding;GO:0003700,molecular_function…	NA	Kruppel like factor 5 [Source:HGNC Symbol%3BAcc:HGNC:6349]
ENSG00000155961	12.82	12.29	40.65	39.2	-1.73683	4.09223	2.62805e-25	1.92594e-23	X:155258240-155264589:-	RAB39B	26;GO:0005575,cellular_component cellular_component;GO:0005622,cellular_component intracellular;GO:0005623,cellular_component cell;GO:0005737,cellular_component cytoplasm;GO:0005794,cellular_component Golgi apparatus;GO:0005886,cellular_component plasma membrane;GO:0006810,biological_process transport;GO:0008150,biological_process biological_process;GO:0009987,biological_process cellular process;…	RAB39B; Ras-related protein Rab-39B; K07925	RAB39B%2C member RAS oncogene family [Source:HGNC Symbol%3BAcc:HGNC:16499]
ENSG00000165272	2.44	2.26	12.1	12.66	-2.46306	2.71792	5.40871e-25	3.9394e-23	9:33441153-33447611:-	AQP3	111;GO:0002682,biological_process regulation of immune system process;GO:0002684,biological_process positive regulation of immune system process;GO:0003008,biological_process system process;GO:0003014,biological_process renal system process;GO:0003091,biological_process renal water homeostasis;GO:0003097,biological_process renal water transport;GO:0003674,molecular_function molecular_function;GO:…	AQP3; aquaporin-3; K09876	aquaporin 3 (Gill blood group) [Source:HGNC Symbol%3BAcc:HGNC:636]
ENSG00000146733	10.18	9.02	34.71	30.69	-1.83813	4.00937	5.51644e-25	3.99336e-23	7:56011050-56051604:-	PSPH	76;GO:0000287,molecular_function magnesium ion binding;GO:0003674,molecular_function molecular_function;GO:0003824,molecular_function catalytic activity;GO:0004647,molecular_function phosphoserine phosphatase activity;GO:0005488,molecular_function binding;GO:0005509,molecular_function calcium ion binding;GO:0005575,cellular_component cellular_component;GO:0005622,cellular_component intracellular;…	serB, PSPH; phosphoserine phosphatase [EC:3.1.3.3]; K01079	phosphoserine phosphatase [Source:HGNC Symbol%3BAcc:HGNC:9577]
ENSG00000142871	84.31	84.25	194.13	182	-1.22406	7.30077	6.98619e-25	5.02667e-23	1:85580760-85583962:+	CYR61	256;GO:0001501,biological_process skeletal system development;GO:0001503,biological_process ossification;GO:0001525,biological_process angiogenesis;GO:0001568,biological_process blood vessel development;GO:0001649,biological_process osteoblast differentiation;GO:0001701,biological_process in utero embryonic development;GO:0001890,biological_process placenta development;GO:0001892,biological_proce…	NA	cysteine rich angiogenic inducer 61 [Source:HGNC Symbol%3BAcc:HGNC:2654]
ENSG00000132031	5	3.8	18.81	15.47	-2.03507	3.99373	8.60735e-25	6.11895e-23	2:19992110-20012694:-	MATN3	17;GO:0001501,biological_process skeletal system development;GO:0003674,molecular_function molecular_function;GO:0005198,molecular_function structural molecule activity;GO:0005201,molecular_function extracellular matrix structural constituent;GO:0005575,cellular_component cellular_component;GO:0005576,cellular_component extracellular region;GO:0005578,cellular_component extracellular matrix;GO:00…	NA	matrilin 3 [Source:HGNC Symbol%3BAcc:HGNC:6909]
ENSG00000003137	0.13	0.14	3.02	2.67	-4.43629	1.38322	1.0155e-24	7.17621e-23	2:72129237-72148038:-	CYP26B1	193;GO:0000003,biological_process reproduction;GO:0001501,biological_process skeletal system development;GO:0001523,biological_process retinoid metabolic process;GO:0001709,biological_process cell fate determination;GO:0001972,molecular_function retinoic acid binding;GO:0003002,biological_process regionalization;GO:0003674,molecular_function molecular_function;GO:0003824,molecular_function cataly…	CYP26B; cytochrome P450 family 26 subfamily B; K12664	cytochrome P450 family 26 subfamily B member 1 [Source:HGNC Symbol%3BAcc:HGNC:20581]
ENSG00000215182	0.02	0.05	0.39	0.36	-3.52056	1.83194	3.35742e-24	2.3174e-22	11:1157952-1201138:+	MUC5AC	67;GO:0000302,biological_process response to reactive oxygen species;GO:0002237,biological_process response to molecule of bacterial origin;GO:0005575,cellular_component cellular_component;GO:0005576,cellular_component extracellular region;GO:0005615,cellular_component extracellular space;GO:0006950,biological_process response to stress;GO:0006979,biological_process response to oxidative stress;G…	NA	mucin 5AC%2C oligomeric mucus/gel-forming [Source:HGNC Symbol%3BAcc:HGNC:7515]
ENSG00000022567	2.53	3.07	8.79	9.19	-1.74375	4.0035	3.45923e-24	2.37387e-22	8:141207165-141308305:-	SLC45A4	2;GO:0005575,cellular_component cellular_component;GO:0016020,cellular_component membrane	NA	solute carrier family 45 member 4 [Source:HGNC Symbol%3BAcc:HGNC:29196]
ENSG00000170775	9.44	10.72	25.75	25.7	-1.41599	5.05974	5.06201e-24	3.45381e-22	7:124745996-124765627:-	GPR37	50;GO:0003674,molecular_function molecular_function;GO:0004871,molecular_function obsolete signal transducer activity;GO:0004872,molecular_function signaling receptor activity;GO:0004888,molecular_function transmembrane signaling receptor activity;GO:0004930,molecular_function G protein-coupled receptor activity;GO:0005575,cellular_component cellular_component;GO:0005622,cellular_component intrac…	GPR37; prosaposin receptor; K04243	G protein-coupled receptor 37 [Source:HGNC Symbol%3BAcc:HGNC:4494]
ENSG00000109255	0.68	1	12.89	10.06	-3.78946	1.73341	7.68828e-24	5.1568e-22	4:55595228-55636698:-	NMU	89;GO:0001664,molecular_function G protein-coupled receptor binding;GO:0001696,biological_process gastric acid secretion;GO:0003008,biological_process system process;GO:0003674,molecular_function molecular_function;GO:0005102,molecular_function signaling receptor binding;GO:0005488,molecular_function binding;GO:0005515,molecular_function protein binding;GO:0005575,cellular_component cellular_comp…	NMU; neuromedin U; K05249	neuromedin U [Source:HGNC Symbol%3BAcc:HGNC:7859]
ENSG00000078401	2.02	2.01	13.4	12.62	-2.75191	2.29197	9.31475e-24	6.21263e-22	6:12290362-12297194:+	EDN1	529;GO:0000003,biological_process reproduction;GO:0000122,biological_process negative regulation of transcription by RNA polymerase II;GO:0001101,biological_process response to acid chemical;GO:0001501,biological_process skeletal system development;GO:0001516,biological_process prostaglandin biosynthetic process;GO:0001525,biological_process angiogenesis;GO:0001568,biological_process blood vessel…
	EDN1; endothelin-1; K16366	endothelin 1 [Source:HGNC Symbol%3BAcc:HGNC:3176]								anatomical structure size;GO:0090068,biological_process positive regulation of cell cycle process;GO:0090257,biological_process regulation of muscle system process;GO:0097305,biological_process response to alcohol;GO:1900046,biological_process regulation of hemostasis;GO:1900047,biological_process negative regulation of hemostasis;GO:1900371,biological_process regulation of purine nucleotide bios…
ENSG00000077150	25.26	27.18	55.66	60.19	-1.20989	6.84386	1.49096e-23	9.77941e-22	10:102394109-102402529:+	NFKB2	139;GO:0000988,molecular_function obsolete transcription factor activity, protein binding;GO:0000989,molecular_function obsolete transcription factor activity, transcription factor binding;GO:0001071,molecular_function DNA-binding transcription factor activity;GO:0001775,biological_process cell activation;GO:0001817,biological_process regulation of cytokine production;GO:0001819,biological_proces…	NFKB2; nuclear factor of kappa light polypeptide gene enhancer in B-cells 2; K04469	nuclear factor kappa B subunit 2 [Source:HGNC Symbol%3BAcc:HGNC:7795]
ENSG00000139318	26.83	23.51	66.04	60.38	-1.39562	5.70952	1.70043e-23	1.1092e-21	12:89347231-89353271:-	DUSP6	285;GO:0000003,biological_process reproduction;GO:0000165,biological_process MAPK cascade;GO:0000188,biological_process inactivation of MAPK activity;GO:0001763,biological_process morphogenesis of a branching structure;GO:0001894,biological_process tissue homeostasis;GO:0001932,biological_process regulation of protein phosphorylation;GO:0001933,biological_process negative regulation of protein ph…	DUSP, MKP; dual specificity MAP kinase phosphatase [EC:3.1.3.16 3.1.3.48]; K04459; DUSP9, MKP4; dual specificity phosphatase 9 [EC:3.1.3.16 3.1.3.48]; K18498	dual specificity phosphatase 6 [Source:HGNC Symbol%3BAcc:HGNC:3072]
ENSG00000178498	9.27	6.17	28.08	27.22	-1.91321	4.4945	2.30237e-23	1.48553e-21	12:57604621-57609804:+	DTX3	21;GO:0005575,cellular_component cellular_component;GO:0005622,cellular_component intracellular;GO:0005623,cellular_component cell;GO:0005737,cellular_component cytoplasm;GO:0007154,biological_process cell communication;GO:0007165,biological_process signal transduction;GO:0007166,biological_process cell surface receptor signaling pathway;GO:0007219,biological_process Notch signaling pathway;GO:00…	DTX; deltex [EC:2.3.2.27]; K06058	deltex E3 ubiquitin ligase 3 [Source:HGNC Symbol%3BAcc:HGNC:24457]
ENSG00000134548	21.21	16.15	67.67	62.39	-1.87353	3.89458	4.24395e-23	2.72347e-21	12:21526306-21537377:+	SPX	18;GO:0005575,cellular_component cellular_component;GO:0005576,cellular_component extracellular region;GO:0005622,cellular_component intracellular;GO:0005623,cellular_component cell;GO:0005634,cellular_component nucleus;GO:0005737,cellular_component cytoplasm;GO:0016023,cellular_component cytoplasmic vesicle;GO:0030133,cellular_component transport vesicle;GO:0031410,cellular_component cytoplasmic…	NA	spexin hormone [Source:HGNC Symbol%3BAcc:HGNC:28139]
ENSG00000266714	0.04	0.08	0.64	0.62	-3.31115	1.79663	4.94803e-23	3.15822e-21	17:75588057-75626501:+	MYO15B	6;GO:0005575,cellular_component cellular_component;GO:0005622,cellular_component intracellular;GO:0005623,cellular_component cell;GO:0005737,cellular_component cytoplasm;GO:0044424,cellular_component intracellular part;GO:0044464,cellular_component cell part	NA	myosin XVB [Source:HGNC Symbol%3BAcc:HGNC:14083]
ENSG00000111679	1.18	0.65	5.54	5.08	-2.62845	2.70712	9.97887e-23	6.30155e-21	12:6946467-6961316:+	PTPN6	293;GO:0001906,biological_process cell killing;GO:0001909,biological_process leukocyte mediated cytotoxicity;GO:0001932,biological_process regulation of protein phosphorylation;GO:0001933,biological_process negative regulation of protein phosphorylation;GO:0001959,biological_process regulation of cytokine-mediated signaling pathway;GO:0002228,biological_process natural killer cell mediated immuni…	PTPN6, SHP-1; tyrosine-protein phosphatase non-receptor type 6 [EC:3.1.3.48]; K05697	protein tyrosine phosphatase%2C non-receptor type 6 [Source:HGNC Symbol%3BAcc:HGNC:9658]
ENSG00000117394	193.39	219.39	461.65	427.12	-1.17372	9.04259	1.01255e-22	6.32684e-21	1:42925374-42959173:-	SLC2A1	136;GO:0001939,cellular_component female pronucleus;GO:0002791,biological_process regulation of peptide secretion;GO:0003674,molecular_function molecular_function;GO:0005215,molecular_function transporter activity;GO:0005351,molecular_function carbohydrate:proton symporter activity;GO:0005355,molecular_function glucose transmembrane transporter activity;GO:0005402,molecular_function carbohydrate:…	SLC2A1, GLUT1; MFS transporter, SP family, solute carrier family 2 (facilitated glucose transporter), member 1; K07299	solute carrier family 2 member 1 [Source:HGNC Symbol%3BAcc:HGNC:11005]
ENSG00000070669	61.72	59.74	144.97	126.12	-1.22411	7.44564	2.13243e-22	1.31855e-20	7:97852117-97872542:-	ASNS	166;GO:0001101,biological_process response to acid chemical;GO:0001889,biological_process liver development;GO:0001932,biological_process regulation of protein phosphorylation;GO:0001934,biological_process positive regulation of protein phosphorylation;GO:0003674,molecular_function molecular_function;GO:0003824,molecular_function catalytic activity;GO:0004066,molecular_function asparagine synthas…	asnB, ASNS; asparagine synthase (glutamine-hydrolysing) [EC:6.3.5.4]; K01953	asparagine synthetase (glutamine-hydrolyzing) [Source:HGNC Symbol%3BAcc:HGNC:753]
ENSG00000168952	5.31	5.83	20.75	19.03	-1.89845	3.40768	2.47487e-22	1.52237e-20	14:24809655-25050297:-	STXBP6	7;GO:0005575,cellular_component cellular_component;GO:0005622,cellular_component intracellular;GO:0005623,cellular_component cell;GO:0005737,cellular_component cytoplasm;GO:0016020,cellular_component membrane;GO:0044424,cellular_component intracellular part;GO:0044464,cellular_component cell part	NA	syntaxin binding protein 6 [Source:HGNC Symbol%3BAcc:HGNC:19666]
ENSG00000008710	7.3	9.15	18.5	18.88	-1.25141	7.45531	2.6822e-22	1.64139e-20	16:2088709-2135898:-	PKD1	353;GO:0000003,biological_process reproduction;GO:0000079,biological_process regulation of cyclin-dependent protein serine/threonine kinase activity;GO:0001501,biological_process skeletal system development;GO:0001502,biological_process cartilage condensation;GO:0001568,biological_process blood vessel development;GO:0001655,biological_process urogenital system development;GO:0001656,biological_pr…	NA	polycystin 1%2C transient receptor potential channel interacting [Source:HGNC Symbol%3BAcc:HGNC:9008]
XLOC_010112	0.1	0.1	1.95	1.32	-4.08365	1.67394	3.31265e-22	2.00652e-20	13:109219158-109223210:-	XLOC_010112	NA	NA	NA
ENSG00000171790	0.64	0.57	5.3	5	-3.1434	1.85393	3.64976e-22	2.19949e-20	1:41015596-41023237:-	SLFNL1	NA	NA	schlafen like 1 [Source:HGNC Symbol%3BAcc:HGNC:26313]
ENSG00000215845	0	0	7.02	8.63	-8.60237	0.740483	5.1315e-22	3.06137e-20	1:161037630-161038990:-	TSTD1	13;GO:0005575,cellular_component cellular_component;GO:0005622,cellular_component intracellular;GO:0005623,cellular_component cell;GO:0005737,cellular_component cytoplasm;GO:0005739,cellular_component mitochondrion;GO:0043226,cellular_component organelle;GO:0043227,cellular_component membrane-bounded organelle;GO:0043229,cellular_component intracellular organelle;GO:0043231,cellular_component int…	NA	thiosulfate sulfurtransferase like domain containing 1 [Source:HGNC Symbol%3BAcc:HGNC:35410]
ENSG00000131620	0.67	0.89	4.96	3.52	-2.49086	3.02992	6.55824e-22	3.89297e-20	11:70078301-70189528:+	ANO1	54;GO:0003674,molecular_function molecular_function;GO:0005215,molecular_function transporter activity;GO:0005216,molecular_function ion channel activity;GO:0005229,molecular_function intracellular calcium activated chloride channel activity;GO:0005253,molecular_function anion channel activity;GO:0005254,molecular_function chloride channel activity;GO:0005575,cellular_component cellular_component…	NA	anoctamin 1 [Source:HGNC Symbol%3BAcc:HGNC:21625]
ENSG00000135069	92.53	96.2	207.89	190.52	-1.14422	7.36606	9.09964e-22	5.37467e-20	9:78297142-78330093:+	PSAT1	63;GO:0003674,molecular_function molecular_function;GO:0003824,molecular_function catalytic activity;GO:0004648,molecular_function O-phospho-L-serine:2-oxoglutarate aminotransferase activity;GO:0005575,cellular_component cellular_component;GO:0005622,cellular_component intracellular;GO:0005623,cellular_component cell;GO:0005737,cellular_component cytoplasm;GO:0005829,cellular_component cytosol;GO…	serC, PSAT1; phosphoserine aminotransferase [EC:2.6.1.52]; K00831	phosphoserine aminotransferase 1 [Source:HGNC Symbol%3BAcc:HGNC:19129]
ENSG00000134243	2.37	2.61	7.74	7.73	-1.69931	3.71472	1.26897e-21	7.3489e-20	1:109309567-109397951:-	SORT1	204;GO:0000139,cellular_component Golgi membrane;GO:0000323,cellular_component lytic vacuole;GO:0001653,molecular_function peptide receptor activity;GO:0003008,biological_process system process;GO:0003674,molecular_function molecular_function;GO:0004871,molecular_function obsolete signal transducer activity;GO:0004872,molecular_function signaling receptor activity;GO:0004888,molecular_function tr…	SORT1; sortilin; K12388	sortilin 1 [Source:HGNC Symbol%3BAcc:HGNC:11186]
ENSG00000076067	7.85	9.62	24.69	22.98	-1.51086	4.53193	1.55165e-21	8.94232e-20	12:56521928-56596196:+	RBMS2	34;GO:0003674,molecular_function molecular_function;GO:0003676,molecular_function nucleic acid binding;GO:0003723,molecular_function RNA binding;GO:0005488,molecular_function binding;GO:0005575,cellular_component cellular_component;GO:0005622,cellular_component intracellular;GO:0005623,cellular_component cell;GO:0005634,cellular_component nucleus;GO:0006139,biological_process nucleobase-containin…	NA	RNA binding motif single stranded interacting protein 2 [Source:HGNC Symbol%3BAcc:HGNC:9909]
ENSG00000162552	0.45	0.55	4.78	4.32	-3.22241	1.72437	2.89192e-21	1.64272e-19	1:22117304-22143969:-	WNT4	550;GO:0000003,biological_process reproduction;GO:0000122,biological_process negative regulation of transcription by RNA polymerase II;GO:0000902,biological_process cell morphogenesis;GO:0000904,biological_process cell morphogenesis involved in differentiation;GO:0000988,molecular_function obsolete transcription factor activity, protein binding;GO:0000989,molecular_function obsolete transcription…
	WNT3; wingless-type MMTV integration site family, member 3; K00312; WNT4; wingless-type MMTV integration site family, member 4; K00408; WNT7; wingless-type MMTV integration site family, member 7; K00572	Wnt family member 4 [Source:HGNC Symbol%3BAcc:HGNC:12783]								regulation of steroid hormone biosynthetic process;GO:0090068,biological_process positive regulation of cell cycle process;GO:0090090,biological_process negative regulation of canonical Wnt signaling pathway;GO:0090109,biological_process regulation of cell-substrate junction assembly;GO:0090150,biological_process establishment of protein localization to membrane;GO:0090183,biological_process regu…
ENSG00000084710	2.49	3.55	9.28	10.71	-1.78331	4.043	3.20807e-21	1.80503e-19	2:25042129-25159137:+	EFR3B	NA	NA	EFR3 homolog B [Source:HGNC Symbol%3BAcc:HGNC:29155]
ENSG00000132906	20.57	16.84	47.44	45.64	-1.38286	5.49902	4.2545e-21	2.38252e-19	1:15490831-15526534:-	CASP9	170;GO:0002237,biological_process response to molecule of bacterial origin;GO:0003674,molecular_function molecular_function;GO:0003824,molecular_function catalytic activity;GO:0004175,molecular_function endopeptidase activity;GO:0004197,molecular_function cysteine-type endopeptidase activity;GO:0005488,molecular_function binding;GO:0005515,molecular_function protein binding;GO:0005575,cellular_co…	CASP9; caspase 9 [EC:3.4.22.62]; K04399	caspase 9 [Source:HGNC Symbol%3BAcc:HGNC:1511]
ENSG00000178031	0.01	0.01	0.66	0.49	-5.58385	0.839283	4.98201e-21	2.77683e-19	9:17906562-18910950:+	ADAMTSL1	5;GO:0005575,cellular_component cellular_component;GO:0005576,cellular_component extracellular region;GO:0005578,cellular_component extracellular matrix;GO:0031012,cellular_component extracellular matrix;GO:0044421,cellular_component extracellular region part	NA	ADAMTS like 1 [Source:HGNC Symbol%3BAcc:HGNC:14632]
ENSG00000184557	148.2	144.39	304.2	299.43	-1.11071	7.26101	5.00639e-21	2.77738e-19	17:78356777-78360077:-	SOCS3	212;GO:0001558,biological_process regulation of cell growth;GO:0001568,biological_process blood vessel development;GO:0001666,biological_process response to hypoxia;GO:0001701,biological_process in utero embryonic development;GO:0001763,biological_process morphogenesis of a branching structure;GO:0001890,biological_process placenta development;GO:0001892,biological_process embryonic placenta deve…	SOCS3, CIS3; suppressor of cytokine signaling 3; K04696	suppressor of cytokine signaling 3 [Source:HGNC Symbol%3BAcc:HGNC:19391]
ENSG00000152104	2.47	3.26	8.62	7.94	-1.59093	4.32993	5.6032e-21	3.09401e-19	1:214348695-214552449:-	PTPN14	86;GO:0000988,molecular_function obsolete transcription factor activity, protein binding;GO:0000989,molecular_function obsolete transcription factor activity, transcription factor binding;GO:0001944,biological_process vasculature development;GO:0001945,biological_process lymph vessel development;GO:0001946,biological_process lymphangiogenesis;GO:0003674,molecular_function molecular_function;GO:00…	NA	protein tyrosine phosphatase%2C non-receptor type 14 [Source:HGNC Symbol%3BAcc:HGNC:9647]
ENSG00000140937	76.42	103.25	258.95	210.17	-1.45391	8.72442	6.75972e-21	3.71534e-19	16:64943752-65126112:-	CDH11	63;GO:0000902,biological_process cell morphogenesis;GO:0000904,biological_process cell morphogenesis involved in differentiation;GO:0001501,biological_process skeletal system development;GO:0001503,biological_process ossification;GO:0005575,cellular_component cellular_component;GO:0005622,cellular_component intracellular;GO:0005623,cellular_component cell;GO:0005737,cellular_component cytoplasm;G…	NA	cadherin 11 [Source:HGNC Symbol%3BAcc:HGNC:1750]
ENSG00000122861	28.47	30.85	68.27	61.42	-1.19468	5.98817	7.92094e-21	4.33352e-19	10:73909176-73917497:+	PLAU	158;GO:0000003,biological_process reproduction;GO:0001525,biological_process angiogenesis;GO:0001568,biological_process blood vessel development;GO:0001666,biological_process response to hypoxia;GO:0001944,biological_process vasculature development;GO:0001952,biological_process regulation of cell-matrix adhesion;GO:0003674,molecular_function molecular_function;GO:0003824,molecular_function cataly…	PLAU; urokinase plasminogen activator [EC:3.4.21.73]; K01348	plasminogen activator%2C urokinase [Source:HGNC Symbol%3BAcc:HGNC:9052]
XLOC_038185	0	0.09	2.08	1.62	-5.13489	0.918322	8.91324e-21	4.85403e-19	KI270744.1:76684-105223:-	XLOC_038185	21;GO:0001889,biological_process liver development;GO:0004066,molecular_function asparagine synthase (glutamine-hydrolyzing) activity;GO:0005524,molecular_function ATP binding;GO:0005829,cellular_component cytosol;GO:0006529,biological_process asparagine biosynthetic process;GO:0006541,biological_process glutamine metabolic process;GO:0008652,biological_process cellular amino acid biosynthetic pr…	asnB, ASNS; asparagine synthase (glutamine-hydrolysing) [EC:6.3.5.4]; K01953	NA
ENSG00000105281	259.7	283.38	557.08	532.94	-1.072	9.49472	1.25218e-20	6.78809e-19	19:46774882-46788594:-	SLC1A5	78;GO:0003333,biological_process amino acid transmembrane transport;GO:0003674,molecular_function molecular_function;GO:0004872,molecular_function signaling receptor activity;GO:0005215,molecular_function transporter activity;GO:0005342,molecular_function organic acid transmembrane transporter activity;GO:0005488,molecular_function binding;GO:0005575,cellular_component cellular_component;GO:00056…	SLC1A5; solute carrier family 1 (neutral amino acid transporter), member 5; K05616	solute carrier family 1 member 5 [Source:HGNC Symbol%3BAcc:HGNC:10943]
XLOC_037250	0.22	0	4.73	5.63	-5.58108	0.840165	1.48919e-20	7.96381e-19	9:30914613-30925358:-	XLOC_037250	NA	NA	NA
ENSG00000175197	45.73	40.07	147.52	105.19	-1.62455	5.63229	1.89044e-20	1.00642e-18	12:57516587-57520517:-	DDIT3	321;GO:0000302,biological_process response to reactive oxygen species;GO:0000988,molecular_function obsolete transcription factor activity, protein binding;GO:0000989,molecular_function obsolete transcription factor activity, transcription factor binding;GO:0001071,molecular_function DNA-binding transcription factor activity;GO:0001568,biological_process blood vessel development;GO:0001817,biolog…	DDIT3, GADD153; DNA damage-inducible transcript 3; K04452	DNA damage inducible transcript 3 [Source:HGNC Symbol%3BAcc:HGNC:2726]
ENSG00000138759	0.02	0.06	0.49	0.4	-3.46156	1.61444	2.0007e-20	1.05566e-18	4:78057569-78544269:+	FRAS1	36;GO:0002009,biological_process morphogenesis of an epithelium;GO:0005575,cellular_component cellular_component;GO:0005576,cellular_component extracellular region;GO:0005578,cellular_component extracellular matrix;GO:0005604,cellular_component basement membrane;GO:0005623,cellular_component cell;GO:0005886,cellular_component plasma membrane;GO:0006810,biological_process transport;GO:0007275,biol…	NA	Fraser extracellular matrix complex subunit 1 [Source:HGNC Symbol%3BAcc:HGNC:19185]
ENSG00000132329	0.32	0.26	7.26	7.78	-4.68602	0.879521	2.47201e-20	1.29285e-18	2:237858892-237912114:+	RAMP1	164;GO:0001525,biological_process angiogenesis;GO:0001568,biological_process blood vessel development;GO:0001653,molecular_function peptide receptor activity;GO:0001664,molecular_function G protein-coupled receptor binding;GO:0001944,biological_process vasculature development;GO:0003674,molecular_function molecular_function;GO:0004871,molecular_function obsolete signal transducer activity;GO:0004…	RAMP1; receptor activity modifying protein 1; K08447	receptor activity modifying protein 1 [Source:HGNC Symbol%3BAcc:HGNC:9843]
ENSG00000183397	8.97	11.13	29.7	33.77	-1.71806	3.73774	2.5081e-20	1.30597e-18	19:3539153-3544030:+	C19orf71	NA	NA	chromosome 19 open reading frame 71 [Source:HGNC Symbol%3BAcc:HGNC:34496]
ENSG00000021355	35.03	32.09	76.68	70.99	-1.20406	5.95062	3.23572e-20	1.67213e-18	6:2832331-2842006:-	SERPINB1	37;GO:0003674,molecular_function molecular_function;GO:0004857,molecular_function enzyme inhibitor activity;GO:0004866,molecular_function endopeptidase inhibitor activity;GO:0004867,molecular_function serine-type endopeptidase inhibitor activity;GO:0005575,cellular_component cellular_component;GO:0005576,cellular_component extracellular region;GO:0005615,cellular_component extracellular space;GO:…	SERPINB; serpin B; K13963	serpin family B member 1 [Source:HGNC Symbol%3BAcc:HGNC:3311]
ENSG00000157514	22.08	19.07	58.01	49	-1.44659	5.07693	3.23946e-20	1.67213e-18	X:107713220-107777342:-	TSC22D3	32;GO:0001071,molecular_function DNA-binding transcription factor activity;GO:0003674,molecular_function molecular_function;GO:0003700,molecular_function DNA-binding transcription factor activity;GO:0006355,biological_process regulation of transcription, DNA-templated;GO:0006810,biological_process transport;GO:0007589,biological_process body fluid secretion;GO:0008150,biological_process biologica…	NA	TSC22 domain family member 3 [Source:HGNC Symbol%3BAcc:HGNC:3051]
ENSG00000137672	0.15	0.19	2.27	1.64	-3.55113	1.6167	4.10756e-20	2.11104e-18	11:101451563-101872562:-	TRPC6	158;GO:0000302,biological_process response to reactive oxygen species;GO:0000902,biological_process cell morphogenesis;GO:0000904,biological_process cell morphogenesis involved in differentiation;GO:0001775,biological_process cell activation;GO:0003674,molecular_function molecular_function;GO:0005215,molecular_function transporter activity;GO:0005216,molecular_function ion channel activity;GO:000…	TRPC3; transient receptor potential cation channel subfamily C member 3; K04966; TRPC6; transient receptor potential cation channel subfamily C member 6; K04969	transient receptor potential cation channel subfamily C member 6 [Source:HGNC Symbol%3BAcc:HGNC:12338]
ENSG00000140105	212.28	209.09	441.24	408.01	-1.07683	9.12569	4.62855e-20	2.36854e-18	14:100333787-100376805:-	WARS	66;GO:0003674,molecular_function molecular_function;GO:0003824,molecular_function catalytic activity;GO:0004812,molecular_function aminoacyl-tRNA ligase activity;GO:0004830,molecular_function tryptophan-tRNA ligase activity;GO:0005575,cellular_component cellular_component;GO:0005622,cellular_component intracellular;GO:0005623,cellular_component cell;GO:0005737,cellular_component cytoplasm;GO:0005…	WARS, trpS; tryptophanyl-tRNA synthetase [EC:6.1.1.2]; K01867	tryptophanyl-tRNA synthetase [Source:HGNC Symbol%3BAcc:HGNC:12729]
ENSG00000163347	13.95	13.78	36.7	40.34	-1.54033	4.07553	5.27384e-20	2.68717e-18	3:190305700-190322475:-	CLDN1	36;GO:0003674,molecular_function molecular_function;GO:0005488,molecular_function binding;GO:0005515,molecular_function protein binding;GO:0005575,cellular_component cellular_component;GO:0005623,cellular_component cell;GO:0005886,cellular_component plasma membrane;GO:0005887,cellular_component integral component of plasma membrane;GO:0005911,cellular_component cell-cell junction;GO:0005923,cellu…	CLDN; claudin; K06087	claudin 1 [Source:HGNC Symbol%3BAcc:HGNC:2032]
ENSG00000088826	52.6	56.02	110.68	107.49	-1.07264	7.17946	5.65276e-20	2.86793e-18	20:4120979-4187747:+	SMOX	59;GO:0003674,molecular_function molecular_function;GO:0003824,molecular_function catalytic activity;GO:0005575,cellular_component cellular_component;GO:0005622,cellular_component intracellular;GO:0005623,cellular_component cell;GO:0005634,cellular_component nucleus;GO:0005737,cellular_component cytoplasm;GO:0005829,cellular_component cytosol;GO:0006576,biological_process cellular biogenic amine …	SMOX, PAO5; spermine oxidase [EC:1.5.3.16 1.5.3.-]; K12259	spermine oxidase [Source:HGNC Symbol%3BAcc:HGNC:15862]
ENSG00000198959	0.24	0.08	2.44	1.99	-3.85417	1.34534	6.49544e-20	3.28144e-18	20:38127386-38166578:-	TGM2	186;GO:0000166,molecular_function nucleotide binding;GO:0001763,biological_process morphogenesis of a branching structure;GO:0001882,molecular_function nucleoside binding;GO:0001883,molecular_function purine nucleoside binding;GO:0001974,biological_process blood vessel remodeling;GO:0002009,biological_process morphogenesis of an epithelium;GO:0003674,molecular_function molecular_function;GO:00038…	TGM2; transglutaminase 2 [EC:2.3.2.13]; K05625	transglutaminase 2 [Source:HGNC Symbol%3BAcc:HGNC:11778]
ENSG00000163053	3.05	2.45	9.2	10.04	-1.8802	3.34443	7.11848e-20	3.58096e-18	2:230034973-230068999:-	SLC16A14	22;GO:0005575,cellular_component cellular_component;GO:0005623,cellular_component cell;GO:0005886,cellular_component plasma membrane;GO:0006082,biological_process organic acid metabolic process;GO:0006725,biological_process cellular aromatic compound metabolic process;GO:0006807,biological_process nitrogen compound metabolic process;GO:0008150,biological_process biological_process;GO:0008152,biol…	NA	solute carrier family 16 member 14 [Source:HGNC Symbol%3BAcc:HGNC:26417]
ENSG00000196611	0.15	0.87	4.99	4.78	-3.23896	1.96812	8.44833e-20	4.23201e-18	11:102789919-102798160:-	MMP1	210;GO:0000003,biological_process reproduction;GO:0000096,biological_process sulfur amino acid metabolic process;GO:0001553,biological_process luteinization;GO:0001554,biological_process luteolysis;GO:0002237,biological_process response to molecule of bacterial origin;GO:0002376,biological_process immune system process;GO:0003006,biological_process developmental process involved in reproduction;G…	MMP1; matrix metalloproteinase-1 (interstitial collagenase) [EC:3.4.24.7]; K01388	matrix metallopeptidase 1 [Source:HGNC Symbol%3BAcc:HGNC:7155]
ENSG00000130508	8.27	10.26	23.16	19.78	-1.2787	6.14626	9.59126e-20	4.78435e-18	2:1631886-1744852:-	PXDN	94;GO:0000302,biological_process response to reactive oxygen species;GO:0001959,biological_process regulation of cytokine-mediated signaling pathway;GO:0001960,biological_process negative regulation of cytokine-mediated signaling pathway;GO:0002376,biological_process immune system process;GO:0003674,molecular_function molecular_function;GO:0003824,molecular_function catalytic activity;GO:0004601,…	NA	peroxidasin [Source:HGNC Symbol%3BAcc:HGNC:14966]
ENSG00000119408	34.34	35.07	71.15	87.05	-1.25474	6.00239	1.01786e-19	5.0561e-18	9:124257605-124353307:+	NEK6	161;GO:0000075,biological_process cell cycle checkpoint;GO:0000077,biological_process DNA damage checkpoint;GO:0000166,molecular_function nucleotide binding;GO:0000226,biological_process microtubule cytoskeleton organization;GO:0000287,molecular_function magnesium ion binding;GO:0000910,biological_process cytokinesis;GO:0000922,cellular_component spindle pole;GO:0001882,molecular_function nucleos…	NA	NIMA related kinase 6 [Source:HGNC Symbol%3BAcc:HGNC:7749]
ENSG00000211445	108.34	95.75	218.49	213.33	-1.14651	7.18641	1.17842e-19	5.82927e-18	5:151020437-151028993:+	GPX3	59;GO:0000302,biological_process response to reactive oxygen species;GO:0003674,molecular_function molecular_function;GO:0003824,molecular_function catalytic activity;GO:0004601,molecular_function peroxidase activity;GO:0004602,molecular_function glutathione peroxidase activity;GO:0005488,molecular_function binding;GO:0005515,molecular_function protein binding;GO:0005575,cellular_component cellul…	gpx, btuE, bsaA; glutathione peroxidase [EC:1.11.1.9]; K00432	glutathione peroxidase 3 [Source:HGNC Symbol%3BAcc:HGNC:4555]
ENSG00000125731	9.05	6.72	21.23	23.4	-1.57038	4.79564	1.30369e-19	6.39563e-18	19:6752159-6767588:-	SH2D3A	38;GO:0000165,biological_process MAPK cascade;GO:0003674,molecular_function molecular_function;GO:0005070,molecular_function SH3/SH2 adaptor activity;GO:0005488,molecular_function binding;GO:0005515,molecular_function protein binding;GO:0006950,biological_process response to stress;GO:0007154,biological_process cell communication;GO:0007165,biological_process signal transduction;GO:0007243,biolog…	NA	SH2 domain containing 3A [Source:HGNC Symbol%3BAcc:HGNC:16885]
ENSG00000163661	0	0.15	2.65	2.73	-4.95239	0.753046	1.67037e-19	8.16075e-18	3:157436788-157443628:+	PTX3	57;GO:0001871,molecular_function obsolete pattern binding;GO:0001872,molecular_function (1->3)-beta-D-glucan binding;GO:0001878,biological_process response to yeast;GO:0002252,biological_process immune effector process;GO:0002376,biological_process immune system process;GO:0003674,molecular_function molecular_function;GO:0005488,molecular_function binding;GO:0005575,cellular_component cellular_co…	NA	pentraxin 3 [Source:HGNC Symbol%3BAcc:HGNC:9692]
ENSG00000075426	12.03	14.07	31.56	32.89	-1.3675	4.5997	2.35577e-19	1.14622e-17	2:28392447-28417312:+	FOSL2	55;GO:0000975,molecular_function transcription regulatory region DNA binding;GO:0000976,molecular_function transcription regulatory region sequence-specific DNA binding;GO:0000977,molecular_function RNA polymerase II regulatory region sequence-specific DNA binding;GO:0001012,molecular_function RNA polymerase II regulatory region DNA binding;GO:0001067,molecular_function regulatory region nucleic …	FOSL2; fos-like antigen 2; K09030	FOS like 2%2C AP-1 transcription factor subunit [Source:HGNC Symbol%3BAcc:HGNC:3798]
ENSG00000163710	6.21	5.7	17.93	15.99	-1.57877	3.92886	2.80523e-19	1.35934e-17	3:142815921-142889203:-	PCOLCE2	28;GO:0003674,molecular_function molecular_function;GO:0005488,molecular_function binding;GO:0005515,molecular_function protein binding;GO:0005518,molecular_function collagen binding;GO:0005539,molecular_function glycosaminoglycan binding;GO:0005575,cellular_component cellular_component;GO:0005576,cellular_component extracellular region;GO:0008047,molecular_function enzyme activator activity;GO:0…	NA	procollagen C-endopeptidase enhancer 2 [Source:HGNC Symbol%3BAcc:HGNC:8739]
ENSG00000102743	13.82	19.29	45.27	42.28	-1.46495	4.7892	5.68413e-19	2.72105e-17	13:40789411-40810111:+	SLC25A15	90;GO:0000050,biological_process urea cycle;GO:0000064,molecular_function L-ornithine transmembrane transporter activity;GO:0000066,biological_process mitochondrial L-ornithine transmembrane transport;GO:0003333,biological_process amino acid transmembrane transport;GO:0003674,molecular_function molecular_function;GO:0005215,molecular_function transporter activity;GO:0005342,molecular_function org…	NA	solute carrier family 25 member 15 [Source:HGNC Symbol%3BAcc:HGNC:10985]
ENSG00000139269	0.13	0.21	3.34	2.98	-4.17747	0.943605	7.03974e-19	3.35646e-17	12:57452322-57459280:+	INHBE	2;GO:0005575,cellular_component cellular_component;GO:0005576,cellular_component extracellular region	INHBA; inhibin beta A chain; K04667	inhibin beta E subunit [Source:HGNC Symbol%3BAcc:HGNC:24029]
ENSG00000167772	35.41	33.52	75.48	68.92	-1.13304	6.08113	7.67149e-19	3.64304e-17	19:8363288-8374373:+	ANGPTL4	90;GO:0001666,biological_process response to hypoxia;GO:0003674,molecular_function molecular_function;GO:0004857,molecular_function enzyme inhibitor activity;GO:0005575,cellular_component cellular_component;GO:0005576,cellular_component extracellular region;GO:0005578,cellular_component extracellular matrix;GO:0005615,cellular_component extracellular space;GO:0006461,biological_process protein-co…	ANGPTL4, PGAR; angiopoietin-like 4; K08767	angiopoietin like 4 [Source:HGNC Symbol%3BAcc:HGNC:16039]
ENSG00000109272	0	0	7.67	8.39	-8.28516	0.447944	8.5299e-19	4.03454e-17	4:73853188-73854155:+	PF4V1	167;GO:0001664,molecular_function G protein-coupled receptor binding;GO:0001775,biological_process cell activation;GO:0001817,biological_process regulation of cytokine production;GO:0001819,biological_process positive regulation of cytokine production;GO:0002376,biological_process immune system process;GO:0002576,biological_process platelet degranulation;GO:0002682,biological_process regulation o…	PF4, CXCL4; platelet factor 4; K05407	platelet factor 4 variant 1 [Source:HGNC Symbol%3BAcc:HGNC:8862]
ENSG00000136244	108.05	79.3	263.29	225.3	-1.44645	7.03177	9.61941e-19	4.53181e-17	7:22725883-22732002:+	IL6	537;GO:0000302,biological_process response to reactive oxygen species;GO:0001101,biological_process response to acid chemical;GO:0001562,biological_process response to protozoan;GO:0001763,biological_process morphogenesis of a branching structure;GO:0001775,biological_process cell activation;GO:0001776,biological_process leukocyte homeostasis;GO:0001780,biological_process neutrophil homeostasis;G…
	IL6; interleukin 6; K05405	interleukin 6 [Source:HGNC Symbol%3BAcc:HGNC:6018]								ocess cellular response to organic substance;GO:0071345,biological_process cellular response to cytokine stimulus;GO:0071354,biological_process cellular response to interleukin-6;GO:0071702,biological_process organic substance transport;GO:0071705,biological_process nitrogen compound transport;GO:0071840,biological_process cellular component organization or biogenesis;GO:0071887,biological_proces…
ENSG00000142185	0.84	1.02	3.64	2.92	-1.87958	3.31714	1.29593e-18	6.05719e-17	21:44350162-44443081:+	TRPM2	57;GO:0000041,biological_process transition metal ion transport;GO:0003674,molecular_function molecular_function;GO:0005215,molecular_function transporter activity;GO:0005216,molecular_function ion channel activity;GO:0005261,molecular_function cation channel activity;GO:0005262,molecular_function calcium channel activity;GO:0005384,molecular_function manganese ion transmembrane transporter activ…	TRPM2; transient receptor potential cation channel subfamily M member 2 [EC:3.6.1.13]; K04977	transient receptor potential cation channel subfamily M member 2 [Source:HGNC Symbol%3BAcc:HGNC:12339]
ENSG00000181852	46.41	48.82	96.83	93.5	-1.06524	6.23316	1.38739e-18	6.45926e-17	12:56202174-56221933:-	RNF41	105;GO:0000209,biological_process protein polyubiquitination;GO:0002065,biological_process columnar/cuboidal epithelial cell differentiation;GO:0002682,biological_process regulation of immune system process;GO:0002694,biological_process regulation of leukocyte activation;GO:0003674,molecular_function molecular_function;GO:0003824,molecular_function catalytic activity;GO:0004842,molecular_function…	RNF41, NRDP1; E3 ubiquitin-protein ligase NRDP1 [EC:2.3.2.27]; K11981	ring finger protein 41 [Source:HGNC Symbol%3BAcc:HGNC:18401]
ENSG00000173156	13	13.94	34.36	42.18	-1.57073	4.05114	1.39571e-18	6.47261e-17	11:67056817-67072013:+	RHOD	130;GO:0000166,molecular_function nucleotide binding;GO:0001882,molecular_function nucleoside binding;GO:0001883,molecular_function purine nucleoside binding;GO:0003674,molecular_function molecular_function;GO:0003824,molecular_function catalytic activity;GO:0003924,molecular_function GTPase activity;GO:0005488,molecular_function binding;GO:0005525,molecular_function GTP binding;GO:0005575,cellul…	RHOD; Ras homolog gene family, member D; K07530	ras homolog family member D [Source:HGNC Symbol%3BAcc:HGNC:670]
ENSG00000096433	29.5	33.17	59.5	64.79	-1.05488	8.56232	1.66661e-18	7.69883e-17	6:33620364-33696574:+	ITPR3	266;GO:0000822,molecular_function inositol hexakisphosphate binding;GO:0001775,biological_process cell activation;GO:0002791,biological_process regulation of peptide secretion;GO:0003008,biological_process system process;GO:0003674,molecular_function molecular_function;GO:0004871,molecular_function obsolete signal transducer activity;GO:0004872,molecular_function signaling receptor activity;GO:00…	ITPR3; inositol 1,4,5-triphosphate receptor type 3; K04960	inositol 1%2C4%2C5-trisphosphate receptor type 3 [Source:HGNC Symbol%3BAcc:HGNC:6182]
ENSG00000107242	0.65	0.56	3.46	3.64	-2.62668	1.9187	2.10118e-18	9.5943e-17	9:68705413-69009176:+	PIP5K1B	50;GO:0001931,cellular_component uropod;GO:0003674,molecular_function molecular_function;GO:0003824,molecular_function catalytic activity;GO:0005575,cellular_component cellular_component;GO:0005622,cellular_component intracellular;GO:0005623,cellular_component cell;GO:0005737,cellular_component cytoplasm;GO:0005829,cellular_component cytosol;GO:0006629,biological_process lipid metabolic process;G…	FXN; frataxin [EC:1.16.3.1]; K19054; PIP5K; 1-phosphatidylinositol-4-phosphate 5-kinase [EC:2.7.1.68]; K00889	phosphatidylinositol-4-phosphate 5-kinase type 1 beta [Source:HGNC Symbol%3BAcc:HGNC:8995]
ENSG00000154639	0.19	0.1	2.6	3.17	-4.35036	0.866138	2.43441e-18	1.10733e-16	21:17512381-17593579:+	CXADR	202;GO:0000003,biological_process reproduction;GO:0001618,molecular_function virus receptor activity;GO:0001669,cellular_component acrosomal vesicle;GO:0001894,biological_process tissue homeostasis;GO:0002252,biological_process immune effector process;GO:0002376,biological_process immune system process;GO:0002682,biological_process regulation of immune system process;GO:0003674,molecular_function…	CXADR, CAR; coxsackievirus and adenovirus receptor; K06788	CXADR%2C Ig-like cell adhesion molecule [Source:HGNC Symbol%3BAcc:HGNC:2559]
ENSG00000167995	0.26	0.37	2.3	2.32	-2.91475	1.58955	2.92375e-18	1.32484e-16	11:61949820-61965515:+	BEST1	74;GO:0003008,biological_process system process;GO:0003674,molecular_function molecular_function;GO:0005215,molecular_function transporter activity;GO:0005216,molecular_function ion channel activity;GO:0005253,molecular_function anion channel activity;GO:0005254,molecular_function chloride channel activity;GO:0005575,cellular_component cellular_component;GO:0005622,cellular_component intracellula…	NA	bestrophin 1 [Source:HGNC Symbol%3BAcc:HGNC:12703]
ENSG00000136542	1.67	1.28	7.31	5.02	-2.13289	3.45119	3.59256e-18	1.62171e-16	2:157257597-157314211:+	GALNT5	65;GO:0000139,cellular_component Golgi membrane;GO:0003674,molecular_function molecular_function;GO:0003824,molecular_function catalytic activity;GO:0004653,molecular_function polypeptide N-acetylgalactosaminyltransferase activity;GO:0005575,cellular_component cellular_component;GO:0005622,cellular_component intracellular;GO:0005623,cellular_component cell;GO:0005737,cellular_component cytoplasm;…	GALNT; polypeptide N-acetylgalactosaminyltransferase [EC:2.4.1.41]; K00710	polypeptide N-acetylgalactosaminyltransferase 5 [Source:HGNC Symbol%3BAcc:HGNC:4127]
ENSG00000177465	2.49	3	10.64	9.12	-1.90567	3.0212	3.68617e-18	1.65766e-16	14:73591705-73596496:+	ACOT4	56;GO:0000038,biological_process very long-chain fatty acid metabolic process;GO:0001676,biological_process long-chain fatty acid metabolic process;GO:0003674,molecular_function molecular_function;GO:0003824,molecular_function catalytic activity;GO:0004778,molecular_function succinyl-CoA hydrolase activity;GO:0005575,cellular_component cellular_component;GO:0005622,cellular_component intracellula…	ACOT1_2_4; acyl-coenzyme A thioesterase 1/2/4 [EC:3.1.2.2]; K01068	acyl-CoA thioesterase 4 [Source:HGNC Symbol%3BAcc:HGNC:19748]
ENSG00000116106	1.84	1.93	7.37	5.4	-1.82589	3.65135	4.73052e-18	2.11927e-16	2:221418026-221574202:-	EPHA4	353;GO:0000902,biological_process cell morphogenesis;GO:0000904,biological_process cell morphogenesis involved in differentiation;GO:0001558,biological_process regulation of cell growth;GO:0001932,biological_process regulation of protein phosphorylation;GO:0001934,biological_process positive regulation of protein phosphorylation;GO:0002252,biological_process immune effector process;GO:0002376,bio…	EPHA1, EPH; Eph receptor A1 [EC:2.7.10.1]; K05102; EPHA2, ECK; Eph receptor A2 [EC:2.7.10.1]; K05103; EPHA3, HEK, TYRO4; Eph receptor A3 [EC:2.7.10.1]; K05104; EPHA4, SEK, TYRO1; Eph receptor A4 [EC:2.7.10.1]; K05105; EPHA5, EHK1, TYRO4; Eph receptor A5 [EC:2.7.10.1]; K05106; EPHB1, ELK, NET; Eph receptor B1 [EC:2.7.10.1]; K05110; EPHB6; Eph receptor B6 [EC:2.7.10.1]; K05114	EPH receptor A4 [Source:HGNC Symbol%3BAcc:HGNC:3388]
ENSG00000166741	0	0.15	3.13	3.5	-5.2518	0.533831	6.38882e-18	2.83015e-16	11:114257786-114313285:+	NNMT	47;GO:0003674,molecular_function molecular_function;GO:0003824,molecular_function catalytic activity;GO:0005575,cellular_component cellular_component;GO:0005622,cellular_component intracellular;GO:0005623,cellular_component cell;GO:0005737,cellular_component cytoplasm;GO:0005829,cellular_component cytosol;GO:0006805,biological_process xenobiotic metabolic process;GO:0007275,biological_process mul…	NNMT; nicotinamide N-methyltransferase [EC:2.1.1.1]; K00541	nicotinamide N-methyltransferase [Source:HGNC Symbol%3BAcc:HGNC:7861]
ENSG00000092758	0.68	0.73	3.4	3.46	-2.33957	2.1453	6.65476e-18	2.937e-16	20:62816243-62841159:+	COL9A3	91;GO:0000003,biological_process reproduction;GO:0000902,biological_process cell morphogenesis;GO:0000904,biological_process cell morphogenesis involved in differentiation;GO:0003006,biological_process developmental process involved in reproduction;GO:0003674,molecular_function molecular_function;GO:0005198,molecular_function structural molecule activity;GO:0005201,molecular_function extracellula…	COL9A; collagen type IX alpha; K08131	collagen type IX alpha 3 chain [Source:HGNC Symbol%3BAcc:HGNC:2219]
ENSG00000156804	0.2	0.11	4.4	2.73	-4.55885	1.05572	7.74187e-18	3.40413e-16	8:123497888-123541206:-	FBXO32	79;GO:0000151,cellular_component ubiquitin ligase complex;GO:0002119,biological_process nematode larval development;GO:0002164,biological_process larval development;GO:0003008,biological_process system process;GO:0003012,biological_process muscle system process;GO:0003674,molecular_function molecular_function;GO:0003824,molecular_function catalytic activity;GO:0004842,molecular_function ubiquitin…	FBXO25_32; F-box protein 25/32; K10305	F-box protein 32 [Source:HGNC Symbol%3BAcc:HGNC:16731]
ENSG00000164458	1003.42	945.81	1855.87	1889.7	-1.00733	10.8793	7.94605e-18	3.48102e-16	6:166157655-166168700:-	T	259;GO:0000003,biological_process reproduction;GO:0000122,biological_process negative regulation of transcription by RNA polymerase II;GO:0000228,cellular_component nuclear chromosome;GO:0000578,biological_process embryonic axis specification;GO:0000785,cellular_component chromatin;GO:0000790,cellular_component nuclear chromatin;GO:0000975,molecular_function transcription regulatory region DNA bi…	NA	T brachyury transcription factor [Source:HGNC Symbol%3BAcc:HGNC:11515]
ENSG00000004866	6.34	5.78	16.76	14	-1.41194	4.59201	9.11417e-18	3.97807e-16	7:116953237-117230103:+	ST7	2;GO:0005575,cellular_component cellular_component;GO:0016020,cellular_component membrane	NA	suppression of tumorigenicity 7 [Source:HGNC Symbol%3BAcc:HGNC:11351]
ENSG00000105289	0.12	0.29	1.74	1.63	-3.03819	1.48717	1.08159e-17	4.70352e-16	19:3708108-3750813:+	TJP3	18;GO:0005575,cellular_component cellular_component;GO:0005622,cellular_component intracellular;GO:0005623,cellular_component cell;GO:0005634,cellular_component nucleus;GO:0005886,cellular_component plasma membrane;GO:0005911,cellular_component cell-cell junction;GO:0005923,cellular_component bicellular tight junction;GO:0016020,cellular_component membrane;GO:0030054,cellular_component cell junct…	TJP3, ZO3; tight junction protein 3; K06097	tight junction protein 3 [Source:HGNC Symbol%3BAcc:HGNC:11829]
ENSG00000066230	61.94	58.63	113.12	125.45	-1.05004	7.82674	1.45819e-17	6.31811e-16	5:473309-524332:-	SLC9A3	83;GO:0002028,biological_process regulation of sodium ion transport;GO:0003674,molecular_function molecular_function;GO:0005215,molecular_function transporter activity;GO:0005451,molecular_function monovalent cation:proton antiporter activity;GO:0005575,cellular_component cellular_component;GO:0005623,cellular_component cell;GO:0005886,cellular_component plasma membrane;GO:0005903,cellular_compon…	SLC9A3, NHE3; solute carrier family 9 (sodium/hydrogen exchanger), member 3; K12040	solute carrier family 9 member A3 [Source:HGNC Symbol%3BAcc:HGNC:11073]
ENSG00000143878	390.65	491.88	873.56	997.24	-1.15237	8.68157	1.54161e-17	6.65526e-16	2:20447073-20449445:+	RHOB	245;GO:0000166,molecular_function nucleotide binding;GO:0000302,biological_process response to reactive oxygen species;GO:0000902,biological_process cell morphogenesis;GO:0000904,biological_process cell morphogenesis involved in differentiation;GO:0001775,biological_process cell activation;GO:0001882,molecular_function nucleoside binding;GO:0001883,molecular_function purine nucleoside binding;GO:…	RHOB; Ras homolog gene family, member B; K07856	ras homolog family member B [Source:HGNC Symbol%3BAcc:HGNC:668]
ENSG00000001036	81.6	76.3	155.86	151.37	-1.02593	7.39484	1.62028e-17	6.96955e-16	6:143494810-143511690:-	FUCA2	14;GO:0003674,molecular_function molecular_function;GO:0003824,molecular_function catalytic activity;GO:0004553,molecular_function hydrolase activity, hydrolyzing O-glycosyl compounds;GO:0004560,molecular_function alpha-L-fucosidase activity;GO:0005575,cellular_component cellular_component;GO:0005576,cellular_component extracellular region;GO:0005975,biological_process carbohydrate metabolic proc…	FUCA; alpha-L-fucosidase [EC:3.2.1.51]; K01206	fucosidase%2C alpha-L- 2%2C plasma [Source:HGNC Symbol%3BAcc:HGNC:4008]
ENSG00000007384	30.84	28.96	58.89	57.72	-1.02936	6.90484	1.66913e-17	7.12803e-16	16:58058-76355:-	RHBDF1	194;GO:0000003,biological_process reproduction;GO:0000139,cellular_component Golgi membrane;GO:0000428,cellular_component DNA-directed RNA polymerase complex;GO:0001071,molecular_function DNA-binding transcription factor activity;GO:0003006,biological_process developmental process involved in reproduction;GO:0003674,molecular_function molecular_function;GO:0003676,molecular_function nucleic acid …	RPC11, POLR3K; DNA-directed RNA polymerase III subunit RPC11; K03019	rhomboid 5 homolog 1 [Source:HGNC Symbol%3BAcc:HGNC:20561]
ENSG00000135842	2.68	3.74	9.89	8.41	-1.57009	4.14571	1.88516e-17	8.02175e-16	1:184790723-184974550:-	FAM129A	72;GO:0001932,biological_process regulation of protein phosphorylation;GO:0001933,biological_process negative regulation of protein phosphorylation;GO:0001934,biological_process positive regulation of protein phosphorylation;GO:0005575,cellular_component cellular_component;GO:0005622,cellular_component intracellular;GO:0005623,cellular_component cell;GO:0005634,cellular_component nucleus;GO:00057…	NA	family with sequence similarity 129 member A [Source:HGNC Symbol%3BAcc:HGNC:16784]
ENSG00000130768	0.36	0.47	3.35	2.9	-2.95059	1.55673	2.54451e-17	1.07887e-15	1:27934992-27959157:+	SMPDL3B	2;GO:0005575,cellular_component cellular_component;GO:0005576,cellular_component extracellular region	NA	sphingomyelin phosphodiesterase acid like 3B [Source:HGNC Symbol%3BAcc:HGNC:21416]
ENSG00000151748	8.75	10.4	22.7	23.34	-1.32892	4.41348	2.60577e-17	1.10091e-15	14:50632057-50668331:-	SAV1	173;GO:0001654,biological_process eye development;GO:0001655,biological_process urogenital system development;GO:0001708,biological_process cell fate specification;GO:0001745,biological_process compound eye morphogenesis;GO:0001751,biological_process compound eye photoreceptor cell differentiation;GO:0001752,biological_process compound eye photoreceptor fate commitment;GO:0001754,biological_proce…	SAV1, Sav; scaffold protein salvador; K16686	salvador family WW domain containing protein 1 [Source:HGNC Symbol%3BAcc:HGNC:17795]
ENSG00000139725	29.53	35.27	68.24	74.83	-1.20712	5.16016	3.71128e-17	1.5569e-15	12:121777753-121803403:-	RHOF	117;GO:0003674,molecular_function molecular_function;GO:0003824,molecular_function catalytic activity;GO:0003924,molecular_function GTPase activity;GO:0005575,cellular_component cellular_component;GO:0005622,cellular_component intracellular;GO:0005623,cellular_component cell;GO:0005737,cellular_component cytoplasm;GO:0005829,cellular_component cytosol;GO:0005856,cellular_component cytoskeleton;GO…	NA	ras homolog family member F%2C filopodia associated [Source:HGNC Symbol%3BAcc:HGNC:15703]
ENSG00000150457	5.24	6.01	12.6	12.15	-1.20232	4.89283	3.8248e-17	1.59326e-15	13:20973031-21061547:-	LATS2	176;GO:0000079,biological_process regulation of cyclin-dependent protein serine/threonine kinase activity;GO:0000082,biological_process G1/S transition of mitotic cell cycle;GO:0000166,molecular_function nucleotide binding;GO:0000278,biological_process mitotic cell cycle;GO:0000922,cellular_component spindle pole;GO:0001882,molecular_function nucleoside binding;GO:0001883,molecular_function purin…	LATS1_2, Wts; serine/threonine-protein kinase LATS1/2 [EC:2.7.11.1]; K08791	large tumor suppressor kinase 2 [Source:HGNC Symbol%3BAcc:HGNC:6515]
ENSG00000132429	1.59	1.11	6.99	7.89	-2.54253	2.0144	3.89952e-17	1.61871e-15	6:105158279-105179995:-	POPDC3	5;GO:0005575,cellular_component cellular_component;GO:0016020,cellular_component membrane;GO:0016021,cellular_component integral component of membrane;GO:0031224,cellular_component intrinsic component of membrane;GO:0044425,cellular_component membrane part	NA	popeye domain containing 3 [Source:HGNC Symbol%3BAcc:HGNC:17649]
ENSG00000100219	91.45	90.45	192.05	166.38	-1.04448	7.41179	5.88407e-17	2.40805e-15	22:28794554-28800597:-	XBP1	201;GO:0001071,molecular_function DNA-binding transcription factor activity;GO:0001505,biological_process regulation of neurotransmitter levels;GO:0001820,biological_process serotonin secretion;GO:0001932,biological_process regulation of protein phosphorylation;GO:0001934,biological_process positive regulation of protein phosphorylation;GO:0002064,biological_process epithelial cell development;GO…	XBP1; X box-binding protein 1; K09027	X-box binding protein 1 [Source:HGNC Symbol%3BAcc:HGNC:12801]
ENSG00000110619	33.98	28.98	70.47	62.18	-1.14043	7.01272	5.90248e-17	2.40805e-15	11:3000921-3057613:-	CARS	107;GO:0000003,biological_process reproduction;GO:0000049,molecular_function tRNA binding;GO:0000166,molecular_function nucleotide binding;GO:0001882,molecular_function nucleoside binding;GO:0001883,molecular_function purine nucleoside binding;GO:0002119,biological_process nematode larval development;GO:0002164,biological_process larval development;GO:0003674,molecular_function molecular_function…	CARS, cysS; cysteinyl-tRNA synthetase [EC:6.1.1.16]; K01883	cysteinyl-tRNA synthetase [Source:HGNC Symbol%3BAcc:HGNC:1493]
ENSG00000196547	11.6	12.8	23.9	23.56	-1.02559	6.01653	7.14849e-17	2.88663e-15	15:90902217-90922584:+	MAN2A2	61;GO:0000139,cellular_component Golgi membrane;GO:0003674,molecular_function molecular_function;GO:0003824,molecular_function catalytic activity;GO:0004553,molecular_function hydrolase activity, hydrolyzing O-glycosyl compounds;GO:0004559,molecular_function alpha-mannosidase activity;GO:0004572,molecular_function mannosyl-oligosaccharide 1,3-1,6-alpha-mannosidase activity;GO:0005575,cellular_com…	MAN2; alpha-mannosidase II [EC:3.2.1.114]; K01231	mannosidase alpha class 2A member 2 [Source:HGNC Symbol%3BAcc:HGNC:6825]
ENSG00000206190	0.11	0.1	0.82	0.95	-3.15252	1.27255	7.47377e-17	3.00775e-15	15:25677272-25865172:-	ATP10A	145;GO:0003674,molecular_function molecular_function;GO:0003824,molecular_function catalytic activity;GO:0004012,molecular_function phospholipid-translocating ATPase activity;GO:0005215,molecular_function transporter activity;GO:0005319,molecular_function lipid transporter activity;GO:0005548,molecular_function phospholipid transporter activity;GO:0005575,cellular_component cellular_component;GO:…	NA	ATPase phospholipid transporting 10A (putative) [Source:HGNC Symbol%3BAcc:HGNC:13542]
ENSG00000142949	9.83	12.29	21.67	24.35	-1.12353	6.65649	9.09101e-17	3.64623e-15	1:43525186-43623666:+	PTPRF	174;GO:0001959,biological_process regulation of cytokine-mediated signaling pathway;GO:0001960,biological_process negative regulation of cytokine-mediated signaling pathway;GO:0003008,biological_process system process;GO:0003674,molecular_function molecular_function;GO:0003824,molecular_function catalytic activity;GO:0004721,molecular_function phosphoprotein phosphatase activity;GO:0004725,molecu…	PTPRF, LAR; receptor-type tyrosine-protein phosphatase F [EC:3.1.3.48]; K05695	protein tyrosine phosphatase%2C receptor type F [Source:HGNC Symbol%3BAcc:HGNC:9670]
ENSG00000149798	21.59	22.62	50.07	49.97	-1.24365	4.52855	9.35196e-17	3.73826e-15	11:65314817-65322429:+	CDC42EP2	106;GO:0003674,molecular_function molecular_function;GO:0005083,molecular_function GTPase regulator activity;GO:0005096,molecular_function GTPase activator activity;GO:0005099,molecular_function GTPase activator activity;GO:0005100,molecular_function GTPase activator activity;GO:0005575,cellular_component cellular_component;GO:0005622,cellular_component intracellular;GO:0005623,cellular_component…	NA	CDC42 effector protein 2 [Source:HGNC Symbol%3BAcc:HGNC:16263]
ENSG00000144810	65.16	66.58	138.81	119.05	-1.03501	7.7792	1.29116e-16	5.12663e-15	3:99638474-99799226:+	COL8A1	63;GO:0001654,biological_process eye development;GO:0005575,cellular_component cellular_component;GO:0005576,cellular_component extracellular region;GO:0005578,cellular_component extracellular matrix;GO:0005581,cellular_component collagen trimer;GO:0005591,cellular_component collagen type VIII trimer;GO:0005598,cellular_component short-chain collagen trimer;GO:0005604,cellular_component basement …	NA	collagen type VIII alpha 1 chain [Source:HGNC Symbol%3BAcc:HGNC:2215]
ENSG00000169436	0	0.04	0.49	0.57	-4.72612	0.550007	1.61154e-16	6.3774e-15	8:138588234-138914006:-	COL22A1	31;GO:0005575,cellular_component cellular_component;GO:0005576,cellular_component extracellular region;GO:0005578,cellular_component extracellular matrix;GO:0005622,cellular_component intracellular;GO:0005623,cellular_component cell;GO:0005737,cellular_component cytoplasm;GO:0005783,cellular_component endoplasmic reticulum;GO:0005788,cellular_component endoplasmic reticulum lumen;GO:0008150,biolo…	COL22A; collagen type XXII alpha; K16630	collagen type XXII alpha 1 chain [Source:HGNC Symbol%3BAcc:HGNC:22989]
ENSG00000153246	2	1.77	5.98	4.66	-1.56682	4.00365	1.75742e-16	6.93157e-15	2:159932005-160062610:-	PLA2R1	113;GO:0001816,biological_process cytokine production;GO:0003674,molecular_function molecular_function;GO:0004872,molecular_function signaling receptor activity;GO:0005488,molecular_function binding;GO:0005515,molecular_function protein binding;GO:0005575,cellular_component cellular_component;GO:0005576,cellular_component extracellular region;GO:0005623,cellular_component cell;GO:0005886,cellular…	MRC, CD206, CD280; mannose receptor, C type; K06560	phospholipase A2 receptor 1 [Source:HGNC Symbol%3BAcc:HGNC:9042]
ENSG00000160117	0.59	0.7	2.92	3.3	-2.31957	2.06426	1.95495e-16	7.6598e-15	19:17281644-17287646:+	ANKLE1	NA	NA	ankyrin repeat and LEM domain containing 1 [Source:HGNC Symbol%3BAcc:HGNC:26812]
ENSG00000196517	11.02	12.83	25.35	23.48	-1.09893	5.58878	2.04414e-16	7.98291e-15	1:43991499-44031467:-	SLC6A9	68;GO:0003333,biological_process amino acid transmembrane transport;GO:0003674,molecular_function molecular_function;GO:0005215,molecular_function transporter activity;GO:0005283,molecular_function amino acid:sodium symporter activity;GO:0005294,molecular_function neutral L-amino acid secondary active transmembrane transporter activity;GO:0005342,molecular_function organic acid transmembrane tran…	SLC6A5_9, GLYT; solute carrier family 6 (neurotransmitter transporter, glycine) member 5/9; K05038	solute carrier family 6 member 9 [Source:HGNC Symbol%3BAcc:HGNC:11056]
ENSG00000175309	11.46	9.5	25.49	23.33	-1.28834	4.85046	2.22055e-16	8.6434e-15	5:178208496-178232791:-	PHYKPL	12;GO:0005575,cellular_component cellular_component;GO:0005622,cellular_component intracellular;GO:0005623,cellular_component cell;GO:0005737,cellular_component cytoplasm;GO:0005739,cellular_component mitochondrion;GO:0043226,cellular_component organelle;GO:0043227,cellular_component membrane-bounded organelle;GO:0043229,cellular_component intracellular organelle;GO:0043231,cellular_component int…	AGXT2L2; 5-phosphonooxy-L-lysine phospho-lyase [EC:4.2.3.134]; K18202	5-phosphohydroxy-L-lysine phospho-lyase [Source:HGNC Symbol%3BAcc:HGNC:28249]
ENSG00000198223	26	26.46	50.44	50.3	-1.00751	5.92967	3.13762e-16	1.21335e-14	X:1268799-1310381:+	CSF2RA	15;GO:0003674,molecular_function molecular_function;GO:0004872,molecular_function signaling receptor activity;GO:0005575,cellular_component cellular_component;GO:0005576,cellular_component extracellular region;GO:0005623,cellular_component cell;GO:0005886,cellular_component plasma membrane;GO:0005887,cellular_component integral component of plasma membrane;GO:0016020,cellular_component membrane;G…	CSF2RA, GMCSFR, CD116; granulocyte-macrophage colony-stimulating factor receptor alpha; K05066	colony stimulating factor 2 receptor alpha subunit [Source:HGNC Symbol%3BAcc:HGNC:2435]
ENSG00000059804	26.03	25.02	58.8	48.43	-1.13702	5.92759	3.37748e-16	1.30186e-14	12:7919229-7936275:-	SLC2A3	119;GO:0001669,cellular_component acrosomal vesicle;GO:0002080,cellular_component acrosomal membrane;GO:0003674,molecular_function molecular_function;GO:0005215,molecular_function transporter activity;GO:0005355,molecular_function glucose transmembrane transporter activity;GO:0005488,molecular_function binding;GO:0005536,molecular_function glucose binding;GO:0005575,cellular_component cellular_co…	SLC2A1, GLUT1; MFS transporter, SP family, solute carrier family 2 (facilitated glucose transporter), member 1; K07299; SLC2A2, GLUT2; MFS transporter, SP family, solute carrier family 2 (facilitated glucose transporter), member 2; K07593; SLC2A4, GLUT4; MFS transporter, SP family, solute carrier family 2 (facilitated glucose transporter), member 4; K07191	solute carrier family 2 member 3 [Source:HGNC Symbol%3BAcc:HGNC:11007]
ENSG00000069424	16.2	18.55	33.35	41.68	-1.17659	5.93348	3.39963e-16	1.30616e-14	1:5991465-6101193:+	KCNAB2	46;GO:0003008,biological_process system process;GO:0003674,molecular_function molecular_function;GO:0005575,cellular_component cellular_component;GO:0005622,cellular_component intracellular;GO:0005623,cellular_component cell;GO:0005737,cellular_component cytoplasm;GO:0005886,cellular_component plasma membrane;GO:0006461,biological_process protein-containing complex assembly;GO:0007154,biological_…	NA	potassium voltage-gated channel subfamily A regulatory beta subunit 2 [Source:HGNC Symbol%3BAcc:HGNC:6229]
ENSG00000177426	21.58	22.51	47.7	41.98	-1.09051	5.59948	3.60667e-16	1.38124e-14	18:3411607-3459978:+	TGIF1	193;GO:0000122,biological_process negative regulation of transcription by RNA polymerase II;GO:0000988,molecular_function obsolete transcription factor activity, protein binding;GO:0000989,molecular_function obsolete transcription factor activity, transcription factor binding;GO:0001071,molecular_function DNA-binding transcription factor activity;GO:0001654,biological_process eye development;GO:0…	TGIF1; homeobox protein TGIF1; K19383	TGFB induced factor homeobox 1 [Source:HGNC Symbol%3BAcc:HGNC:11776]
ENSG00000148841	64.3	83.4	159.47	144.76	-1.11069	7.55014	3.88986e-16	1.4849e-14	10:104309697-104338404:-	ITPRIP	56;GO:0001932,biological_process regulation of protein phosphorylation;GO:0001933,biological_process negative regulation of protein phosphorylation;GO:0003674,molecular_function molecular_function;GO:0004857,molecular_function enzyme inhibitor activity;GO:0004860,molecular_function protein kinase inhibitor activity;GO:0005575,cellular_component cellular_component;GO:0005623,cellular_component cel…	NA	inositol 1%2C4%2C5-trisphosphate receptor interacting protein [Source:HGNC Symbol%3BAcc:HGNC:29370]
ENSG00000128591	0	0.02	0.28	0.38	-4.76475	0.583196	4.38347e-16	1.66264e-14	7:128830376-128859274:+	FLNC	55;GO:0003674,molecular_function molecular_function;GO:0003779,molecular_function actin binding;GO:0005488,molecular_function binding;GO:0005515,molecular_function protein binding;GO:0005575,cellular_component cellular_component;GO:0005622,cellular_component intracellular;GO:0005623,cellular_component cell;GO:0005737,cellular_component cytoplasm;GO:0005829,cellular_component cytosol;GO:0005856,ce…	FLNA; filamin; K04437	filamin C [Source:HGNC Symbol%3BAcc:HGNC:3756]
ENSG00000115252	1.39	0.95	4.52	6.13	-2.26274	2.609	4.74832e-16	1.78959e-14	2:182140035-182523192:-	PDE1A	153;GO:0000166,molecular_function nucleotide binding;GO:0003674,molecular_function molecular_function;GO:0003824,molecular_function catalytic activity;GO:0004112,molecular_function cyclic-nucleotide phosphodiesterase activity;GO:0004114,molecular_function 3',5'-cyclic-nucleotide phosphodiesterase activity;GO:0004115,molecular_function 3',5'-cyclic-AMP phosphodiesterase activity;GO:0004117,molecul…	PDE1; calcium/calmodulin-dependent 3',5'-cyclic nucleotide phosphodiesterase [EC:3.1.4.17]; K13755	phosphodiesterase 1A [Source:HGNC Symbol%3BAcc:HGNC:8774]
ENSG00000183671	0.34	0.16	3.04	2.99	-3.66738	0.878868	4.93045e-16	1.85235e-14	2:206175315-206218047:-	GPR1	34;GO:0003674,molecular_function molecular_function;GO:0004871,molecular_function obsolete signal transducer activity;GO:0004872,molecular_function signaling receptor activity;GO:0004888,molecular_function transmembrane signaling receptor activity;GO:0004930,molecular_function G protein-coupled receptor activity;GO:0005575,cellular_component cellular_component;GO:0005623,cellular_component cell;G…	NA	G protein-coupled receptor 1 [Source:HGNC Symbol%3BAcc:HGNC:4463]
ENSG00000136378	2.81	3.06	6.39	6.51	-1.1995	4.58538	7.34508e-16	2.72502e-14	15:78759202-78811431:-	ADAMTS7	21;GO:0003674,molecular_function molecular_function;GO:0003824,molecular_function catalytic activity;GO:0005575,cellular_component cellular_component;GO:0005576,cellular_component extracellular region;GO:0005578,cellular_component extracellular matrix;GO:0005623,cellular_component cell;GO:0006508,biological_process proteolysis;GO:0008150,biological_process biological_process;GO:0008152,biological…	NA	ADAM metallopeptidase with thrombospondin type 1 motif 7 [Source:HGNC Symbol%3BAcc:HGNC:223]
ENSG00000166912	2.81	2.46	7.42	6.87	-1.50816	3.58298	7.75038e-16	2.85753e-14	15:30938940-30991607:-	MTMR10	NA	NA	myotubularin related protein 10 [Source:HGNC Symbol%3BAcc:HGNC:25999]
ENSG00000115902	33.7	39.8	76.26	68.39	-1.04318	6.45933	7.81117e-16	2.87103e-14	2:64988476-65023865:+	SLC1A4	128;GO:0000099,molecular_function sulfur amino acid transmembrane transporter activity;GO:0000101,biological_process sulfur amino acid transport;GO:0003008,biological_process system process;GO:0003333,biological_process amino acid transmembrane transport;GO:0003674,molecular_function molecular_function;GO:0005215,molecular_function transporter activity;GO:0005216,molecular_function ion channel ac…	SLC1A5; solute carrier family 1 (neutral amino acid transporter), member 5; K05616	solute carrier family 1 member 4 [Source:HGNC Symbol%3BAcc:HGNC:10942]
ENSG00000145287	0.41	0	7.34	6.79	-5.14685	0.447918	9.31217e-16	3.40166e-14	4:83090047-83137075:-	PLAC8	81;GO:0003674,molecular_function molecular_function;GO:0003682,molecular_function chromatin binding;GO:0005488,molecular_function binding;GO:0005575,cellular_component cellular_component;GO:0005622,cellular_component intracellular;GO:0005623,cellular_component cell;GO:0005634,cellular_component nucleus;GO:0006355,biological_process regulation of transcription, DNA-templated;GO:0006357,biological_…	NA	placenta specific 8 [Source:HGNC Symbol%3BAcc:HGNC:19254]
ENSG00000081479	0.02	0.01	0.2	0.23	-3.77546	0.796282	1.22736e-15	4.46971e-14	2:169127108-169362685:-	LRP2	95;GO:0000323,cellular_component lytic vacuole;GO:0003674,molecular_function molecular_function;GO:0004872,molecular_function signaling receptor activity;GO:0005575,cellular_component cellular_component;GO:0005622,cellular_component intracellular;GO:0005623,cellular_component cell;GO:0005737,cellular_component cytoplasm;GO:0005764,cellular_component lysosome;GO:0005768,cellular_component endosome…	LRP2; low density lipoprotein-related protein 2; K06233	LDL receptor related protein 2 [Source:HGNC Symbol%3BAcc:HGNC:6694]
XLOC_028009	0.24	0.2	3.7	3.01	-3.94042	0.738336	1.35491e-15	4.87438e-14	4:153137544-153145975:+	XLOC_028009	NA	NA	NA
ENSG00000104450	0.78	0.56	3.5	2.58	-2.26263	2.47145	1.37257e-15	4.923e-14	8:100157905-100259278:+	SPAG1	14;GO:0000003,biological_process reproduction;GO:0005575,cellular_component cellular_component;GO:0005622,cellular_component intracellular;GO:0005623,cellular_component cell;GO:0005737,cellular_component cytoplasm;GO:0007338,biological_process single fertilization;GO:0008150,biological_process biological_process;GO:0009566,biological_process fertilization;GO:0019953,biological_process sexual repr…	NA	sperm associated antigen 1 [Source:HGNC Symbol%3BAcc:HGNC:11212]
ENSG00000119986	309.64	277.61	580.22	543.05	-1.00075	7.58211	1.44337e-15	5.14585e-14	10:97677423-97687323:-	AVPI1	55;GO:0000187,biological_process activation of MAPK activity;GO:0001932,biological_process regulation of protein phosphorylation;GO:0001934,biological_process positive regulation of protein phosphorylation;GO:0008150,biological_process biological_process;GO:0009893,biological_process positive regulation of metabolic process;GO:0009966,biological_process regulation of signal transduction;GO:000996…	NA	arginine vasopressin induced 1 [Source:HGNC Symbol%3BAcc:HGNC:30898]
ENSG00000158555	3.11	4.2	9.55	10.17	-1.49085	3.67576	1.57688e-15	5.60502e-14	11:75434639-75525903:-	GDPD5	68;GO:0005575,cellular_component cellular_component;GO:0005622,cellular_component intracellular;GO:0005623,cellular_component cell;GO:0005737,cellular_component cytoplasm;GO:0007275,biological_process multicellular organism development;GO:0007399,biological_process nervous system development;GO:0007417,biological_process central nervous system development;GO:0007420,biological_process brain devel…	NA	glycerophosphodiester phosphodiesterase domain containing 5 [Source:HGNC Symbol%3BAcc:HGNC:28804]
ENSG00000114019	18.71	23.34	40.46	43.09	-1.05723	6.31733	1.62836e-15	5.75353e-14	3:134355873-134375479:-	AMOTL2	47;GO:0003674,molecular_function molecular_function;GO:0005488,molecular_function binding;GO:0005515,molecular_function protein binding;GO:0005575,cellular_component cellular_component;GO:0005622,cellular_component intracellular;GO:0005623,cellular_component cell;GO:0005737,cellular_component cytoplasm;GO:0005768,cellular_component endosome;GO:0005829,cellular_component cytosol;GO:0005886,cellula…	NA	angiomotin like 2 [Source:HGNC Symbol%3BAcc:HGNC:17812]
ENSG00000221955	2.25	2.53	6.28	6.81	-1.51459	3.37366	2.5191e-15	8.84814e-14	3:125082635-125212864:-	SLC12A8	2;GO:0005575,cellular_component cellular_component;GO:0016020,cellular_component membrane	NA	solute carrier family 12 member 8 [Source:HGNC Symbol%3BAcc:HGNC:15595]
ENSG00000074657	0.16	0.2	1.08	1.19	-2.70714	1.47846	2.61834e-15	9.16959e-14	18:58862599-58986480:+	ZNF532	10;GO:0005575,cellular_component cellular_component;GO:0005622,cellular_component intracellular;GO:0005623,cellular_component cell;GO:0005634,cellular_component nucleus;GO:0043226,cellular_component organelle;GO:0043227,cellular_component membrane-bounded organelle;GO:0043229,cellular_component intracellular organelle;GO:0043231,cellular_component intracellular membrane-bounded organelle;GO:00444…	NA	zinc finger protein 532 [Source:HGNC Symbol%3BAcc:HGNC:30940]
ENSG00000050165	0.07	0.11	1.95	2.54	-4.62473	0.464491	2.84748e-15	9.94272e-14	11:11963105-12009769:-	DKK3	87;GO:0005575,cellular_component cellular_component;GO:0005576,cellular_component extracellular region;GO:0005615,cellular_component extracellular space;GO:0006355,biological_process regulation of transcription, DNA-templated;GO:0007275,biological_process multicellular organism development;GO:0008150,biological_process biological_process;GO:0009653,biological_process anatomical structure morphoge…	NA	dickkopf WNT signaling pathway inhibitor 3 [Source:HGNC Symbol%3BAcc:HGNC:2893]
ENSG00000071242	0.77	0.82	2.96	3.21	-2.01983	2.26578	5.12222e-15	1.75754e-13	6:166409363-166906451:-	RPS6KA2	353;GO:0000003,biological_process reproduction;GO:0000089,biological_process mitotic metaphase;GO:0000165,biological_process MAPK cascade;GO:0000279,biological_process M phase;GO:0000902,biological_process cell morphogenesis;GO:0000904,biological_process cell morphogenesis involved in differentiation;GO:0001556,biological_process oocyte maturation;GO:0001976,biological_process neurological system…	RPS6KA; ribosomal protein S6 kinase alpha-1/2/3/6 [EC:2.7.11.1]; K04373	ribosomal protein S6 kinase A2 [Source:HGNC Symbol%3BAcc:HGNC:10431]
ENSG00000166963	3.71	5.28	9.34	11.09	-1.25235	6.0832	5.325e-15	1.81662e-13	15:43510957-43531620:+	MAP1A	58;GO:0003008,biological_process system process;GO:0003674,molecular_function molecular_function;GO:0003779,molecular_function actin binding;GO:0005198,molecular_function structural molecule activity;GO:0005488,molecular_function binding;GO:0005515,molecular_function protein binding;GO:0005575,cellular_component cellular_component;GO:0005622,cellular_component intracellular;GO:0005623,cellular_co…	NA	microtubule associated protein 1A [Source:HGNC Symbol%3BAcc:HGNC:6835]
ENSG00000116183	0.09	0.1	1.12	0.67	-3.28315	1.47214	5.48606e-15	1.8662e-13	1:176463170-176845605:+	PAPPA2	30;GO:0001558,biological_process regulation of cell growth;GO:0003674,molecular_function molecular_function;GO:0003824,molecular_function catalytic activity;GO:0005488,molecular_function binding;GO:0005575,cellular_component cellular_component;GO:0005576,cellular_component extracellular region;GO:0005622,cellular_component intracellular;GO:0005623,cellular_component cell;GO:0006508,biological_pro…	NA	pappalysin 2 [Source:HGNC Symbol%3BAcc:HGNC:14615]
XLOC_015877	0.08	0.06	1.1	0.61	-3.64429	1.40067	6.23086e-15	2.11351e-13	17:198858-204373:-	XLOC_015877	NA	NA	NA
ENSG00000177169	21.97	27.32	45.55	50.28	-1.02615	6.85029	7.33033e-15	2.47399e-13	12:131894650-131923167:+	ULK1	237;GO:0000045,biological_process autophagosome assembly;GO:0000407,cellular_component phagophore assembly site;GO:0000902,biological_process cell morphogenesis;GO:0000904,biological_process cell morphogenesis involved in differentiation;GO:0001558,biological_process regulation of cell growth;GO:0003674,molecular_function molecular_function;GO:0003824,molecular_function catalytic activity;GO:0004…	ULK2, ATG1; serine/threonine-protein kinase ULK2 [EC:2.7.11.1]; K08269	unc-51 like autophagy activating kinase 1 [Source:HGNC Symbol%3BAcc:HGNC:12558]
ENSG00000204520	49.65	42.65	95.38	87.9	-1.05588	6.11865	7.33527e-15	2.47399e-13	6:31399783-31415315:+	MICA	103;GO:0001775,biological_process cell activation;GO:0002218,biological_process activation of innate immune response;GO:0002220,biological_process innate immune response activating cell surface receptor signaling pathway;GO:0002223,biological_process stimulatory C-type lectin receptor signaling pathway;GO:0002252,biological_process immune effector process;GO:0002253,biological_process activation …	MIC; MHC class I-related protein; K07985	MHC class I polypeptide-related sequence A [Source:HGNC Symbol%3BAcc:HGNC:7090]
ENSG00000140400	13.99	11.14	25.17	27.76	-1.14047	6.09957	8.21643e-15	2.76333e-13	15:75355206-75368630:-	MAN2C1	21;GO:0003674,molecular_function molecular_function;GO:0003824,molecular_function catalytic activity;GO:0004553,molecular_function hydrolase activity, hydrolyzing O-glycosyl compounds;GO:0004559,molecular_function alpha-mannosidase activity;GO:0005575,cellular_component cellular_component;GO:0005622,cellular_component intracellular;GO:0005623,cellular_component cell;GO:0005737,cellular_component …	MAN2C1; alpha-mannosidase [EC:3.2.1.24]; K01191	mannosidase alpha class 2C member 1 [Source:HGNC Symbol%3BAcc:HGNC:6827]
ENSG00000173705	0.8	0.93	3.73	3.46	-2.1148	2.10901	8.82014e-15	2.95799e-13	3:33150041-33219215:-	SUSD5	2;GO:0005575,cellular_component cellular_component;GO:0016020,cellular_component membrane	NA	sushi domain containing 5 [Source:HGNC Symbol%3BAcc:HGNC:29061]
ENSG00000104419	4.22	4.69	10.89	11.66	-1.40294	3.58802	9.36309e-15	3.13123e-13	8:133237170-133302022:-	NDRG1	134;GO:0001508,biological_process action potential;GO:0001666,biological_process response to hypoxia;GO:0001775,biological_process cell activation;GO:0002274,biological_process myeloid leukocyte activation;GO:0002376,biological_process immune system process;GO:0003008,biological_process system process;GO:0003674,molecular_function molecular_function;GO:0005488,molecular_function binding;GO:000551…	NA	N-myc downstream regulated 1 [Source:HGNC Symbol%3BAcc:HGNC:7679]
ENSG00000147642	3	2.54	7.36	7.55	-1.49936	3.42438	9.50528e-15	3.16985e-13	8:109573977-109691791:-	SYBU	51;GO:0000139,cellular_component Golgi membrane;GO:0002791,biological_process regulation of peptide secretion;GO:0003674,molecular_function molecular_function;GO:0005488,molecular_function binding;GO:0005515,molecular_function protein binding;GO:0005575,cellular_component cellular_component;GO:0005622,cellular_component intracellular;GO:0005623,cellular_component cell;GO:0005737,cellular_componen…	NA	syntabulin [Source:HGNC Symbol%3BAcc:HGNC:26011]
ENSG00000117139	1.87	2.24	5.06	4.62	-1.29917	4.08344	1.10402e-14	3.6714e-13	1:202724490-202809470:-	KDM5B	100;GO:0000988,molecular_function obsolete transcription factor activity, protein binding;GO:0000989,molecular_function obsolete transcription factor activity, transcription factor binding;GO:0001071,molecular_function DNA-binding transcription factor activity;GO:0003674,molecular_function molecular_function;GO:0003676,molecular_function nucleic acid binding;GO:0003677,molecular_function DNA bind…	NA	lysine demethylase 5B [Source:HGNC Symbol%3BAcc:HGNC:18039]
ENSG00000120949	0.08	0.52	2.36	3.03	-3.13231	1.47727	1.52584e-14	5.0459e-13	1:12063376-12144207:+	TNFRSF8	83;GO:0001817,biological_process regulation of cytokine production;GO:0003674,molecular_function molecular_function;GO:0004871,molecular_function obsolete signal transducer activity;GO:0004872,molecular_function signaling receptor activity;GO:0004888,molecular_function transmembrane signaling receptor activity;GO:0005575,cellular_component cellular_component;GO:0005622,cellular_component intracel…	TNFRSF8, CD30; tumor necrosis factor receptor superfamily member 8; K05145	TNF receptor superfamily member 8 [Source:HGNC Symbol%3BAcc:HGNC:11923]
XLOC_010114	0.53	1.3	8.03	8.26	-3.13926	0.953173	1.85377e-14	6.07955e-13	13:109265443-109265847:-	XLOC_010114	1;GO:0005634,cellular_component nucleus	NA	NA
ENSG00000133083	2.08	2.54	5.88	6.77	-1.51317	3.37726	2.3304e-14	7.62163e-13	13:35768651-36131306:-	DCLK1	114;GO:0000902,biological_process cell morphogenesis;GO:0000904,biological_process cell morphogenesis involved in differentiation;GO:0001764,biological_process neuron migration;GO:0003674,molecular_function molecular_function;GO:0003824,molecular_function catalytic activity;GO:0004672,molecular_function protein kinase activity;GO:0004871,molecular_function obsolete signal transducer activity;GO:0…	NA	doublecortin like kinase 1 [Source:HGNC Symbol%3BAcc:HGNC:2700]
ENSG00000170955	1.7	2.25	7.44	10.33	-2.21697	2.29163	2.38558e-14	7.78067e-13	11:6318945-6320647:-	CAVIN3	14;GO:0001558,biological_process regulation of cell growth;GO:0003674,molecular_function molecular_function;GO:0005080,molecular_function protein kinase C binding;GO:0005488,molecular_function binding;GO:0005515,molecular_function protein binding;GO:0008150,biological_process biological_process;GO:0019899,molecular_function enzyme binding;GO:0019900,molecular_function kinase binding;GO:0019901,mo…	NA	caveolae associated protein 3 [Source:HGNC Symbol%3BAcc:HGNC:9400]
ENSG00000172432	23.67	18.74	42.78	44.44	-1.1057	6.16688	2.45509e-14	7.98544e-13	6:43605315-43629162:-	GTPBP2	106;GO:0000166,molecular_function nucleotide binding;GO:0001882,molecular_function nucleoside binding;GO:0001883,molecular_function purine nucleoside binding;GO:0003674,molecular_function molecular_function;GO:0003824,molecular_function catalytic activity;GO:0003924,molecular_function GTPase activity;GO:0005488,molecular_function binding;GO:0005525,molecular_function GTP binding;GO:0006139,biolog…	NA	GTP binding protein 2 [Source:HGNC Symbol%3BAcc:HGNC:4670]
ENSG00000182095	19.58	24.94	41.18	44.17	-1.0074	8.21424	2.66777e-14	8.6299e-13	7:5306789-5425414:-	TNRC18	NA	NA	trinucleotide repeat containing 18 [Source:HGNC Symbol%3BAcc:HGNC:11962]
ENSG00000163472	12.14	10.99	27.53	23.92	-1.22131	4.55119	2.75184e-14	8.87766e-13	1:156282934-156293185:+	TMEM79	2;GO:0005575,cellular_component cellular_component;GO:0016020,cellular_component membrane	NA	transmembrane protein 79 [Source:HGNC Symbol%3BAcc:HGNC:28196]
ENSG00000175497	0.73	0.83	3.79	2.73	-2.12589	2.39357	2.89367e-14	9.30995e-13	2:114442298-115845752:+	DPP10	2;GO:0005575,cellular_component cellular_component;GO:0016020,cellular_component membrane	NA	dipeptidyl peptidase like 10 [Source:HGNC Symbol%3BAcc:HGNC:20823]
ENSG00000081041	50.14	39.86	104.21	100.85	-1.2575	4.59428	3.13293e-14	1.00254e-12	4:74097034-74099293:-	CXCL2	146;GO:0001664,molecular_function G protein-coupled receptor binding;GO:0001975,biological_process response to amphetamine;GO:0002028,biological_process regulation of sodium ion transport;GO:0002237,biological_process response to molecule of bacterial origin;GO:0002376,biological_process immune system process;GO:0002526,biological_process acute inflammatory response;GO:0003674,molecular_function …	CXCL1_2_3, GRO; C-X-C motif chemokine 1/2/3; K05505	C-X-C motif chemokine ligand 2 [Source:HGNC Symbol%3BAcc:HGNC:4603]
ENSG00000116741	71	56.79	167.95	126.92	-1.27149	6.08605	3.14723e-14	1.00441e-12	1:192809038-192812283:+	RGS2	199;GO:0000003,biological_process reproduction;GO:0001932,biological_process regulation of protein phosphorylation;GO:0001933,biological_process negative regulation of protein phosphorylation;GO:0003008,biological_process system process;GO:0003012,biological_process muscle system process;GO:0003013,biological_process circulatory system process;GO:0003018,biological_process vascular process in cir…	RGS2; regulator of G-protein signaling 2; K18154	regulator of G protein signaling 2 [Source:HGNC Symbol%3BAcc:HGNC:9998]
ENSG00000164088	6	6.5	15.5	13.75	-1.29072	3.95316	3.18841e-14	1.01482e-12	3:52245792-52250597:+	PPM1M	42;GO:0003674,molecular_function molecular_function;GO:0003824,molecular_function catalytic activity;GO:0004721,molecular_function phosphoprotein phosphatase activity;GO:0004722,molecular_function protein serine/threonine phosphatase activity;GO:0005488,molecular_function binding;GO:0005575,cellular_component cellular_component;GO:0005622,cellular_component intracellular;GO:0005623,cellular_compo…	NA	protein phosphatase%2C Mg2+/Mn2+ dependent 1M [Source:HGNC Symbol%3BAcc:HGNC:26506]
ENSG00000143367	13.03	16.11	29.87	31.77	-1.14399	4.76564	4.0467e-14	1.28113e-12	1:151540304-151583583:+	TUFT1	29;GO:0001503,biological_process ossification;GO:0003674,molecular_function molecular_function;GO:0005198,molecular_function structural molecule activity;GO:0005201,molecular_function extracellular matrix structural constituent;GO:0005575,cellular_component cellular_component;GO:0005576,cellular_component extracellular region;GO:0005622,cellular_component intracellular;GO:0005623,cellular_compone…	NA	tuftelin 1 [Source:HGNC Symbol%3BAcc:HGNC:12422]
ENSG00000151474	0.45	0.4	2.13	1.6	-2.19363	2.15075	4.95194e-14	1.5594e-12	10:13643705-14462142:-	FRMD4A	30;GO:0005575,cellular_component cellular_component;GO:0005622,cellular_component intracellular;GO:0005623,cellular_component cell;GO:0005856,cellular_component cytoskeleton;GO:0005911,cellular_component cell-cell junction;GO:0005923,cellular_component bicellular tight junction;GO:0007163,biological_process establishment or maintenance of cell polarity;GO:0007275,biological_process multicellular …	NA	FERM domain containing 4A [Source:HGNC Symbol%3BAcc:HGNC:25491]
ENSG00000164761	8.86	7.28	20.81	18.16	-1.34209	4.11576	5.65712e-14	1.7674e-12	8:118923556-118952200:-	TNFRSF11B	73;GO:0001501,biological_process skeletal system development;GO:0003674,molecular_function molecular_function;GO:0004872,molecular_function signaling receptor activity;GO:0005102,molecular_function signaling receptor binding;GO:0005125,molecular_function cytokine activity;GO:0005488,molecular_function binding;GO:0005515,molecular_function protein binding;GO:0005575,cellular_component cellular_com…	TNFRSF11B, OPG; tumor necrosis factor receptor superfamily member 11B; K05148	TNF receptor superfamily member 11b [Source:HGNC Symbol%3BAcc:HGNC:11909]
ENSG00000274276	2.15	1.93	6.22	5.94	-1.64641	2.80875	6.19622e-14	1.93075e-12	21:6444868-6468040:-	CBSL	234;GO:0000003,biological_process reproduction;GO:0000096,biological_process sulfur amino acid metabolic process;GO:0000097,biological_process sulfur amino acid biosynthetic process;GO:0000098,biological_process sulfur amino acid catabolic process;GO:0001101,biological_process response to acid chemical;GO:0001501,biological_process skeletal system development;GO:0001503,biological_process ossific…	CBS; cystathionine beta-synthase [EC:4.2.1.22]; K01697	cystathionine-beta-synthase like [Source:HGNC Symbol%3BAcc:HGNC:51829]
ENSG00000149294	0.27	0.16	1.88	1.17	-2.92874	1.74029	7.14193e-14	2.21961e-12	11:112961246-113278436:+	NCAM1	128;GO:0000139,cellular_component Golgi membrane;GO:0000902,biological_process cell morphogenesis;GO:0000904,biological_process cell morphogenesis involved in differentiation;GO:0001928,biological_process regulation of exocyst assembly;GO:0002376,biological_process immune system process;GO:0005575,cellular_component cellular_component;GO:0005576,cellular_component extracellular region;GO:0005622,…	NCAM, CD56; neural cell adhesion molecule; K06491	neural cell adhesion molecule 1 [Source:HGNC Symbol%3BAcc:HGNC:7656]
ENSG00000143333	6.11	5.95	19.27	16.55	-1.63744	2.88978	9.44005e-14	2.89593e-12	1:182598622-182604408:-	RGS16	70;GO:0003008,biological_process system process;GO:0003674,molecular_function molecular_function;GO:0005096,molecular_function GTPase activator activity;GO:0005488,molecular_function binding;GO:0005515,molecular_function protein binding;GO:0005516,molecular_function calmodulin binding;GO:0005575,cellular_component cellular_component;GO:0005622,cellular_component intracellular;GO:0005623,cellular_…	NA	regulator of G protein signaling 16 [Source:HGNC Symbol%3BAcc:HGNC:9997]
ENSG00000171476	34.9	43.47	79.42	92.47	-1.19658	4.68239	9.46748e-14	2.89685e-12	4:56647987-56681899:-	HOPX	126;GO:0000122,biological_process negative regulation of transcription by RNA polymerase II;GO:0001701,biological_process in utero embryonic development;GO:0001824,biological_process blastocyst development;GO:0001825,biological_process blastocyst formation;GO:0001829,biological_process trophectodermal cell differentiation;GO:0005575,cellular_component cellular_component;GO:0005622,cellular_compon…	NA	HOP homeobox [Source:HGNC Symbol%3BAcc:HGNC:24961]
ENSG00000076344	0.65	0.41	2.81	3.66	-2.6853	1.47207	1.07398e-13	3.24434e-12	16:268300-275980:-	RGS11	66;GO:0003674,molecular_function molecular_function;GO:0005096,molecular_function GTPase activator activity;GO:0005575,cellular_component cellular_component;GO:0005622,cellular_component intracellular;GO:0005623,cellular_component cell;GO:0005737,cellular_component cytoplasm;GO:0005886,cellular_component plasma membrane;GO:0006140,biological_process regulation of nucleotide metabolic process;GO:0…	NA	regulator of G protein signaling 11 [Source:HGNC Symbol%3BAcc:HGNC:9993]
ENSG00000160200	3.25	3.38	9.86	7.83	-1.47943	3.50998	1.08081e-13	3.25394e-12	21:43053190-43076943:-	CBS	234;GO:0000003,biological_process reproduction;GO:0000096,biological_process sulfur amino acid metabolic process;GO:0000097,biological_process sulfur amino acid biosynthetic process;GO:0000098,biological_process sulfur amino acid catabolic process;GO:0001101,biological_process response to acid chemical;GO:0001501,biological_process skeletal system development;GO:0001503,biological_process ossific…	CBS; cystathionine beta-synthase [EC:4.2.1.22]; K01697	cystathionine-beta-synthase [Source:HGNC Symbol%3BAcc:HGNC:1550]
ENSG00000197696	20.4	26.11	50.98	55.18	-1.25186	4.1821	1.17184e-13	3.5043e-12	15:84655128-84658563:-	NMB	93;GO:0003674,molecular_function molecular_function;GO:0005102,molecular_function signaling receptor binding;GO:0005179,molecular_function hormone activity;GO:0005488,molecular_function binding;GO:0005515,molecular_function protein binding;GO:0005575,cellular_component cellular_component;GO:0005576,cellular_component extracellular region;GO:0005623,cellular_component cell;GO:0006810,biological_pr…	NMB; neuromedin B; K05223	neuromedin B [Source:HGNC Symbol%3BAcc:HGNC:7842]
ENSG00000106066	22.71	18.38	42.56	41.2	-1.09475	5.49514	1.19999e-13	3.57946e-12	7:28995230-29195451:-	CPVL	NA	NA	carboxypeptidase%2C vitellogenic like [Source:HGNC Symbol%3BAcc:HGNC:14399]
ENSG00000133433	0.1	0	2.44	2.74	-5.62209	0.105076	1.31286e-13	3.89655e-12	22:23957413-23961186:-	GSTT2B	38;GO:0003674,molecular_function molecular_function;GO:0003824,molecular_function catalytic activity;GO:0004364,molecular_function glutathione transferase activity;GO:0005575,cellular_component cellular_component;GO:0005622,cellular_component intracellular;GO:0005623,cellular_component cell;GO:0005634,cellular_component nucleus;GO:0005737,cellular_component cytoplasm;GO:0005829,cellular_component…	GST, gst; glutathione S-transferase [EC:2.5.1.18]; K00799	glutathione S-transferase theta 2B (gene/pseudogene) [Source:HGNC Symbol%3BAcc:HGNC:33437]
ENSG00000150593	2.97	4.61	13.32	10.18	-1.68845	3.48591	1.34397e-13	3.97895e-12	10:110871794-110900006:+	PDCD4	105;GO:0001932,biological_process regulation of protein phosphorylation;GO:0001933,biological_process negative regulation of protein phosphorylation;GO:0005575,cellular_component cellular_component;GO:0005622,cellular_component intracellular;GO:0005623,cellular_component cell;GO:0005634,cellular_component nucleus;GO:0005737,cellular_component cytoplasm;GO:0005829,cellular_component cytosol;GO:000…	PDCD4; programmed cell death protein 4; K16865	programmed cell death 4 [Source:HGNC Symbol%3BAcc:HGNC:8763]
ENSG00000174292	2.65	2.16	6.2	7.96	-1.62848	3.284	1.85765e-13	5.41869e-12	17:7380533-7389774:+	TNK1	87;GO:0000166,molecular_function nucleotide binding;GO:0001558,biological_process regulation of cell growth;GO:0001882,molecular_function nucleoside binding;GO:0001883,molecular_function purine nucleoside binding;GO:0003674,molecular_function molecular_function;GO:0003824,molecular_function catalytic activity;GO:0004672,molecular_function protein kinase activity;GO:0004713,molecular_function prot…	NA	tyrosine kinase non receptor 1 [Source:HGNC Symbol%3BAcc:HGNC:11940]
ENSG00000167601	1.6	2.39	5.32	5.85	-1.53937	3.37003	1.96147e-13	5.70749e-12	19:41219202-41261766:+	AXL	280;GO:0000003,biological_process reproduction;GO:0000302,biological_process response to reactive oxygen species;GO:0000902,biological_process cell morphogenesis;GO:0000904,biological_process cell morphogenesis involved in differentiation;GO:0001764,biological_process neuron migration;GO:0001775,biological_process cell activation;GO:0001779,biological_process natural killer cell differentiation;G…	AXL, UFO; AXL receptor tyrosine kinase [EC:2.7.10.1]; K05115	AXL receptor tyrosine kinase [Source:HGNC Symbol%3BAcc:HGNC:905]
ENSG00000099985	0.38	0	3.82	2.84	-4.26723	0.518095	2.08213e-13	6.04376e-12	22:30262828-30266840:-	OSM	179;GO:0001932,biological_process regulation of protein phosphorylation;GO:0001934,biological_process positive regulation of protein phosphorylation;GO:0002673,biological_process regulation of acute inflammatory response;GO:0002675,biological_process positive regulation of acute inflammatory response;GO:0003674,molecular_function molecular_function;GO:0005102,molecular_function signaling receptor…	OSM; oncostatin M; K05418	oncostatin M [Source:HGNC Symbol%3BAcc:HGNC:8506]
ENSG00000184058	0.52	0.75	2.86	2.96	-2.23249	1.71079	2.24759e-13	6.50816e-12	22:19756702-19783593:+	TBX1	322;GO:0000122,biological_process negative regulation of transcription by RNA polymerase II;GO:0001501,biological_process skeletal system development;GO:0001525,biological_process angiogenesis;GO:0001568,biological_process blood vessel development;GO:0001569,biological_process branching involved in blood vessel morphogenesis;GO:0001667,biological_process ameboidal-type cell migration;GO:0001708,b…	NA	T-box 1 [Source:HGNC Symbol%3BAcc:HGNC:11592]
ENSG00000198380	7.6	10.21	20.39	18.04	-1.17293	4.89913	2.9645e-13	8.48063e-12	2:69319768-69387254:-	GFPT1	214;GO:0001932,biological_process regulation of protein phosphorylation;GO:0001934,biological_process positive regulation of protein phosphorylation;GO:0003674,molecular_function molecular_function;GO:0003824,molecular_function catalytic activity;GO:0004360,molecular_function glutamine-fructose-6-phosphate transaminase (isomerizing) activity;GO:0005488,molecular_function binding;GO:0005575,cellul…	glmS, GFPT; glutamine---fructose-6-phosphate transaminase (isomerizing) [EC:2.6.1.16]; K00820	glutamine--fructose-6-phosphate transaminase 1 [Source:HGNC Symbol%3BAcc:HGNC:4241]
ENSG00000121895	0	0.13	2.09	2.1	-4.76039	0.103576	3.0101e-13	8.59037e-12	4:38966743-39032922:-	TMEM156	2;GO:0005575,cellular_component cellular_component;GO:0016020,cellular_component membrane	NA	transmembrane protein 156 [Source:HGNC Symbol%3BAcc:HGNC:26260]
ENSG00000163430	9.42	11.92	23.69	24.38	-1.23283	4.02502	3.20875e-13	9.13533e-12	3:120392292-120451253:-	FSTL1	44;GO:0003674,molecular_function molecular_function;GO:0005488,molecular_function binding;GO:0005539,molecular_function glycosaminoglycan binding;GO:0005575,cellular_component cellular_component;GO:0005576,cellular_component extracellular region;GO:0005615,cellular_component extracellular space;GO:0006355,biological_process regulation of transcription, DNA-templated;GO:0006357,biological_process …	NA	follistatin like 1 [Source:HGNC Symbol%3BAcc:HGNC:3972]
ENSG00000135596	5.66	4.71	10.46	11.83	-1.17178	4.74992	3.28461e-13	9.32891e-12	6:109444061-109465968:-	MICAL1	120;GO:0000166,molecular_function nucleotide binding;GO:0001932,biological_process regulation of protein phosphorylation;GO:0001933,biological_process negative regulation of protein phosphorylation;GO:0003674,molecular_function molecular_function;GO:0003779,molecular_function actin binding;GO:0003824,molecular_function catalytic activity;GO:0004497,molecular_function monooxygenase activity;GO:000…	NA	microtubule associated monooxygenase%2C calponin and LIM domain containing 1 [Source:HGNC Symbol%3BAcc:HGNC:20619]
ENSG00000182372	8.12	6.46	18.82	17.2	-1.37618	3.72225	3.42632e-13	9.68506e-12	8:1755777-1801711:+	CLN8	210;GO:0001306,biological_process age-dependent response to oxidative stress;GO:0001504,biological_process neurotransmitter uptake;GO:0001505,biological_process regulation of neurotransmitter levels;GO:0001654,biological_process eye development;GO:0001894,biological_process tissue homeostasis;GO:0001895,biological_process retina homeostasis;GO:0003008,biological_process system process;GO:0005575,…	NA	CLN8%2C transmembrane ER and ERGIC protein [Source:HGNC Symbol%3BAcc:HGNC:2079]
ENSG00000150938	14.02	19.31	35.24	31.87	-1.07702	6.31341	3.73874e-13	1.05431e-11	2:36355925-36551135:+	CRIM1	65;GO:0003674,molecular_function molecular_function;GO:0003824,molecular_function catalytic activity;GO:0004672,molecular_function protein kinase activity;GO:0004713,molecular_function protein tyrosine kinase activity;GO:0004714,molecular_function transmembrane receptor protein tyrosine kinase activity;GO:0004871,molecular_function obsolete signal transducer activity;GO:0004872,molecular_function…	NA	cysteine rich transmembrane BMP regulator 1 [Source:HGNC Symbol%3BAcc:HGNC:2359]
ENSG00000140511	2.03	1.75	5.74	7.2	-1.84465	2.54531	3.77235e-13	1.06126e-11	15:88877287-88895626:-	HAPLN3	5;GO:0005575,cellular_component cellular_component;GO:0005576,cellular_component extracellular region;GO:0005578,cellular_component extracellular matrix;GO:0031012,cellular_component extracellular matrix;GO:0044421,cellular_component extracellular region part	NA	hyaluronan and proteoglycan link protein 3 [Source:HGNC Symbol%3BAcc:HGNC:21446]
ENSG00000166147	0.62	0.65	1.74	1.51	-1.42904	3.31496	4.2253e-13	1.1803e-11	15:48408305-48645849:-	FBN1	69;GO:0001501,biological_process skeletal system development;GO:0001527,cellular_component microfibril;GO:0001655,biological_process urogenital system development;GO:0001822,biological_process kidney development;GO:0003674,molecular_function molecular_function;GO:0005198,molecular_function structural molecule activity;GO:0005201,molecular_function extracellular matrix structural constituent;GO:00…	FBN1; fibrillin 1; K06825	fibrillin 1 [Source:HGNC Symbol%3BAcc:HGNC:3603]
ENSG00000187372	1.02	0.98	3.28	3.25	-1.78084	2.3825	4.58091e-13	1.27364e-11	5:141213918-141218979:+	PCDHB13	39;GO:0003008,biological_process system process;GO:0005575,cellular_component cellular_component;GO:0005623,cellular_component cell;GO:0005886,cellular_component plasma membrane;GO:0007154,biological_process cell communication;GO:0007155,biological_process cell adhesion;GO:0007267,biological_process cell-cell signaling;GO:0007268,biological_process chemical synaptic transmission;GO:0007275,biolog…	NA	protocadherin beta 13 [Source:HGNC Symbol%3BAcc:HGNC:8684]
ENSG00000137474	0	0.02	0.23	0.33	-4.78807	0.126221	5.36146e-13	1.48371e-11	11:77128263-77215239:+	MYO7A	280;GO:0000146,molecular_function microfilament motor activity;GO:0000166,molecular_function nucleotide binding;GO:0000323,cellular_component lytic vacuole;GO:0000902,biological_process cell morphogenesis;GO:0000904,biological_process cell morphogenesis involved in differentiation;GO:0001654,biological_process eye development;GO:0001750,cellular_component photoreceptor outer segment;GO:0001754,bi…	NA	myosin VIIA [Source:HGNC Symbol%3BAcc:HGNC:7606]
ENSG00000021645	0	0.01	0.32	0.26	-5.39978	-0.0899142	7.02536e-13	1.91296e-11	14:78170372-79868290:+	NRXN3	138;GO:0000902,biological_process cell morphogenesis;GO:0000904,biological_process cell morphogenesis involved in differentiation;GO:0001505,biological_process regulation of neurotransmitter levels;GO:0001525,biological_process angiogenesis;GO:0001568,biological_process blood vessel development;GO:0001944,biological_process vasculature development;GO:0003001,biological_process obsolete generation…	NRXN; neurexin; K07377	neurexin 3 [Source:HGNC Symbol%3BAcc:HGNC:8010]
ENSG00000116717	26.16	25.58	60.31	51.24	-1.17528	4.36122	7.16116e-13	1.94548e-11	1:67685060-67688338:+	GADD45A	126;GO:0000079,biological_process regulation of cyclin-dependent protein serine/threonine kinase activity;GO:0000086,biological_process G2/M transition of mitotic cell cycle;GO:0000226,biological_process microtubule cytoskeleton organization;GO:0000278,biological_process mitotic cell cycle;GO:0000975,molecular_function transcription regulatory region DNA binding;GO:0001047,molecular_function core…	GADD45; growth arrest and DNA-damage-inducible protein; K04402	growth arrest and DNA damage inducible alpha [Source:HGNC Symbol%3BAcc:HGNC:4095]
ENSG00000171444	0.72	0.95	2.81	2.55	-1.73584	2.51846	7.30404e-13	1.97976e-11	5:113022098-113488830:-	MCC	59;GO:0003674,molecular_function molecular_function;GO:0004872,molecular_function signaling receptor activity;GO:0005575,cellular_component cellular_component;GO:0005622,cellular_component intracellular;GO:0005623,cellular_component cell;GO:0005634,cellular_component nucleus;GO:0005737,cellular_component cytoplasm;GO:0005886,cellular_component plasma membrane;GO:0007154,biological_process cell co…	NA	mutated in colorectal cancers [Source:HGNC Symbol%3BAcc:HGNC:6935]
ENSG00000177106	4.05	4.08	8.66	9.19	-1.20188	3.8596	1.22485e-12	3.26041e-11	11:694437-727727:+	EPS8L2	35;GO:0001726,cellular_component ruffle;GO:0003674,molecular_function molecular_function;GO:0003779,molecular_function actin binding;GO:0005488,molecular_function binding;GO:0005515,molecular_function protein binding;GO:0005575,cellular_component cellular_component;GO:0005622,cellular_component intracellular;GO:0005623,cellular_component cell;GO:0005737,cellular_component cytoplasm;GO:0005886,cel…	NA	EPS8 like 2 [Source:HGNC Symbol%3BAcc:HGNC:21296]
ENSG00000178826	0.44	0.36	4.24	3.74	-3.36049	0.614812	1.24213e-12	3.299e-11	7:143279956-143288048:+	TMEM139	2;GO:0005575,cellular_component cellular_component;GO:0016020,cellular_component membrane	NA	transmembrane protein 139 [Source:HGNC Symbol%3BAcc:HGNC:22058]
XLOC_030958	0	0	1.03	1.09	-7.59001	-0.169129	1.32523e-12	3.50404e-11	6:27757431-27763079:+	XLOC_030958	NA	NA	NA
ENSG00000164002	1.47	1.25	5.97	4.96	-2.07765	1.97304	1.42549e-12	3.76077e-11	1:40508740-40516556:+	EXO5	64;GO:0003674,molecular_function molecular_function;GO:0003824,molecular_function catalytic activity;GO:0004518,molecular_function nuclease activity;GO:0004527,molecular_function exonuclease activity;GO:0004529,molecular_function exodeoxyribonuclease activity;GO:0004536,molecular_function deoxyribonuclease activity;GO:0005488,molecular_function binding;GO:0005515,molecular_function protein bindin…	NA	exonuclease 5 [Source:HGNC Symbol%3BAcc:HGNC:26115]
ENSG00000214435	0.63	0.36	3.43	2.96	-2.76241	1.12239	1.5955e-12	4.19065e-11	10:102869515-102901899:+	AS3MT	58;GO:0003674,molecular_function molecular_function;GO:0003824,molecular_function catalytic activity;GO:0005575,cellular_component cellular_component;GO:0005622,cellular_component intracellular;GO:0005623,cellular_component cell;GO:0005737,cellular_component cytoplasm;GO:0005739,cellular_component mitochondrion;GO:0005829,cellular_component cytosol;GO:0006082,biological_process organic acid metab…	NA	arsenite methyltransferase [Source:HGNC Symbol%3BAcc:HGNC:17452]
ENSG00000108669	14.72	15.5	30.46	27.64	-1.00874	4.86619	1.82195e-12	4.73307e-11	17:78674047-78782297:-	CYTH1	39;GO:0003674,molecular_function molecular_function;GO:0005083,molecular_function GTPase regulator activity;GO:0005085,molecular_function guanyl-nucleotide exchange factor activity;GO:0005086,molecular_function ARF guanyl-nucleotide exchange factor activity;GO:0005575,cellular_component cellular_component;GO:0005622,cellular_component intracellular;GO:0005623,cellular_component cell;GO:0005737,ce…	CYTH; cytohesin; K18441	cytohesin 1 [Source:HGNC Symbol%3BAcc:HGNC:9501]
ENSG00000008405	5.36	6.04	13.1	11.69	-1.18353	4.01098	1.86382e-12	4.83128e-11	12:106991363-107093829:-	CRY1	93;GO:0000122,biological_process negative regulation of transcription by RNA polymerase II;GO:0000988,molecular_function obsolete transcription factor activity, protein binding;GO:0003674,molecular_function molecular_function;GO:0003676,molecular_function nucleic acid binding;GO:0003677,molecular_function DNA binding;GO:0003690,molecular_function double-stranded DNA binding;GO:0004871,molecular_f…	CRY; cryptochrome; K02295	cryptochrome circadian clock 1 [Source:HGNC Symbol%3BAcc:HGNC:2384]
ENSG00000160349	209.99	172.8	424.69	340.95	-1.06438	7.26634	1.87363e-12	4.84614e-11	9:135521437-135526532:+	LCN1	30;GO:0003674,molecular_function molecular_function;GO:0004857,molecular_function enzyme inhibitor activity;GO:0004866,molecular_function endopeptidase inhibitor activity;GO:0004869,molecular_function cysteine-type endopeptidase inhibitor activity;GO:0005575,cellular_component cellular_component;GO:0005576,cellular_component extracellular region;GO:0006508,biological_process proteolysis;GO:000815…	NA	lipocalin 1 [Source:HGNC Symbol%3BAcc:HGNC:6525]
ENSG00000166145	0.73	0.43	2.53	3.37	-2.43744	1.68608	1.99199e-12	5.12993e-11	15:40844017-40858207:+	SPINT1	64;GO:0001568,biological_process blood vessel development;GO:0001701,biological_process in utero embryonic development;GO:0001763,biological_process morphogenesis of a branching structure;GO:0001890,biological_process placenta development;GO:0001892,biological_process embryonic placenta development;GO:0001944,biological_process vasculature development;GO:0002009,biological_process morphogenesis o…	SPINT1; Kunitz-type protease inhibitor 1; K15619	serine peptidase inhibitor%2C Kunitz type 1 [Source:HGNC Symbol%3BAcc:HGNC:11246]
ENSG00000071991	1.23	0.88	6.13	3.38	-2.24166	2.77685	2.12066e-12	5.43767e-11	18:66501082-66604138:-	CDH19	17;GO:0005575,cellular_component cellular_component;GO:0005623,cellular_component cell;GO:0005886,cellular_component plasma membrane;GO:0007155,biological_process cell adhesion;GO:0007156,biological_process homophilic cell adhesion via plasma membrane adhesion molecules;GO:0008150,biological_process biological_process;GO:0009987,biological_process cellular process;GO:0016020,cellular_component me…	NA	cadherin 19 [Source:HGNC Symbol%3BAcc:HGNC:1758]
ENSG00000175387	13.82	17.47	31.97	29.29	-1.03362	5.14252	2.2262e-12	5.69601e-11	18:47808956-47931146:-	SMAD2	417;GO:0000122,biological_process negative regulation of transcription by RNA polymerase II;GO:0000578,biological_process embryonic axis specification;GO:0000902,biological_process cell morphogenesis;GO:0000904,biological_process cell morphogenesis involved in differentiation;GO:0001071,molecular_function DNA-binding transcription factor activity;GO:0001501,biological_process skeletal system deve…	SMAD1; mothers against decapentaplegic homolog 1; K04676; SMAD2; mothers against decapentaplegic homolog 2; K04500	SMAD family member 2 [Source:HGNC Symbol%3BAcc:HGNC:6768]
ENSG00000137857	0.05	0.07	0.57	0.54	-3.21924	0.645162	2.56855e-12	6.54373e-11	15:45129932-45165576:+	DUOX1	72;GO:0000166,molecular_function nucleotide binding;GO:0003674,molecular_function molecular_function;GO:0003824,molecular_function catalytic activity;GO:0005488,molecular_function binding;GO:0005575,cellular_component cellular_component;GO:0005623,cellular_component cell;GO:0005886,cellular_component plasma membrane;GO:0006801,biological_process superoxide metabolic process;GO:0007154,biological_…	DUOX, THOX; dual oxidase [EC:1.6.3.1 1.11.1.-]; K13411	dual oxidase 1 [Source:HGNC Symbol%3BAcc:HGNC:3062]
ENSG00000153157	0.41	0.45	2.12	1.79	-2.23186	1.59486	2.88499e-12	7.3185e-11	6:10886830-10979320:+	SYCP2L	10;GO:0005575,cellular_component cellular_component;GO:0005622,cellular_component intracellular;GO:0005623,cellular_component cell;GO:0005634,cellular_component nucleus;GO:0043226,cellular_component organelle;GO:0043227,cellular_component membrane-bounded organelle;GO:0043229,cellular_component intracellular organelle;GO:0043231,cellular_component intracellular membrane-bounded organelle;GO:00444…	NA	synaptonemal complex protein 2 like [Source:HGNC Symbol%3BAcc:HGNC:21537]
ENSG00000197375	5.38	7.82	15.69	14.57	-1.25759	4.27114	2.96781e-12	7.51254e-11	5:132369751-132395614:+	SLC22A5	136;GO:0000003,biological_process reproduction;GO:0003006,biological_process developmental process involved in reproduction;GO:0003333,biological_process amino acid transmembrane transport;GO:0003674,molecular_function molecular_function;GO:0005215,molecular_function transporter activity;GO:0005342,molecular_function organic acid transmembrane transporter activity;GO:0005575,cellular_component ce…	SLC22A4_5, OCTN; MFS transporter, OCT family, solute carrier family 22 (organic cation transporter), member 4/5; K08202	solute carrier family 22 member 5 [Source:HGNC Symbol%3BAcc:HGNC:10969]
ENSG00000128165	4.16	5.88	15.76	18.82	-1.83261	2.35119	3.19046e-12	8.04187e-11	22:50481555-50486440:+	ADM2	80;GO:0001525,biological_process angiogenesis;GO:0001568,biological_process blood vessel development;GO:0001944,biological_process vasculature development;GO:0003008,biological_process system process;GO:0003013,biological_process circulatory system process;GO:0003674,molecular_function molecular_function;GO:0005102,molecular_function signaling receptor binding;GO:0005179,molecular_function hormon…	NA	adrenomedullin 2 [Source:HGNC Symbol%3BAcc:HGNC:28898]
ENSG00000173898	2.25	2.69	4.76	4.86	-1.02437	4.75451	3.44408e-12	8.64442e-11	11:66685247-66729226:-	SPTBN2	161;GO:0000902,biological_process cell morphogenesis;GO:0000904,biological_process cell morphogenesis involved in differentiation;GO:0001505,biological_process regulation of neurotransmitter levels;GO:0002376,biological_process immune system process;GO:0002478,biological_process antigen processing and presentation of exogenous peptide antigen;GO:0002495,biological_process antigen processing and p…	NA	spectrin beta%2C non-erythrocytic 2 [Source:HGNC Symbol%3BAcc:HGNC:11276]
ENSG00000137764	6.25	7.62	16.64	14.26	-1.21762	4.00703	3.45802e-12	8.66109e-11	15:67542708-67807123:+	MAP2K5	282;GO:0000122,biological_process negative regulation of transcription by RNA polymerase II;GO:0000165,biological_process MAPK cascade;GO:0000166,molecular_function nucleotide binding;GO:0000187,biological_process activation of MAPK activity;GO:0001558,biological_process regulation of cell growth;GO:0001817,biological_process regulation of cytokine production;GO:0001818,biological_process negativ…	MAP2K5, MEK5; mitogen-activated protein kinase kinase 5 [EC:2.7.12.2]; K04463	mitogen-activated protein kinase kinase 5 [Source:HGNC Symbol%3BAcc:HGNC:6845]
ENSG00000064042	4.23	6.1	11.36	10.28	-1.1316	5.34605	3.94191e-12	9.8316e-11	4:41359606-41700044:+	LIMCH1	NA	NA	LIM and calponin homology domains 1 [Source:HGNC Symbol%3BAcc:HGNC:29191]
ENSG00000148426	3.01	2.86	7.55	8.29	-1.50009	2.85153	4.04063e-12	1.00356e-10	10:11823338-11872277:+	PROSER2	NA	NA	proline and serine rich 2 [Source:HGNC Symbol%3BAcc:HGNC:23728]
ENSG00000167693	3.94	4.91	10.28	11.23	-1.33942	3.37159	4.49479e-12	1.11403e-10	17:799312-979770:-	NXN	64;GO:0003674,molecular_function molecular_function;GO:0003824,molecular_function catalytic activity;GO:0004791,molecular_function thioredoxin-disulfide reductase activity;GO:0005575,cellular_component cellular_component;GO:0005622,cellular_component intracellular;GO:0005623,cellular_component cell;GO:0005634,cellular_component nucleus;GO:0005737,cellular_component cytoplasm;GO:0005829,cellular_c…	NA	nucleoredoxin [Source:HGNC Symbol%3BAcc:HGNC:18008]
ENSG00000152092	0.02	0	0.53	0.37	-5.5126	0.0111001	4.74844e-12	1.172e-10	1:176857301-177164973:-	ASTN1	51;GO:0001764,biological_process neuron migration;GO:0005575,cellular_component cellular_component;GO:0005622,cellular_component intracellular;GO:0005623,cellular_component cell;GO:0005737,cellular_component cytoplasm;GO:0005768,cellular_component endosome;GO:0005886,cellular_component plasma membrane;GO:0006928,biological_process movement of cell or subcellular component;GO:0007155,biological_pr…	NA	astrotactin 1 [Source:HGNC Symbol%3BAcc:HGNC:773]
ENSG00000137642	0.37	0.62	2	1.41	-1.83468	2.95141	5.30066e-12	1.30289e-10	11:121452202-121633693:+	SORL1	62;GO:0003674,molecular_function molecular_function;GO:0004871,molecular_function obsolete signal transducer activity;GO:0004872,molecular_function signaling receptor activity;GO:0004888,molecular_function transmembrane signaling receptor activity;GO:0005488,molecular_function binding;GO:0005575,cellular_component cellular_component;GO:0005622,cellular_component intracellular;GO:0005623,cellular_…	NA	sortilin related receptor 1 [Source:HGNC Symbol%3BAcc:HGNC:11185]
XLOC_003792	0	0	1.14	1.45	-7.52493	-0.224975	6.11874e-12	1.48998e-10	1:240481294-240484891:-	XLOC_003792	4;GO:0005829,cellular_component cytosol;GO:0016020,cellular_component membrane;GO:0042803,molecular_function protein homodimerization activity;GO:0070062,cellular_component extracellular exosome	NA	NA
ENSG00000182175	0.1	0.27	1.89	1.63	-3.22287	0.644427	6.12459e-12	1.48998e-10	15:93035272-93089204:-	RGMA	137;GO:0000902,biological_process cell morphogenesis;GO:0000904,biological_process cell morphogenesis involved in differentiation;GO:0001838,biological_process embryonic epithelial tube formation;GO:0001841,biological_process neural tube formation;GO:0001843,biological_process neural tube closure;GO:0001932,biological_process regulation of protein phosphorylation;GO:0001934,biological_process pos…	RGMB; RGM domain family member B; K06847	repulsive guidance molecule family member a [Source:HGNC Symbol%3BAcc:HGNC:30308]
ENSG00000114200	2.32	1.95	6.1	5.27	-1.48745	3.03839	6.49516e-12	1.57368e-10	3:165772903-165837472:-	BCHE	147;GO:0001101,biological_process response to acid chemical;GO:0001540,molecular_function amyloid-beta binding;GO:0003008,biological_process system process;GO:0003674,molecular_function molecular_function;GO:0003824,molecular_function catalytic activity;GO:0003990,molecular_function acetylcholinesterase activity;GO:0004091,molecular_function carboxylic ester hydrolase activity;GO:0004104,molecula…	NA	butyrylcholinesterase [Source:HGNC Symbol%3BAcc:HGNC:983]
ENSG00000166670	0	0	1.01	1.02	-7.49097	-0.253791	6.56495e-12	1.58735e-10	11:102770502-102780628:-	MMP10	44;GO:0003674,molecular_function molecular_function;GO:0003824,molecular_function catalytic activity;GO:0004175,molecular_function endopeptidase activity;GO:0004222,molecular_function metalloendopeptidase activity;GO:0005488,molecular_function binding;GO:0005575,cellular_component cellular_component;GO:0005576,cellular_component extracellular region;GO:0005578,cellular_component extracellular mat…	NA	matrix metallopeptidase 10 [Source:HGNC Symbol%3BAcc:HGNC:7156]
ENSG00000163359	0.16	0.12	0.78	0.51	-2.27725	1.94296	8.7465e-12	2.09352e-10	2:237324002-237414375:-	COL6A3	90;GO:0000902,biological_process cell morphogenesis;GO:0000904,biological_process cell morphogenesis involved in differentiation;GO:0005575,cellular_component cellular_component;GO:0005576,cellular_component extracellular region;GO:0005578,cellular_component extracellular matrix;GO:0005581,cellular_component collagen trimer;GO:0005589,cellular_component collagen type VI trimer;GO:0005615,cellular…	COL6A; collagen type VI alpha; K06238	collagen type VI alpha 3 chain [Source:HGNC Symbol%3BAcc:HGNC:2213]
ENSG00000109790	3.66	3.51	8.21	7.36	-1.18698	3.8153	9.53532e-12	2.27316e-10	4:39045038-39126857:+	KLHL5	11;GO:0005575,cellular_component cellular_component;GO:0005622,cellular_component intracellular;GO:0005623,cellular_component cell;GO:0005737,cellular_component cytoplasm;GO:0005856,cellular_component cytoskeleton;GO:0043226,cellular_component organelle;GO:0043228,cellular_component non-membrane-bounded organelle;GO:0043229,cellular_component intracellular organelle;GO:0043232,cellular_component …	NA	kelch like family member 5 [Source:HGNC Symbol%3BAcc:HGNC:6356]
ENSG00000197971	3.9	5.92	11.33	12.3	-1.32462	3.85451	1.00026e-11	2.37501e-10	18:76978826-77133683:-	MBP	94;GO:0001508,biological_process action potential;GO:0002376,biological_process immune system process;GO:0003008,biological_process system process;GO:0003674,molecular_function molecular_function;GO:0005198,molecular_function structural molecule activity;GO:0005575,cellular_component cellular_component;GO:0005622,cellular_component intracellular;GO:0005623,cellular_component cell;GO:0005634,cellu…	NA	myelin basic protein [Source:HGNC Symbol%3BAcc:HGNC:6925]
ENSG00000073910	0.95	1.03	2.17	2.03	-1.14867	3.8348	1.18764e-11	2.80312e-10	13:32031299-32299122:+	FRY	241;GO:0000003,biological_process reproduction;GO:0000075,biological_process cell cycle checkpoint;GO:0000078,biological_process obsolete cytokinesis after mitosis checkpoint;GO:0000131,cellular_component incipient cellular bud site;GO:0000902,biological_process cell morphogenesis;GO:0000904,biological_process cell morphogenesis involved in differentiation;GO:0000910,biological_process cytokinesi…	NA	FRY microtubule binding protein [Source:HGNC Symbol%3BAcc:HGNC:20367]
ENSG00000116661	0.97	0.55	3.94	3.97	-2.47492	1.24092	1.33633e-11	3.14156e-10	1:11637017-11655785:-	FBXO2	85;GO:0000151,cellular_component ubiquitin ligase complex;GO:0001540,molecular_function amyloid-beta binding;GO:0001948,molecular_function protein binding;GO:0003674,molecular_function molecular_function;GO:0003824,molecular_function catalytic activity;GO:0004842,molecular_function ubiquitin-protein transferase activity;GO:0005488,molecular_function binding;GO:0005515,molecular_function protein b…	FBXO2, NFB42; F-box protein 2; K10099	F-box protein 2 [Source:HGNC Symbol%3BAcc:HGNC:13581]
ENSG00000165118	5.32	5.93	12.41	14.91	-1.34253	3.33991	1.72158e-11	3.96865e-10	9:83938310-83956986:-	C9orf64	NA	NA	chromosome 9 open reading frame 64 [Source:HGNC Symbol%3BAcc:HGNC:28144]
ENSG00000169213	14.64	17.44	33.16	33.08	-1.10848	4.03708	1.72158e-11	3.96865e-10	1:51907955-51990764:-	RAB3B	140;GO:0000166,molecular_function nucleotide binding;GO:0001882,molecular_function nucleoside binding;GO:0001883,molecular_function purine nucleoside binding;GO:0003674,molecular_function molecular_function;GO:0003824,molecular_function catalytic activity;GO:0003924,molecular_function GTPase activity;GO:0005488,molecular_function binding;GO:0005525,molecular_function GTP binding;GO:0005575,cellul…	NA	RAB3B%2C member RAS oncogene family [Source:HGNC Symbol%3BAcc:HGNC:9778]
ENSG00000166450	0.49	0.72	2.2	1.88	-1.79485	2.2403	2.03349e-11	4.66055e-10	15:55611545-55743090:-	PRTG	2;GO:0005575,cellular_component cellular_component;GO:0016020,cellular_component membrane	NA	protogenin [Source:HGNC Symbol%3BAcc:HGNC:26373]
ENSG00000265107	0.73	0.98	3.59	4.26	-2.24274	1.42185	2.05998e-11	4.70309e-10	1:147756198-147773362:-	GJA5	187;GO:0001501,biological_process skeletal system development;GO:0001508,biological_process action potential;GO:0001525,biological_process angiogenesis;GO:0001568,biological_process blood vessel development;GO:0001944,biological_process vasculature development;GO:0002027,biological_process regulation of heart rate;GO:0003007,biological_process heart morphogenesis;GO:0003008,biological_process sys…	NA	gap junction protein alpha 5 [Source:HGNC Symbol%3BAcc:HGNC:4279]
ENSG00000105929	0	0	0.52	0.58	-7.42106	-0.313062	2.09392e-11	4.7714e-10	7:138706294-138799560:-	ATP6V0A4	241;GO:0000041,biological_process transition metal ion transport;GO:0001503,biological_process ossification;GO:0003008,biological_process system process;GO:0003674,molecular_function molecular_function;GO:0003824,molecular_function catalytic activity;GO:0005215,molecular_function transporter activity;GO:0005575,cellular_component cellular_component;GO:0005622,cellular_component intracellular;GO:0…	ATPeV0A, ATP6N; V-type H+-transporting ATPase subunit a; K02154	ATPase H+ transporting V0 subunit a4 [Source:HGNC Symbol%3BAcc:HGNC:866]
ENSG00000075643	8.18	6.97	14.96	14.18	-1.01179	4.89831	2.17015e-11	4.93563e-10	18:36187518-36272157:+	MOCOS	45;GO:0003674,molecular_function molecular_function;GO:0003824,molecular_function catalytic activity;GO:0005575,cellular_component cellular_component;GO:0005622,cellular_component intracellular;GO:0005623,cellular_component cell;GO:0005737,cellular_component cytoplasm;GO:0005829,cellular_component cytosol;GO:0006732,biological_process coenzyme metabolic process;GO:0006766,biological_process vitam…	ABA3; molybdenum cofactor sulfurtransferase [EC:2.8.1.9]; K15631	molybdenum cofactor sulfurase [Source:HGNC Symbol%3BAcc:HGNC:18234]
ENSG00000114374	0	0	0.22	0.15	-7.45611	-0.283207	2.35006e-11	5.30418e-10	Y:12701230-12860839:+	USP9Y	195;GO:0000003,biological_process reproduction;GO:0000122,biological_process negative regulation of transcription by RNA polymerase II;GO:0001654,biological_process eye development;GO:0001745,biological_process compound eye morphogenesis;GO:0003002,biological_process regionalization;GO:0003674,molecular_function molecular_function;GO:0003824,molecular_function catalytic activity;GO:0004175,molecu…	NA	ubiquitin specific peptidase 9%2C Y-linked [Source:HGNC Symbol%3BAcc:HGNC:12633]
ENSG00000022267	5.34	5.53	12.35	12.25	-1.24319	3.37288	2.77578e-11	6.20225e-10	X:136146701-136211359:+	FHL1	11;GO:0005575,cellular_component cellular_component;GO:0005622,cellular_component intracellular;GO:0005623,cellular_component cell;GO:0005634,cellular_component nucleus;GO:0005737,cellular_component cytoplasm;GO:0043226,cellular_component organelle;GO:0043227,cellular_component membrane-bounded organelle;GO:0043229,cellular_component intracellular organelle;GO:0043231,cellular_component intracell…	FHL1, SLIM1; four and a half LIM domains protein 1; K14365	four and a half LIM domains 1 [Source:HGNC Symbol%3BAcc:HGNC:3702]
ENSG00000140284	4.46	4.52	10.93	8.99	-1.21719	3.76855	2.9637e-11	6.58896e-10	15:50182195-50236395:+	SLC27A2	123;GO:0000038,biological_process very long-chain fatty acid metabolic process;GO:0001561,biological_process fatty acid alpha-oxidation;GO:0001676,biological_process long-chain fatty acid metabolic process;GO:0003674,molecular_function molecular_function;GO:0003824,molecular_function catalytic activity;GO:0004467,molecular_function long-chain fatty acid-CoA ligase activity;GO:0005215,molecular_fu…	SLC27A2, FACVL1, FATP2; solute carrier family 27 (fatty acid transporter), member 2 [EC:6.2.1.- 6.2.1.3]; K08746	solute carrier family 27 member 2 [Source:HGNC Symbol%3BAcc:HGNC:10996]
ENSG00000153982	0.8	0.87	3.6	3.75	-2.19152	1.33762	3.27951e-11	7.27745e-10	17:59220466-59275967:+	GDPD1	7;GO:0005575,cellular_component cellular_component;GO:0005622,cellular_component intracellular;GO:0005623,cellular_component cell;GO:0005737,cellular_component cytoplasm;GO:0016020,cellular_component membrane;GO:0044424,cellular_component intracellular part;GO:0044464,cellular_component cell part	NA	glycerophosphodiester phosphodiesterase domain containing 1 [Source:HGNC Symbol%3BAcc:HGNC:20883]
ENSG00000185100	6.28	5.48	12.47	11.65	-1.10447	4.16783	3.3996e-11	7.50186e-10	14:104724185-104747325:+	ADSSL1	179;GO:0000166,molecular_function nucleotide binding;GO:0001882,molecular_function nucleoside binding;GO:0001883,molecular_function purine nucleoside binding;GO:0002376,biological_process immune system process;GO:0003674,molecular_function molecular_function;GO:0003779,molecular_function actin binding;GO:0003824,molecular_function catalytic activity;GO:0003924,molecular_function GTPase activity;G…	purA, ADSS; adenylosuccinate synthase [EC:6.3.4.4]; K01939	adenylosuccinate synthase like 1 [Source:HGNC Symbol%3BAcc:HGNC:20093]
ENSG00000240303	0.49	0.38	2.32	1.69	-2.27464	1.63695	3.40741e-11	7.50515e-10	3:132558137-132660723:-	ACAD11	96;GO:0000902,biological_process cell morphogenesis;GO:0003674,molecular_function molecular_function;GO:0003824,molecular_function catalytic activity;GO:0003995,molecular_function acyl-CoA dehydrogenase activity;GO:0004466,molecular_function long-chain-acyl-CoA dehydrogenase activity;GO:0005575,cellular_component cellular_component;GO:0005622,cellular_component intracellular;GO:0005623,cellular_c…	NA	acyl-CoA dehydrogenase family member 11 [Source:HGNC Symbol%3BAcc:HGNC:30211]
ENSG00000153707	0.44	0.36	1.47	1.14	-1.7744	2.38375	3.54464e-11	7.76419e-10	9:8314245-10612723:-	PTPRD	248;GO:0000003,biological_process reproduction;GO:0000902,biological_process cell morphogenesis;GO:0000904,biological_process cell morphogenesis involved in differentiation;GO:0001558,biological_process regulation of cell growth;GO:0001654,biological_process eye development;GO:0001700,biological_process embryonic development via the syncytial blastoderm;GO:0001745,biological_process compound eye …	PTPRF, LAR; receptor-type tyrosine-protein phosphatase F [EC:3.1.3.48]; K05695	protein tyrosine phosphatase%2C receptor type D [Source:HGNC Symbol%3BAcc:HGNC:9668]
ENSG00000057294	0.19	0.46	2.33	1.49	-2.5778	1.62588	3.79773e-11	8.30326e-10	12:32790744-32896840:-	PKP2	179;GO:0001508,biological_process action potential;GO:0002027,biological_process regulation of heart rate;GO:0002028,biological_process regulation of sodium ion transport;GO:0002159,biological_process desmosome assembly;GO:0002934,biological_process desmosome organization;GO:0003007,biological_process heart morphogenesis;GO:0003205,biological_process cardiac chamber development;GO:0003206,biologi…	PKP2; plakophilin 2; K12642	plakophilin 2 [Source:HGNC Symbol%3BAcc:HGNC:9024]
ENSG00000117114	0.44	0.31	1.27	1.36	-1.89466	1.97959	4.97504e-11	1.08175e-09	1:81306159-81992436:+	ADGRL2	32;GO:0003674,molecular_function molecular_function;GO:0004871,molecular_function obsolete signal transducer activity;GO:0004872,molecular_function signaling receptor activity;GO:0004888,molecular_function transmembrane signaling receptor activity;GO:0004930,molecular_function G protein-coupled receptor activity;GO:0005575,cellular_component cellular_component;GO:0005623,cellular_component cell;G…	NA	adhesion G protein-coupled receptor L2 [Source:HGNC Symbol%3BAcc:HGNC:18582]
ENSG00000167363	9.47	11.19	20.12	24.3	-1.1677	3.93667	5.40262e-11	1.1683e-09	17:82735574-82751197:+	FN3K	35;GO:0003674,molecular_function molecular_function;GO:0003824,molecular_function catalytic activity;GO:0005575,cellular_component cellular_component;GO:0005622,cellular_component intracellular;GO:0005623,cellular_component cell;GO:0005737,cellular_component cytoplasm;GO:0005829,cellular_component cytosol;GO:0006040,biological_process amino sugar metabolic process;GO:0006082,biological_process or…	NA	fructosamine 3 kinase [Source:HGNC Symbol%3BAcc:HGNC:24822]
ENSG00000148288	0.18	0.4	2.02	2.33	-2.88267	0.628091	6.00691e-11	1.28959e-09	9:133152947-133163945:-	GBGT1	84;GO:0000139,cellular_component Golgi membrane;GO:0003674,molecular_function molecular_function;GO:0003824,molecular_function catalytic activity;GO:0005083,molecular_function GTPase regulator activity;GO:0005575,cellular_component cellular_component;GO:0005622,cellular_component intracellular;GO:0005623,cellular_component cell;GO:0005737,cellular_component cytoplasm;GO:0005794,cellular_component…	GBGT1; globoside alpha-N-acetylgalactosaminyltransferase [EC:2.4.1.88]; K00722; RALGDS; ral guanine nucleotide dissociation stimulator; K08732	globoside alpha-1%2C3-N-acetylgalactosaminyltransferase 1 (FORS blood group) [Source:HGNC Symbol%3BAcc:HGNC:20460]
ENSG00000159899	0.82	0.7	2.12	2.64	-1.71877	2.33992	6.04023e-11	1.2944e-09	9:35792153-35809732:+	NPR2	133;GO:0000166,molecular_function nucleotide binding;GO:0001501,biological_process skeletal system development;GO:0001653,molecular_function peptide receptor activity;GO:0001882,molecular_function nucleoside binding;GO:0001883,molecular_function purine nucleoside binding;GO:0003008,biological_process system process;GO:0003013,biological_process circulatory system process;GO:0003674,molecular_func…	ANPRB, NPR2; atrial natriuretic peptide receptor B [EC:4.6.1.2]; K12324	natriuretic peptide receptor 2 [Source:HGNC Symbol%3BAcc:HGNC:7944]
ENSG00000140398	3.09	2	7.31	7.7	-1.64082	2.64836	6.76245e-11	1.44656e-09	15:75346954-75357114:+	NEIL1	64;GO:0003674,molecular_function molecular_function;GO:0003824,molecular_function catalytic activity;GO:0005575,cellular_component cellular_component;GO:0005622,cellular_component intracellular;GO:0005623,cellular_component cell;GO:0005634,cellular_component nucleus;GO:0005694,cellular_component chromosome;GO:0005737,cellular_component cytoplasm;GO:0006139,biological_process nucleobase-containing…	NEIL1; endonuclease VIII-like 1 [EC:3.2.2.- 4.2.99.18]; K10567	nei like DNA glycosylase 1 [Source:HGNC Symbol%3BAcc:HGNC:18448]
ENSG00000156509	0.13	0.24	1.12	1.49	-2.79662	0.778071	7.1956e-11	1.53368e-09	8:100133359-100145800:-	FBXO43	33;GO:0005575,cellular_component cellular_component;GO:0005622,cellular_component intracellular;GO:0005623,cellular_component cell;GO:0005634,cellular_component nucleus;GO:0008150,biological_process biological_process;GO:0009892,biological_process negative regulation of metabolic process;GO:0009894,biological_process regulation of catabolic process;GO:0009895,biological_process negative regulatio…	FBXO43, EMI2; F-box protein 43; K10318	F-box protein 43 [Source:HGNC Symbol%3BAcc:HGNC:28521]
XLOC_017356	0	0	0.85	1.06	-7.34759	-0.374842	7.47308e-11	1.58143e-09	18:47264170-47283426:+	XLOC_017356	NA	NA	NA
ENSG00000185551	4.56	6.44	12.71	12.58	-1.25843	3.56691	7.48619e-11	1.58143e-09	15:96325937-96340263:+	NR2F2	348;GO:0000003,biological_process reproduction;GO:0000079,biological_process regulation of cyclin-dependent protein serine/threonine kinase activity;GO:0000122,biological_process negative regulation of transcription by RNA polymerase II;GO:0000981,molecular_function DNA-binding transcription factor activity, RNA polymerase II-specific;GO:0000982,molecular_function DNA-binding transcription factor…	NA	nuclear receptor subfamily 2 group F member 2 [Source:HGNC Symbol%3BAcc:HGNC:7976]
ENSG00000147852	3.6	4.5	9.69	7.85	-1.17631	4.08857	7.61565e-11	1.60591e-09	9:2621833-2660053:+	VLDLR	251;GO:0000122,biological_process negative regulation of transcription by RNA polymerase II;GO:0001666,biological_process response to hypoxia;GO:0001932,biological_process regulation of protein phosphorylation;GO:0001934,biological_process positive regulation of protein phosphorylation;GO:0002237,biological_process response to molecule of bacterial origin;GO:0003008,biological_process system proc…	NA	very low density lipoprotein receptor [Source:HGNC Symbol%3BAcc:HGNC:12698]
ENSG00000198797	0.03	0.07	0.82	0.71	-3.7927	0.102826	8.04588e-11	1.69363e-09	1:177171496-177282422:+	BRINP2	35;GO:0005575,cellular_component cellular_component;GO:0005576,cellular_component extracellular region;GO:0005622,cellular_component intracellular;GO:0005623,cellular_component cell;GO:0005737,cellular_component cytoplasm;GO:0005783,cellular_component endoplasmic reticulum;GO:0007275,biological_process multicellular organism development;GO:0007399,biological_process nervous system development;GO:…	NA	BMP/retinoic acid inducible neural specific 2 [Source:HGNC Symbol%3BAcc:HGNC:13746]
ENSG00000069943	2.23	2.28	5.75	5.63	-1.4009	2.7541	8.46541e-11	1.77564e-09	15:55318959-55355648:+	PIGB	78;GO:0000030,molecular_function mannosyltransferase activity;GO:0003674,molecular_function molecular_function;GO:0003824,molecular_function catalytic activity;GO:0005575,cellular_component cellular_component;GO:0005622,cellular_component intracellular;GO:0005623,cellular_component cell;GO:0005737,cellular_component cytoplasm;GO:0005783,cellular_component endoplasmic reticulum;GO:0005789,cellular…	PIGB; GPI mannosyltransferase 3 [EC:2.4.1.-]; K05286	phosphatidylinositol glycan anchor biosynthesis class B [Source:HGNC Symbol%3BAcc:HGNC:8959]
ENSG00000130635	1.02	1.23	2.53	2.53	-1.22398	3.37479	8.81767e-11	1.84517e-09	9:134641773-134844843:+	COL5A1	141;GO:0000902,biological_process cell morphogenesis;GO:0000904,biological_process cell morphogenesis involved in differentiation;GO:0001568,biological_process blood vessel development;GO:0001654,biological_process eye development;GO:0001944,biological_process vasculature development;GO:0002009,biological_process morphogenesis of an epithelium;GO:0002011,biological_process morphogenesis of an epi…	COL5AS; collagen type V/XI/XXIV/XXVII, alpha; K19721	collagen type V alpha 1 chain [Source:HGNC Symbol%3BAcc:HGNC:2209]
ENSG00000111186	0.46	0.49	2.49	3.03	-2.58268	0.888354	8.82797e-11	1.84517e-09	12:1529890-1647243:+	WNT5B	178;GO:0000122,biological_process negative regulation of transcription by RNA polymerase II;GO:0001501,biological_process skeletal system development;GO:0001525,biological_process angiogenesis;GO:0001568,biological_process blood vessel development;GO:0001654,biological_process eye development;GO:0001664,molecular_function G protein-coupled receptor binding;GO:0001667,biological_process ameboidal-…	WNT5; wingless-type MMTV integration site family, member 5; K00444	Wnt family member 5B [Source:HGNC Symbol%3BAcc:HGNC:16265]
ENSG00000151778	0	0	3.46	3.3	-7.30915	-0.406804	1.00288e-10	2.0888e-09	13:44373664-44397714:+	SERP2	178;GO:0001501,biological_process skeletal system development;GO:0001932,biological_process regulation of protein phosphorylation;GO:0001934,biological_process positive regulation of protein phosphorylation;GO:0002791,biological_process regulation of peptide secretion;GO:0002793,biological_process positive regulation of peptide secretion;GO:0005575,cellular_component cellular_component;GO:0005622…	NA	stress associated endoplasmic reticulum protein family member 2 [Source:HGNC Symbol%3BAcc:HGNC:20607]
XLOC_026506	0.49	0.35	1.14	1.11	-1.48583	2.88861	1.02644e-10	2.13414e-09	3:15645900-15655322:-	XLOC_026506	8;GO:0003677,molecular_function DNA binding;GO:0005634,cellular_component nucleus;GO:0006351,biological_process transcription, DNA-templated;GO:0006355,biological_process regulation of transcription, DNA-templated;GO:0010468,biological_process regulation of gene expression;GO:0046872,molecular_function metal ion binding;GO:0051213,molecular_function dioxygenase activity;GO:0071558,molecular_funct…	UTX, KDM6A; lysine-specific demethylase 6A [EC:1.14.11.68]; K11447	NA
ENSG00000042317	3.08	2.16	7.12	6.25	-1.4268	3.31601	1.09103e-10	2.25657e-09	14:88384923-88470350:+	SPATA7	12;GO:0000003,biological_process reproduction;GO:0007276,biological_process gamete generation;GO:0007283,biological_process spermatogenesis;GO:0008150,biological_process biological_process;GO:0019953,biological_process sexual reproduction;GO:0022414,biological_process reproductive process;GO:0032501,biological_process multicellular organismal process;GO:0032504,biological_process multicellular or…	NA	spermatogenesis associated 7 [Source:HGNC Symbol%3BAcc:HGNC:20423]
ENSG00000166444	1.47	1.6	3.28	3.64	-1.24028	3.32389	1.22083e-10	2.49462e-09	11:8693350-8910951:-	ST5	31;GO:0003674,molecular_function molecular_function;GO:0005083,molecular_function GTPase regulator activity;GO:0005085,molecular_function guanyl-nucleotide exchange factor activity;GO:0005088,molecular_function Ras guanyl-nucleotide exchange factor activity;GO:0008150,biological_process biological_process;GO:0009966,biological_process regulation of signal transduction;GO:0009967,biological_proces…	NA	suppression of tumorigenicity 5 [Source:HGNC Symbol%3BAcc:HGNC:11350]
ENSG00000136059	0.96	0.79	2.46	2.89	-1.68172	2.27532	1.34218e-10	2.73316e-09	3:37988058-38007188:+	VILL	14;GO:0003674,molecular_function molecular_function;GO:0005198,molecular_function structural molecule activity;GO:0005200,molecular_function structural constituent of cytoskeleton;GO:0005575,cellular_component cellular_component;GO:0005622,cellular_component intracellular;GO:0005623,cellular_component cell;GO:0005856,cellular_component cytoskeleton;GO:0015629,cellular_component actin cytoskeleton…	NA	villin like [Source:HGNC Symbol%3BAcc:HGNC:30906]
ENSG00000131016	0.13	0.12	0.92	0.56	-2.6099	1.28062	1.36014e-10	2.76501e-09	6:151239998-151358557:+	AKAP12	85;GO:0003674,molecular_function molecular_function;GO:0005198,molecular_function structural molecule activity;GO:0005488,molecular_function binding;GO:0005515,molecular_function protein binding;GO:0005575,cellular_component cellular_component;GO:0005622,cellular_component intracellular;GO:0005623,cellular_component cell;GO:0005737,cellular_component cytoplasm;GO:0005856,cellular_component cytosk…	NA	A-kinase anchoring protein 12 [Source:HGNC Symbol%3BAcc:HGNC:370]
ENSG00000204172	2.72	2.45	6.15	5.94	-1.29564	3.11387	1.38949e-10	2.81983e-09	10:47501853-47523638:-	AGAP9	NA	NA	ArfGAP with GTPase domain%2C ankyrin repeat and PH domain 9 [Source:HGNC Symbol%3BAcc:HGNC:23463]
ENSG00000164136	0.28	0.23	3.07	3.76	-3.76161	0.0807487	1.49978e-10	3.01786e-09	4:141636598-141733987:+	IL15	243;GO:0001525,biological_process angiogenesis;GO:0001568,biological_process blood vessel development;GO:0001775,biological_process cell activation;GO:0001779,biological_process natural killer cell differentiation;GO:0001817,biological_process regulation of cytokine production;GO:0001819,biological_process positive regulation of cytokine production;GO:0001866,biological_process NK T cell prolifer…	IL15; interleukin 15; K05433	interleukin 15 [Source:HGNC Symbol%3BAcc:HGNC:5977]
ENSG00000183098	0.9	1.3	3.68	3.54	-1.76431	2.01619	1.52842e-10	3.07029e-09	13:93226841-94407401:+	GPC6	83;GO:0000323,cellular_component lytic vacuole;GO:0005575,cellular_component cellular_component;GO:0005576,cellular_component extracellular region;GO:0005615,cellular_component extracellular space;GO:0005622,cellular_component intracellular;GO:0005623,cellular_component cell;GO:0005737,cellular_component cytoplasm;GO:0005764,cellular_component lysosome;GO:0005773,cellular_component vacuole;GO:000…	NA	glypican 6 [Source:HGNC Symbol%3BAcc:HGNC:4454]
XLOC_014641	1.36	1.72	6.82	6.27	-2.12908	1.28728	1.88563e-10	3.74979e-09	17:204841-205418:+	XLOC_014641	NA	NA	NA
ENSG00000162772	6.06	5.51	15.33	14.22	-1.42247	2.71138	2.17874e-10	4.3182e-09	1:212565333-212620777:+	ATF3	173;GO:0000988,molecular_function obsolete transcription factor activity, protein binding;GO:0000989,molecular_function obsolete transcription factor activity, transcription factor binding;GO:0001071,molecular_function DNA-binding transcription factor activity;GO:0001709,biological_process cell fate determination;GO:0001932,biological_process regulation of protein phosphorylation;GO:0001934,biolo…	NA	activating transcription factor 3 [Source:HGNC Symbol%3BAcc:HGNC:785]
ENSG00000237289	1.57	1.37	5.2	4.22	-1.75114	2.11377	2.35753e-10	4.64156e-09	15:43593053-43604901:+	CKMT1B	67;GO:0003674,molecular_function molecular_function;GO:0003824,molecular_function catalytic activity;GO:0004111,molecular_function creatine kinase activity;GO:0005575,cellular_component cellular_component;GO:0005622,cellular_component intracellular;GO:0005623,cellular_component cell;GO:0005737,cellular_component cytoplasm;GO:0005739,cellular_component mitochondrion;GO:0005740,cellular_component m…	E2.7.3.2; creatine kinase [EC:2.7.3.2]; K00933	creatine kinase%2C mitochondrial 1B [Source:HGNC Symbol%3BAcc:HGNC:1995]
ENSG00000163884	0.11	0.14	1.44	1.5	-3.51436	0.147664	2.36481e-10	4.64818e-09	3:126342634-126357442:-	KLF15	133;GO:0000981,molecular_function DNA-binding transcription factor activity, RNA polymerase II-specific;GO:0000982,molecular_function DNA-binding transcription factor activity, RNA polymerase II-specific;GO:0001071,molecular_function DNA-binding transcription factor activity;GO:0001077,molecular_function DNA-binding transcription activator activity, RNA polymerase II-specific;GO:0001228,molecular…	NA	Kruppel like factor 15 [Source:HGNC Symbol%3BAcc:HGNC:14536]
ENSG00000136010	0.75	0.76	2.96	2.08	-1.8061	2.21709	2.42374e-10	4.74829e-09	12:105019783-105084577:-	ALDH1L2	12;GO:0005575,cellular_component cellular_component;GO:0005622,cellular_component intracellular;GO:0005623,cellular_component cell;GO:0005737,cellular_component cytoplasm;GO:0005739,cellular_component mitochondrion;GO:0043226,cellular_component organelle;GO:0043227,cellular_component membrane-bounded organelle;GO:0043229,cellular_component intracellular organelle;GO:0043231,cellular_component int…	ALDH1L; formyltetrahydrofolate dehydrogenase [EC:1.5.1.6]; K00289	aldehyde dehydrogenase 1 family member L2 [Source:HGNC Symbol%3BAcc:HGNC:26777]
ENSG00000171811	0.19	0.27	0.69	0.76	-1.69477	2.08078	2.74151e-10	5.35316e-09	10:132808391-132942823:-	CFAP46	NA	NA	cilia and flagella associated protein 46 [Source:HGNC Symbol%3BAcc:HGNC:25247]
ENSG00000160867	3.43	3.26	7.24	6.56	-1.11256	3.73336	2.87476e-10	5.58578e-09	5:177086885-177098144:+	FGFR4	221;GO:0001759,biological_process organ induction;GO:0003156,biological_process regulation of animal organ formation;GO:0003674,molecular_function molecular_function;GO:0003824,molecular_function catalytic activity;GO:0004672,molecular_function protein kinase activity;GO:0004713,molecular_function protein tyrosine kinase activity;GO:0004714,molecular_function transmembrane receptor protein tyrosi…	FGFR4, CD334; fibroblast growth factor receptor 4 [EC:2.7.10.1]; K05095	fibroblast growth factor receptor 4 [Source:HGNC Symbol%3BAcc:HGNC:3691]
ENSG00000134762	0	0.02	0.58	0.46	-5.20383	-0.254592	2.97014e-10	5.76169e-09	18:30990007-31042815:-	DSC3	39;GO:0001701,biological_process in utero embryonic development;GO:0005575,cellular_component cellular_component;GO:0005576,cellular_component extracellular region;GO:0005622,cellular_component intracellular;GO:0005623,cellular_component cell;GO:0005737,cellular_component cytoplasm;GO:0005886,cellular_component plasma membrane;GO:0005911,cellular_component cell-cell junction;GO:0007155,biological…	NA	desmocollin 3 [Source:HGNC Symbol%3BAcc:HGNC:3037]
ENSG00000138771	0.02	0.04	0.32	0.31	-3.31801	0.211617	3.00329e-10	5.8165e-09	4:76435099-76783253:+	SHROOM3	98;GO:0000902,biological_process cell morphogenesis;GO:0001838,biological_process embryonic epithelial tube formation;GO:0001841,biological_process neural tube formation;GO:0001843,biological_process neural tube closure;GO:0002009,biological_process morphogenesis of an epithelium;GO:0002064,biological_process epithelial cell development;GO:0002065,biological_process columnar/cuboidal epithelial c…	NA	shroom family member 3 [Source:HGNC Symbol%3BAcc:HGNC:30422]
ENSG00000188747	1.58	1.45	4.42	4.45	-1.62056	2.14604	3.03385e-10	5.86611e-09	9:137423349-137434406:+	NOXA1	40;GO:0003674,molecular_function molecular_function;GO:0005575,cellular_component cellular_component;GO:0005622,cellular_component intracellular;GO:0005623,cellular_component cell;GO:0005737,cellular_component cytoplasm;GO:0005886,cellular_component plasma membrane;GO:0005887,cellular_component integral component of plasma membrane;GO:0006801,biological_process superoxide metabolic process;GO:000…	NA	NADPH oxidase activator 1 [Source:HGNC Symbol%3BAcc:HGNC:10668]
ENSG00000002016	3.15	2.57	7.33	6.64	-1.36162	2.99149	3.09097e-10	5.95714e-09	12:912076-990053:-	RAD52	73;GO:0000003,biological_process reproduction;GO:0000724,biological_process double-strand break repair via homologous recombination;GO:0000725,biological_process recombinational repair;GO:0000730,biological_process DNA recombinase assembly;GO:0003674,molecular_function molecular_function;GO:0003676,molecular_function nucleic acid binding;GO:0003677,molecular_function DNA binding;GO:0005488,molecu…	RAD52; DNA repair and recombination protein RAD52; K10873	RAD52 homolog%2C DNA repair protein [Source:HGNC Symbol%3BAcc:HGNC:9824]
ENSG00000153823	7.29	7.17	14.82	15.54	-1.137	3.50777	3.29699e-10	6.3234e-09	2:228850525-229271285:-	PID1	195;GO:0001932,biological_process regulation of protein phosphorylation;GO:0001933,biological_process negative regulation of protein phosphorylation;GO:0005575,cellular_component cellular_component;GO:0005622,cellular_component intracellular;GO:0005623,cellular_component cell;GO:0005634,cellular_component nucleus;GO:0005737,cellular_component cytoplasm;GO:0005739,cellular_component mitochondrion;…	NA	phosphotyrosine interaction domain containing 1 [Source:HGNC Symbol%3BAcc:HGNC:26084]
ENSG00000198131	0.61	0.88	3.11	2.2	-1.88524	2.10527	3.41326e-10	6.52531e-09	19:58228593-58277495:+	ZNF544	10;GO:0005575,cellular_component cellular_component;GO:0005622,cellular_component intracellular;GO:0005623,cellular_component cell;GO:0005634,cellular_component nucleus;GO:0043226,cellular_component organelle;GO:0043227,cellular_component membrane-bounded organelle;GO:0043229,cellular_component intracellular organelle;GO:0043231,cellular_component intracellular membrane-bounded organelle;GO:00444…	KRAB; KRAB domain-containing zinc finger protein; K09228	zinc finger protein 544 [Source:HGNC Symbol%3BAcc:HGNC:16759]
ENSG00000169752	1.88	1.38	7.61	9.31	-2.44632	1.01554	3.67431e-10	7.01309e-09	15:75935968-76059795:-	NRG4	7;GO:0005575,cellular_component cellular_component;GO:0005576,cellular_component extracellular region;GO:0005623,cellular_component cell;GO:0005886,cellular_component plasma membrane;GO:0016020,cellular_component membrane;GO:0044464,cellular_component cell part;GO:0071944,cellular_component cell periphery	NRG4; neuregulin 4; K05458	neuregulin 4 [Source:HGNC Symbol%3BAcc:HGNC:29862]
XLOC_014642	1.22	0.99	5.1	3.6	-2.04909	1.7274	4.5346e-10	8.55879e-09	17:207583-208792:+	XLOC_014642	NA	NA	NA
ENSG00000177685	2.86	3.21	7.13	8.17	-1.39362	2.70857	4.61965e-10	8.70547e-09	11:826143-831991:+	CRACR2B	34;GO:0002115,biological_process store-operated calcium entry;GO:0005575,cellular_component cellular_component;GO:0005622,cellular_component intracellular;GO:0005623,cellular_component cell;GO:0005737,cellular_component cytoplasm;GO:0006810,biological_process transport;GO:0006811,biological_process ion transport;GO:0006812,biological_process cation transport;GO:0006816,biological_process calcium …	NA	calcium release activated channel regulator 2B [Source:HGNC Symbol%3BAcc:HGNC:28703]
ENSG00000162639	0.39	0.28	2.6	1.8	-2.78494	0.779886	4.63099e-10	8.71302e-09	1:108648289-108661526:-	HENMT1	47;GO:0001510,biological_process RNA methylation;GO:0003674,molecular_function molecular_function;GO:0003824,molecular_function catalytic activity;GO:0005575,cellular_component cellular_component;GO:0005622,cellular_component intracellular;GO:0005623,cellular_component cell;GO:0005737,cellular_component cytoplasm;GO:0006139,biological_process nucleobase-containing compound metabolic process;GO:00…	NA	HEN methyltransferase 1 [Source:HGNC Symbol%3BAcc:HGNC:26400]
ENSG00000177990	0.06	0.1	1.03	0.66	-3.41938	0.293544	4.66774e-10	8.76827e-09	12:63558912-63668939:-	DPY19L2	32;GO:0000003,biological_process reproduction;GO:0002064,biological_process epithelial cell development;GO:0003006,biological_process developmental process involved in reproduction;GO:0005575,cellular_component cellular_component;GO:0007276,biological_process gamete generation;GO:0007281,biological_process germ cell development;GO:0007283,biological_process spermatogenesis;GO:0007286,biological_p…	NA	dpy-19 like 2 [Source:HGNC Symbol%3BAcc:HGNC:19414]
ENSG00000275993	4.38	4.75	8.43	9.46	-1.03513	4.00602	4.91396e-10	9.20166e-09	21:6111133-6123739:+	CU639417.2	191;GO:0000122,biological_process negative regulation of transcription by RNA polymerase II;GO:0000166,molecular_function nucleotide binding;GO:0000287,molecular_function magnesium ion binding;GO:0000988,molecular_function obsolete transcription factor activity, protein binding;GO:0000989,molecular_function obsolete transcription factor activity, transcription factor binding;GO:0001882,molecular_…	SIK1; serine/threonine-protein kinase SIK1 [EC:2.7.11.1]; K19008	NA
ENSG00000204149	5.69	4.45	10.52	10.36	-1.11181	4.01415	5.0201e-10	9.38561e-09	10:49982189-50010499:+	AGAP6	NA	NA	ArfGAP with GTPase domain%2C ankyrin repeat and PH domain 6 [Source:HGNC Symbol%3BAcc:HGNC:23466]
ENSG00000153976	1.52	2.2	5.54	5.52	-1.61904	2.21239	5.42321e-10	1.00758e-08	17:13495688-13601927:-	HS3ST3A1	47;GO:0000139,cellular_component Golgi membrane;GO:0003674,molecular_function molecular_function;GO:0003824,molecular_function catalytic activity;GO:0005575,cellular_component cellular_component;GO:0005622,cellular_component intracellular;GO:0005623,cellular_component cell;GO:0005737,cellular_component cytoplasm;GO:0005794,cellular_component Golgi apparatus;GO:0005975,biological_process carbohydr…	HS3ST3; [heparan sulfate]-glucosamine 3-sulfotransferase 3 [EC:2.8.2.30]; K07809	heparan sulfate-glucosamine 3-sulfotransferase 3A1 [Source:HGNC Symbol%3BAcc:HGNC:5196]
ENSG00000146070	0.65	0.26	2.55	2.25	-2.49864	0.99282	5.71377e-10	1.05825e-08	6:46704200-46735693:-	PLA2G7	93;GO:0002682,biological_process regulation of immune system process;GO:0002684,biological_process positive regulation of immune system process;GO:0002685,biological_process regulation of leukocyte migration;GO:0002687,biological_process positive regulation of leukocyte migration;GO:0002688,biological_process regulation of leukocyte chemotaxis;GO:0002690,biological_process positive regulation of …	PLA2G7, PAFAH; platelet-activating factor acetylhydrolase [EC:3.1.1.47]; K01062	phospholipase A2 group VII [Source:HGNC Symbol%3BAcc:HGNC:9040]
XLOC_012091	0.77	0.91	4.12	3.65	-2.25888	1.06076	6.19336e-10	1.13996e-08	15:22259565-22266427:-	XLOC_012091	NA	NA	NA
ENSG00000140451	5.21	4.17	8.95	11.68	-1.2055	4.05028	8.37966e-10	1.53051e-08	15:64815631-64825668:-	PIF1	176;GO:0000166,molecular_function nucleotide binding;GO:0000228,cellular_component nuclear chromosome;GO:0000287,molecular_function magnesium ion binding;GO:0000781,cellular_component chromosome, telomeric region;GO:0000784,cellular_component nuclear chromosome, telomeric region;GO:0001882,molecular_function nucleoside binding;GO:0001883,molecular_function purine nucleoside binding;GO:0003674,mol…	NA	PIF1 5'-to-3' DNA helicase [Source:HGNC Symbol%3BAcc:HGNC:26220]
ENSG00000226742	35.64	33.87	77.78	65.84	-1.11471	3.72404	9.17407e-10	1.67303e-08	18:79964560-79970822:+	HSBP1L1	NA	NA	heat shock factor binding protein 1 like 1 [Source:HGNC Symbol%3BAcc:HGNC:37243]
ENSG00000198690	2.15	2.05	5.5	4.14	-1.26392	3.48395	9.22276e-10	1.67933e-08	15:30903851-30943108:+	FAN1	63;GO:0000287,molecular_function magnesium ion binding;GO:0000724,biological_process double-strand break repair via homologous recombination;GO:0000725,biological_process recombinational repair;GO:0003674,molecular_function molecular_function;GO:0003824,molecular_function catalytic activity;GO:0004518,molecular_function nuclease activity;GO:0004519,molecular_function endonuclease activity;GO:0004…	FAN1, MTMR15; fanconi-associated nuclease 1 [EC:3.1.21.- 3.1.4.1]; K15363	FANCD2 and FANCI associated nuclease 1 [Source:HGNC Symbol%3BAcc:HGNC:29170]
ENSG00000197822	0.05	0.07	1.14	0.8	-3.93687	-0.116859	1.04345e-09	1.89416e-08	5:69492291-69558104:+	OCLN	51;GO:0005575,cellular_component cellular_component;GO:0005623,cellular_component cell;GO:0005886,cellular_component plasma membrane;GO:0005911,cellular_component cell-cell junction;GO:0005923,cellular_component bicellular tight junction;GO:0006461,biological_process protein-containing complex assembly;GO:0006915,biological_process apoptotic process;GO:0006921,biological_process cellular componen…	OCLN; occludin; K06088	occludin [Source:HGNC Symbol%3BAcc:HGNC:8104]
ENSG00000159556	4.24	5.14	12.02	9.98	-1.28978	3.1064	1.05939e-09	1.92016e-08	15:76336723-76342476:+	ISL2	90;GO:0000902,biological_process cell morphogenesis;GO:0000904,biological_process cell morphogenesis involved in differentiation;GO:0001708,biological_process cell fate specification;GO:0003674,molecular_function molecular_function;GO:0003676,molecular_function nucleic acid binding;GO:0003677,molecular_function DNA binding;GO:0005488,molecular_function binding;GO:0005575,cellular_component cellul…	NA	ISL LIM homeobox 2 [Source:HGNC Symbol%3BAcc:HGNC:18524]
XLOC_037438	0.08	0.07	0.39	0.38	-2.3955	0.901522	1.0626e-09	1.92305e-08	9:72265762-72273873:-	XLOC_037438	4;GO:0005829,cellular_component cytosol;GO:0016020,cellular_component membrane;GO:0042803,molecular_function protein homodimerization activity;GO:0070062,cellular_component extracellular exosome	NA	NA
ENSG00000065357	4.84	3.41	9.15	8.68	-1.18229	4.03256	1.07699e-09	1.94611e-08	12:55927318-55954027:+	DGKA	54;GO:0001775,biological_process cell activation;GO:0003674,molecular_function molecular_function;GO:0003824,molecular_function catalytic activity;GO:0004143,molecular_function diacylglycerol kinase activity;GO:0005488,molecular_function binding;GO:0005543,molecular_function phospholipid binding;GO:0005575,cellular_component cellular_component;GO:0005622,cellular_component intracellular;GO:000562…	dgkA, DGK; diacylglycerol kinase (ATP) [EC:2.7.1.107]; K00901	diacylglycerol kinase alpha [Source:HGNC Symbol%3BAcc:HGNC:2849]
ENSG00000133134	12.15	9.56	25.16	24.76	-1.27475	3.13268	1.18774e-09	2.13973e-08	X:103309345-103311046:-	BEX2	76;GO:0002052,biological_process positive regulation of neuroblast proliferation;GO:0005575,cellular_component cellular_component;GO:0005622,cellular_component intracellular;GO:0005623,cellular_component cell;GO:0005634,cellular_component nucleus;GO:0005737,cellular_component cytoplasm;GO:0007154,biological_process cell communication;GO:0007165,biological_process signal transduction;GO:0007166,bi…	NA	brain expressed X-linked 2 [Source:HGNC Symbol%3BAcc:HGNC:30933]
ENSG00000164695	0.31	0.33	2.36	3.37	-3.17937	0.293783	1.31695e-09	2.3582e-08	8:81732433-81759515:+	CHMP4C	37;GO:0005575,cellular_component cellular_component;GO:0005622,cellular_component intracellular;GO:0005623,cellular_component cell;GO:0005737,cellular_component cytoplasm;GO:0005768,cellular_component endosome;GO:0005770,cellular_component late endosome;GO:0005829,cellular_component cytosol;GO:0006810,biological_process transport;GO:0008150,biological_process biological_process;GO:0009987,biologi…	CHMP4, SNF7, VPS32; charged multivesicular body protein 4; K12194	charged multivesicular body protein 4C [Source:HGNC Symbol%3BAcc:HGNC:30599]
ENSG00000151689	6.68	6.58	14.15	12.75	-1.08822	3.60889	1.36863e-09	2.44704e-08	2:190343469-190371665:+	INPP1	27;GO:0003674,molecular_function molecular_function;GO:0003824,molecular_function catalytic activity;GO:0004441,molecular_function inositol-1,4-bisphosphate 1-phosphatase activity;GO:0006793,biological_process phosphorus metabolic process;GO:0006796,biological_process phosphate-containing compound metabolic process;GO:0007154,biological_process cell communication;GO:0007165,biological_process sig…	INPP1; inositol polyphosphate 1-phosphatase [EC:3.1.3.57]; K01107	inositol polyphosphate-1-phosphatase [Source:HGNC Symbol%3BAcc:HGNC:6071]
XLOC_029822	0.87	1	3.42	2.36	-1.68353	2.36059	1.44368e-09	2.56194e-08	5:2755797-2758420:-	XLOC_029822	NA	NA	NA
ENSG00000165300	3.21	4.04	7.03	7.13	-1.02719	3.96238	1.45435e-09	2.57701e-08	13:87672614-87696272:+	SLITRK5	66;GO:0000902,biological_process cell morphogenesis;GO:0000904,biological_process cell morphogenesis involved in differentiation;GO:0003008,biological_process system process;GO:0005575,cellular_component cellular_component;GO:0007154,biological_process cell communication;GO:0007267,biological_process cell-cell signaling;GO:0007268,biological_process chemical synaptic transmission;GO:0007275,biolo…	NA	SLIT and NTRK like family member 5 [Source:HGNC Symbol%3BAcc:HGNC:20295]
ENSG00000154025	3.71	4.14	7.51	8.7	-1.11059	3.57052	1.55678e-09	2.75441e-08	17:18950344-19022595:+	SLC5A10	6;GO:0005575,cellular_component cellular_component;GO:0005623,cellular_component cell;GO:0005886,cellular_component plasma membrane;GO:0016020,cellular_component membrane;GO:0044464,cellular_component cell part;GO:0071944,cellular_component cell periphery	NA	solute carrier family 5 member 10 [Source:HGNC Symbol%3BAcc:HGNC:23155]
ENSG00000138378	0.58	0.3	2.61	1.64	-2.34977	1.62316	1.56168e-09	2.75896e-08	2:191029575-191151596:-	STAT4	89;GO:0001071,molecular_function DNA-binding transcription factor activity;GO:0003674,molecular_function molecular_function;GO:0003676,molecular_function nucleic acid binding;GO:0003677,molecular_function DNA binding;GO:0003700,molecular_function DNA-binding transcription factor activity;GO:0005488,molecular_function binding;GO:0005575,cellular_component cellular_component;GO:0005622,cellular_com…	STAT4; signal transducer and activator of transcription 4; K11222	signal transducer and activator of transcription 4 [Source:HGNC Symbol%3BAcc:HGNC:11365]
XLOC_003424	1.67	0.89	5.34	4.53	-2.032	1.65354	1.63179e-09	2.87427e-08	1:189038312-189039295:-	XLOC_003424	NA	NA	NA
ENSG00000103257	138.72	217.33	337.36	349.45	-1.01908	8.64533	1.65995e-09	2.91954e-08	16:87830022-87869488:-	SLC7A5	99;GO:0002376,biological_process immune system process;GO:0003333,biological_process amino acid transmembrane transport;GO:0003674,molecular_function molecular_function;GO:0003823,molecular_function antigen binding;GO:0005215,molecular_function transporter activity;GO:0005342,molecular_function organic acid transmembrane transporter activity;GO:0005488,molecular_function binding;GO:0005575,cellul…	SLC7A5, LAT1; solute carrier family 7 (L-type amino acid transporter), member 5; K13780	solute carrier family 7 member 5 [Source:HGNC Symbol%3BAcc:HGNC:11063]
ENSG00000143013	14.66	14.2	30.78	28.48	-1.10557	3.47466	1.78091e-09	3.11843e-08	1:87328467-87348923:+	LMO4	170;GO:0000975,molecular_function transcription regulatory region DNA binding;GO:0000976,molecular_function transcription regulatory region sequence-specific DNA binding;GO:0001067,molecular_function regulatory region nucleic acid binding;GO:0001071,molecular_function DNA-binding transcription factor activity;GO:0001158,molecular_function enhancer sequence-specific DNA binding;GO:0001838,biologic…	NA	LIM domain only 4 [Source:HGNC Symbol%3BAcc:HGNC:6644]
ENSG00000074410	7.19	10.32	18.28	18.02	-1.11159	3.85932	2.16306e-09	3.76538e-08	15:63321377-63382161:-	CA12	35;GO:0003674,molecular_function molecular_function;GO:0003824,molecular_function catalytic activity;GO:0004089,molecular_function carbonate dehydratase activity;GO:0005488,molecular_function binding;GO:0005575,cellular_component cellular_component;GO:0005623,cellular_component cell;GO:0005886,cellular_component plasma membrane;GO:0006810,biological_process transport;GO:0006811,biological_process…	CA; carbonic anhydrase [EC:4.2.1.1]; K01672	carbonic anhydrase 12 [Source:HGNC Symbol%3BAcc:HGNC:1371]
ENSG00000203995	0.72	0.92	3.06	2.26	-1.74576	2.02878	2.28937e-09	3.9678e-08	1:52842510-52894998:+	ZYG11A	NA	NA	zyg-11 family member A%2C cell cycle regulator [Source:HGNC Symbol%3BAcc:HGNC:32058]
ENSG00000153234	2.67	3.25	6.88	6.23	-1.20654	3.11921	2.40323e-09	4.14095e-08	2:156324431-156342348:-	NR4A2	223;GO:0000902,biological_process cell morphogenesis;GO:0000904,biological_process cell morphogenesis involved in differentiation;GO:0000981,molecular_function DNA-binding transcription factor activity, RNA polymerase II-specific;GO:0001071,molecular_function DNA-binding transcription factor activity;GO:0001666,biological_process response to hypoxia;GO:0001764,biological_process neuron migration;…	NR4A2, NURR1; nuclear receptor subfamily 4 group A member 2; K08558	nuclear receptor subfamily 4 group A member 2 [Source:HGNC Symbol%3BAcc:HGNC:7981]
ENSG00000147872	6.09	6.47	14.35	11.44	-1.10346	3.77456	2.43334e-09	4.18089e-08	9:19108374-19149290:-	PLIN2	51;GO:0005575,cellular_component cellular_component;GO:0005576,cellular_component extracellular region;GO:0005622,cellular_component intracellular;GO:0005623,cellular_component cell;GO:0005634,cellular_component nucleus;GO:0005737,cellular_component cytoplasm;GO:0005783,cellular_component endoplasmic reticulum;GO:0005811,cellular_component lipid droplet;GO:0005886,cellular_component plasma membra…	PLIN2, ADRP; perilipin-2; K17284	perilipin 2 [Source:HGNC Symbol%3BAcc:HGNC:248]
ENSG00000111846	0.25	0.34	1.19	1.11	-2.01236	1.2457	2.43345e-09	4.18089e-08	6:10492222-10629368:+	GCNT2	52;GO:0000139,cellular_component Golgi membrane;GO:0003674,molecular_function molecular_function;GO:0003824,molecular_function catalytic activity;GO:0005575,cellular_component cellular_component;GO:0005622,cellular_component intracellular;GO:0005623,cellular_component cell;GO:0005737,cellular_component cytoplasm;GO:0005794,cellular_component Golgi apparatus;GO:0006022,biological_process aminoglyc…	GCNT2; N-acetyllactosaminide beta-1,6-N-acetylglucosaminyltransferase [EC:2.4.1.150]; K00742	glucosaminyl (N-acetyl) transferase 2%2C I-branching enzyme (I blood group) [Source:HGNC Symbol%3BAcc:HGNC:4204]
ENSG00000134376	0.03	0.04	0.32	0.43	-3.40204	0.0567652	2.97088e-09	5.05305e-08	1:197268203-197478455:+	CRB1	52;GO:0001654,biological_process eye development;GO:0001754,biological_process eye photoreceptor cell differentiation;GO:0005575,cellular_component cellular_component;GO:0005576,cellular_component extracellular region;GO:0005623,cellular_component cell;GO:0005886,cellular_component plasma membrane;GO:0005902,cellular_component microvillus;GO:0007009,biological_process plasma membrane organization…	CRB; protein crumbs; K16681	crumbs 1%2C cell polarity complex component [Source:HGNC Symbol%3BAcc:HGNC:2343]
ENSG00000162777	0.1	0.08	0.98	1.08	-3.54961	-0.0905517	3.01651e-09	5.12331e-08	1:111187173-111204535:-	DENND2D	14;GO:0003674,molecular_function molecular_function;GO:0005083,molecular_function GTPase regulator activity;GO:0005085,molecular_function guanyl-nucleotide exchange factor activity;GO:0005088,molecular_function Ras guanyl-nucleotide exchange factor activity;GO:0008150,biological_process biological_process;GO:0017112,molecular_function Rab guanyl-nucleotide exchange factor activity;GO:0019222,biol…	NA	DENN domain containing 2D [Source:HGNC Symbol%3BAcc:HGNC:26192]
ENSG00000177675	0.34	0.22	0.96	1.03	-1.91074	1.55469	3.23661e-09	5.48146e-08	12:7346684-7479897:-	CD163L1	24;GO:0003674,molecular_function molecular_function;GO:0004872,molecular_function signaling receptor activity;GO:0005044,molecular_function scavenger receptor activity;GO:0005575,cellular_component cellular_component;GO:0005576,cellular_component extracellular region;GO:0005623,cellular_component cell;GO:0005886,cellular_component plasma membrane;GO:0005887,cellular_component integral component o…	NA	CD163 molecule like 1 [Source:HGNC Symbol%3BAcc:HGNC:30375]
ENSG00000060982	1.18	1.24	3.7	3.94	-1.71497	1.72373	3.64353e-09	6.11825e-08	12:24810021-24949459:-	BCAT1	103;GO:0000075,biological_process cell cycle checkpoint;GO:0000077,biological_process DNA damage checkpoint;GO:0000082,biological_process G1/S transition of mitotic cell cycle;GO:0000278,biological_process mitotic cell cycle;GO:0003674,molecular_function molecular_function;GO:0003824,molecular_function catalytic activity;GO:0004084,molecular_function branched-chain-amino-acid transaminase activit…	E2.6.1.42, ilvE; branched-chain amino acid aminotransferase [EC:2.6.1.42]; K00826	branched chain amino acid transaminase 1 [Source:HGNC Symbol%3BAcc:HGNC:976]
ENSG00000126218	0.58	0.27	1.81	2.61	-2.46745	1.04109	3.81409e-09	6.37759e-08	13:113122813-113149529:+	F10	108;GO:0003674,molecular_function molecular_function;GO:0003824,molecular_function catalytic activity;GO:0004175,molecular_function endopeptidase activity;GO:0004252,molecular_function serine-type endopeptidase activity;GO:0005488,molecular_function binding;GO:0005543,molecular_function phospholipid binding;GO:0005575,cellular_component cellular_component;GO:0005576,cellular_component extracellul…	F10; coagulation factor X [EC:3.4.21.6]; K01314	coagulation factor X [Source:HGNC Symbol%3BAcc:HGNC:3528]
ENSG00000185565	1.69	1.84	6.47	4.44	-1.68772	2.23112	4.01702e-09	6.68864e-08	3:115802362-117139389:-	LSAMP	15;GO:0005575,cellular_component cellular_component;GO:0005623,cellular_component cell;GO:0005886,cellular_component plasma membrane;GO:0007275,biological_process multicellular organism development;GO:0007399,biological_process nervous system development;GO:0008150,biological_process biological_process;GO:0016020,cellular_component membrane;GO:0032501,biological_process multicellular organismal p…	NA	limbic system-associated membrane protein [Source:HGNC Symbol%3BAcc:HGNC:6705]
ENSG00000006638	5.94	7.21	12.54	12.87	-1.01191	3.78284	4.73621e-09	7.83123e-08	19:3594505-3606840:-	TBXA2R	131;GO:0001669,cellular_component acrosomal vesicle;GO:0001775,biological_process cell activation;GO:0002237,biological_process response to molecule of bacterial origin;GO:0003008,biological_process system process;GO:0003013,biological_process circulatory system process;GO:0003674,molecular_function molecular_function;GO:0004871,molecular_function obsolete signal transducer activity;GO:0004872,mo…	TBXA2R; thromboxane A2 receptor; K04264	thromboxane A2 receptor [Source:HGNC Symbol%3BAcc:HGNC:11608]
ENSG00000269113	3.55	5.57	10.04	10.2	-1.20853	3.53289	5.19686e-09	8.58096e-08	1:47760527-47996895:-	TRABD2B	64;GO:0003674,molecular_function molecular_function;GO:0003824,molecular_function catalytic activity;GO:0004175,molecular_function endopeptidase activity;GO:0004222,molecular_function metalloendopeptidase activity;GO:0005488,molecular_function binding;GO:0005515,molecular_function protein binding;GO:0005575,cellular_component cellular_component;GO:0005622,cellular_component intracellular;GO:00056…	NA	TraB domain containing 2B [Source:HGNC Symbol%3BAcc:HGNC:44200]
ENSG00000170689	3.42	3.42	8.16	11.26	-1.57094	2.33714	5.22518e-09	8.61574e-08	17:48621158-48626356:-	HOXB9	91;GO:0001071,molecular_function DNA-binding transcription factor activity;GO:0001501,biological_process skeletal system development;GO:0003002,biological_process regionalization;GO:0003674,molecular_function molecular_function;GO:0003700,molecular_function DNA-binding transcription factor activity;GO:0005575,cellular_component cellular_component;GO:0005622,cellular_component intracellular;GO:000…	NA	homeobox B9 [Source:HGNC Symbol%3BAcc:HGNC:5120]
ENSG00000164078	0.17	0.14	0.64	0.72	-2.21108	0.900934	6.58366e-09	1.06924e-07	3:49887001-49903873:-	MST1R	147;GO:0000003,biological_process reproduction;GO:0001725,cellular_component stress fiber;GO:0001932,biological_process regulation of protein phosphorylation;GO:0001934,biological_process positive regulation of protein phosphorylation;GO:0003674,molecular_function molecular_function;GO:0003824,molecular_function catalytic activity;GO:0004672,molecular_function protein kinase activity;GO:0004713,m…	NA	macrophage stimulating 1 receptor [Source:HGNC Symbol%3BAcc:HGNC:7381]
ENSG00000145248	0.82	1.33	3.26	4.81	-1.9497	1.79532	6.81274e-09	1.10192e-07	4:48483342-48489196:+	SLC10A4	2;GO:0005575,cellular_component cellular_component;GO:0016020,cellular_component membrane	NA	solute carrier family 10 member 4 [Source:HGNC Symbol%3BAcc:HGNC:22980]
ENSG00000124507	0.05	0.13	0.98	1.25	-3.52051	-0.11747	7.16331e-09	1.15547e-07	6:34466060-34535231:+	PACSIN1	124;GO:0003674,molecular_function molecular_function;GO:0003824,molecular_function catalytic activity;GO:0004672,molecular_function protein kinase activity;GO:0005488,molecular_function binding;GO:0005515,molecular_function protein binding;GO:0005575,cellular_component cellular_component;GO:0005622,cellular_component intracellular;GO:0005623,cellular_component cell;GO:0005737,cellular_component c…	NA	protein kinase C and casein kinase substrate in neurons 1 [Source:HGNC Symbol%3BAcc:HGNC:8570]
ENSG00000169605	0.6	0.78	4.49	3.59	-2.5825	0.612057	7.71685e-09	1.23971e-07	2:68974572-68980974:+	GKN1	34;GO:0003674,molecular_function molecular_function;GO:0005102,molecular_function signaling receptor binding;GO:0005488,molecular_function binding;GO:0005515,molecular_function protein binding;GO:0005575,cellular_component cellular_component;GO:0005576,cellular_component extracellular region;GO:0005622,cellular_component intracellular;GO:0005623,cellular_component cell;GO:0005737,cellular_compone…	NA	gastrokine 1 [Source:HGNC Symbol%3BAcc:HGNC:23217]
ENSG00000139182	2.81	2.02	5.28	5.08	-1.17561	3.51828	9.07206e-09	1.44763e-07	12:7129697-7158945:+	CLSTN3	85;GO:0000139,cellular_component Golgi membrane;GO:0003008,biological_process system process;GO:0003674,molecular_function molecular_function;GO:0005488,molecular_function binding;GO:0005509,molecular_function calcium ion binding;GO:0005575,cellular_component cellular_component;GO:0005576,cellular_component extracellular region;GO:0005615,cellular_component extracellular space;GO:0005622,cellular…	NA	calsyntenin 3 [Source:HGNC Symbol%3BAcc:HGNC:18371]
ENSG00000260916	5.23	5.78	12.88	9.14	-1.06597	4.47765	9.31145e-09	1.48146e-07	15:55340031-55408510:-	CCPG1	37;GO:0005575,cellular_component cellular_component;GO:0006355,biological_process regulation of transcription, DNA-templated;GO:0006357,biological_process regulation of transcription by RNA polymerase II;GO:0008150,biological_process biological_process;GO:0009889,biological_process regulation of biosynthetic process;GO:0009891,biological_process positive regulation of biosynthetic process;GO:0009…	NA	cell cycle progression 1 [Source:HGNC Symbol%3BAcc:HGNC:24227]
XLOC_012093	1.99	1.22	12.03	7.27	-2.65826	0.779855	9.3434e-09	1.48295e-07	15:22295189-22295476:-	XLOC_012093	NA	NA	NA
ENSG00000132669	2.35	2.76	5.63	4.78	-1.08864	3.47954	9.72578e-09	1.54158e-07	20:19886520-20002457:+	RIN2	32;GO:0003674,molecular_function molecular_function;GO:0005083,molecular_function GTPase regulator activity;GO:0005085,molecular_function guanyl-nucleotide exchange factor activity;GO:0005088,molecular_function Ras guanyl-nucleotide exchange factor activity;GO:0005575,cellular_component cellular_component;GO:0005622,cellular_component intracellular;GO:0005623,cellular_component cell;GO:0005737,ce…	NA	Ras and Rab interactor 2 [Source:HGNC Symbol%3BAcc:HGNC:18750]
ENSG00000118004	0.35	0.12	2.39	1.58	-3.16903	0.295026	1.15041e-08	1.80896e-07	2:3594831-3644644:+	COLEC11	4;GO:0005575,cellular_component cellular_component;GO:0005576,cellular_component extracellular region;GO:0008150,biological_process biological_process;GO:0032502,biological_process developmental process	COLEC11; collectin sub-family member 11; K10066	collectin subfamily member 11 [Source:HGNC Symbol%3BAcc:HGNC:17213]
ENSG00000153132	0.78	0.22	3.54	2.09	-2.5835	1.64201	1.29166e-08	2.01505e-07	4:140388454-140427968:-	CLGN	60;GO:0000003,biological_process reproduction;GO:0003674,molecular_function molecular_function;GO:0005488,molecular_function binding;GO:0005509,molecular_function calcium ion binding;GO:0005515,molecular_function protein binding;GO:0005575,cellular_component cellular_component;GO:0005622,cellular_component intracellular;GO:0005623,cellular_component cell;GO:0005634,cellular_component nucleus;GO:0…	NA	calmegin [Source:HGNC Symbol%3BAcc:HGNC:2060]
ENSG00000138600	8.28	8.42	21.09	13.97	-1.1366	4.40294	1.33436e-08	2.07894e-07	15:50702265-50765808:-	SPPL2A	75;GO:0000139,cellular_component Golgi membrane;GO:0000323,cellular_component lytic vacuole;GO:0002682,biological_process regulation of immune system process;GO:0003674,molecular_function molecular_function;GO:0005488,molecular_function binding;GO:0005515,molecular_function protein binding;GO:0005575,cellular_component cellular_component;GO:0005622,cellular_component intracellular;GO:0005623,cell…	NA	signal peptide peptidase like 2A [Source:HGNC Symbol%3BAcc:HGNC:30227]
ENSG00000120075	7.16	8.8	16.88	15.88	-1.09794	3.32413	1.33804e-08	2.08194e-07	17:48591256-48593961:-	HOXB5	69;GO:0001071,molecular_function DNA-binding transcription factor activity;GO:0001501,biological_process skeletal system development;GO:0003002,biological_process regionalization;GO:0003158,biological_process endothelium development;GO:0003674,molecular_function molecular_function;GO:0003676,molecular_function nucleic acid binding;GO:0003677,molecular_function DNA binding;GO:0003700,molecular_fun…	NA	homeobox B5 [Source:HGNC Symbol%3BAcc:HGNC:5116]
ENSG00000203722	2.34	2.3	7.04	5.62	-1.51156	2.20403	1.34489e-08	2.08986e-07	6:149916877-149923121:-	RAET1G	113;GO:0001775,biological_process cell activation;GO:0001817,biological_process regulation of cytokine production;GO:0001819,biological_process positive regulation of cytokine production;GO:0001910,biological_process regulation of leukocyte mediated cytotoxicity;GO:0001912,biological_process positive regulation of leukocyte mediated cytotoxicity;GO:0002376,biological_process immune system process…	RAET1; retinoic acid early transcript 1; K07987; ULBP; UL16 binding protein; K07986	retinoic acid early transcript 1G [Source:HGNC Symbol%3BAcc:HGNC:16795]
ENSG00000164520	2.72	2.5	7.18	6.89	-1.49955	2.01735	1.37907e-08	2.12905e-07	6:149883374-149898102:-	RAET1E	24;GO:0002682,biological_process regulation of immune system process;GO:0003674,molecular_function molecular_function;GO:0005102,molecular_function signaling receptor binding;GO:0005488,molecular_function binding;GO:0005515,molecular_function protein binding;GO:0005575,cellular_component cellular_component;GO:0005576,cellular_component extracellular region;GO:0005623,cellular_component cell;GO:00…	RAET1; retinoic acid early transcript 1; K07987	retinoic acid early transcript 1E [Source:HGNC Symbol%3BAcc:HGNC:16793]
ENSG00000183111	0.42	0.49	1.84	1.54	-1.93914	1.19342	1.43305e-08	2.2095e-07	5:149551946-149634968:+	ARHGEF37	NA	NA	Rho guanine nucleotide exchange factor 37 [Source:HGNC Symbol%3BAcc:HGNC:34430]
ENSG00000185022	3.04	3.66	10.74	9.41	-1.64383	1.7802	1.49969e-08	2.30925e-07	22:38200766-38216511:+	MAFF	99;GO:0000003,biological_process reproduction;GO:0001701,biological_process in utero embryonic development;GO:0005575,cellular_component cellular_component;GO:0005622,cellular_component intracellular;GO:0005623,cellular_component cell;GO:0005634,cellular_component nucleus;GO:0005654,cellular_component nucleoplasm;GO:0006139,biological_process nucleobase-containing compound metabolic process;GO:00…	NA	MAF bZIP transcription factor F [Source:HGNC Symbol%3BAcc:HGNC:6780]
ENSG00000134516	0.13	0.1	0.54	0.45	-2.17556	0.874263	1.55153e-08	2.38289e-07	5:169637246-170083382:+	DOCK2	186;GO:0001766,biological_process membrane raft polarization;GO:0001767,biological_process establishment of lymphocyte polarity;GO:0001768,biological_process establishment of T cell polarity;GO:0001771,biological_process immunological synapse formation;GO:0001773,biological_process myeloid dendritic cell activation;GO:0001775,biological_process cell activation;GO:0002252,biological_process immune…	DOCK2; dedicator of cytokinesis protein 2; K12367	dedicator of cytokinesis 2 [Source:HGNC Symbol%3BAcc:HGNC:2988]
ENSG00000115718	0.87	0.98	2.69	3.18	-1.72285	1.57514	1.58202e-08	2.42658e-07	2:127418426-127429246:+	PROC	106;GO:0002376,biological_process immune system process;GO:0003674,molecular_function molecular_function;GO:0003824,molecular_function catalytic activity;GO:0004175,molecular_function endopeptidase activity;GO:0004252,molecular_function serine-type endopeptidase activity;GO:0005575,cellular_component cellular_component;GO:0005576,cellular_component extracellular region;GO:0005615,cellular_compone…	PROC; protein C (activated) [EC:3.4.21.69]; K01344	protein C%2C inactivator of coagulation factors Va and VIIIa [Source:HGNC Symbol%3BAcc:HGNC:9451]
ENSG00000168874	1.41	1.21	4.29	4.17	-1.76245	1.47497	1.60779e-08	2.46292e-07	2:85751343-85788066:+	ATOH8	10;GO:0005575,cellular_component cellular_component;GO:0005622,cellular_component intracellular;GO:0005623,cellular_component cell;GO:0005634,cellular_component nucleus;GO:0043226,cellular_component organelle;GO:0043227,cellular_component membrane-bounded organelle;GO:0043229,cellular_component intracellular organelle;GO:0043231,cellular_component intracellular membrane-bounded organelle;GO:00444…	NA	atonal bHLH transcription factor 8 [Source:HGNC Symbol%3BAcc:HGNC:24126]
ENSG00000136770	5.12	5.12	11.28	9.02	-1.05376	3.68612	2.05376e-08	3.09028e-07	10:21756536-22003769:-	DNAJC1	107;GO:0001671,molecular_function ATPase activator activity;GO:0003674,molecular_function molecular_function;GO:0005488,molecular_function binding;GO:0005515,molecular_function protein binding;GO:0005575,cellular_component cellular_component;GO:0005622,cellular_component intracellular;GO:0005623,cellular_component cell;GO:0005634,cellular_component nucleus;GO:0005635,cellular_component nuclear en…	DNAJC1; DnaJ homolog subfamily C member 1; K09521	DnaJ heat shock protein family (Hsp40) member C1 [Source:HGNC Symbol%3BAcc:HGNC:20090]
ENSG00000197893	1.28	1.32	2.69	2.46	-1.05348	3.35775	2.20956e-08	3.29633e-07	10:113588715-113664127:-	NRAP	42;GO:0003674,molecular_function molecular_function;GO:0003779,molecular_function actin binding;GO:0005488,molecular_function binding;GO:0005515,molecular_function protein binding;GO:0005575,cellular_component cellular_component;GO:0005622,cellular_component intracellular;GO:0005623,cellular_component cell;GO:0005737,cellular_component cytoplasm;GO:0005911,cellular_component cell-cell junction;GO…	NA	nebulin related anchoring protein [Source:HGNC Symbol%3BAcc:HGNC:7988]
ENSG00000170571	1.02	0.95	3.79	3.32	-1.91588	1.22603	2.27701e-08	3.3918e-07	5:50396191-50443248:-	EMB	8;GO:0005575,cellular_component cellular_component;GO:0007155,biological_process cell adhesion;GO:0008150,biological_process biological_process;GO:0009987,biological_process cellular process;GO:0016020,cellular_component membrane;GO:0022610,biological_process biological adhesion;GO:0044699,biological_process biological_process;GO:0044763,biological_process cellular process	NA	embigin [Source:HGNC Symbol%3BAcc:HGNC:30465]
XLOC_011938	0.33	0.27	2.69	3.83	-3.44833	-0.170526	2.28183e-08	3.39472e-07	15:84170242-84170678:+	XLOC_011938	NA	NA	NA
XLOC_036583	0.06	0.06	0.39	0.39	-2.72507	0.252539	2.36418e-08	3.51283e-07	9:72263224-72268016:+	XLOC_036583	NA	NA	NA
ENSG00000178078	0.87	0.75	2.51	2.92	-1.81668	1.36554	2.41782e-08	3.58805e-07	19:4324042-4342786:-	STAP2	14;GO:0005575,cellular_component cellular_component;GO:0005622,cellular_component intracellular;GO:0005623,cellular_component cell;GO:0005634,cellular_component nucleus;GO:0005737,cellular_component cytoplasm;GO:0005886,cellular_component plasma membrane;GO:0016020,cellular_component membrane;GO:0043226,cellular_component organelle;GO:0043227,cellular_component membrane-bounded organelle;GO:00432…	NA	signal transducing adaptor family member 2 [Source:HGNC Symbol%3BAcc:HGNC:30430]
ENSG00000088854	2.15	1.67	4.98	3.64	-1.24625	3.4761	2.50314e-08	3.70079e-07	20:3249304-3407625:-	C20orf194	NA	NA	chromosome 20 open reading frame 194 [Source:HGNC Symbol%3BAcc:HGNC:17721]
ENSG00000196371	0.04	0.04	0.82	0.74	-4.175	-0.375644	2.54775e-08	3.76205e-07	11:94543839-94549898:+	FUT4	72;GO:0000139,cellular_component Golgi membrane;GO:0003674,molecular_function molecular_function;GO:0003824,molecular_function catalytic activity;GO:0005575,cellular_component cellular_component;GO:0005622,cellular_component intracellular;GO:0005623,cellular_component cell;GO:0005737,cellular_component cytoplasm;GO:0005794,cellular_component Golgi apparatus;GO:0005795,cellular_component Golgi sta…	FUT4; galactoside alpha-1,3-fucosyltransferase 4 [EC:2.4.1.-]; K07632	fucosyltransferase 4 [Source:HGNC Symbol%3BAcc:HGNC:4015]
ENSG00000110841	2.03	1.85	4.77	3.6	-1.17488	3.37608	3.01727e-08	4.41146e-07	12:27523430-27695564:+	PPFIBP1	12;GO:0005575,cellular_component cellular_component;GO:0005623,cellular_component cell;GO:0005886,cellular_component plasma membrane;GO:0007155,biological_process cell adhesion;GO:0008150,biological_process biological_process;GO:0009987,biological_process cellular process;GO:0016020,cellular_component membrane;GO:0022610,biological_process biological adhesion;GO:0044464,cellular_component cell pa…	NA	PPFIA binding protein 1 [Source:HGNC Symbol%3BAcc:HGNC:9249]
ENSG00000154556	0.72	1.16	2.46	2.05	-1.31518	2.95013	3.20943e-08	4.68087e-07	4:185585443-185956652:-	SORBS2	53;GO:0003674,molecular_function molecular_function;GO:0005198,molecular_function structural molecule activity;GO:0005200,molecular_function structural constituent of cytoskeleton;GO:0005488,molecular_function binding;GO:0005515,molecular_function protein binding;GO:0005575,cellular_component cellular_component;GO:0005622,cellular_component intracellular;GO:0005623,cellular_component cell;GO:0005…	NA	sorbin and SH3 domain containing 2 [Source:HGNC Symbol%3BAcc:HGNC:24098]
ENSG00000125730	0.17	0.13	0.73	0.51	-2.12472	1.02619	3.90881e-08	5.66611e-07	19:6677703-6730562:-	C3	223;GO:0001664,molecular_function G protein-coupled receptor binding;GO:0001796,biological_process regulation of type IIa hypersensitivity;GO:0001798,biological_process positive regulation of type IIa hypersensitivity;GO:0001817,biological_process regulation of cytokine production;GO:0001819,biological_process positive regulation of cytokine production;GO:0001932,biological_process regulation of …	C3; complement component 3; K03990	complement C3 [Source:HGNC Symbol%3BAcc:HGNC:1318]
ENSG00000160190	4.07	4.6	8.15	8.72	-1.02454	3.37479	4.45457e-08	6.41026e-07	21:42496007-42581440:+	SLC37A1	2;GO:0005575,cellular_component cellular_component;GO:0016020,cellular_component membrane	NA	solute carrier family 37 member 1 [Source:HGNC Symbol%3BAcc:HGNC:11024]
ENSG00000205560	4.16	3.32	6.95	7.52	-1.02312	3.72061	4.62077e-08	6.62533e-07	22:50568860-50578465:-	CPT1B	110;GO:0003333,biological_process amino acid transmembrane transport;GO:0003674,molecular_function molecular_function;GO:0003824,molecular_function catalytic activity;GO:0004095,molecular_function carnitine O-palmitoyltransferase activity;GO:0005575,cellular_component cellular_component;GO:0005622,cellular_component intracellular;GO:0005623,cellular_component cell;GO:0005737,cellular_component cy…	CPT1A; carnitine O-palmitoyltransferase 1, liver isoform [EC:2.3.1.21]; K08765; CPT1B; carnitine O-palmitoyltransferase 1, muscle isoform [EC:2.3.1.21]; K19523	carnitine palmitoyltransferase 1B [Source:HGNC Symbol%3BAcc:HGNC:2329]
ENSG00000148677	1.64	2.31	5.03	6.59	-1.60543	1.94677	4.64588e-08	6.65331e-07	10:90912095-90921276:-	ANKRD1	285;GO:0000122,biological_process negative regulation of transcription by RNA polymerase II;GO:0000988,molecular_function obsolete transcription factor activity, protein binding;GO:0000989,molecular_function obsolete transcription factor activity, transcription factor binding;GO:0001076,molecular_function obsolete transcription factor activity, RNA polymerase II transcription factor binding;GO:00…	NA	ankyrin repeat domain 1 [Source:HGNC Symbol%3BAcc:HGNC:15819]
ENSG00000155657	0.02	0.02	0.06	0.05	-1.43476	2.12491	4.84644e-08	6.91549e-07	2:178525988-178830802:-	TTN	264;GO:0000070,biological_process mitotic sister chromatid segregation;GO:0000228,cellular_component nuclear chromosome;GO:0000278,biological_process mitotic cell cycle;GO:0000280,biological_process nuclear division;GO:0000793,cellular_component condensed chromosome;GO:0000794,cellular_component condensed nuclear chromosome;GO:0000819,biological_process sister chromatid segregation;GO:0001701,bio…	TTN; titin [EC:2.7.11.1]; K12567	titin [Source:HGNC Symbol%3BAcc:HGNC:12403]
ENSG00000173575	0.95	0.94	2.12	1.78	-1.10564	3.14323	5.17452e-08	7.34832e-07	15:92900188-93028005:+	CHD2	150;GO:0002376,biological_process immune system process;GO:0002520,biological_process immune system development;GO:0003674,molecular_function molecular_function;GO:0003676,molecular_function nucleic acid binding;GO:0003677,molecular_function DNA binding;GO:0003678,molecular_function DNA helicase activity;GO:0003824,molecular_function catalytic activity;GO:0004003,molecular_function ATP-dependent …	NA	chromodomain helicase DNA binding protein 2 [Source:HGNC Symbol%3BAcc:HGNC:1917]
ENSG00000101311	1.41	1.29	3.19	3.35	-1.34508	2.26577	5.18955e-08	7.36086e-07	20:6074844-6123544:-	FERMT1	56;GO:0001667,biological_process ameboidal-type cell migration;GO:0001726,cellular_component ruffle;GO:0005575,cellular_component cellular_component;GO:0005622,cellular_component intracellular;GO:0005623,cellular_component cell;GO:0005737,cellular_component cytoplasm;GO:0005829,cellular_component cytosol;GO:0005856,cellular_component cytoskeleton;GO:0005886,cellular_component plasma membrane;GO:0…	NA	fermitin family member 1 [Source:HGNC Symbol%3BAcc:HGNC:15889]
ENSG00000150782	0.49	0.3	2.49	3.34	-2.9332	0.102982	5.21681e-08	7.39069e-07	11:112143250-112164117:-	IL18	344;GO:0000165,biological_process MAPK cascade;GO:0000302,biological_process response to reactive oxygen species;GO:0001503,biological_process ossification;GO:0001525,biological_process angiogenesis;GO:0001568,biological_process blood vessel development;GO:0001649,biological_process osteoblast differentiation;GO:0001666,biological_process response to hypoxia;GO:0001775,biological_process cell act…	IL18, IL1F4; interleukin 18; K05482	interleukin 18 [Source:HGNC Symbol%3BAcc:HGNC:5986]
XLOC_010764	0.05	0.08	0.93	0.71	-3.60868	-0.376431	5.25705e-08	7.43882e-07	14:105079946-105082286:+	XLOC_010764	44;GO:0001558,biological_process regulation of cell growth;GO:0002669,biological_process positive regulation of T cell anergy;GO:0004842,molecular_function ubiquitin-protein transferase activity;GO:0005576,cellular_component extracellular region;GO:0005654,cellular_component nucleoplasm;GO:0005737,cellular_component cytoplasm;GO:0005829,cellular_component cytosol;GO:0005886,cellular_component pla…	ITCH, AIP4; E3 ubiquitin-protein ligase Itchy [EC:2.3.2.26]; K05632	NA
ENSG00000102760	0.17	0.14	2.5	3.36	-4.13487	-0.407485	5.44534e-08	7.69609e-07	13:41457558-41470882:+	RGCC	274;GO:0000079,biological_process regulation of cyclin-dependent protein serine/threonine kinase activity;GO:0001100,biological_process negative regulation of exit from mitosis;GO:0001666,biological_process response to hypoxia;GO:0001775,biological_process cell activation;GO:0001816,biological_process cytokine production;GO:0001817,biological_process regulation of cytokine production;GO:0001818,b…	NA	regulator of cell cycle [Source:HGNC Symbol%3BAcc:HGNC:20369]
ENSG00000158966	0.7	1.26	2.52	2.39	-1.37341	2.68744	5.65946e-08	7.98919e-07	1:64470791-64693058:+	CACHD1	2;GO:0005575,cellular_component cellular_component;GO:0016020,cellular_component membrane	NA	cache domain containing 1 [Source:HGNC Symbol%3BAcc:HGNC:29314]
ENSG00000219435	0.83	0.58	4.81	3.11	-2.55364	0.597277	5.70589e-08	8.03682e-07	11:64300390-64304770:+	CATSPERZ	17;GO:0000003,biological_process reproduction;GO:0005575,cellular_component cellular_component;GO:0005622,cellular_component intracellular;GO:0005623,cellular_component cell;GO:0005737,cellular_component cytoplasm;GO:0007049,biological_process cell cycle;GO:0007126,biological_process meiotic cell cycle;GO:0007140,biological_process male meiotic nuclear division;GO:0008150,biological_process biolo…	NA	catsper channel auxiliary subunit zeta [Source:HGNC Symbol%3BAcc:HGNC:19231]
ENSG00000111110	0.79	1.02	2.73	2.75	-1.646	1.54878	5.89622e-08	8.26446e-07	12:62643981-62935037:-	PPM1H	NA	NA	protein phosphatase%2C Mg2+/Mn2+ dependent 1H [Source:HGNC Symbol%3BAcc:HGNC:18583]
ENSG00000187049	4.96	4.84	11.59	14.93	-1.501	2.05884	5.90468e-08	8.26655e-07	11:61391686-61398863:+	TMEM216	56;GO:0000902,biological_process cell morphogenesis;GO:0005575,cellular_component cellular_component;GO:0005622,cellular_component intracellular;GO:0005623,cellular_component cell;GO:0005815,cellular_component microtubule organizing center;GO:0005856,cellular_component cytoskeleton;GO:0005929,cellular_component cilium;GO:0005932,cellular_component ciliary basal body;GO:0006996,biological_process …	NA	transmembrane protein 216 [Source:HGNC Symbol%3BAcc:HGNC:25018]
ENSG00000182749	3.44	3.93	9.02	7.55	-1.23041	2.6679	6.55976e-08	9.10847e-07	1:25861209-25871253:-	PAQR7	6;GO:0005575,cellular_component cellular_component;GO:0005623,cellular_component cell;GO:0005886,cellular_component plasma membrane;GO:0016020,cellular_component membrane;GO:0044464,cellular_component cell part;GO:0071944,cellular_component cell periphery	NA	progestin and adipoQ receptor family member 7 [Source:HGNC Symbol%3BAcc:HGNC:23146]
ENSG00000165905	0.26	0.1	1.05	0.87	-2.50903	0.463058	7.09281e-08	9.8142e-07	11:45921620-45929096:+	LARGE2	29;GO:0000139,cellular_component Golgi membrane;GO:0005575,cellular_component cellular_component;GO:0005622,cellular_component intracellular;GO:0005623,cellular_component cell;GO:0005737,cellular_component cytoplasm;GO:0005794,cellular_component Golgi apparatus;GO:0008150,biological_process biological_process;GO:0009987,biological_process cellular process;GO:0012505,cellular_component endomembran…	LARGE; glycosyltransferase-like protein LARGE [EC:2.4.2.- 2.4.1.-]; K09668	LARGE xylosyl- and glucuronyltransferase 2 [Source:HGNC Symbol%3BAcc:HGNC:16522]
ENSG00000103978	4.77	5.11	11.37	8.34	-1.0616	3.74091	7.5923e-08	1.04566e-06	15:42210451-42273663:-	TMEM87A	2;GO:0005575,cellular_component cellular_component;GO:0016020,cellular_component membrane	NA	transmembrane protein 87A [Source:HGNC Symbol%3BAcc:HGNC:24522]
ENSG00000150672	1.89	1.86	4.24	3.31	-1.07869	3.41061	8.16113e-08	1.11752e-06	11:83455011-85627922:-	DLG2	92;GO:0003008,biological_process system process;GO:0003674,molecular_function molecular_function;GO:0003824,molecular_function catalytic activity;GO:0004385,molecular_function guanylate kinase activity;GO:0005575,cellular_component cellular_component;GO:0005622,cellular_component intracellular;GO:0005623,cellular_component cell;GO:0005856,cellular_component cytoskeleton;GO:0005886,cellular_compon…	DLG2; discs large protein 2; K12075	discs large MAGUK scaffold protein 2 [Source:HGNC Symbol%3BAcc:HGNC:2901]
ENSG00000109756	2.03	1.99	4.7	3.32	-1.06089	3.98968	8.19026e-08	1.12022e-06	4:159104177-159360169:+	RAPGEF2	94;GO:0000165,biological_process MAPK cascade;GO:0003674,molecular_function molecular_function;GO:0004871,molecular_function obsolete signal transducer activity;GO:0005083,molecular_function GTPase regulator activity;GO:0005085,molecular_function guanyl-nucleotide exchange factor activity;GO:0005088,molecular_function Ras guanyl-nucleotide exchange factor activity;GO:0005096,molecular_function GT…	RAPGEF2, PDZGEF1; Rap guanine nucleotide exchange factor 2; K08018	Rap guanine nucleotide exchange factor 2 [Source:HGNC Symbol%3BAcc:HGNC:16854]
ENSG00000203867	0.47	0.51	1.31	1.36	-1.51501	1.79413	9.84877e-08	1.33172e-06	10:110644396-110839469:+	RBM20	50;GO:0003674,molecular_function molecular_function;GO:0003676,molecular_function nucleic acid binding;GO:0003723,molecular_function RNA binding;GO:0005488,molecular_function binding;GO:0005575,cellular_component cellular_component;GO:0005622,cellular_component intracellular;GO:0005623,cellular_component cell;GO:0005634,cellular_component nucleus;GO:0007275,biological_process multicellular organi…	NA	RNA binding motif protein 20 [Source:HGNC Symbol%3BAcc:HGNC:27424]
ENSG00000139211	2.83	2.35	5.68	5.58	-1.19438	2.71367	1.06319e-07	1.42947e-06	12:47075706-47079951:-	AMIGO2	39;GO:0005575,cellular_component cellular_component;GO:0005622,cellular_component intracellular;GO:0005623,cellular_component cell;GO:0005634,cellular_component nucleus;GO:0005886,cellular_component plasma membrane;GO:0005887,cellular_component integral component of plasma membrane;GO:0007155,biological_process cell adhesion;GO:0007156,biological_process homophilic cell adhesion via plasma membra…	NA	adhesion molecule with Ig like domain 2 [Source:HGNC Symbol%3BAcc:HGNC:24073]
ENSG00000137801	0.31	0.57	1.45	1.25	-1.66968	1.70454	1.09609e-07	1.47037e-06	15:39581078-39599466:+	THBS1	459;GO:0000187,biological_process activation of MAPK activity;GO:0001501,biological_process skeletal system development;GO:0001525,biological_process angiogenesis;GO:0001568,biological_process blood vessel development;GO:0001666,biological_process response to hypoxia;GO:0001775,biological_process cell activation;GO:0001786,molecular_function phosphatidylserine binding;GO:0001817,biological_proces…	THBS1; thrombospondin 1; K16857	thrombospondin 1 [Source:HGNC Symbol%3BAcc:HGNC:11785]
ENSG00000090339	1.48	1.75	4.62	3.61	-1.40706	2.23263	1.11575e-07	1.49131e-06	19:10270834-10286615:+	ICAM1	274;GO:0000003,biological_process reproduction;GO:0001101,biological_process response to acid chemical;GO:0001541,biological_process ovarian follicle development;GO:0001666,biological_process response to hypoxia;GO:0001678,biological_process cellular glucose homeostasis;GO:0001772,cellular_component immunological synapse;GO:0001775,biological_process cell activation;GO:0001910,biological_process …	ICAM1, CD54; intercellular adhesion molecule 1; K06490	intercellular adhesion molecule 1 [Source:HGNC Symbol%3BAcc:HGNC:5344]
ENSG00000184792	1.33	1.01	2.49	2.93	-1.29099	2.62724	1.11673e-07	1.49131e-06	22:30693781-30907824:+	OSBP2	11;GO:0003674,molecular_function molecular_function;GO:0005488,molecular_function binding;GO:0005496,molecular_function steroid binding;GO:0005575,cellular_component cellular_component;GO:0008289,molecular_function lipid binding;GO:0015485,molecular_function cholesterol binding;GO:0016020,cellular_component membrane;GO:0032934,molecular_function sterol binding;GO:0036094,molecular_function small …	NA	oxysterol binding protein 2 [Source:HGNC Symbol%3BAcc:HGNC:8504]
ENSG00000138606	0.25	0.38	1.2	1.39	-2.07332	0.789633	1.12714e-07	1.50354e-06	15:45167213-45201175:-	SHF	9;GO:0008150,biological_process biological_process;GO:0022603,biological_process regulation of anatomical structure morphogenesis;GO:0050789,biological_process regulation of biological process;GO:0050793,biological_process regulation of developmental process;GO:0051239,biological_process regulation of multicellular organismal process;GO:0065007,biological_process biological regulation;GO:0090175,…	NA	Src homology 2 domain containing F [Source:HGNC Symbol%3BAcc:HGNC:25116]
ENSG00000164050	0.96	1.33	2.07	2.86	-1.16648	3.5533	1.13497e-07	1.51227e-06	3:48403853-48430051:-	PLXNB1	170;GO:0000902,biological_process cell morphogenesis;GO:0000904,biological_process cell morphogenesis involved in differentiation;GO:0001501,biological_process skeletal system development;GO:0001503,biological_process ossification;GO:0002116,cellular_component semaphorin receptor complex;GO:0003674,molecular_function molecular_function;GO:0004871,molecular_function obsolete signal transducer acti…	PLXNB; plexin B; K06821	plexin B1 [Source:HGNC Symbol%3BAcc:HGNC:9103]
ENSG00000119865	3.15	3.68	10.31	7.98	-1.48035	2.03894	1.14013e-07	1.51744e-06	2:68284170-68320051:-	CNRIP1	NA	NA	cannabinoid receptor interacting protein 1 [Source:HGNC Symbol%3BAcc:HGNC:24546]
ENSG00000170837	0.38	0.83	2.2	2.77	-2.05545	0.896969	1.22545e-07	1.62735e-06	3:71754049-71756496:+	GPR27	28;GO:0003674,molecular_function molecular_function;GO:0004871,molecular_function obsolete signal transducer activity;GO:0004872,molecular_function signaling receptor activity;GO:0004888,molecular_function transmembrane signaling receptor activity;GO:0004930,molecular_function G protein-coupled receptor activity;GO:0005575,cellular_component cellular_component;GO:0005623,cellular_component cell;G…	NA	G protein-coupled receptor 27 [Source:HGNC Symbol%3BAcc:HGNC:4482]
ENSG00000080561	0.16	0	0.69	0.69	-3.23491	-0.063316	1.26875e-07	1.68202e-06	X:107825754-107927193:+	MID2	17;GO:0005575,cellular_component cellular_component;GO:0005622,cellular_component intracellular;GO:0005623,cellular_component cell;GO:0005737,cellular_component cytoplasm;GO:0005813,cellular_component centrosome;GO:0005815,cellular_component microtubule organizing center;GO:0005856,cellular_component cytoskeleton;GO:0015630,cellular_component microtubule cytoskeleton;GO:0043226,cellular_component…	NA	midline 2 [Source:HGNC Symbol%3BAcc:HGNC:7096]
XLOC_019823	0.66	0.85	2.11	3.78	-2.00589	1.53499	1.36993e-07	1.80508e-06	19:47237802-47244272:-	XLOC_019823	6;GO:0003677,molecular_function DNA binding;GO:0005634,cellular_component nucleus;GO:0006351,biological_process transcription, DNA-templated;GO:0006355,biological_process regulation of transcription, DNA-templated;GO:0016021,cellular_component integral component of membrane;GO:0046872,molecular_function metal ion binding	NA	NA
ENSG00000067445	0.06	0	0.33	0.3	-3.40456	-0.196769	1.50835e-07	1.9765e-06	X:54920461-54931431:+	TRO	50;GO:0000003,biological_process reproduction;GO:0001558,biological_process regulation of cell growth;GO:0005575,cellular_component cellular_component;GO:0005622,cellular_component intracellular;GO:0005623,cellular_component cell;GO:0005634,cellular_component nucleus;GO:0005737,cellular_component cytoplasm;GO:0005886,cellular_component plasma membrane;GO:0005887,cellular_component integral compon…	NA	trophinin [Source:HGNC Symbol%3BAcc:HGNC:12326]
ENSG00000175445	0.1	0.08	1.18	0.76	-3.44753	-0.170687	1.52512e-07	1.99628e-06	8:19901716-19967258:+	LPL	120;GO:0003674,molecular_function molecular_function;GO:0003824,molecular_function catalytic activity;GO:0004465,molecular_function lipoprotein lipase activity;GO:0004620,molecular_function phospholipase activity;GO:0004806,molecular_function triglyceride lipase activity;GO:0005488,molecular_function binding;GO:0005539,molecular_function glycosaminoglycan binding;GO:0005575,cellular_component cel…	LPL; lipoprotein lipase [EC:3.1.1.34]; K01059	lipoprotein lipase [Source:HGNC Symbol%3BAcc:HGNC:6677]
ENSG00000196159	0.18	0.16	0.53	0.37	-1.47676	2.25702	1.55687e-07	2.03112e-06	4:125316398-125492932:+	FAT4	2;GO:0005575,cellular_component cellular_component;GO:0016020,cellular_component membrane	FAT4; protocadherin Fat 4; K16669	FAT atypical cadherin 4 [Source:HGNC Symbol%3BAcc:HGNC:23109]
ENSG00000130940	0.39	0.58	1.21	1.18	-1.35301	2.25557	1.62305e-07	2.1105e-06	1:10636603-10796650:-	CASZ1	11;GO:0005575,cellular_component cellular_component;GO:0005622,cellular_component intracellular;GO:0005623,cellular_component cell;GO:0005634,cellular_component nucleus;GO:0005737,cellular_component cytoplasm;GO:0043226,cellular_component organelle;GO:0043227,cellular_component membrane-bounded organelle;GO:0043229,cellular_component intracellular organelle;GO:0043231,cellular_component intracell…	NA	castor zinc finger 1 [Source:HGNC Symbol%3BAcc:HGNC:26002]
ENSG00000243749	4.77	3.52	11.73	10.77	-1.51756	1.87958	1.69679e-07	2.20156e-06	1:34981534-34985353:-	TMEM35B	2;GO:0005575,cellular_component cellular_component;GO:0016020,cellular_component membrane	NA	transmembrane protein 35B [Source:HGNC Symbol%3BAcc:HGNC:40021]
ENSG00000204271	4	3.37	7.9	7.7	-1.15493	2.69791	2.05489e-07	2.60916e-06	X:56818297-56995827:-	SPIN3	NA	NA	spindlin family member 3 [Source:HGNC Symbol%3BAcc:HGNC:27272]
ENSG00000120833	0.92	0.88	3.93	2.76	-1.95423	1.06008	2.13424e-07	2.70413e-06	12:93569813-93583487:+	SOCS2	145;GO:0000003,biological_process reproduction;GO:0001558,biological_process regulation of cell growth;GO:0003674,molecular_function molecular_function;GO:0005070,molecular_function SH3/SH2 adaptor activity;GO:0005102,molecular_function signaling receptor binding;GO:0005126,molecular_function cytokine receptor binding;GO:0005131,molecular_function growth hormone receptor binding;GO:0005148,molecu…	SOCS2, CIS2; suppressor of cytokine signaling 2; K04695	suppressor of cytokine signaling 2 [Source:HGNC Symbol%3BAcc:HGNC:19382]
ENSG00000101115	0.16	0.13	0.59	0.81	-2.34402	0.530531	2.66977e-07	3.32585e-06	20:51782330-51802520:-	SALL4	258;GO:0000003,biological_process reproduction;GO:0000122,biological_process negative regulation of transcription by RNA polymerase II;GO:0000785,cellular_component chromatin;GO:0000792,cellular_component heterochromatin;GO:0000975,molecular_function transcription regulatory region DNA binding;GO:0000976,molecular_function transcription regulatory region sequence-specific DNA binding;GO:0000977,m…	NA	spalt like transcription factor 4 [Source:HGNC Symbol%3BAcc:HGNC:15924]
ENSG00000108515	6.25	3.93	10.63	11.1	-1.16665	3.49451	2.80286e-07	3.48071e-06	17:4948091-4957131:+	ENO3	66;GO:0003674,molecular_function molecular_function;GO:0003824,molecular_function catalytic activity;GO:0004634,molecular_function phosphopyruvate hydratase activity;GO:0005488,molecular_function binding;GO:0005515,molecular_function protein binding;GO:0005575,cellular_component cellular_component;GO:0005622,cellular_component intracellular;GO:0005623,cellular_component cell;GO:0005737,cellular_c…	ENO, eno; enolase [EC:4.2.1.11]; K01689	enolase 3 [Source:HGNC Symbol%3BAcc:HGNC:3354]
ENSG00000179528	1.81	2.15	5.07	6.07	-1.54819	1.62983	2.82571e-07	3.50542e-06	2:74497516-74503316:-	LBX2	10;GO:0005575,cellular_component cellular_component;GO:0005622,cellular_component intracellular;GO:0005623,cellular_component cell;GO:0005634,cellular_component nucleus;GO:0043226,cellular_component organelle;GO:0043227,cellular_component membrane-bounded organelle;GO:0043229,cellular_component intracellular organelle;GO:0043231,cellular_component intracellular membrane-bounded organelle;GO:00444…	NA	ladybird homeobox 2 [Source:HGNC Symbol%3BAcc:HGNC:15525]
XLOC_038182	0.09	0.04	0.66	0.89	-3.60505	-0.375556	3.20676e-07	3.94924e-06	KI270744.1:78630-80683:+	XLOC_038182	10;GO:0005634,cellular_component nucleus;GO:0005730,cellular_component nucleolus;GO:0005737,cellular_component cytoplasm;GO:0005874,cellular_component microtubule;GO:0006351,biological_process transcription, DNA-templated;GO:0006355,biological_process regulation of transcription, DNA-templated;GO:0030317,biological_process flagellated sperm motility;GO:0036126,cellular_component sperm flagellum;G…	TEKT4; tektin-4; K18631	NA
ENSG00000108370	0.41	0.31	1.12	1.7	-2.04297	0.964799	3.26535e-07	4.01307e-06	17:65100811-65227703:+	RGS9	82;GO:0003674,molecular_function molecular_function;GO:0005096,molecular_function GTPase activator activity;GO:0005488,molecular_function binding;GO:0005515,molecular_function protein binding;GO:0005575,cellular_component cellular_component;GO:0005622,cellular_component intracellular;GO:0005623,cellular_component cell;GO:0005634,cellular_component nucleus;GO:0005737,cellular_component cytoplasm;G…	RGS9; regulator of G-protein signaling 9; K13765	regulator of G protein signaling 9 [Source:HGNC Symbol%3BAcc:HGNC:10004]
ENSG00000005243	5.59	6.6	14.99	11.47	-1.1791	2.76703	4.05568e-07	4.90816e-06	17:48026166-48038030:-	COPZ2	58;GO:0000139,cellular_component Golgi membrane;GO:0005575,cellular_component cellular_component;GO:0005622,cellular_component intracellular;GO:0005623,cellular_component cell;GO:0005737,cellular_component cytoplasm;GO:0005794,cellular_component Golgi apparatus;GO:0005798,cellular_component Golgi-associated vesicle;GO:0005801,cellular_component cis-Golgi network;GO:0006810,biological_process tran…	NA	coatomer protein complex subunit zeta 2 [Source:HGNC Symbol%3BAcc:HGNC:19356]
ENSG00000101460	0.34	1.4	4.96	4.16	-2.35932	0.32873	4.15828e-07	5.01188e-06	20:34546853-34560345:+	MAP1LC3A	64;GO:0000045,biological_process autophagosome assembly;GO:0000421,cellular_component autophagosome membrane;GO:0000422,biological_process autophagy of mitochondrion;GO:0003674,molecular_function molecular_function;GO:0005488,molecular_function binding;GO:0005543,molecular_function phospholipid binding;GO:0005575,cellular_component cellular_component;GO:0005622,cellular_component intracellular;GO…	MAP1LC; microtubule-associated protein 1 light chain; K10435	microtubule associated protein 1 light chain 3 alpha [Source:HGNC Symbol%3BAcc:HGNC:6838]
ENSG00000078596	0.63	0.74	3.23	2.55	-2.11684	0.610718	4.21359e-07	5.06826e-06	X:79360383-79367667:-	ITM2A	2;GO:0005575,cellular_component cellular_component;GO:0016020,cellular_component membrane	NA	integral membrane protein 2A [Source:HGNC Symbol%3BAcc:HGNC:6173]
ENSG00000126803	2.5	3.04	5.07	6.08	-1.0696	3.02717	4.23016e-07	5.08304e-06	14:64535904-64546173:+	HSPA2	151;GO:0000003,biological_process reproduction;GO:0000079,biological_process regulation of cyclin-dependent protein serine/threonine kinase activity;GO:0000086,biological_process G2/M transition of mitotic cell cycle;GO:0000228,cellular_component nuclear chromosome;GO:0000278,biological_process mitotic cell cycle;GO:0000793,cellular_component condensed chromosome;GO:0000794,cellular_component con…	HSPA1s; heat shock 70kDa protein 1/2/6/8; K03283	heat shock protein family A (Hsp70) member 2 [Source:HGNC Symbol%3BAcc:HGNC:5235]
ENSG00000166839	0.17	0.42	1.31	1.32	-2.16737	0.560466	4.24336e-07	5.09375e-06	15:64911901-64958700:+	ANKDD1A	NA	NA	ankyrin repeat and death domain containing 1A [Source:HGNC Symbol%3BAcc:HGNC:28002]
ENSG00000105997	1.83	2.24	4.35	5.17	-1.28509	2.2155	4.56882e-07	5.44589e-06	7:27106183-27152581:-	HOXA3	70;GO:0001501,biological_process skeletal system development;GO:0001525,biological_process angiogenesis;GO:0001568,biological_process blood vessel development;GO:0001944,biological_process vasculature development;GO:0001974,biological_process blood vessel remodeling;GO:0002376,biological_process immune system process;GO:0002520,biological_process immune system development;GO:0003002,biological_pr…	NA	homeobox A3 [Source:HGNC Symbol%3BAcc:HGNC:5104]
ENSG00000121410	2.86	2.52	6.31	5.12	-1.15622	2.75282	4.65103e-07	5.53276e-06	19:58345177-58353499:-	A1BG	2;GO:0005575,cellular_component cellular_component;GO:0005576,cellular_component extracellular region	NA	alpha-1-B glycoprotein [Source:HGNC Symbol%3BAcc:HGNC:5]
ENSG00000173281	0.42	0.54	2.98	1.94	-2.38503	0.460151	4.92579e-07	5.8304e-06	8:9136254-9151574:-	PPP1R3B	71;GO:0000164,cellular_component protein phosphatase type 1 complex;GO:0003674,molecular_function molecular_function;GO:0005488,molecular_function binding;GO:0005515,molecular_function protein binding;GO:0005575,cellular_component cellular_component;GO:0005622,cellular_component intracellular;GO:0005623,cellular_component cell;GO:0005737,cellular_component cytoplasm;GO:0005975,biological_process …	PPP1R3; protein phosphatase 1 regulatory subunit 3A/B/C/D/E; K07189	protein phosphatase 1 regulatory subunit 3B [Source:HGNC Symbol%3BAcc:HGNC:14942]
XLOC_038985	1.05	1.08	3.23	3.18	-1.65052	1.20301	4.95947e-07	5.86442e-06	X:1310482-1312268:-	XLOC_038985	4;GO:0004181,molecular_function metallocarboxypeptidase activity;GO:0005829,cellular_component cytosol;GO:0008270,molecular_function zinc ion binding;GO:0035610,biological_process protein side chain deglutamylation	NA	NA
ENSG00000138449	0.42	0.65	1.93	1.62	-1.77499	1.06867	4.97619e-07	5.87834e-06	2:189560578-189583758:-	SLC40A1	104;GO:0000041,biological_process transition metal ion transport;GO:0001776,biological_process leukocyte homeostasis;GO:0002260,biological_process lymphocyte homeostasis;GO:0002376,biological_process immune system process;GO:0002520,biological_process immune system development;GO:0003158,biological_process endothelium development;GO:0003674,molecular_function molecular_function;GO:0005215,molecul…	SLC40A1, FPN1; solute carrier family 40 (iron-regulated transporter), member 1; K14685	solute carrier family 40 member 1 [Source:HGNC Symbol%3BAcc:HGNC:10909]
ENSG00000125845	0.48	0.44	2.32	1.69	-2.1774	0.658713	5.12393e-07	6.02291e-06	20:6767663-6780280:+	BMP2	454;GO:0000003,biological_process reproduction;GO:0000122,biological_process negative regulation of transcription by RNA polymerase II;GO:0000902,biological_process cell morphogenesis;GO:0000904,biological_process cell morphogenesis involved in differentiation;GO:0001501,biological_process skeletal system development;GO:0001503,biological_process ossification;GO:0001649,biological_process osteobl…	BMP4; bone morphogenetic protein 4; K04662	bone morphogenetic protein 2 [Source:HGNC Symbol%3BAcc:HGNC:1069]
ENSG00000140543	3.18	2.57	5.61	6.1	-1.09972	2.90235	5.25824e-07	6.16247e-06	15:88494439-88546675:-	DET1	10;GO:0005575,cellular_component cellular_component;GO:0005622,cellular_component intracellular;GO:0005623,cellular_component cell;GO:0005634,cellular_component nucleus;GO:0043226,cellular_component organelle;GO:0043227,cellular_component membrane-bounded organelle;GO:0043229,cellular_component intracellular organelle;GO:0043231,cellular_component intracellular membrane-bounded organelle;GO:00444…	DET1; de-etiolated-1; K10571	de-etiolated homolog 1 (Arabidopsis) [Source:HGNC Symbol%3BAcc:HGNC:25477]
XLOC_011407	0.21	0.18	0.72	0.55	-1.77892	1.17236	5.33013e-07	6.24056e-06	15:20362899-20368092:+	XLOC_011407	NA	NA	NA
ENSG00000146166	0.12	0.23	1.1	0.91	-2.49981	0.209439	5.3502e-07	6.25172e-06	6:63275950-63319977:-	LGSN	NA	NA	lengsin%2C lens protein with glutamine synthetase domain [Source:HGNC Symbol%3BAcc:HGNC:21016]
ENSG00000165899	0.04	0.02	0.17	0.25	-2.98998	-0.0394447	5.80278e-07	6.7606e-06	12:80209452-80379090:+	OTOGL	2;GO:0005575,cellular_component cellular_component;GO:0005576,cellular_component extracellular region	NA	otogelin like [Source:HGNC Symbol%3BAcc:HGNC:26901]
ENSG00000135298	0.14	0.1	0.59	0.43	-2.17388	0.659409	5.89952e-07	6.86658e-06	6:68635366-69389511:+	ADGRB3	31;GO:0003674,molecular_function molecular_function;GO:0004871,molecular_function obsolete signal transducer activity;GO:0004872,molecular_function signaling receptor activity;GO:0004888,molecular_function transmembrane signaling receptor activity;GO:0004930,molecular_function G protein-coupled receptor activity;GO:0005575,cellular_component cellular_component;GO:0005623,cellular_component cell;G…	NA	adhesion G protein-coupled receptor B3 [Source:HGNC Symbol%3BAcc:HGNC:945]
ENSG00000163945	1.55	1.53	3.24	2.75	-1.02967	3.0357	6.82387e-07	7.85771e-06	4:1347265-1395992:+	UVSSA	129;GO:0000993,molecular_function RNA polymerase II complex binding;GO:0001098,molecular_function basal transcription machinery binding;GO:0001099,molecular_function basal RNA polymerase II transcription machinery binding;GO:0001932,biological_process regulation of protein phosphorylation;GO:0001933,biological_process negative regulation of protein phosphorylation;GO:0003674,molecular_function mo…	NA	UV stimulated scaffold protein A [Source:HGNC Symbol%3BAcc:HGNC:29304]
ENSG00000095539	2.32	1.89	4.3	3.81	-1.01994	3.1971	7.69388e-07	8.81678e-06	10:100969517-100985871:+	SEMA4G	6;GO:0005575,cellular_component cellular_component;GO:0005623,cellular_component cell;GO:0005886,cellular_component plasma membrane;GO:0016020,cellular_component membrane;GO:0044464,cellular_component cell part;GO:0071944,cellular_component cell periphery	SEMA4, CD100; semaphorin 4; K06521	semaphorin 4G [Source:HGNC Symbol%3BAcc:HGNC:10735]
ENSG00000189410	0.27	0.48	1.56	1.63	-2.09455	0.510588	7.78119e-07	8.89108e-06	1:20719731-20732837:-	SH2D5	NA	NA	SH2 domain containing 5 [Source:HGNC Symbol%3BAcc:HGNC:28819]
ENSG00000140416	3.25	3.98	6.35	7.8	-1.03067	3.14705	8.07972e-07	9.20561e-06	15:63042631-63071915:+	TPM1	408;GO:0000001,biological_process mitochondrion inheritance;GO:0000003,biological_process reproduction;GO:0000011,biological_process vacuole inheritance;GO:0000142,cellular_component cellular bud neck contractile ring;GO:0000302,biological_process response to reactive oxygen species;GO:0000578,biological_process embryonic axis specification;GO:0000746,biological_process conjugation;GO:0000747,bio…	TPM1; tropomyosin 1; K10373; TPM2; tropomyosin 2; K10374; TPM3; tropomyosin 3; K09290; TPM4; tropomyosin 4; K10375	tropomyosin 1 [Source:HGNC Symbol%3BAcc:HGNC:12010]
ENSG00000179361	2.21	1.66	4.55	4.12	-1.23897	2.4307	8.36298e-07	9.48284e-06	15:74541176-74598131:+	ARID3B	16;GO:0003674,molecular_function molecular_function;GO:0003676,molecular_function nucleic acid binding;GO:0003677,molecular_function DNA binding;GO:0005488,molecular_function binding;GO:0005575,cellular_component cellular_component;GO:0005622,cellular_component intracellular;GO:0005623,cellular_component cell;GO:0005634,cellular_component nucleus;GO:0043226,cellular_component organelle;GO:0043227…	NA	AT-rich interaction domain 3B [Source:HGNC Symbol%3BAcc:HGNC:14350]
ENSG00000134470	2.08	1.79	3.71	4.74	-1.1966	2.6444	8.57466e-07	9.71358e-06	10:5943638-5978187:-	IL15RA	124;GO:0000139,cellular_component Golgi membrane;GO:0002682,biological_process regulation of immune system process;GO:0002684,biological_process positive regulation of immune system process;GO:0002694,biological_process regulation of leukocyte activation;GO:0002696,biological_process positive regulation of leukocyte activation;GO:0003674,molecular_function molecular_function;GO:0004871,molecular_…	IL15RA, CD215; interleukin 15 receptor alpha; K05074	interleukin 15 receptor subunit alpha [Source:HGNC Symbol%3BAcc:HGNC:5978]
ENSG00000132561	0.12	0.08	0.71	0.44	-2.60922	0.168745	8.88813e-07	1.00591e-05	8:97868839-98036716:+	MATN2	5;GO:0005575,cellular_component cellular_component;GO:0005576,cellular_component extracellular region;GO:0005578,cellular_component extracellular matrix;GO:0031012,cellular_component extracellular matrix;GO:0044421,cellular_component extracellular region part	NA	matrilin 2 [Source:HGNC Symbol%3BAcc:HGNC:6908]
ENSG00000276547	0.05	0.14	0.78	0.47	-2.65268	0.188091	9.66052e-07	1.08711e-05	5:141397986-141512979:+	PCDHGB5	14;GO:0005575,cellular_component cellular_component;GO:0005623,cellular_component cell;GO:0005886,cellular_component plasma membrane;GO:0007155,biological_process cell adhesion;GO:0008150,biological_process biological_process;GO:0009987,biological_process cellular process;GO:0016020,cellular_component membrane;GO:0016337,biological_process cell-cell adhesion;GO:0016339,biological_process calcium-…	NA	protocadherin gamma subfamily B%2C 5 [Source:HGNC Symbol%3BAcc:HGNC:8712]
ENSG00000018236	2.5	2.35	5.41	3.95	-1.01444	3.52765	9.83166e-07	1.1048e-05	12:40692441-41072418:+	CNTN1	101;GO:0000902,biological_process cell morphogenesis;GO:0000904,biological_process cell morphogenesis involved in differentiation;GO:0001948,molecular_function protein binding;GO:0002028,biological_process regulation of sodium ion transport;GO:0003674,molecular_function molecular_function;GO:0005488,molecular_function binding;GO:0005515,molecular_function protein binding;GO:0005575,cellular_compo…	CNTN1; contactin 1; K06759	contactin 1 [Source:HGNC Symbol%3BAcc:HGNC:2171]
ENSG00000187498	1.38	0.87	2.22	2.68	-1.19754	3.18787	1.0357e-06	1.15345e-05	13:110148962-110307149:-	COL4A1	111;GO:0000902,biological_process cell morphogenesis;GO:0000904,biological_process cell morphogenesis involved in differentiation;GO:0001101,biological_process response to acid chemical;GO:0003674,molecular_function molecular_function;GO:0005488,molecular_function binding;GO:0005515,molecular_function protein binding;GO:0005575,cellular_component cellular_component;GO:0005576,cellular_component e…	COL4A; collagen type IV alpha; K06237	collagen type IV alpha 1 chain [Source:HGNC Symbol%3BAcc:HGNC:2202]
XLOC_030776	0.59	0.82	1.87	1.99	-1.49918	1.50483	1.05653e-06	1.17555e-05	6:2851185-2853251:+	XLOC_030776	NA	NA	NA
ENSG00000189362	2.23	1.4	4.85	4.32	-1.42123	2.03828	1.12577e-06	1.24675e-05	2:190504341-190534722:-	NEMP2	2;GO:0005575,cellular_component cellular_component;GO:0016020,cellular_component membrane	NA	nuclear envelope integral membrane protein 2 [Source:HGNC Symbol%3BAcc:HGNC:33700]
XLOC_028825	0.2	0.19	0.92	0.52	-1.94203	1.24676	1.19068e-06	1.30766e-05	4:188076964-188081932:-	XLOC_028825	5;GO:0003677,molecular_function DNA binding;GO:0005634,cellular_component nucleus;GO:0006351,biological_process transcription, DNA-templated;GO:0006355,biological_process regulation of transcription, DNA-templated;GO:0046872,molecular_function metal ion binding	NA	NA
ENSG00000170425	4.87	5.79	9.47	11.34	-1.0259	2.99965	1.37592e-06	1.49451e-05	17:15944916-15975746:+	ADORA2B	256;GO:0000165,biological_process MAPK cascade;GO:0000187,biological_process activation of MAPK activity;GO:0001609,molecular_function G protein-coupled adenosine receptor activity;GO:0001817,biological_process regulation of cytokine production;GO:0001819,biological_process positive regulation of cytokine production;GO:0001932,biological_process regulation of protein phosphorylation;GO:0001934,bi…	ADORA2B; adenosine receptor A2b; K04267	adenosine A2b receptor [Source:HGNC Symbol%3BAcc:HGNC:264]
ENSG00000155850	1.03	1.03	2.36	2.41	-1.27918	1.96539	1.44437e-06	1.56171e-05	5:149960736-149993455:+	SLC26A2	40;GO:0001503,biological_process ossification;GO:0003674,molecular_function molecular_function;GO:0005215,molecular_function transporter activity;GO:0005575,cellular_component cellular_component;GO:0005623,cellular_component cell;GO:0005886,cellular_component plasma membrane;GO:0005887,cellular_component integral component of plasma membrane;GO:0006810,biological_process transport;GO:0006811,biol…	NA	solute carrier family 26 member 2 [Source:HGNC Symbol%3BAcc:HGNC:10994]
XLOC_018938	1.02	0.9	2.05	2.35	-1.26517	2.10954	1.49041e-06	1.60856e-05	19:57301056-57303715:+	XLOC_018938	NA	NA	NA
ENSG00000176809	0.33	0.39	0.92	0.87	-1.36494	1.71226	1.49234e-06	1.60917e-05	17:64854311-64919480:-	LRRC37A3	7;GO:0005575,cellular_component cellular_component;GO:0005622,cellular_component intracellular;GO:0005623,cellular_component cell;GO:0005737,cellular_component cytoplasm;GO:0016020,cellular_component membrane;GO:0044424,cellular_component intracellular part;GO:0044464,cellular_component cell part	NA	leucine rich repeat containing 37 member A3 [Source:HGNC Symbol%3BAcc:HGNC:32427]
ENSG00000183023	0.21	0.21	0.71	0.85	-1.92699	0.688253	1.53706e-06	1.64693e-05	2:40097269-40611053:-	SLC8A1	294;GO:0000302,biological_process response to reactive oxygen species;GO:0001666,biological_process response to hypoxia;GO:0001701,biological_process in utero embryonic development;GO:0001890,biological_process placenta development;GO:0001892,biological_process embryonic placenta development;GO:0002026,biological_process regulation of the force of heart contraction;GO:0002027,biological_process r…	SLC8A, NCX; solute carrier family 8 (sodium/calcium exchanger); K05849	solute carrier family 8 member A1 [Source:HGNC Symbol%3BAcc:HGNC:11068]
ENSG00000069702	0.11	0.2	1.01	0.57	-2.39058	0.459399	1.54464e-06	1.65356e-05	1:91680342-91906335:-	TGFBR3	326;GO:0000902,biological_process cell morphogenesis;GO:0000904,biological_process cell morphogenesis involved in differentiation;GO:0001568,biological_process blood vessel development;GO:0001570,biological_process vasculogenesis;GO:0001666,biological_process response to hypoxia;GO:0001701,biological_process in utero embryonic development;GO:0001824,biological_process blastocyst development;GO:00…	NA	transforming growth factor beta receptor 3 [Source:HGNC Symbol%3BAcc:HGNC:11774]
ENSG00000144115	0.63	0.37	2.24	1.48	-1.99148	0.990147	1.56992e-06	1.67568e-05	2:88170294-88186636:+	THNSL2	60;GO:0003674,molecular_function molecular_function;GO:0005488,molecular_function binding;GO:0005575,cellular_component cellular_component;GO:0005576,cellular_component extracellular region;GO:0006082,biological_process organic acid metabolic process;GO:0006520,biological_process cellular amino acid metabolic process;GO:0006629,biological_process lipid metabolic process;GO:0006631,biological_proc…	NA	threonine synthase like 2 [Source:HGNC Symbol%3BAcc:HGNC:25602]
ENSG00000176046	13.74	12.3	28.43	24.32	-1.08846	2.69613	1.64323e-06	1.74494e-05	16:28532707-28539174:-	NUPR1	137;GO:0000003,biological_process reproduction;GO:0002526,biological_process acute inflammatory response;GO:0003006,biological_process developmental process involved in reproduction;GO:0003674,molecular_function molecular_function;GO:0003682,molecular_function chromatin binding;GO:0005488,molecular_function binding;GO:0005575,cellular_component cellular_component;GO:0005622,cellular_component int…	NUPR1, COM1; nuclear protein, 1; K15626	nuclear protein 1%2C transcriptional regulator [Source:HGNC Symbol%3BAcc:HGNC:29990]
XLOC_033878	1.38	1.56	4.05	3.15	-1.35157	1.971	1.64635e-06	1.74563e-05	7:8345214-8346714:-	XLOC_033878	NA	NA	NA
ENSG00000132849	0.27	0.42	0.91	0.8	-1.37419	1.8719	1.69011e-06	1.78832e-05	1:61742476-62178675:+	PATJ	44;GO:0005575,cellular_component cellular_component;GO:0005622,cellular_component intracellular;GO:0005623,cellular_component cell;GO:0005737,cellular_component cytoplasm;GO:0005886,cellular_component plasma membrane;GO:0005911,cellular_component cell-cell junction;GO:0005923,cellular_component bicellular tight junction;GO:0007043,biological_process cell-cell junction assembly;GO:0007154,biologic…	INADL, PATJ; InaD-like protein; K06092	PATJ%2C crumbs cell polarity complex component [Source:HGNC Symbol%3BAcc:HGNC:28881]
ENSG00000158023	0.14	0.17	0.53	0.69	-2.02754	0.545296	1.73834e-06	1.83771e-05	12:121917861-122003927:+	WDR66	NA	NA	WD repeat domain 66 [Source:HGNC Symbol%3BAcc:HGNC:28506]
ENSG00000165821	0.45	0.23	0.95	1.25	-1.78877	1.32002	1.87752e-06	1.97605e-05	14:21521080-21537216:-	SALL2	65;GO:0000122,biological_process negative regulation of transcription by RNA polymerase II;GO:0001071,molecular_function DNA-binding transcription factor activity;GO:0003674,molecular_function molecular_function;GO:0003676,molecular_function nucleic acid binding;GO:0003677,molecular_function DNA binding;GO:0003700,molecular_function DNA-binding transcription factor activity;GO:0005488,molecular_f…	NA	spalt like transcription factor 2 [Source:HGNC Symbol%3BAcc:HGNC:10526]
ENSG00000173531	0.72	0.48	1.68	1.69	-1.56535	1.37509	2.0862e-06	2.18407e-05	3:49683946-49689501:-	MST1	30;GO:0000003,biological_process reproduction;GO:0005575,cellular_component cellular_component;GO:0005576,cellular_component extracellular region;GO:0006928,biological_process movement of cell or subcellular component;GO:0007275,biological_process multicellular organism development;GO:0007276,biological_process gamete generation;GO:0007283,biological_process spermatogenesis;GO:0007565,biological_…	NA	macrophage stimulating 1 [Source:HGNC Symbol%3BAcc:HGNC:7380]
ENSG00000162426	1.31	1.54	3.38	2.72	-1.15735	2.42871	2.25793e-06	2.34936e-05	1:8317825-8344167:+	SLC45A1	29;GO:0003674,molecular_function molecular_function;GO:0005215,molecular_function transporter activity;GO:0005355,molecular_function glucose transmembrane transporter activity;GO:0005575,cellular_component cellular_component;GO:0006810,biological_process transport;GO:0008150,biological_process biological_process;GO:0008643,biological_process carbohydrate transport;GO:0008645,biological_process he…	NA	solute carrier family 45 member 1 [Source:HGNC Symbol%3BAcc:HGNC:17939]
ENSG00000166924	0.14	0.05	0.57	0.58	-2.70833	-0.064793	2.32145e-06	2.41122e-05	7:100483926-100494799:+	NYAP1	42;GO:0000902,biological_process cell morphogenesis;GO:0007154,biological_process cell communication;GO:0007165,biological_process signal transduction;GO:0007275,biological_process multicellular organism development;GO:0007399,biological_process nervous system development;GO:0008150,biological_process biological_process;GO:0009653,biological_process anatomical structure morphogenesis;GO:0009987,b…	NA	neuronal tyrosine phosphorylated phosphoinositide-3-kinase adaptor 1 [Source:HGNC Symbol%3BAcc:HGNC:22009]
ENSG00000165474	0	0.43	1.62	1.84	-2.88588	-0.347409	2.37638e-06	2.46182e-05	13:20187469-20192898:-	GJB2	79;GO:0000003,biological_process reproduction;GO:0003006,biological_process developmental process involved in reproduction;GO:0003008,biological_process system process;GO:0003674,molecular_function molecular_function;GO:0005215,molecular_function transporter activity;GO:0005243,molecular_function gap junction channel activity;GO:0005575,cellular_component cellular_component;GO:0005622,cellular_co…	NA	gap junction protein beta 2 [Source:HGNC Symbol%3BAcc:HGNC:4284]
ENSG00000256525	3.29	3.33	5.83	7.01	-1.02177	2.85109	2.38746e-06	2.46898e-05	17:64477784-64497036:-	POLG2	71;GO:0000229,cellular_component cytoplasmic chromosome;GO:0000262,cellular_component mitochondrial chromosome;GO:0003674,molecular_function molecular_function;GO:0003676,molecular_function nucleic acid binding;GO:0003677,molecular_function DNA binding;GO:0003697,molecular_function single-stranded DNA binding;GO:0003824,molecular_function catalytic activity;GO:0003887,molecular_function DNA-direc…	NA	DNA polymerase gamma 2%2C accessory subunit [Source:HGNC Symbol%3BAcc:HGNC:9180]
ENSG00000177943	1.31	1.05	2.31	2.36	-1.05334	2.73104	2.3946e-06	2.47421e-05	9:136850942-136860799:+	MAMDC4	13;GO:0005575,cellular_component cellular_component;GO:0005622,cellular_component intracellular;GO:0005623,cellular_component cell;GO:0005737,cellular_component cytoplasm;GO:0005768,cellular_component endosome;GO:0016020,cellular_component membrane;GO:0043226,cellular_component organelle;GO:0043227,cellular_component membrane-bounded organelle;GO:0043229,cellular_component intracellular organelle…	NA	MAM domain containing 4 [Source:HGNC Symbol%3BAcc:HGNC:24083]
XLOC_027556	1.12	1.04	2.22	2.05	-1.05261	2.64916	2.39897e-06	2.47657e-05	4:13988749-14004041:+	XLOC_027556	1;GO:0005654,cellular_component nucleoplasm	NA	NA
ENSG00000179715	1.71	0.9	3.4	3.85	-1.56346	1.72031	2.59693e-06	2.64869e-05	12:47079602-47236662:+	PCED1B	NA	NA	PC-esterase domain containing 1B [Source:HGNC Symbol%3BAcc:HGNC:28255]
XLOC_024632	4.19	4.35	8.3	8.22	-1.01518	2.68552	2.74913e-06	2.78716e-05	22:30248217-30249263:+	XLOC_024632	NA	NA	NA
ENSG00000151718	1.02	1.37	2.8	2.14	-1.10785	2.82725	2.77381e-06	2.80978e-05	4:183099292-183320777:+	WWC2	NA	NA	WW and C2 domain containing 2 [Source:HGNC Symbol%3BAcc:HGNC:24148]
ENSG00000174099	6.69	3.47	10.71	14.51	-1.38625	2.97336	2.90399e-06	2.93414e-05	12:65278642-65488244:+	MSRB3	38;GO:0003674,molecular_function molecular_function;GO:0003824,molecular_function catalytic activity;GO:0005488,molecular_function binding;GO:0005575,cellular_component cellular_component;GO:0005622,cellular_component intracellular;GO:0005623,cellular_component cell;GO:0005737,cellular_component cytoplasm;GO:0005739,cellular_component mitochondrion;GO:0005783,cellular_component endoplasmic reticu…	NA	methionine sulfoxide reductase B3 [Source:HGNC Symbol%3BAcc:HGNC:27375]
ENSG00000134253	1.23	1.65	3.7	2.92	-1.2588	2.14398	2.9644e-06	2.98506e-05	1:117111059-117122587:-	TRIM45	11;GO:0005575,cellular_component cellular_component;GO:0005622,cellular_component intracellular;GO:0005623,cellular_component cell;GO:0005634,cellular_component nucleus;GO:0005737,cellular_component cytoplasm;GO:0043226,cellular_component organelle;GO:0043227,cellular_component membrane-bounded organelle;GO:0043229,cellular_component intracellular organelle;GO:0043231,cellular_component intracell…	NA	tripartite motif containing 45 [Source:HGNC Symbol%3BAcc:HGNC:19018]
ENSG00000177721	4.92	4.52	9.85	10.51	-1.17813	2.15287	2.96695e-06	2.98506e-05	5:43039080-43043170:-	ANXA2R	NA	NA	annexin A2 receptor [Source:HGNC Symbol%3BAcc:HGNC:33463]
ENSG00000101017	6.37	5.14	10.74	11.21	-1.0038	2.91414	3.22633e-06	3.22144e-05	20:46118271-46129863:+	CD40	290;GO:0000018,biological_process regulation of DNA recombination;GO:0001775,biological_process cell activation;GO:0001817,biological_process regulation of cytokine production;GO:0001819,biological_process positive regulation of cytokine production;GO:0001932,biological_process regulation of protein phosphorylation;GO:0001934,biological_process positive regulation of protein phosphorylation;GO:00…	TNFRSF5, CD40; tumor necrosis factor receptor superfamily member 5; K03160	CD40 molecule [Source:HGNC Symbol%3BAcc:HGNC:11919]
ENSG00000104147	5.7	5.93	11.11	11.59	-1.02877	2.59566	3.36999e-06	3.34799e-05	15:41309267-41332621:-	OIP5	74;GO:0000775,cellular_component chromosome, centromeric region;GO:0000785,cellular_component chromatin;GO:0005575,cellular_component cellular_component;GO:0005622,cellular_component intracellular;GO:0005623,cellular_component cell;GO:0005634,cellular_component nucleus;GO:0005654,cellular_component nucleoplasm;GO:0005694,cellular_component chromosome;GO:0006139,biological_process nucleobase-conta…	NA	Opa interacting protein 5 [Source:HGNC Symbol%3BAcc:HGNC:20300]
ENSG00000162458	0.21	0.22	0.92	1.38	-2.46362	0.0553578	3.37657e-06	3.35172e-05	1:15756606-15786594:+	FBLIM1	54;GO:0001725,cellular_component stress fiber;GO:0003674,molecular_function molecular_function;GO:0005488,molecular_function binding;GO:0005515,molecular_function protein binding;GO:0005575,cellular_component cellular_component;GO:0005622,cellular_component intracellular;GO:0005623,cellular_component cell;GO:0005737,cellular_component cytoplasm;GO:0005829,cellular_component cytosol;GO:0005856,cel…	NA	filamin binding LIM protein 1 [Source:HGNC Symbol%3BAcc:HGNC:24686]
ENSG00000163257	2.64	2.78	7.32	6.09	-1.3677	1.66795	3.53847e-06	3.50896e-05	4:17800654-17810758:-	DCAF16	26;GO:0000151,cellular_component ubiquitin ligase complex;GO:0005575,cellular_component cellular_component;GO:0005622,cellular_component intracellular;GO:0005623,cellular_component cell;GO:0006464,biological_process cellular protein modification process;GO:0008150,biological_process biological_process;GO:0008152,biological_process metabolic process;GO:0009987,biological_process cellular process;G…	NA	DDB1 and CUL4 associated factor 16 [Source:HGNC Symbol%3BAcc:HGNC:25987]
ENSG00000141639	1.42	1.73	3.11	3.4	-1.10674	2.3535	3.75253e-06	3.69097e-05	18:50560077-50731824:+	MAPK4	64;GO:0000165,biological_process MAPK cascade;GO:0003674,molecular_function molecular_function;GO:0003824,molecular_function catalytic activity;GO:0004672,molecular_function protein kinase activity;GO:0004674,molecular_function protein serine/threonine kinase activity;GO:0004702,molecular_function obsolete signal transducer, downstream of receptor, with serine/threonine kinase activity;GO:0004707…	MAPK4_6; mitogen-activated protein kinase 4/6 [EC:2.7.11.24]; K06855	mitogen-activated protein kinase 4 [Source:HGNC Symbol%3BAcc:HGNC:6878]
XLOC_037436	0.46	0.05	1.64	1.27	-2.64243	0.0581775	3.79488e-06	3.72953e-05	9:72261793-72262889:-	XLOC_037436	NA	NA	NA
ENSG00000111837	0.18	0.15	0.79	0.76	-2.31365	0.0785532	4.07145e-06	3.98814e-05	6:10762722-10838555:-	MAK	113;GO:0000003,biological_process reproduction;GO:0000166,molecular_function nucleotide binding;GO:0000988,molecular_function obsolete transcription factor activity, protein binding;GO:0000989,molecular_function obsolete transcription factor activity, transcription factor binding;GO:0001750,cellular_component photoreceptor outer segment;GO:0001882,molecular_function nucleoside binding;GO:0001883,…	NA	male germ cell associated kinase [Source:HGNC Symbol%3BAcc:HGNC:6816]
ENSG00000137691	0.58	0.48	2.09	2.19	-2.07341	0.330992	4.18405e-06	4.0749e-05	11:102047442-102084560:+	C11orf70	NA	NA	chromosome 11 open reading frame 70 [Source:HGNC Symbol%3BAcc:HGNC:28188]
ENSG00000145217	1.01	1.35	2.66	2.52	-1.18998	2.0985	4.20031e-06	4.08738e-05	4:979072-993440:-	SLC26A1	47;GO:0003674,molecular_function molecular_function;GO:0005215,molecular_function transporter activity;GO:0005310,molecular_function dicarboxylic acid transmembrane transporter activity;GO:0005342,molecular_function organic acid transmembrane transporter activity;GO:0005575,cellular_component cellular_component;GO:0005623,cellular_component cell;GO:0005886,cellular_component plasma membrane;GO:00…	NA	solute carrier family 26 member 1 [Source:HGNC Symbol%3BAcc:HGNC:10993]
ENSG00000181458	2.37	2.2	4.89	6.11	-1.33384	1.81501	4.3326e-06	4.20578e-05	3:100492618-100577444:+	TMEM45A	12;GO:0005575,cellular_component cellular_component;GO:0005623,cellular_component cell;GO:0005886,cellular_component plasma membrane;GO:0005887,cellular_component integral component of plasma membrane;GO:0016020,cellular_component membrane;GO:0016021,cellular_component integral component of membrane;GO:0031224,cellular_component intrinsic component of membrane;GO:0031226,cellular_component intrin…	NA	transmembrane protein 45A [Source:HGNC Symbol%3BAcc:HGNC:25480]
ENSG00000175556	2.07	1.83	4.02	3.42	-1.00271	2.82527	4.62763e-06	4.47753e-05	X:118974613-119018355:+	LONRF3	NA	NA	LON peptidase N-terminal domain and ring finger 3 [Source:HGNC Symbol%3BAcc:HGNC:21152]
ENSG00000154153	0.8	1.07	3.88	2.05	-1.72049	1.62994	4.84531e-06	4.65778e-05	5:16473037-16617058:-	RETREG1	22;GO:0003008,biological_process system process;GO:0005575,cellular_component cellular_component;GO:0005622,cellular_component intracellular;GO:0005623,cellular_component cell;GO:0005801,cellular_component cis-Golgi network;GO:0007600,biological_process sensory perception;GO:0008150,biological_process biological_process;GO:0016020,cellular_component membrane;GO:0019233,biological_process sensory …	NA	reticulophagy regulator 1 [Source:HGNC Symbol%3BAcc:HGNC:25964]
ENSG00000005073	3.61	4.05	8.14	7.02	-1.04584	2.55788	4.91285e-06	4.70365e-05	7:27181509-27185223:-	HOXA11	162;GO:0001501,biological_process skeletal system development;GO:0001655,biological_process urogenital system development;GO:0001656,biological_process metanephros development;GO:0001657,biological_process ureteric bud development;GO:0001658,biological_process branching involved in ureteric bud morphogenesis;GO:0001704,biological_process formation of primary germ layer;GO:0001707,biological_proce…	NA	homeobox A11 [Source:HGNC Symbol%3BAcc:HGNC:5101]
ENSG00000152953	0.83	1.63	2.94	4.09	-1.55403	1.67303	4.92825e-06	4.7146e-05	4:5051441-5500998:+	STK32B	NA	NA	serine/threonine kinase 32B [Source:HGNC Symbol%3BAcc:HGNC:14217]
ENSG00000135049	0.96	1.45	2.66	2.23	-1.07424	2.84895	4.94867e-06	4.73032e-05	9:85546538-85742029:-	AGTPBP1	119;GO:0001505,biological_process regulation of neurotransmitter levels;GO:0001654,biological_process eye development;GO:0001754,biological_process eye photoreceptor cell differentiation;GO:0003008,biological_process system process;GO:0003674,molecular_function molecular_function;GO:0003824,molecular_function catalytic activity;GO:0004180,molecular_function carboxypeptidase activity;GO:0004181,mo…	NA	ATP/GTP binding protein 1 [Source:HGNC Symbol%3BAcc:HGNC:17258]
ENSG00000138639	0	0.1	0.43	0.44	-3.00829	-0.509993	5.12857e-06	4.87872e-05	4:85475113-86002670:+	ARHGAP24	126;GO:0002009,biological_process morphogenesis of an epithelium;GO:0002011,biological_process morphogenesis of an epithelial sheet;GO:0003674,molecular_function molecular_function;GO:0005083,molecular_function GTPase regulator activity;GO:0005096,molecular_function GTPase activator activity;GO:0005099,molecular_function GTPase activator activity;GO:0005100,molecular_function GTPase activator act…	NA	Rho GTPase activating protein 24 [Source:HGNC Symbol%3BAcc:HGNC:25361]
ENSG00000145506	1.33	1.83	3.67	3.46	-1.22856	1.99873	5.18387e-06	4.92378e-05	5:1008828-1038943:+	NKD2	114;GO:0005575,cellular_component cellular_component;GO:0005622,cellular_component intracellular;GO:0005623,cellular_component cell;GO:0005737,cellular_component cytoplasm;GO:0005886,cellular_component plasma membrane;GO:0006605,biological_process protein targeting;GO:0006612,biological_process protein targeting to membrane;GO:0006810,biological_process transport;GO:0006886,biological_process int…	NKD; naked cuticle; K03213	naked cuticle homolog 2 [Source:HGNC Symbol%3BAcc:HGNC:17046]
ENSG00000171368	5.42	3.28	12.34	8.85	-1.36297	2.33027	5.86826e-06	5.52482e-05	5:659861-693395:-	TPPP	64;GO:0000226,biological_process microtubule cytoskeleton organization;GO:0001578,biological_process microtubule bundle formation;GO:0003674,molecular_function molecular_function;GO:0005488,molecular_function binding;GO:0005515,molecular_function protein binding;GO:0005575,cellular_component cellular_component;GO:0005622,cellular_component intracellular;GO:0005623,cellular_component cell;GO:00056…	NA	tubulin polymerization promoting protein [Source:HGNC Symbol%3BAcc:HGNC:24164]
ENSG00000103852	2.94	2.4	5.47	4.84	-1.02174	2.74137	5.87775e-06	5.52713e-05	15:99136322-99251223:-	TTC23	NA	NA	tetratricopeptide repeat domain 23 [Source:HGNC Symbol%3BAcc:HGNC:25730]
ENSG00000023892	0.26	0.37	1.02	1.25	-1.87186	0.577054	6.03467e-06	5.66353e-05	6:35297851-35321771:+	DEF6	14;GO:0005575,cellular_component cellular_component;GO:0005622,cellular_component intracellular;GO:0005623,cellular_component cell;GO:0005634,cellular_component nucleus;GO:0005737,cellular_component cytoplasm;GO:0005886,cellular_component plasma membrane;GO:0016020,cellular_component membrane;GO:0043226,cellular_component organelle;GO:0043227,cellular_component membrane-bounded organelle;GO:00432…	NA	DEF6%2C guanine nucleotide exchange factor [Source:HGNC Symbol%3BAcc:HGNC:2760]
ENSG00000171757	0.41	0.34	1.63	1.25	-2.01258	0.460245	6.0698e-06	5.6875e-05	3:169793427-169812986:-	LRRC34	NA	NA	leucine rich repeat containing 34 [Source:HGNC Symbol%3BAcc:HGNC:28408]
ENSG00000082497	0.07	0.33	1.55	0.97	-2.61882	-0.146508	6.15353e-06	5.75687e-05	1:210232798-210246631:+	SERTAD4	NA	NA	SERTA domain containing 4 [Source:HGNC Symbol%3BAcc:HGNC:25236]
ENSG00000141527	1.97	1.51	2.97	4.12	-1.10007	3.01713	6.42522e-06	5.98286e-05	17:80169991-80209331:+	CARD14	68;GO:0001932,biological_process regulation of protein phosphorylation;GO:0001934,biological_process positive regulation of protein phosphorylation;GO:0005575,cellular_component cellular_component;GO:0005622,cellular_component intracellular;GO:0005623,cellular_component cell;GO:0005737,cellular_component cytoplasm;GO:0005886,cellular_component plasma membrane;GO:0007154,biological_process cell co…	NA	caspase recruitment domain family member 14 [Source:HGNC Symbol%3BAcc:HGNC:16446]
ENSG00000025039	3.45	1.8	6.37	6.07	-1.32625	2.43586	6.76546e-06	6.27987e-05	6:89364635-89412270:-	RRAGD	58;GO:0000323,cellular_component lytic vacuole;GO:0001101,biological_process response to acid chemical;GO:0005575,cellular_component cellular_component;GO:0005622,cellular_component intracellular;GO:0005623,cellular_component cell;GO:0005634,cellular_component nucleus;GO:0005737,cellular_component cytoplasm;GO:0005764,cellular_component lysosome;GO:0005773,cellular_component vacuole;GO:0008104,bi…	RRAGC_D; Ras-related GTP-binding protein C/D; K16186	Ras related GTP binding D [Source:HGNC Symbol%3BAcc:HGNC:19903]
ENSG00000120217	2.3	2.01	5.14	4.86	-1.28671	1.69178	7.64355e-06	7.00728e-05	9:5450502-5470566:+	CD274	91;GO:0001817,biological_process regulation of cytokine production;GO:0002376,biological_process immune system process;GO:0002682,biological_process regulation of immune system process;GO:0002683,biological_process negative regulation of immune system process;GO:0002684,biological_process positive regulation of immune system process;GO:0002694,biological_process regulation of leukocyte activation…	PDL1, CD274; programmed cell death 1 ligand 1; K06745	CD274 molecule [Source:HGNC Symbol%3BAcc:HGNC:17635]
ENSG00000169116	3.38	3.82	8.51	6.48	-1.12077	2.40585	7.86663e-06	7.18958e-05	4:74933094-75050115:+	PARM1	46;GO:0000139,cellular_component Golgi membrane;GO:0005575,cellular_component cellular_component;GO:0005622,cellular_component intracellular;GO:0005623,cellular_component cell;GO:0005634,cellular_component nucleus;GO:0005737,cellular_component cytoplasm;GO:0005768,cellular_component endosome;GO:0005769,cellular_component early endosome;GO:0005770,cellular_component late endosome;GO:0005794,cellul…	NA	prostate androgen-regulated mucin-like protein 1 [Source:HGNC Symbol%3BAcc:HGNC:24536]
ENSG00000166831	1.14	1.02	3.51	3.53	-1.76874	0.641877	8.26163e-06	7.53344e-05	15:64739891-64775587:-	RBPMS2	NA	NA	RNA binding protein with multiple splicing 2 [Source:HGNC Symbol%3BAcc:HGNC:19098]
ENSG00000162755	0.6	0.38	2.2	1.56	-2.00839	0.46094	9.53519e-06	8.5694e-05	1:161098360-161100346:+	KLHDC9	NA	NA	kelch domain containing 9 [Source:HGNC Symbol%3BAcc:HGNC:28489]
ENSG00000179546	1.7	1.96	3.96	4.29	-1.22981	1.80511	1.01679e-05	9.10353e-05	1:23191894-23194729:-	HTR1D	61;GO:0003008,biological_process system process;GO:0003012,biological_process muscle system process;GO:0003674,molecular_function molecular_function;GO:0004871,molecular_function obsolete signal transducer activity;GO:0004872,molecular_function signaling receptor activity;GO:0004888,molecular_function transmembrane signaling receptor activity;GO:0004930,molecular_function G protein-coupled recept…	HTR1; 5-hydroxytryptamine receptor 1; K04153	5-hydroxytryptamine receptor 1D [Source:HGNC Symbol%3BAcc:HGNC:5289]
ENSG00000109321	0.93	0.95	2.63	2.95	-1.62073	0.871094	1.04072e-05	9.28281e-05	4:74445133-74455009:+	AREG	174;GO:0000003,biological_process reproduction;GO:0000302,biological_process response to reactive oxygen species;GO:0001763,biological_process morphogenesis of a branching structure;GO:0002009,biological_process morphogenesis of an epithelium;GO:0003006,biological_process developmental process involved in reproduction;GO:0003401,biological_process axis elongation;GO:0003674,molecular_function mol…	AREG; amphiregulin; K09782	amphiregulin [Source:HGNC Symbol%3BAcc:HGNC:651]
ENSG00000139835	2.36	2.02	4.32	5.11	-1.17617	2.0687	1.04527e-05	9.30941e-05	13:113324163-113364148:-	GRTP1	NA	NA	growth hormone regulated TBC protein 1 [Source:HGNC Symbol%3BAcc:HGNC:20310]
XLOC_014914	0.74	0.36	1.9	1.62	-1.77457	0.834246	1.06237e-05	9.42631e-05	17:17028373-17036174:+	XLOC_014914	NA	NA	NA
ENSG00000105136	1.06	0.74	2.09	2.39	-1.39526	1.50909	1.12306e-05	9.89824e-05	19:57487710-57496097:+	ZNF419	21;GO:0005575,cellular_component cellular_component;GO:0005622,cellular_component intracellular;GO:0005623,cellular_component cell;GO:0005634,cellular_component nucleus;GO:0005730,cellular_component nucleolus;GO:0005737,cellular_component cytoplasm;GO:0031974,cellular_component membrane-enclosed lumen;GO:0031981,cellular_component nuclear lumen;GO:0043226,cellular_component organelle;GO:0043227,c…	KRAB; KRAB domain-containing zinc finger protein; K09228	zinc finger protein 419 [Source:HGNC Symbol%3BAcc:HGNC:20648]
ENSG00000196793	0.94	0.89	2.46	2.22	-1.42163	1.2335	1.20804e-05	0.000106157	10:43556343-43574618:-	ZNF239	17;GO:0003674,molecular_function molecular_function;GO:0003676,molecular_function nucleic acid binding;GO:0003677,molecular_function DNA binding;GO:0003723,molecular_function RNA binding;GO:0005488,molecular_function binding;GO:0005575,cellular_component cellular_component;GO:0005622,cellular_component intracellular;GO:0005623,cellular_component cell;GO:0005634,cellular_component nucleus;GO:00432…	NA	zinc finger protein 239 [Source:HGNC Symbol%3BAcc:HGNC:13031]
ENSG00000108984	2.57	2.89	5.5	5.74	-1.10031	2.14422	1.22569e-05	0.00010747	17:69414697-69543331:+	MAP2K6	287;GO:0000003,biological_process reproduction;GO:0000165,biological_process MAPK cascade;GO:0000187,biological_process activation of MAPK activity;GO:0000578,biological_process embryonic axis specification;GO:0001932,biological_process regulation of protein phosphorylation;GO:0001934,biological_process positive regulation of protein phosphorylation;GO:0002218,biological_process activation of inn…	MAP2K3, MKK3; mitogen-activated protein kinase kinase 3 [EC:2.7.12.2]; K04432; MAP2K4, MKK4; mitogen-activated protein kinase kinase 4 [EC:2.7.12.2]; K04430; MAP2K6, MKK6; mitogen-activated protein kinase kinase 6 [EC:2.7.12.2]; K04433	mitogen-activated protein kinase kinase 6 [Source:HGNC Symbol%3BAcc:HGNC:6846]
ENSG00000007372	1.21	1.3	2.55	2.86	-1.17405	1.9511	1.23348e-05	0.000108073	11:31784778-31818062:-	PAX6	362;GO:0000228,cellular_component nuclear chromosome;GO:0000785,cellular_component chromatin;GO:0000790,cellular_component nuclear chromatin;GO:0000902,biological_process cell morphogenesis;GO:0000904,biological_process cell morphogenesis involved in differentiation;GO:0000975,molecular_function transcription regulatory region DNA binding;GO:0000976,molecular_function transcription regulatory reg…	PAX6; paired box protein 6; K08031	paired box 6 [Source:HGNC Symbol%3BAcc:HGNC:8620]
ENSG00000160323	0.16	0.08	0.58	0.36	-2.07368	0.513982	1.26171e-05	0.000110221	9:133414357-133459402:+	ADAMTS13	91;GO:0001775,biological_process cell activation;GO:0002376,biological_process immune system process;GO:0003674,molecular_function molecular_function;GO:0003824,molecular_function catalytic activity;GO:0004175,molecular_function endopeptidase activity;GO:0005102,molecular_function signaling receptor binding;GO:0005178,molecular_function integrin binding;GO:0005488,molecular_function binding;GO:00…	NA	ADAM metallopeptidase with thrombospondin type 1 motif 13 [Source:HGNC Symbol%3BAcc:HGNC:1366]
ENSG00000126561	0.42	0.51	1.1	1.48	-1.51926	1.14742	1.27396e-05	0.000111209	17:42287546-42311943:+	STAT5A	570;GO:0000003,biological_process reproduction;GO:0000255,biological_process allantoin metabolic process;GO:0000902,biological_process cell morphogenesis;GO:0000904,biological_process cell morphogenesis involved in differentiation;GO:0000975,molecular_function transcription regulatory region DNA binding;GO:0000976,molecular_function transcription regulatory region sequence-specific DNA binding;GO…
	STAT5A; signal transducer and activator of transcription 5A; K11223; STAT5B; signal transducer and activator of transcription 5B; K11224	signal transducer and activator of transcription 5A [Source:HGNC Symbol%3BAcc:HGNC:11366]								logical_process biological regulation;GO:0065008,biological_process regulation of biological quality;GO:0070013,cellular_component intracellular organelle lumen;GO:0070663,biological_process regulation of leukocyte proliferation;GO:0070665,biological_process positive regulation of leukocyte proliferation;GO:0070666,biological_process regulation of mast cell proliferation;GO:0070668,biological_pro…
ENSG00000148357	0.09	0.07	0.21	0.2	-1.45579	1.22427	1.28945e-05	0.000112232	9:130265881-130434123:+	HMCN2	16;GO:0005575,cellular_component cellular_component;GO:0005576,cellular_component extracellular region;GO:0005578,cellular_component extracellular matrix;GO:0005604,cellular_component basement membrane;GO:0005622,cellular_component intracellular;GO:0005623,cellular_component cell;GO:0005737,cellular_component cytoplasm;GO:0005938,cellular_component cell cortex;GO:0030054,cellular_component cell j…	NA	hemicentin 2 [Source:HGNC Symbol%3BAcc:HGNC:21293]
ENSG00000100558	0.81	0.61	2.08	2.29	-1.70199	0.718369	1.30908e-05	0.000113606	14:67386982-67412200:-	PLEK2	32;GO:0005575,cellular_component cellular_component;GO:0005622,cellular_component intracellular;GO:0005623,cellular_component cell;GO:0005856,cellular_component cytoskeleton;GO:0005886,cellular_component plasma membrane;GO:0006996,biological_process organelle organization;GO:0007010,biological_process cytoskeleton organization;GO:0008150,biological_process biological_process;GO:0009987,biological…	NA	pleckstrin 2 [Source:HGNC Symbol%3BAcc:HGNC:19238]
ENSG00000165215	2.16	1.67	4.27	6.61	-1.57618	1.34581	1.45359e-05	0.00012505	7:73768996-73770270:-	CLDN3	48;GO:0001666,biological_process response to hypoxia;GO:0003674,molecular_function molecular_function;GO:0004871,molecular_function obsolete signal transducer activity;GO:0004872,molecular_function signaling receptor activity;GO:0004888,molecular_function transmembrane signaling receptor activity;GO:0005488,molecular_function binding;GO:0005515,molecular_function protein binding;GO:0005575,cellul…	CLDN; claudin; K06087	claudin 3 [Source:HGNC Symbol%3BAcc:HGNC:2045]
XLOC_037128	0.41	0.33	1.19	1.54	-1.93684	0.406065	1.48973e-05	0.000127882	9:137115774-137117297:+	XLOC_037128	NA	NA	NA
ENSG00000164430	0.36	1.04	2.05	2.2	-1.62624	1.23953	1.55346e-05	0.000133064	6:73413514-73452276:-	MB21D1	91;GO:0002218,biological_process activation of innate immune response;GO:0002230,biological_process positive regulation of defense response to virus by host;GO:0002253,biological_process activation of immune response;GO:0002376,biological_process immune system process;GO:0002682,biological_process regulation of immune system process;GO:0002684,biological_process positive regulation of immune syst…	MB21D1; cyclic GMP-AMP synthase [EC:2.7.7.86]; K17834	Mab-21 domain containing 1 [Source:HGNC Symbol%3BAcc:HGNC:21367]
ENSG00000177468	0.35	0.07	1.35	1.36	-2.78305	-0.407486	1.73871e-05	0.000146938	6:137492201-137494250:-	OLIG3	10;GO:0005575,cellular_component cellular_component;GO:0005622,cellular_component intracellular;GO:0005623,cellular_component cell;GO:0005634,cellular_component nucleus;GO:0043226,cellular_component organelle;GO:0043227,cellular_component membrane-bounded organelle;GO:0043229,cellular_component intracellular organelle;GO:0043231,cellular_component intracellular membrane-bounded organelle;GO:00444…	NA	oligodendrocyte transcription factor 3 [Source:HGNC Symbol%3BAcc:HGNC:18003]
XLOC_005758	0.06	0.08	0.39	0.25	-2.25155	0.0307949	1.73895e-05	0.000146938	11:36477116-36481768:+	XLOC_005758	NA	NA	NA
ENSG00000131480	1.61	1.6	3.47	2.82	-1.03844	2.46081	1.80391e-05	0.000151469	17:42844599-42850707:+	AOC2	80;GO:0003008,biological_process system process;GO:0003674,molecular_function molecular_function;GO:0003824,molecular_function catalytic activity;GO:0005215,molecular_function transporter activity;GO:0005216,molecular_function ion channel activity;GO:0005261,molecular_function cation channel activity;GO:0005488,molecular_function binding;GO:0005507,molecular_function copper ion binding;GO:0005509…	AOC3, AOC2, tynA; primary-amine oxidase [EC:1.4.3.21]; K00276	amine oxidase%2C copper containing 2 [Source:HGNC Symbol%3BAcc:HGNC:549]
ENSG00000146858	1.03	2.59	4.51	5.47	-1.49776	1.6784	1.82494e-05	0.000153115	7:139025705-139036029:-	ZC3HAV1L	NA	NA	zinc finger CCCH-type containing%2C antiviral 1 like [Source:HGNC Symbol%3BAcc:HGNC:22423]
ENSG00000206432	0.73	0.94	2.33	1.79	-1.35637	1.49541	1.90897e-05	0.0001596	18:5882071-5895955:-	TMEM200C	2;GO:0005575,cellular_component cellular_component;GO:0016020,cellular_component membrane	NA	transmembrane protein 200C [Source:HGNC Symbol%3BAcc:HGNC:37208]
ENSG00000151881	4.92	6.17	11.3	10.1	-1.00606	2.44398	1.91287e-05	0.000159702	5:43444251-43483893:-	TMEM267	2;GO:0005575,cellular_component cellular_component;GO:0016020,cellular_component membrane	NA	transmembrane protein 267 [Source:HGNC Symbol%3BAcc:HGNC:26139]
ENSG00000188234	2.29	2.01	4.85	3.54	-1.03398	2.73662	2.04852e-05	0.000169241	10:45825593-45853875:-	AGAP4	235;GO:0000902,biological_process cell morphogenesis;GO:0000904,biological_process cell morphogenesis involved in differentiation;GO:0001709,biological_process cell fate determination;GO:0003674,molecular_function molecular_function;GO:0003824,molecular_function catalytic activity;GO:0003924,molecular_function GTPase activity;GO:0005083,molecular_function GTPase regulator activity;GO:0005096,mole…	AGAP2; Arf-GAP with GTPase, ANK repeat and PH domain-containing protein 2; K17848; AGAP; Arf-GAP with GTPase, ANK repeat and PH domain-containing protein 1/3/4/5/6/9/11; K12491	ArfGAP with GTPase domain%2C ankyrin repeat and PH domain 4 [Source:HGNC Symbol%3BAcc:HGNC:23459]
ENSG00000166073	0.48	0.32	1.18	1.48	-1.81081	0.611604	2.10099e-05	0.000173215	15:39799031-39920892:-	GPR176	42;GO:0003008,biological_process system process;GO:0003674,molecular_function molecular_function;GO:0004871,molecular_function obsolete signal transducer activity;GO:0004872,molecular_function signaling receptor activity;GO:0004888,molecular_function transmembrane signaling receptor activity;GO:0004930,molecular_function G protein-coupled receptor activity;GO:0005575,cellular_component cellular_c…	NA	G protein-coupled receptor 176 [Source:HGNC Symbol%3BAcc:HGNC:32370]
XLOC_029645	0.31	0.13	1.18	1.34	-2.62101	-0.314503	2.14005e-05	0.000176068	5:172715255-172716650:+	XLOC_029645	NA	NA	NA
ENSG00000046653	0	0.38	1.16	1.1	-2.46742	-0.259047	2.16873e-05	0.000178058	X:13771030-13938638:-	GPM6B	78;GO:0001952,biological_process regulation of cell-matrix adhesion;GO:0005575,cellular_component cellular_component;GO:0005623,cellular_component cell;GO:0005886,cellular_component plasma membrane;GO:0007275,biological_process multicellular organism development;GO:0007399,biological_process nervous system development;GO:0008150,biological_process biological_process;GO:0009987,biological_process …	NA	glycoprotein M6B [Source:HGNC Symbol%3BAcc:HGNC:4461]
ENSG00000115525	1.47	1.54	3.23	2.72	-1.05094	2.266	2.17523e-05	0.000178414	2:85837119-85905199:-	ST3GAL5	65;GO:0000139,cellular_component Golgi membrane;GO:0001573,biological_process ganglioside metabolic process;GO:0001574,biological_process ganglioside biosynthetic process;GO:0003674,molecular_function molecular_function;GO:0003824,molecular_function catalytic activity;GO:0004513,molecular_function neolactotetraosylceramide alpha-2,3-sialyltransferase activity;GO:0005575,cellular_component cellula…	SIAT9; lactosylceramide alpha-2,3-sialyltransferase (sialyltransferase 9) [EC:2.4.99.9]; K03370	ST3 beta-galactoside alpha-2%2C3-sialyltransferase 5 [Source:HGNC Symbol%3BAcc:HGNC:10872]
ENSG00000154760	0.16	0.2	0.82	0.54	-1.97982	0.348742	2.22808e-05	0.0001823	17:35435095-35448837:-	SLFN13	28;GO:0000049,molecular_function tRNA binding;GO:0002252,biological_process immune effector process;GO:0002376,biological_process immune system process;GO:0003674,molecular_function molecular_function;GO:0003676,molecular_function nucleic acid binding;GO:0003723,molecular_function RNA binding;GO:0005488,molecular_function binding;GO:0005575,cellular_component cellular_component;GO:0005622,cellula…	NA	schlafen family member 13 [Source:HGNC Symbol%3BAcc:HGNC:26481]
ENSG00000105996	0.57	0.31	1.77	1.41	-1.94225	0.331664	2.23283e-05	0.000182563	7:27100353-27102811:-	HOXA2	159;GO:0000122,biological_process negative regulation of transcription by RNA polymerase II;GO:0000902,biological_process cell morphogenesis;GO:0000904,biological_process cell morphogenesis involved in differentiation;GO:0001071,molecular_function DNA-binding transcription factor activity;GO:0001501,biological_process skeletal system development;GO:0001503,biological_process ossification;GO:00016…	NA	homeobox A2 [Source:HGNC Symbol%3BAcc:HGNC:5103]
ENSG00000137877	0.24	0.18	0.43	0.49	-1.20241	1.92306	2.31355e-05	0.000188385	15:41848143-41894077:-	SPTBN5	80;GO:0000902,biological_process cell morphogenesis;GO:0000904,biological_process cell morphogenesis involved in differentiation;GO:0003674,molecular_function molecular_function;GO:0003779,molecular_function actin binding;GO:0005488,molecular_function binding;GO:0005515,molecular_function protein binding;GO:0005575,cellular_component cellular_component;GO:0005622,cellular_component intracellular;…	NA	spectrin beta%2C non-erythrocytic 5 [Source:HGNC Symbol%3BAcc:HGNC:15680]
ENSG00000119508	0.61	1.5	2.74	2.62	-1.38566	1.94608	2.453e-05	0.000198109	9:99821854-99866891:+	NR4A3	238;GO:0000302,biological_process response to reactive oxygen species;GO:0000902,biological_process cell morphogenesis;GO:0000904,biological_process cell morphogenesis involved in differentiation;GO:0000981,molecular_function DNA-binding transcription factor activity, RNA polymerase II-specific;GO:0000982,molecular_function DNA-binding transcription factor activity, RNA polymerase II-specific;GO:…	NR4A3, NOR1; nuclear receptor subfamily 4 group A member 3; K08559	nuclear receptor subfamily 4 group A member 3 [Source:HGNC Symbol%3BAcc:HGNC:7982]
ENSG00000143994	0.46	0.42	1.39	1.62	-1.82587	0.405334	3.02581e-05	0.000240284	2:27123788-27130812:+	ABHD1	5;GO:0005575,cellular_component cellular_component;GO:0016020,cellular_component membrane;GO:0016021,cellular_component integral component of membrane;GO:0031224,cellular_component intrinsic component of membrane;GO:0044425,cellular_component membrane part	NA	abhydrolase domain containing 1 [Source:HGNC Symbol%3BAcc:HGNC:17553]
ENSG00000172650	1.14	0.93	2.17	2.28	-1.17652	1.80082	3.58604e-05	0.000278805	10:73674284-73698159:-	AGAP5	NA	NA	ArfGAP with GTPase domain%2C ankyrin repeat and PH domain 5 [Source:HGNC Symbol%3BAcc:HGNC:23467]
ENSG00000105982	0.53	0.53	1.83	1.5	-1.69798	0.527642	3.62356e-05	0.000281169	7:156640280-156677130:+	RNF32	14;GO:0005575,cellular_component cellular_component;GO:0005622,cellular_component intracellular;GO:0005623,cellular_component cell;GO:0005737,cellular_component cytoplasm;GO:0005768,cellular_component endosome;GO:0016234,cellular_component inclusion body;GO:0016235,cellular_component aggresome;GO:0043226,cellular_component organelle;GO:0043227,cellular_component membrane-bounded organelle;GO:0043…	NA	ring finger protein 32 [Source:HGNC Symbol%3BAcc:HGNC:17118]
ENSG00000188573	1.5	0.58	2.61	4.01	-1.76548	1.18738	3.72275e-05	0.000287738	5:168529115-168530634:+	FBLL1	20;GO:0005575,cellular_component cellular_component;GO:0005622,cellular_component intracellular;GO:0005623,cellular_component cell;GO:0005634,cellular_component nucleus;GO:0005730,cellular_component nucleolus;GO:0031974,cellular_component membrane-enclosed lumen;GO:0031981,cellular_component nuclear lumen;GO:0043226,cellular_component organelle;GO:0043227,cellular_component membrane-bounded organ…	NOP1, FBL; rRNA 2'-O-methyltransferase fibrillarin [EC:2.1.1.-]; K14563	fibrillarin like 1 [Source:HGNC Symbol%3BAcc:HGNC:35458]
ENSG00000135835	0.21	0.19	0.57	0.59	-1.61618	0.656829	3.77128e-05	0.000290824	1:180913153-180951614:+	KIAA1614	NA	NA	KIAA1614 [Source:HGNC Symbol%3BAcc:HGNC:29327]
ENSG00000114853	1.34	1.09	2.46	2.42	-1.07711	2.07403	3.7877e-05	0.000291463	3:42653683-42665854:+	ZBTB47	10;GO:0005575,cellular_component cellular_component;GO:0005622,cellular_component intracellular;GO:0005623,cellular_component cell;GO:0005634,cellular_component nucleus;GO:0043226,cellular_component organelle;GO:0043227,cellular_component membrane-bounded organelle;GO:0043229,cellular_component intracellular organelle;GO:0043231,cellular_component intracellular membrane-bounded organelle;GO:00444…	NA	zinc finger and BTB domain containing 47 [Source:HGNC Symbol%3BAcc:HGNC:26955]
ENSG00000144152	1.68	1.92	4.08	3.27	-1.08784	2.07025	4.3169e-05	0.000326643	2:112138384-112188216:+	FBLN7	5;GO:0005575,cellular_component cellular_component;GO:0005576,cellular_component extracellular region;GO:0005578,cellular_component extracellular matrix;GO:0031012,cellular_component extracellular matrix;GO:0044421,cellular_component extracellular region part	NA	fibulin 7 [Source:HGNC Symbol%3BAcc:HGNC:26740]
ENSG00000137142	0.34	1.82	3.38	4.24	-1.83171	1.12173	4.44883e-05	0.000334282	9:38408993-38424447:-	IGFBPL1	2;GO:0005575,cellular_component cellular_component;GO:0005576,cellular_component extracellular region	NA	insulin like growth factor binding protein like 1 [Source:HGNC Symbol%3BAcc:HGNC:20081]
XLOC_005419	1.08	1.08	3.59	3.03	-1.67304	0.510593	4.48287e-05	0.000335989	10:123138856-123139852:-	XLOC_005419	NA	NA	NA
ENSG00000183873	0.14	0.17	0.4	0.4	-1.43364	0.882432	4.75805e-05	0.000354599	3:38548056-38649673:-	SCN5A	203;GO:0001508,biological_process action potential;GO:0001518,cellular_component voltage-gated sodium channel complex;GO:0002027,biological_process regulation of heart rate;GO:0002028,biological_process regulation of sodium ion transport;GO:0003008,biological_process system process;GO:0003012,biological_process muscle system process;GO:0003013,biological_process circulatory system process;GO:0003…	SCN5A, NAV1.5; voltage-gated sodium channel type V alpha; K04838	sodium voltage-gated channel alpha subunit 5 [Source:HGNC Symbol%3BAcc:HGNC:10593]
XLOC_038048	0.29	0.29	1.45	0.73	-1.96615	0.57819	4.78755e-05	0.000356573	GL000205.2:55670-64191:-	XLOC_038048	26;GO:0003723,molecular_function RNA binding;GO:0005198,molecular_function structural molecule activity;GO:0005730,cellular_component nucleolus;GO:0005737,cellular_component cytoplasm;GO:0005815,cellular_component microtubule organizing center;GO:0005829,cellular_component cytosol;GO:0005882,cellular_component intermediate filament;GO:0005913,cellular_component cell-cell adherens junction;GO:0007…	KRT1; type I keratin, acidic; K07604	NA
ENSG00000137809	0.1	0.13	0.37	0.55	-2.01122	0.187634	4.82268e-05	0.000358067	15:68296532-68432162:-	ITGA11	45;GO:0003674,molecular_function molecular_function;GO:0005488,molecular_function binding;GO:0005515,molecular_function protein binding;GO:0005518,molecular_function collagen binding;GO:0005575,cellular_component cellular_component;GO:0005623,cellular_component cell;GO:0005886,cellular_component plasma membrane;GO:0005887,cellular_component integral component of plasma membrane;GO:0006928,biologi…	ITGA11; integrin alpha 11; K06587	integrin subunit alpha 11 [Source:HGNC Symbol%3BAcc:HGNC:6136]
ENSG00000135406	0.76	1.03	1.95	2.6	-1.39421	1.24157	4.99954e-05	0.00036958	12:49293251-49298686:+	PRPH	58;GO:0001750,cellular_component photoreceptor outer segment;GO:0003674,molecular_function molecular_function;GO:0005198,molecular_function structural molecule activity;GO:0005575,cellular_component cellular_component;GO:0005622,cellular_component intracellular;GO:0005623,cellular_component cell;GO:0005856,cellular_component cytoskeleton;GO:0005882,cellular_component intermediate filament;GO:0005…	PRPH; peripherin; K07607	peripherin [Source:HGNC Symbol%3BAcc:HGNC:9461]
ENSG00000106829	0.85	1.07	1.89	1.92	-1.04464	2.03953	5.06551e-05	0.000373207	9:79571772-79726882:+	TLE4	113;GO:0000122,biological_process negative regulation of transcription by RNA polymerase II;GO:0000981,molecular_function DNA-binding transcription factor activity, RNA polymerase II-specific;GO:0000988,molecular_function obsolete transcription factor activity, protein binding;GO:0000989,molecular_function obsolete transcription factor activity, transcription factor binding;GO:0001071,molecular_f…	NA	transducin like enhancer of split 4 [Source:HGNC Symbol%3BAcc:HGNC:11840]
ENSG00000188818	1.48	1.42	2.39	3.75	-1.14906	2.36193	5.13045e-05	0.000376911	5:795605-850986:-	ZDHHC11	2;GO:0005575,cellular_component cellular_component;GO:0016020,cellular_component membrane	NA	zinc finger DHHC-type containing 11 [Source:HGNC Symbol%3BAcc:HGNC:19158]
ENSG00000178726	0.54	1.12	1.84	2.45	-1.41107	1.4313	5.16859e-05	0.000379243	20:23045632-23049741:-	THBD	105;GO:0000003,biological_process reproduction;GO:0002237,biological_process response to molecule of bacterial origin;GO:0002376,biological_process immune system process;GO:0003674,molecular_function molecular_function;GO:0004872,molecular_function signaling receptor activity;GO:0005488,molecular_function binding;GO:0005509,molecular_function calcium ion binding;GO:0005575,cellular_component cell…	THBD, CD141; thrombomodulin; K03907	thrombomodulin [Source:HGNC Symbol%3BAcc:HGNC:11784]
ENSG00000147174	0.28	0.51	1.3	0.97	-1.56405	0.771918	5.46293e-05	0.000397889	X:71578410-71613583:+	GCNA	10;GO:0005575,cellular_component cellular_component;GO:0005622,cellular_component intracellular;GO:0005623,cellular_component cell;GO:0005634,cellular_component nucleus;GO:0043226,cellular_component organelle;GO:0043227,cellular_component membrane-bounded organelle;GO:0043229,cellular_component intracellular organelle;GO:0043231,cellular_component intracellular membrane-bounded organelle;GO:00444…	NA	germ cell nuclear acidic peptidase [Source:HGNC Symbol%3BAcc:HGNC:15805]
ENSG00000166250	0.57	0.47	1.6	1.74	-1.74306	0.423664	5.5289e-05	0.000401954	11:123069864-123195281:-	CLMP	11;GO:0005575,cellular_component cellular_component;GO:0005623,cellular_component cell;GO:0005886,cellular_component plasma membrane;GO:0005911,cellular_component cell-cell junction;GO:0005923,cellular_component bicellular tight junction;GO:0016020,cellular_component membrane;GO:0030054,cellular_component cell junction;GO:0043296,cellular_component apical junction complex;GO:0044464,cellular_comp…	NA	CXADR like membrane protein [Source:HGNC Symbol%3BAcc:HGNC:24039]
XLOC_009231	0.51	0.09	1.42	1.1	-2.19162	0.126217	6.419e-05	0.000458798	12:118425171-118426435:-	XLOC_009231	NA	NA	NA
ENSG00000128849	0.4	0.49	1.01	0.96	-1.18907	1.54534	6.53307e-05	0.000465829	15:57375966-57550727:+	CGNL1	16;GO:0005575,cellular_component cellular_component;GO:0005622,cellular_component intracellular;GO:0005623,cellular_component cell;GO:0005856,cellular_component cytoskeleton;GO:0005911,cellular_component cell-cell junction;GO:0005923,cellular_component bicellular tight junction;GO:0015629,cellular_component actin cytoskeleton;GO:0030054,cellular_component cell junction;GO:0043226,cellular_compone…	NA	cingulin like 1 [Source:HGNC Symbol%3BAcc:HGNC:25931]
ENSG00000112297	0.27	0.2	0.66	0.46	-1.35085	1.41939	6.59588e-05	0.000469462	6:106360807-106571978:+	CRYBG1	NA	NA	crystallin beta-gamma domain containing 1 [Source:HGNC Symbol%3BAcc:HGNC:356]
XLOC_037938	0.59	1.07	1.96	2.74	-1.5315	0.894416	6.78728e-05	0.000481535	9:136119046-136120291:-	XLOC_037938	NA	NA	NA
ENSG00000134569	0.26	0.46	0.85	0.77	-1.20075	1.79401	6.79366e-05	0.000481535	11:46856867-46918642:-	LRP4	124;GO:0001655,biological_process urogenital system development;GO:0001822,biological_process kidney development;GO:0001932,biological_process regulation of protein phosphorylation;GO:0001942,biological_process hair follicle development;GO:0003002,biological_process regionalization;GO:0003674,molecular_function molecular_function;GO:0005488,molecular_function binding;GO:0005509,molecular_function…	NA	LDL receptor related protein 4 [Source:HGNC Symbol%3BAcc:HGNC:6696]
ENSG00000133805	0.09	0.19	0.44	0.75	-2.12572	0.0531745	6.95787e-05	0.000491397	11:10308312-10507579:+	AMPD3	93;GO:0003674,molecular_function molecular_function;GO:0003824,molecular_function catalytic activity;GO:0003876,molecular_function AMP deaminase activity;GO:0005575,cellular_component cellular_component;GO:0005622,cellular_component intracellular;GO:0005623,cellular_component cell;GO:0005737,cellular_component cytoplasm;GO:0005829,cellular_component cytosol;GO:0006139,biological_process nucleobas…	AMPD; AMP deaminase [EC:3.5.4.6]; K01490	adenosine monophosphate deaminase 3 [Source:HGNC Symbol%3BAcc:HGNC:470]
ENSG00000165995	0.63	1.03	2.31	1.62	-1.29216	1.72373	7.18401e-05	0.000505166	10:18140676-18541869:+	CACNB2	172;GO:0000003,biological_process reproduction;GO:0000902,biological_process cell morphogenesis;GO:0000904,biological_process cell morphogenesis involved in differentiation;GO:0003008,biological_process system process;GO:0003012,biological_process muscle system process;GO:0003674,molecular_function molecular_function;GO:0005215,molecular_function transporter activity;GO:0005216,molecular_function…	CACNB2; voltage-dependent calcium channel beta-2; K04863	calcium voltage-gated channel auxiliary subunit beta 2 [Source:HGNC Symbol%3BAcc:HGNC:1402]
ENSG00000142178	0.73	0.99	2.06	1.68	-1.16928	1.73872	7.24032e-05	0.000508321	21:43414514-43427128:-	SIK1	191;GO:0000122,biological_process negative regulation of transcription by RNA polymerase II;GO:0000166,molecular_function nucleotide binding;GO:0000287,molecular_function magnesium ion binding;GO:0000988,molecular_function obsolete transcription factor activity, protein binding;GO:0000989,molecular_function obsolete transcription factor activity, transcription factor binding;GO:0001882,molecular_…	SIK1; serine/threonine-protein kinase SIK1 [EC:2.7.11.1]; K19008	salt inducible kinase 1 [Source:HGNC Symbol%3BAcc:HGNC:11142]
ENSG00000261652	1.96	2.24	6.41	5.51	-1.55904	0.670847	7.41125e-05	0.000518177	15:55408547-55418764:+	C15orf65	NA	NA	chromosome 15 open reading frame 65 [Source:HGNC Symbol%3BAcc:HGNC:44654]
ENSG00000144802	0.3	0.3	0.93	0.84	-1.62181	0.475889	7.50964e-05	0.000524746	3:101827990-101861022:+	NFKBIZ	16;GO:0005575,cellular_component cellular_component;GO:0005622,cellular_component intracellular;GO:0005623,cellular_component cell;GO:0005634,cellular_component nucleus;GO:0006950,biological_process response to stress;GO:0006952,biological_process defense response;GO:0006954,biological_process inflammatory response;GO:0008150,biological_process biological_process;GO:0009611,biological_process res…	NFKBIZ; NF-kappa-B inhibitor zeta; K14242	NFKB inhibitor zeta [Source:HGNC Symbol%3BAcc:HGNC:29805]
ENSG00000131471	0.5	0.41	1.33	1.03	-1.44839	0.986361	7.53018e-05	0.000525563	17:42851183-42858130:+	AOC3	185;GO:0002376,biological_process immune system process;GO:0002523,biological_process leukocyte migration involved in inflammatory response;GO:0002673,biological_process regulation of acute inflammatory response;GO:0002675,biological_process positive regulation of acute inflammatory response;GO:0002682,biological_process regulation of immune system process;GO:0002684,biological_process positive r…	AOC3, AOC2, tynA; primary-amine oxidase [EC:1.4.3.21]; K00276	amine oxidase%2C copper containing 3 [Source:HGNC Symbol%3BAcc:HGNC:550]
ENSG00000143344	0.35	0.69	1.42	1.23	-1.36833	1.24924	7.79254e-05	0.000542904	1:183636084-183928531:+	RGL1	42;GO:0003674,molecular_function molecular_function;GO:0005083,molecular_function GTPase regulator activity;GO:0005085,molecular_function guanyl-nucleotide exchange factor activity;GO:0005088,molecular_function Ras guanyl-nucleotide exchange factor activity;GO:0005575,cellular_component cellular_component;GO:0005622,cellular_component intracellular;GO:0005623,cellular_component cell;GO:0005737,ce…	RGL1, RGL; ral guanine nucleotide dissociation stimulator-like 1; K17635	ral guanine nucleotide dissociation stimulator like 1 [Source:HGNC Symbol%3BAcc:HGNC:30281]
ENSG00000170835	0.19	0.08	0.76	0.46	-2.28377	-0.0656146	7.97416e-05	0.000553621	9:133061977-133071861:+	CEL	155;GO:0003008,biological_process system process;GO:0003674,molecular_function molecular_function;GO:0003824,molecular_function catalytic activity;GO:0004091,molecular_function carboxylic ester hydrolase activity;GO:0004620,molecular_function phospholipase activity;GO:0004622,molecular_function lysophospholipase activity;GO:0004771,molecular_function sterol esterase activity;GO:0004806,molecular_…	CEL; bile salt-stimulated lipase [EC:3.1.1.3 3.1.1.13]; K12298	carboxyl ester lipase [Source:HGNC Symbol%3BAcc:HGNC:1848]
ENSG00000156510	0.21	0.38	0.7	0.98	-1.54407	0.757716	8.59423e-05	0.000592057	10:69220302-69267559:+	HKDC1	64;GO:0001678,biological_process cellular glucose homeostasis;GO:0003674,molecular_function molecular_function;GO:0003824,molecular_function catalytic activity;GO:0004340,molecular_function glucokinase activity;GO:0004396,molecular_function hexokinase activity;GO:0005575,cellular_component cellular_component;GO:0005622,cellular_component intracellular;GO:0005623,cellular_component cell;GO:0005634…	HK; hexokinase [EC:2.7.1.1]; K00844	hexokinase domain containing 1 [Source:HGNC Symbol%3BAcc:HGNC:23302]
ENSG00000056558	0.86	0.42	1.71	2	-1.63157	0.734602	9.10988e-05	0.000623717	9:120902392-120929173:-	TRAF1	41;GO:0005575,cellular_component cellular_component;GO:0005622,cellular_component intracellular;GO:0005623,cellular_component cell;GO:0005737,cellular_component cytoplasm;GO:0006355,biological_process regulation of transcription, DNA-templated;GO:0006461,biological_process protein-containing complex assembly;GO:0008150,biological_process biological_process;GO:0009889,biological_process regulation…	TRAF1; TNF receptor-associated factor 1; K03172	TNF receptor associated factor 1 [Source:HGNC Symbol%3BAcc:HGNC:12031]
ENSG00000151612	0.54	0.57	1.26	1.03	-1.11522	1.71113	0.000100817	0.000680057	4:145757626-145938635:-	ZNF827	10;GO:0005575,cellular_component cellular_component;GO:0005622,cellular_component intracellular;GO:0005623,cellular_component cell;GO:0005634,cellular_component nucleus;GO:0043226,cellular_component organelle;GO:0043227,cellular_component membrane-bounded organelle;GO:0043229,cellular_component intracellular organelle;GO:0043231,cellular_component intracellular membrane-bounded organelle;GO:00444…	NA	zinc finger protein 827 [Source:HGNC Symbol%3BAcc:HGNC:27193]
ENSG00000283486	0.96	0.35	3.3	1.87	-2.07778	0.253197	0.000101363	0.000682964	9:38540568-38577207:-	FAM95C	NA	NA	family with sequence similarity 95 member C [Source:HGNC Symbol%3BAcc:HGNC:45272]
XLOC_028131	0.26	0.28	0.91	0.96	-1.8413	0.166004	0.000103679	0.000696197	4:170596-172265:-	XLOC_028131	NA	NA	NA
ENSG00000080224	0.11	0.13	0.44	0.39	-1.80712	0.229024	0.000107067	0.000715309	3:96814580-97752460:+	EPHA6	2;GO:0005575,cellular_component cellular_component;GO:0016020,cellular_component membrane	EPHA6, EHK2; Eph receptor A6 [EC:2.7.10.1]; K05107	EPH receptor A6 [Source:HGNC Symbol%3BAcc:HGNC:19296]
ENSG00000204179	0.59	0.56	1.85	1.34	-1.52992	0.760252	0.000107191	0.000715729	10:46911395-47002488:+	PTPN20	11;GO:0005575,cellular_component cellular_component;GO:0005622,cellular_component intracellular;GO:0005623,cellular_component cell;GO:0005634,cellular_component nucleus;GO:0005737,cellular_component cytoplasm;GO:0043226,cellular_component organelle;GO:0043227,cellular_component membrane-bounded organelle;GO:0043229,cellular_component intracellular organelle;GO:0043231,cellular_component intracell…	NA	protein tyrosine phosphatase%2C non-receptor type 20 [Source:HGNC Symbol%3BAcc:HGNC:23423]
ENSG00000176678	0.48	1.41	3.86	2.14	-1.69359	1.12209	0.00011148	0.000741036	16:86576367-86582160:+	FOXL1	161;GO:0000122,biological_process negative regulation of transcription by RNA polymerase II;GO:0000981,molecular_function DNA-binding transcription factor activity, RNA polymerase II-specific;GO:0001071,molecular_function DNA-binding transcription factor activity;GO:0001501,biological_process skeletal system development;GO:0001654,biological_process eye development;GO:0002376,biological_process i…	NA	forkhead box L1 [Source:HGNC Symbol%3BAcc:HGNC:3817]
XLOC_020644	0.16	0.21	0.79	0.55	-1.91575	0.121786	0.000116009	0.000768557	2:94572285-94574565:+	XLOC_020644	7;GO:0003964,molecular_function RNA-directed DNA polymerase activity;GO:0006310,biological_process DNA recombination;GO:0009036,molecular_function type II site-specific deoxyribonuclease activity;GO:0032197,biological_process transposition, RNA-mediated;GO:0032199,biological_process reverse transcription involved in RNA-mediated transposition;GO:0046872,molecular_function metal ion binding;GO:009…	NA	NA
ENSG00000073756	0.99	1.06	2.28	2.03	-1.1353	1.58697	0.000119601	0.000789271	1:186671790-186680427:-	PTGS2	412;GO:0000003,biological_process reproduction;GO:0001503,biological_process ossification;GO:0001516,biological_process prostaglandin biosynthetic process;GO:0001525,biological_process angiogenesis;GO:0001568,biological_process blood vessel development;GO:0001666,biological_process response to hypoxia;GO:0001676,biological_process long-chain fatty acid metabolic process;GO:0001816,biological_proc…	PTGS2, COX2; prostaglandin-endoperoxide synthase 2 [EC:1.14.99.1]; K11987	prostaglandin-endoperoxide synthase 2 [Source:HGNC Symbol%3BAcc:HGNC:9605]
ENSG00000144488	0.31	0.17	0.82	0.57	-1.6148	0.777345	0.000120789	0.000794461	2:238100156-238133287:+	ESPNL	NA	NA	espin like [Source:HGNC Symbol%3BAcc:HGNC:27937]
ENSG00000186205	1.92	2.69	5.15	4.1	-1.05825	2.04435	0.000121689	0.000799497	1:220786758-220819657:+	2021-03-01	61;GO:0003674,molecular_function molecular_function;GO:0003824,molecular_function catalytic activity;GO:0005488,molecular_function binding;GO:0005575,cellular_component cellular_component;GO:0005622,cellular_component intracellular;GO:0005623,cellular_component cell;GO:0005737,cellular_component cytoplasm;GO:0005739,cellular_component mitochondrion;GO:0005740,cellular_component mitochondrial enve…	NA	mitochondrial amidoxime reducing component 1 [Source:HGNC Symbol%3BAcc:HGNC:26189]
ENSG00000164099	0.35	0.42	0.97	0.93	-1.34096	0.908119	0.000123539	0.000810754	4:118280037-118353003:-	PRSS12	63;GO:0003674,molecular_function molecular_function;GO:0003824,molecular_function catalytic activity;GO:0004175,molecular_function endopeptidase activity;GO:0004252,molecular_function serine-type endopeptidase activity;GO:0005575,cellular_component cellular_component;GO:0005576,cellular_component extracellular region;GO:0005622,cellular_component intracellular;GO:0005623,cellular_component cell;G…	NA	protease%2C serine 12 [Source:HGNC Symbol%3BAcc:HGNC:9477]
ENSG00000027644	0.53	0.77	1.31	1.25	-1.03192	1.959	0.000129109	0.000842189	1:156840062-156859018:-	INSRR	81;GO:0000003,biological_process reproduction;GO:0003006,biological_process developmental process involved in reproduction;GO:0003674,molecular_function molecular_function;GO:0003824,molecular_function catalytic activity;GO:0004672,molecular_function protein kinase activity;GO:0004713,molecular_function protein tyrosine kinase activity;GO:0004714,molecular_function transmembrane receptor protein …	INSRR; insulin receptor-related receptor [EC:2.7.10.1]; K05086	insulin receptor related receptor [Source:HGNC Symbol%3BAcc:HGNC:6093]
ENSG00000106004	1.94	2.59	5.01	4.53	-1.12835	1.57698	0.000133536	0.000864417	7:27141051-27143668:-	HOXA5	183;GO:0001071,molecular_function DNA-binding transcription factor activity;GO:0001501,biological_process skeletal system development;GO:0001763,biological_process morphogenesis of a branching structure;GO:0002009,biological_process morphogenesis of an epithelium;GO:0002064,biological_process epithelial cell development;GO:0002065,biological_process columnar/cuboidal epithelial cell differentiati…	NA	homeobox A5 [Source:HGNC Symbol%3BAcc:HGNC:5106]
ENSG00000197978	0.28	0.22	1.17	0.8	-2.03212	-0.119007	0.000134154	0.000866997	15:82430017-82439153:+	GOLGA6L9	NA	NA	golgin A6 family-like 9 [Source:HGNC Symbol%3BAcc:HGNC:37229]
ENSG00000184381	0.97	0.94	1.9	1.76	-1.00566	2.00607	0.000135524	0.000874899	22:38111494-38205690:-	PLA2G6	261;GO:0000003,biological_process reproduction;GO:0001932,biological_process regulation of protein phosphorylation;GO:0001934,biological_process positive regulation of protein phosphorylation;GO:0002791,biological_process regulation of peptide secretion;GO:0002793,biological_process positive regulation of peptide secretion;GO:0003008,biological_process system process;GO:0003012,biological_process…	PLA2G6, IPLA2; calcium-independent phospholipase A2 [EC:3.1.1.4]; K16343	phospholipase A2 group VI [Source:HGNC Symbol%3BAcc:HGNC:9039]
ENSG00000174564	0.68	0.66	2.33	1.5	-1.57829	0.686743	0.000140514	0.000902698	3:136946229-137011085:+	IL20RB	103;GO:0001807,biological_process regulation of type IV hypersensitivity;GO:0001808,biological_process negative regulation of type IV hypersensitivity;GO:0001817,biological_process regulation of cytokine production;GO:0001818,biological_process negative regulation of cytokine production;GO:0001819,biological_process positive regulation of cytokine production;GO:0001894,biological_process tissue h…	IL20RB; interleukin 20 receptor beta; K05137	interleukin 20 receptor subunit beta [Source:HGNC Symbol%3BAcc:HGNC:6004]
ENSG00000136169	0.35	0.29	1.11	0.77	-1.63059	0.610066	0.000146708	0.000936404	13:49444373-49495003:+	SETDB2	134;GO:0000278,biological_process mitotic cell cycle;GO:0000280,biological_process nuclear division;GO:0001947,biological_process heart looping;GO:0002009,biological_process morphogenesis of an epithelium;GO:0003002,biological_process regionalization;GO:0003007,biological_process heart morphogenesis;GO:0003143,biological_process embryonic heart tube morphogenesis;GO:0003674,molecular_function mol…	SETDB2; [histone H3]-lysine9 N-trimethyltransferase SETDB2 [EC:2.1.1.355]; K18494	SET domain bifurcated 2 [Source:HGNC Symbol%3BAcc:HGNC:20263]
XLOC_012056	0.15	1.23	3.05	2.48	-1.95697	-0.0707945	0.000151794	0.000965757	15:101545271-101545747:+	XLOC_012056	NA	NA	NA
ENSG00000197816	0.08	0.06	0.27	0.25	-1.93505	-0.0670102	0.000151916	0.000966012	9:97307303-97378524:+	CCDC180	2;GO:0005575,cellular_component cellular_component;GO:0016020,cellular_component membrane	NA	coiled-coil domain containing 180 [Source:HGNC Symbol%3BAcc:HGNC:29303]
ENSG00000253250	0.81	1.32	5.07	3.14	-1.96482	0.0529834	0.000152	0.000966032	8:90958636-90985257:-	C8orf88	NA	NA	chromosome 8 open reading frame 88 [Source:HGNC Symbol%3BAcc:HGNC:44672]
XLOC_035589	0.23	0.16	0.67	0.68	-1.84272	0.0778675	0.000154867	0.000980575	8:1733463-1755707:-	XLOC_035589	NA	NA	NA
ENSG00000112812	1.34	1.29	2.64	2.7	-1.08803	1.67418	0.000158598	0.00100148	6:27247700-27256624:+	PRSS16	36;GO:0000323,cellular_component lytic vacuole;GO:0003674,molecular_function molecular_function;GO:0003824,molecular_function catalytic activity;GO:0005575,cellular_component cellular_component;GO:0005622,cellular_component intracellular;GO:0005623,cellular_component cell;GO:0005737,cellular_component cytoplasm;GO:0005764,cellular_component lysosome;GO:0005768,cellular_component endosome;GO:00057…	NA	protease%2C serine 16 [Source:HGNC Symbol%3BAcc:HGNC:9480]
ENSG00000174652	0.78	1.03	1.88	2.11	-1.19228	1.32982	0.000159997	0.00100822	19:9412597-9435578:-	ZNF266	10;GO:0005575,cellular_component cellular_component;GO:0005622,cellular_component intracellular;GO:0005623,cellular_component cell;GO:0005634,cellular_component nucleus;GO:0043226,cellular_component organelle;GO:0043227,cellular_component membrane-bounded organelle;GO:0043229,cellular_component intracellular organelle;GO:0043231,cellular_component intracellular membrane-bounded organelle;GO:00444…	KRAB; KRAB domain-containing zinc finger protein; K09228	zinc finger protein 266 [Source:HGNC Symbol%3BAcc:HGNC:13059]
ENSG00000256087	0.25	0.15	0.7	0.71	-1.8842	0.00762014	0.000160262	0.00100936	19:52031378-52095738:-	ZNF432	10;GO:0005575,cellular_component cellular_component;GO:0005622,cellular_component intracellular;GO:0005623,cellular_component cell;GO:0005634,cellular_component nucleus;GO:0043226,cellular_component organelle;GO:0043227,cellular_component membrane-bounded organelle;GO:0043229,cellular_component intracellular organelle;GO:0043231,cellular_component intracellular membrane-bounded organelle;GO:00444…	KRAB; KRAB domain-containing zinc finger protein; K09228	zinc finger protein 432 [Source:HGNC Symbol%3BAcc:HGNC:20810]
ENSG00000170899	2.35	2.8	5.99	4.99	-1.14834	1.49431	0.000167741	0.00105199	6:52977947-52995378:-	GSTA4	42;GO:0003674,molecular_function molecular_function;GO:0003824,molecular_function catalytic activity;GO:0004364,molecular_function glutathione transferase activity;GO:0005575,cellular_component cellular_component;GO:0005622,cellular_component intracellular;GO:0005623,cellular_component cell;GO:0005737,cellular_component cytoplasm;GO:0005829,cellular_component cytosol;GO:0006082,biological_process…	GST, gst; glutathione S-transferase [EC:2.5.1.18]; K00799	glutathione S-transferase alpha 4 [Source:HGNC Symbol%3BAcc:HGNC:4629]
ENSG00000112541	0.65	0.43	1.14	1.25	-1.21682	1.41962	0.000176214	0.00109644	6:165327286-165986603:-	PDE10A	113;GO:0000166,molecular_function nucleotide binding;GO:0003674,molecular_function molecular_function;GO:0003824,molecular_function catalytic activity;GO:0004112,molecular_function cyclic-nucleotide phosphodiesterase activity;GO:0004114,molecular_function 3',5'-cyclic-nucleotide phosphodiesterase activity;GO:0004118,molecular_function cGMP-stimulated cyclic-nucleotide phosphodiesterase activity;G…	PDE10; cAMP and cAMP-inhibited cGMP 3',5'-cyclic phosphodiesterase 10 [EC:3.1.4.17 3.1.4.35]; K18438	phosphodiesterase 10A [Source:HGNC Symbol%3BAcc:HGNC:8772]
ENSG00000169432	0.74	0.84	1.95	1.12	-1.02074	2.84541	0.000194717	0.00120212	2:166195184-166375993:-	SCN9A	66;GO:0003674,molecular_function molecular_function;GO:0005215,molecular_function transporter activity;GO:0005216,molecular_function ion channel activity;GO:0005244,molecular_function voltage-gated ion channel activity;GO:0005248,molecular_function voltage-gated sodium channel activity;GO:0005261,molecular_function cation channel activity;GO:0005272,molecular_function sodium channel activity;GO:0…	SCN9A, NAV1.7; voltage-gated sodium channel type IX alpha; K04841	sodium voltage-gated channel alpha subunit 9 [Source:HGNC Symbol%3BAcc:HGNC:10597]
ENSG00000101333	0.16	0.18	0.63	0.38	-1.64313	0.422104	0.000198511	0.001223	20:9068762-9481242:+	PLCB4	67;GO:0003674,molecular_function molecular_function;GO:0003824,molecular_function catalytic activity;GO:0004620,molecular_function phospholipase activity;GO:0004629,molecular_function phospholipase C activity;GO:0005575,cellular_component cellular_component;GO:0005622,cellular_component intracellular;GO:0005623,cellular_component cell;GO:0005634,cellular_component nucleus;GO:0005737,cellular_comp…	PLCB; phosphatidylinositol phospholipase C, beta [EC:3.1.4.11]; K05858	phospholipase C beta 4 [Source:HGNC Symbol%3BAcc:HGNC:9059]
ENSG00000136153	0.46	0.53	1.08	0.84	-1.01586	2.03991	0.000200904	0.00123454	13:75620433-75859870:+	LMO7	58;GO:0000151,cellular_component ubiquitin ligase complex;GO:0003674,molecular_function molecular_function;GO:0003824,molecular_function catalytic activity;GO:0004842,molecular_function ubiquitin-protein transferase activity;GO:0005488,molecular_function binding;GO:0005515,molecular_function protein binding;GO:0005575,cellular_component cellular_component;GO:0005622,cellular_component intracellul…	LMO7, FBXO20; F-box protein 20; K06084	LIM domain 7 [Source:HGNC Symbol%3BAcc:HGNC:6646]
ENSG00000156150	1.25	1.42	2.54	3.71	-1.28646	1.2725	0.000205683	0.0012613	1:110059993-110070700:-	ALX3	49;GO:0001501,biological_process skeletal system development;GO:0005575,cellular_component cellular_component;GO:0005622,cellular_component intracellular;GO:0005623,cellular_component cell;GO:0005634,cellular_component nucleus;GO:0007275,biological_process multicellular organism development;GO:0007389,biological_process pattern specification process;GO:0008150,biological_process biological_proces…	NA	ALX homeobox 3 [Source:HGNC Symbol%3BAcc:HGNC:449]
ENSG00000163219	0.3	0.19	0.68	0.75	-1.62951	0.349637	0.000208002	0.00127354	2:68679600-68826833:+	ARHGAP25	28;GO:0005575,cellular_component cellular_component;GO:0005622,cellular_component intracellular;GO:0005623,cellular_component cell;GO:0005737,cellular_component cytoplasm;GO:0005829,cellular_component cytosol;GO:0007154,biological_process cell communication;GO:0007165,biological_process signal transduction;GO:0007264,biological_process small GTPase mediated signal transduction;GO:0008150,biologic…	NA	Rho GTPase activating protein 25 [Source:HGNC Symbol%3BAcc:HGNC:28951]
ENSG00000162636	0.39	0.37	1.24	1.31	-1.81128	0.0538527	0.000208886	0.0012783	1:108560088-108644900:+	FAM102B	NA	NA	family with sequence similarity 102 member B [Source:HGNC Symbol%3BAcc:HGNC:27637]
ENSG00000164930	2.11	1.72	4.81	2.83	-1.06562	2.64302	0.000209533	0.0012816	8:103298432-103332866:+	FZD6	196;GO:0000003,biological_process reproduction;GO:0000902,biological_process cell morphogenesis;GO:0000904,biological_process cell morphogenesis involved in differentiation;GO:0001525,biological_process angiogenesis;GO:0001568,biological_process blood vessel development;GO:0001736,biological_process establishment of planar polarity;GO:0001738,biological_process morphogenesis of a polarized epithe…	FZD6; frizzled 6; K02376	frizzled class receptor 6 [Source:HGNC Symbol%3BAcc:HGNC:4044]
ENSG00000160255	0.42	0.25	0.83	0.95	-1.50004	0.747918	0.000212003	0.00129537	21:44885952-44931989:-	ITGB2	142;GO:0001667,biological_process ameboidal-type cell migration;GO:0001775,biological_process cell activation;GO:0001932,biological_process regulation of protein phosphorylation;GO:0002376,biological_process immune system process;GO:0002523,biological_process leukocyte migration involved in inflammatory response;GO:0002682,biological_process regulation of immune system process;GO:0005575,cellular…	ITGB2, CD18; integrin beta 2; K06464	integrin subunit beta 2 [Source:HGNC Symbol%3BAcc:HGNC:6155]
ENSG00000121454	2.96	1.48	4.48	5.04	-1.1849	2.08033	0.000216102	0.00131906	1:180230285-180278982:+	LHX4	75;GO:0000902,biological_process cell morphogenesis;GO:0000904,biological_process cell morphogenesis involved in differentiation;GO:0001890,biological_process placenta development;GO:0005575,cellular_component cellular_component;GO:0005622,cellular_component intracellular;GO:0005623,cellular_component cell;GO:0005634,cellular_component nucleus;GO:0006928,biological_process movement of cell or sub…	NA	LIM homeobox 4 [Source:HGNC Symbol%3BAcc:HGNC:21734]
ENSG00000116771	3.99	2.15	5.54	7.42	-1.15559	2.36418	0.00022954	0.0013932	1:15572352-15585110:-	AGMAT	32;GO:0005575,cellular_component cellular_component;GO:0005622,cellular_component intracellular;GO:0005623,cellular_component cell;GO:0005737,cellular_component cytoplasm;GO:0005739,cellular_component mitochondrion;GO:0006576,biological_process cellular biogenic amine metabolic process;GO:0006595,biological_process polyamine metabolic process;GO:0006807,biological_process nitrogen compound metabo…	speB; agmatinase [EC:3.5.3.11]; K01480	agmatinase [Source:HGNC Symbol%3BAcc:HGNC:18407]
XLOC_008437	0.27	0.19	0.67	0.5	-1.40217	0.871676	0.000230549	0.0013979	12:4355826-4360031:-	XLOC_008437	NA	NA	NA
XLOC_022117	0.46	0.31	0.78	1.26	-1.48779	0.885935	0.000232331	0.0014044	2:111671674-111674157:-	XLOC_022117	NA	NA	NA
ENSG00000259511	1.63	0.59	3.49	3.86	-1.83406	0.0793749	0.000241318	0.00145059	15:84172489-84182234:+	UBE2Q2L	NA	NA	ubiquitin conjugating enzyme E2 Q2 like [Source:HGNC Symbol%3BAcc:HGNC:44656]
ENSG00000212864	1.18	1.19	2.81	3.1	-1.37542	0.801819	0.000242889	0.0014593	9:137220246-137221581:-	RNF208	NA	NA	ring finger protein 208 [Source:HGNC Symbol%3BAcc:HGNC:25420]
XLOC_025058	0.51	0.42	1.38	1.24	-1.56584	0.44104	0.000249685	0.00149634	22:23912992-23917089:-	XLOC_025058	NA	NA	NA
ENSG00000108950	0.34	0.14	0.65	1.02	-1.91276	0.0324993	0.000255166	0.00152534	17:68535112-68601389:-	FAM20A	21;GO:0005575,cellular_component cellular_component;GO:0005576,cellular_component extracellular region;GO:0007275,biological_process multicellular organism development;GO:0008150,biological_process biological_process;GO:0009653,biological_process anatomical structure morphogenesis;GO:0009887,biological_process animal organ morphogenesis;GO:0009888,biological_process tissue development;GO:0031214,…	NA	FAM20A%2C golgi associated secretory pathway pseudokinase [Source:HGNC Symbol%3BAcc:HGNC:23015]
ENSG00000278318	0.14	0.26	0.55	0.7	-1.65856	0.206699	0.00027882	0.00165095	19:44417518-44448578:-	ZNF229	10;GO:0005575,cellular_component cellular_component;GO:0005622,cellular_component intracellular;GO:0005623,cellular_component cell;GO:0005634,cellular_component nucleus;GO:0043226,cellular_component organelle;GO:0043227,cellular_component membrane-bounded organelle;GO:0043229,cellular_component intracellular organelle;GO:0043231,cellular_component intracellular membrane-bounded organelle;GO:00444…	KRAB; KRAB domain-containing zinc finger protein; K09228	zinc finger protein 229 [Source:HGNC Symbol%3BAcc:HGNC:13022]
ENSG00000162994	0.2	0.2	0.86	0.59	-1.89974	-0.09355	0.000283158	0.0016708	2:55174790-55232563:-	CLHC1	NA	NA	clathrin heavy chain linker domain containing 1 [Source:HGNC Symbol%3BAcc:HGNC:26453]
ENSG00000220201	1.32	1.15	3.47	2.56	-1.35983	0.883692	0.000285078	0.00168046	19:10304802-10309880:-	ZGLP1	118;GO:0000003,biological_process reproduction;GO:0000122,biological_process negative regulation of transcription by RNA polymerase II;GO:0001932,biological_process regulation of protein phosphorylation;GO:0001934,biological_process positive regulation of protein phosphorylation;GO:0003006,biological_process developmental process involved in reproduction;GO:0005575,cellular_component cellular_com…	NA	zinc finger%2C GATA-like protein 1 [Source:HGNC Symbol%3BAcc:HGNC:37245]
ENSG00000170523	0.14	0.24	0.75	0.75	-1.97778	-0.287593	0.000290505	0.0017099	12:52314300-52321398:-	KRT83	37;GO:0003674,molecular_function molecular_function;GO:0005198,molecular_function structural molecule activity;GO:0005575,cellular_component cellular_component;GO:0005622,cellular_component intracellular;GO:0005623,cellular_component cell;GO:0005856,cellular_component cytoskeleton;GO:0005882,cellular_component intermediate filament;GO:0006996,biological_process organelle organization;GO:0007010,b…	NA	keratin 83 [Source:HGNC Symbol%3BAcc:HGNC:6460]
ENSG00000111261	1.21	1.49	2.61	2.95	-1.09564	1.48509	0.000291687	0.00171516	12:12326055-12350541:-	MANSC1	2;GO:0005575,cellular_component cellular_component;GO:0016020,cellular_component membrane	NA	MANSC domain containing 1 [Source:HGNC Symbol%3BAcc:HGNC:25505]
ENSG00000174485	0.46	0.33	0.98	0.68	-1.15658	1.85697	0.000298418	0.00174954	15:65658045-65792293:-	DENND4A	43;GO:0003674,molecular_function molecular_function;GO:0003676,molecular_function nucleic acid binding;GO:0003677,molecular_function DNA binding;GO:0005083,molecular_function GTPase regulator activity;GO:0005085,molecular_function guanyl-nucleotide exchange factor activity;GO:0005088,molecular_function Ras guanyl-nucleotide exchange factor activity;GO:0005488,molecular_function binding;GO:0005575…	NA	DENN domain containing 4A [Source:HGNC Symbol%3BAcc:HGNC:24321]
ENSG00000133106	0.87	0.38	1.96	1.52	-1.57606	0.643924	0.000316901	0.00184153	13:42886387-42992271:-	EPSTI1	NA	NA	epithelial stromal interaction 1 [Source:HGNC Symbol%3BAcc:HGNC:16465]
ENSG00000141682	4.53	6.83	13.94	9.64	-1.10703	1.89541	0.000319287	0.00185449	18:59899947-59904306:+	PMAIP1	220;GO:0001666,biological_process response to hypoxia;GO:0001776,biological_process leukocyte homeostasis;GO:0001836,biological_process release of cytochrome c from mitochondria;GO:0002260,biological_process lymphocyte homeostasis;GO:0002376,biological_process immune system process;GO:0005575,cellular_component cellular_component;GO:0005622,cellular_component intracellular;GO:0005623,cellular_com…	PMAIP1, NOXA; phorbol-12-myristate-13-acetate-induced protein 1; K10131	phorbol-12-myristate-13-acetate-induced protein 1 [Source:HGNC Symbol%3BAcc:HGNC:9108]
ENSG00000074621	0.27	0.46	1.1	0.69	-1.33885	1.19782	0.000325369	0.00188797	15:65611365-65660995:+	SLC24A1	70;GO:0003008,biological_process system process;GO:0003674,molecular_function molecular_function;GO:0005215,molecular_function transporter activity;GO:0005575,cellular_component cellular_component;GO:0005623,cellular_component cell;GO:0005886,cellular_component plasma membrane;GO:0005887,cellular_component integral component of plasma membrane;GO:0006810,biological_process transport;GO:0006811,bi…	SLC24A1, NCKX1; solute carrier family 24 (sodium/potassium/calcium exchanger), member 1; K13749	solute carrier family 24 member 1 [Source:HGNC Symbol%3BAcc:HGNC:10975]
ENSG00000186310	1.46	1.11	3.18	2.29	-1.1611	1.66132	0.000325906	0.00189016	X:93670929-93673568:-	NAP1L3	47;GO:0005575,cellular_component cellular_component;GO:0005622,cellular_component intracellular;GO:0005623,cellular_component cell;GO:0005634,cellular_component nucleus;GO:0005737,cellular_component cytoplasm;GO:0006139,biological_process nucleobase-containing compound metabolic process;GO:0006259,biological_process DNA metabolic process;GO:0006323,biological_process DNA packaging;GO:0006325,biol…	NA	nucleosome assembly protein 1 like 3 [Source:HGNC Symbol%3BAcc:HGNC:7639]
XLOC_001686	1.34	0.81	2.25	2.6	-1.26051	1.17202	0.000345948	0.00199277	1:211579191-211580493:+	XLOC_001686	NA	NA	NA
ENSG00000139194	1.39	1.01	3.13	4.05	-1.65341	0.29099	0.000349639	0.00201013	12:7123683-7128942:-	RBP5	15;GO:0003674,molecular_function molecular_function;GO:0005488,molecular_function binding;GO:0005501,molecular_function retinoid binding;GO:0005575,cellular_component cellular_component;GO:0005622,cellular_component intracellular;GO:0005623,cellular_component cell;GO:0005737,cellular_component cytoplasm;GO:0006810,biological_process transport;GO:0008150,biological_process biological_process;GO:00…	NA	retinol binding protein 5 [Source:HGNC Symbol%3BAcc:HGNC:15847]
ENSG00000182324	0.44	0.76	2.16	1.27	-1.55613	0.714079	0.000361514	0.00206938	19:48455508-48466980:+	KCNJ14	86;GO:0003008,biological_process system process;GO:0003674,molecular_function molecular_function;GO:0005215,molecular_function transporter activity;GO:0005216,molecular_function ion channel activity;GO:0005242,molecular_function inward rectifier potassium channel activity;GO:0005244,molecular_function voltage-gated ion channel activity;GO:0005249,molecular_function voltage-gated potassium channel…	KCNJ14, KIR2.4; potassium inwardly-rectifying channel subfamily J member 14; K05007	potassium voltage-gated channel subfamily J member 14 [Source:HGNC Symbol%3BAcc:HGNC:6260]
ENSG00000113231	0.62	1.05	2.2	1.43	-1.17258	1.87528	0.000362514	0.0020741	5:77210448-77429807:+	PDE8B	60;GO:0002791,biological_process regulation of peptide secretion;GO:0002792,biological_process negative regulation of peptide secretion;GO:0003674,molecular_function molecular_function;GO:0003824,molecular_function catalytic activity;GO:0004112,molecular_function cyclic-nucleotide phosphodiesterase activity;GO:0004114,molecular_function 3',5'-cyclic-nucleotide phosphodiesterase activity;GO:000411…	PDE8; high affinity cAMP-specific and IBMX-insensitive 3',5'-cyclic phosphodiesterase 8 [EC:3.1.4.53]; K18437	phosphodiesterase 8B [Source:HGNC Symbol%3BAcc:HGNC:8794]
ENSG00000152056	1.52	1.46	3.18	3.38	-1.20702	1.02063	0.00037155	0.00211662	2:223751685-223838027:-	AP1S3	222;GO:0000003,biological_process reproduction;GO:0000139,cellular_component Golgi membrane;GO:0000323,cellular_component lytic vacuole;GO:0000902,biological_process cell morphogenesis;GO:0000904,biological_process cell morphogenesis involved in differentiation;GO:0001505,biological_process regulation of neurotransmitter levels;GO:0001654,biological_process eye development;GO:0001745,biological_p…	AP1S1_2; AP-1 complex subunit sigma 1/2; K12394; AP1S3; AP-1 complex subunit sigma-3; K12395	adaptor related protein complex 1 sigma 3 subunit [Source:HGNC Symbol%3BAcc:HGNC:18971]
ENSG00000132563	1.89	1.41	3.79	3.21	-1.16254	1.29443	0.000392306	0.00221889	5:138439016-138446969:+	REEP2	46;GO:0003008,biological_process system process;GO:0005575,cellular_component cellular_component;GO:0005623,cellular_component cell;GO:0005886,cellular_component plasma membrane;GO:0005887,cellular_component integral component of plasma membrane;GO:0006810,biological_process transport;GO:0006886,biological_process intracellular protein transport;GO:0007600,biological_process sensory perception;GO…	NA	receptor accessory protein 2 [Source:HGNC Symbol%3BAcc:HGNC:17975]
XLOC_036595	0.59	0.27	1.13	1.58	-1.76413	0.12417	0.000406035	0.00228878	9:76397043-76398630:+	XLOC_036595	7;GO:0003964,molecular_function RNA-directed DNA polymerase activity;GO:0006310,biological_process DNA recombination;GO:0009036,molecular_function type II site-specific deoxyribonuclease activity;GO:0032197,biological_process transposition, RNA-mediated;GO:0032199,biological_process reverse transcription involved in RNA-mediated transposition;GO:0046872,molecular_function metal ion binding;GO:009…	NA	NA
XLOC_006014	0.35	0.81	1.41	1.88	-1.51531	0.573624	0.000447292	0.00249402	11:66683097-66684318:+	XLOC_006014	5;GO:0003677,molecular_function DNA binding;GO:0005634,cellular_component nucleus;GO:0006351,biological_process transcription, DNA-templated;GO:0006355,biological_process regulation of transcription, DNA-templated;GO:0046872,molecular_function metal ion binding	NA	NA
ENSG00000198932	0.1	0.07	0.28	0.3	-1.81727	-0.145585	0.000451237	0.00251153	X:102651365-102659083:+	GPRASP1	11;GO:0005575,cellular_component cellular_component;GO:0005622,cellular_component intracellular;GO:0005623,cellular_component cell;GO:0005634,cellular_component nucleus;GO:0005737,cellular_component cytoplasm;GO:0043226,cellular_component organelle;GO:0043227,cellular_component membrane-bounded organelle;GO:0043229,cellular_component intracellular organelle;GO:0043231,cellular_component intracell…	NA	G protein-coupled receptor associated sorting protein 1 [Source:HGNC Symbol%3BAcc:HGNC:24834]
ENSG00000197603	0.17	0.13	0.39	0.27	-1.25518	1.29495	0.000460492	0.00255824	5:37106227-37249428:-	C5orf42	2;GO:0005575,cellular_component cellular_component;GO:0016020,cellular_component membrane	NA	chromosome 5 open reading frame 42 [Source:HGNC Symbol%3BAcc:HGNC:25801]
ENSG00000178222	1.04	1.81	2.89	2.74	-1.02884	1.86035	0.000467285	0.00258992	4:1056249-1113562:-	RNF212	13;GO:0005575,cellular_component cellular_component;GO:0005622,cellular_component intracellular;GO:0005623,cellular_component cell;GO:0005634,cellular_component nucleus;GO:0005694,cellular_component chromosome;GO:0043226,cellular_component organelle;GO:0043227,cellular_component membrane-bounded organelle;GO:0043228,cellular_component non-membrane-bounded organelle;GO:0043229,cellular_component i…	NA	ring finger protein 212 [Source:HGNC Symbol%3BAcc:HGNC:27729]
ENSG00000249158	0.27	0.43	0.7	1.01	-1.32592	0.932154	0.000473337	0.00261979	5:140868182-141012344:+	PCDHA11	26;GO:0005575,cellular_component cellular_component;GO:0005576,cellular_component extracellular region;GO:0005623,cellular_component cell;GO:0005886,cellular_component plasma membrane;GO:0005887,cellular_component integral component of plasma membrane;GO:0007155,biological_process cell adhesion;GO:0007275,biological_process multicellular organism development;GO:0007399,biological_process nervous …	NA	protocadherin alpha 11 [Source:HGNC Symbol%3BAcc:HGNC:8665]
ENSG00000183889	3.57	1.93	6.02	4.74	-1.04405	2.55545	0.000476208	0.00263323	16:16317443-16350590:+	AC138969.1	27;GO:0005575,cellular_component cellular_component;GO:0005622,cellular_component intracellular;GO:0005623,cellular_component cell;GO:0005634,cellular_component nucleus;GO:0005635,cellular_component nuclear envelope;GO:0005643,cellular_component nuclear pore;GO:0012505,cellular_component endomembrane system;GO:0016020,cellular_component membrane;GO:0016021,cellular_component integral component of…	NA	nuclear pore complex-interacting protein family member A5 isoform 2 [Source:RefSeq peptide%3BAcc:NP_001338129]
ENSG00000175265	0.24	0.34	0.84	0.77	-1.50363	0.327422	0.000477277	0.00263791	15:34379067-34437466:-	GOLGA8A	23;GO:0000139,cellular_component Golgi membrane;GO:0005575,cellular_component cellular_component;GO:0005622,cellular_component intracellular;GO:0005623,cellular_component cell;GO:0005737,cellular_component cytoplasm;GO:0005794,cellular_component Golgi apparatus;GO:0005795,cellular_component Golgi stack;GO:0012505,cellular_component endomembrane system;GO:0016020,cellular_component membrane;GO:003…	NA	golgin A8 family member A [Source:HGNC Symbol%3BAcc:HGNC:31972]
XLOC_029750	1.66	1.03	2.26	3.03	-1.05144	2.16726	0.000483178	0.0026668	5:180467214-180493715:+	XLOC_029750	NA	NA	NA
XLOC_036548	1.05	0.81	1.92	2.13	-1.19897	1.15912	0.000488671	0.00269336	9:66267368-66269771:+	XLOC_036548	NA	NA	NA
ENSG00000166813	0.4	0.24	0.67	0.74	-1.2268	1.14999	0.000591223	0.00319336	15:89608788-89655451:-	KIF7	60;GO:0003674,molecular_function molecular_function;GO:0003774,molecular_function motor activity;GO:0003777,molecular_function microtubule motor activity;GO:0003824,molecular_function catalytic activity;GO:0005575,cellular_component cellular_component;GO:0005622,cellular_component intracellular;GO:0005623,cellular_component cell;GO:0005737,cellular_component cytoplasm;GO:0005856,cellular_componen…	KIF7; kinesin family member 7; K18806	kinesin family member 7 [Source:HGNC Symbol%3BAcc:HGNC:30497]
ENSG00000078018	0.17	0.21	0.39	0.45	-1.19419	0.97013	0.000608124	0.00327273	2:209424057-209734118:+	MAP2	125;GO:0000226,biological_process microtubule cytoskeleton organization;GO:0000902,biological_process cell morphogenesis;GO:0000904,biological_process cell morphogenesis involved in differentiation;GO:0001578,biological_process microtubule bundle formation;GO:0003674,molecular_function molecular_function;GO:0005198,molecular_function structural molecule activity;GO:0005488,molecular_function bind…	NA	microtubule associated protein 2 [Source:HGNC Symbol%3BAcc:HGNC:6839]
ENSG00000239389	0.39	0.34	0.72	0.92	-1.25056	0.896451	0.000655631	0.00348886	5:140882207-141012344:+	PCDHA13	26;GO:0005575,cellular_component cellular_component;GO:0005576,cellular_component extracellular region;GO:0005623,cellular_component cell;GO:0005886,cellular_component plasma membrane;GO:0005887,cellular_component integral component of plasma membrane;GO:0007155,biological_process cell adhesion;GO:0007275,biological_process multicellular organism development;GO:0007399,biological_process nervous …	NA	protocadherin alpha 13 [Source:HGNC Symbol%3BAcc:HGNC:8667]
ENSG00000149596	0.65	0.97	1.41	1.95	-1.10195	1.45732	0.000667989	0.00354509	20:44111694-44187578:-	JPH2	114;GO:0003674,molecular_function molecular_function;GO:0005215,molecular_function transporter activity;GO:0005216,molecular_function ion channel activity;GO:0005261,molecular_function cation channel activity;GO:0005262,molecular_function calcium channel activity;GO:0005575,cellular_component cellular_component;GO:0005622,cellular_component intracellular;GO:0005623,cellular_component cell;GO:0005…	NA	junctophilin 2 [Source:HGNC Symbol%3BAcc:HGNC:14202]
ENSG00000186106	1.15	0.7	2.49	2.32	-1.46408	0.44178	0.000672889	0.00356791	8:100509751-100559784:-	ANKRD46	2;GO:0005575,cellular_component cellular_component;GO:0016020,cellular_component membrane	NA	ankyrin repeat domain 46 [Source:HGNC Symbol%3BAcc:HGNC:27229]
XLOC_022349	0.64	1.08	1.79	1.84	-1.10908	1.32733	0.000726875	0.00380992	2:172627786-172629564:-	XLOC_022349	NA	NA	NA
XLOC_031186	0.38	0.31	0.86	1.08	-1.54354	0.290269	0.000740654	0.00387018	6:42452351-42457192:+	XLOC_031186	NA	NA	NA
ENSG00000166664	0.4	0.28	1.23	0.9	-1.69829	-0.017618	0.000760461	0.00395626	15:30357765-30393849:-	CHRFAM7A	333;GO:0000003,biological_process reproduction;GO:0000187,biological_process activation of MAPK activity;GO:0001508,biological_process action potential;GO:0001540,molecular_function amyloid-beta binding;GO:0001666,biological_process response to hypoxia;GO:0001775,biological_process cell activation;GO:0001817,biological_process regulation of cytokine production;GO:0001818,biological_process negati…	CHRNA7; nicotinic acetylcholine receptor alpha-7; K04809	CHRNA7 (exons 5-10) and FAM7A (exons A-E) fusion [Source:HGNC Symbol%3BAcc:HGNC:15781]
ENSG00000101298	0.8	1.59	2.31	2.67	-1.10006	1.63713	0.000765923	0.00397945	20:1266315-1309328:+	SNPH	63;GO:0000149,molecular_function SNARE binding;GO:0001505,biological_process regulation of neurotransmitter levels;GO:0003001,biological_process obsolete generation of a signal involved in cell-cell signaling;GO:0003008,biological_process system process;GO:0003674,molecular_function molecular_function;GO:0005488,molecular_function binding;GO:0005515,molecular_function protein binding;GO:0005575,c…	NA	syntaphilin [Source:HGNC Symbol%3BAcc:HGNC:15931]
XLOC_029017	0.65	0.55	1.23	1.05	-1.00388	1.57994	0.000790693	0.00409739	5:42992711-43000848:+	XLOC_029017	5;GO:0003677,molecular_function DNA binding;GO:0005634,cellular_component nucleus;GO:0006351,biological_process transcription, DNA-templated;GO:0006355,biological_process regulation of transcription, DNA-templated;GO:0046872,molecular_function metal ion binding	NA	NA
ENSG00000101335	2.9	2.93	5.32	6.56	-1.09225	1.27186	0.000795302	0.00411408	20:36541483-36551447:+	MYL9	85;GO:0000902,biological_process cell morphogenesis;GO:0000904,biological_process cell morphogenesis involved in differentiation;GO:0001725,cellular_component stress fiber;GO:0003008,biological_process system process;GO:0003012,biological_process muscle system process;GO:0003674,molecular_function molecular_function;GO:0005198,molecular_function structural molecule activity;GO:0005575,cellular_co…	MYL9; myosin regulatory light chain 9; K12755	myosin light chain 9 [Source:HGNC Symbol%3BAcc:HGNC:15754]
XLOC_030886	1.48	1.66	3.31	3.33	-1.13345	1.00716	0.000842428	0.00433708	6:20101045-20101818:+	XLOC_030886	NA	NA	NA
ENSG00000172888	1.63	1.21	3.66	2.3	-1.14561	1.63024	0.000902852	0.00460621	3:40524877-40574685:+	ZNF621	10;GO:0005575,cellular_component cellular_component;GO:0005622,cellular_component intracellular;GO:0005623,cellular_component cell;GO:0005634,cellular_component nucleus;GO:0043226,cellular_component organelle;GO:0043227,cellular_component membrane-bounded organelle;GO:0043229,cellular_component intracellular organelle;GO:0043231,cellular_component intracellular membrane-bounded organelle;GO:00444…	KRAB; KRAB domain-containing zinc finger protein; K09228	zinc finger protein 621 [Source:HGNC Symbol%3BAcc:HGNC:24787]
ENSG00000152527	0.22	0.17	0.64	0.35	-1.42492	0.746347	0.000905424	0.00461701	2:43637272-43767987:+	PLEKHH2	61;GO:0003674,molecular_function molecular_function;GO:0003779,molecular_function actin binding;GO:0005488,molecular_function binding;GO:0005515,molecular_function protein binding;GO:0005575,cellular_component cellular_component;GO:0005622,cellular_component intracellular;GO:0005623,cellular_component cell;GO:0005737,cellular_component cytoplasm;GO:0005856,cellular_component cytoskeleton;GO:00058…	NA	pleckstrin homology%2C MyTH4 and FERM domain containing H2 [Source:HGNC Symbol%3BAcc:HGNC:30506]
ENSG00000105655	0.64	0.59	1.15	1.59	-1.22926	0.921933	0.00094017	0.00476537	19:18434387-18438301:-	ISYNA1	148;GO:0000003,biological_process reproduction;GO:0000302,biological_process response to reactive oxygen species;GO:0002119,biological_process nematode larval development;GO:0002164,biological_process larval development;GO:0002252,biological_process immune effector process;GO:0002376,biological_process immune system process;GO:0003006,biological_process developmental process involved in reproduct…	INO1, ISYNA1; myo-inositol-1-phosphate synthase [EC:5.5.1.4]; K01858	inositol-3-phosphate synthase 1 [Source:HGNC Symbol%3BAcc:HGNC:29821]
XLOC_024340	0.65	0.49	0.99	1.29	-1.06602	1.45377	0.000988348	0.00495509	21:42837818-42841348:-	XLOC_024340	NA	NA	NA
ENSG00000118596	0.87	1	1.95	1.69	-1.01658	1.38612	0.00101339	0.0050593	12:59596066-59789855:+	SLC16A7	46;GO:0003674,molecular_function molecular_function;GO:0005215,molecular_function transporter activity;GO:0005342,molecular_function organic acid transmembrane transporter activity;GO:0005477,molecular_function pyruvate secondary active transmembrane transporter activity;GO:0005575,cellular_component cellular_component;GO:0005623,cellular_component cell;GO:0005886,cellular_component plasma membra…	NA	solute carrier family 16 member 7 [Source:HGNC Symbol%3BAcc:HGNC:10928]
ENSG00000196338	0.31	0.3	0.7	0.74	-1.30825	0.509295	0.00107089	0.00531285	X:71144830-71171201:+	NLGN3	209;GO:0000003,biological_process reproduction;GO:0000902,biological_process cell morphogenesis;GO:0000904,biological_process cell morphogenesis involved in differentiation;GO:0001941,biological_process postsynaptic membrane organization;GO:0002087,biological_process regulation of respiratory gaseous exchange by neurological system process;GO:0003008,biological_process system process;GO:0003674,m…	NLGN; neuroligin; K07378	neuroligin 3 [Source:HGNC Symbol%3BAcc:HGNC:14289]
ENSG00000166822	1.89	0.83	3.23	3.82	-1.47022	0.388255	0.0010839	0.0053684	16:75443053-75465497:-	TMEM170A	2;GO:0005575,cellular_component cellular_component;GO:0016020,cellular_component membrane	NA	transmembrane protein 170A [Source:HGNC Symbol%3BAcc:HGNC:29577]
ENSG00000122592	3.3	2.28	4.68	6.52	-1.08262	1.59073	0.00109329	0.00540362	7:27153715-27157936:-	HOXA7	144;GO:0000122,biological_process negative regulation of transcription by RNA polymerase II;GO:0001071,molecular_function DNA-binding transcription factor activity;GO:0001501,biological_process skeletal system development;GO:0001525,biological_process angiogenesis;GO:0001568,biological_process blood vessel development;GO:0001944,biological_process vasculature development;GO:0001952,biological_pro…	NA	homeobox A7 [Source:HGNC Symbol%3BAcc:HGNC:5108]
ENSG00000131668	0.28	0.92	2.08	1.55	-1.58935	0.073384	0.00112687	0.00554194	9:93951621-93955372:-	BARX1	82;GO:0000228,cellular_component nuclear chromosome;GO:0001071,molecular_function DNA-binding transcription factor activity;GO:0002376,biological_process immune system process;GO:0002520,biological_process immune system development;GO:0003002,biological_process regionalization;GO:0003674,molecular_function molecular_function;GO:0003700,molecular_function DNA-binding transcription factor activity;…	NA	BARX homeobox 1 [Source:HGNC Symbol%3BAcc:HGNC:955]
ENSG00000180530	0.1	0.18	0.48	0.34	-1.52519	0.119625	0.00113501	0.00557962	21:14961234-15065936:-	NRIP1	130;GO:0000003,biological_process reproduction;GO:0000118,cellular_component histone deacetylase complex;GO:0000122,biological_process negative regulation of transcription by RNA polymerase II;GO:0000988,molecular_function obsolete transcription factor activity, protein binding;GO:0000989,molecular_function obsolete transcription factor activity, transcription factor binding;GO:0001542,biological…	NA	nuclear receptor interacting protein 1 [Source:HGNC Symbol%3BAcc:HGNC:8001]
ENSG00000117245	0.23	0.36	0.6	0.77	-1.24922	0.712984	0.00114272	0.00561524	1:20664013-20718017:-	KIF17	40;GO:0003674,molecular_function molecular_function;GO:0003774,molecular_function motor activity;GO:0003777,molecular_function microtubule motor activity;GO:0003824,molecular_function catalytic activity;GO:0005575,cellular_component cellular_component;GO:0005622,cellular_component intracellular;GO:0005623,cellular_component cell;GO:0005856,cellular_component cytoskeleton;GO:0005871,cellular_compo…	KIF3A; kinesin family member 3A; K10394	kinesin family member 17 [Source:HGNC Symbol%3BAcc:HGNC:19167]
ENSG00000102466	1.28	1.53	3.19	2.63	-1.1037	1.12239	0.00116354	0.00570807	13:101710803-102402457:-	FGF14	70;GO:0000165,biological_process MAPK cascade;GO:0002028,biological_process regulation of sodium ion transport;GO:0003008,biological_process system process;GO:0003674,molecular_function molecular_function;GO:0005102,molecular_function signaling receptor binding;GO:0005488,molecular_function binding;GO:0005515,molecular_function protein binding;GO:0005539,molecular_function glycosaminoglycan bindi…	FGF; fibroblast growth factor; K04358	fibroblast growth factor 14 [Source:HGNC Symbol%3BAcc:HGNC:3671]
ENSG00000174456	0.68	1.34	2.37	2.19	-1.20458	0.891673	0.00116618	0.00571629	12:110027027-110073686:-	C12orf76	NA	NA	chromosome 12 open reading frame 76 [Source:HGNC Symbol%3BAcc:HGNC:33790]
ENSG00000277443	1.5	2.11	2.97	4.18	-1.03632	1.49217	0.00120816	0.00588322	6:113857361-113863471:+	MARCKS	60;GO:0001674,cellular_component female germ cell nucleus;GO:0002791,biological_process regulation of peptide secretion;GO:0003674,molecular_function molecular_function;GO:0003779,molecular_function actin binding;GO:0005488,molecular_function binding;GO:0005515,molecular_function protein binding;GO:0005516,molecular_function calmodulin binding;GO:0005575,cellular_component cellular_component;GO:0…	MARCKS; myristoylated alanine-rich C-kinase substrate; K12561	myristoylated alanine rich protein kinase C substrate [Source:HGNC Symbol%3BAcc:HGNC:6759]
ENSG00000177096	1.47	1.72	3.19	3.39	-1.09722	1.01869	0.00125073	0.00606316	22:42074250-42079441:+	FAM109B	49;GO:0001881,biological_process receptor recycling;GO:0005575,cellular_component cellular_component;GO:0005622,cellular_component intracellular;GO:0005623,cellular_component cell;GO:0005737,cellular_component cytoplasm;GO:0005768,cellular_component endosome;GO:0005769,cellular_component early endosome;GO:0005802,cellular_component trans-Golgi network;GO:0006810,biological_process transport;GO:00…	NA	family with sequence similarity 109 member B [Source:HGNC Symbol%3BAcc:HGNC:27161]
ENSG00000144218	0.19	0.32	0.5	0.65	-1.20245	0.892451	0.00126103	0.00610061	2:99545418-100142739:-	AFF3	99;GO:0001071,molecular_function DNA-binding transcription factor activity;GO:0003674,molecular_function molecular_function;GO:0003676,molecular_function nucleic acid binding;GO:0003677,molecular_function DNA binding;GO:0003690,molecular_function double-stranded DNA binding;GO:0003700,molecular_function DNA-binding transcription factor activity;GO:0005488,molecular_function binding;GO:0005575,cel…	NA	AF4/FMR2 family member 3 [Source:HGNC Symbol%3BAcc:HGNC:6473]
ENSG00000078399	0.35	0.57	1.43	1.44	-1.66085	-0.147853	0.00127423	0.00614697	7:27162434-27175180:-	HOXA9	77;GO:0001501,biological_process skeletal system development;GO:0001775,biological_process cell activation;GO:0002376,biological_process immune system process;GO:0002520,biological_process immune system development;GO:0002682,biological_process regulation of immune system process;GO:0003002,biological_process regionalization;GO:0005575,cellular_component cellular_component;GO:0005622,cellular_com…	NA	homeobox A9 [Source:HGNC Symbol%3BAcc:HGNC:5109]
XLOC_034881	1.64	1.25	3.06	3.53	-1.26507	0.640612	0.00129347	0.00622206	8:7300257-7300867:+	XLOC_034881	NA	NA	NA
ENSG00000182103	0.45	0.87	1.13	2.33	-1.43266	0.727925	0.00139207	0.00663189	11:82729940-82733864:-	FAM181B	NA	NA	family with sequence similarity 181 member B [Source:HGNC Symbol%3BAcc:HGNC:28512]
ENSG00000228672	0.19	0.38	0.82	0.57	-1.30652	0.697129	0.00141615	0.00671966	5:139390591-139395713:-	PROB1	NA	NA	proline rich basic protein 1 [Source:HGNC Symbol%3BAcc:HGNC:41906]
ENSG00000213199	0.79	0.99	1.69	1.75	-1.00053	1.23905	0.00142171	0.00674064	7:151048291-151052756:+	ASIC3	123;GO:0001101,biological_process response to acid chemical;GO:0003008,biological_process system process;GO:0003674,molecular_function molecular_function;GO:0005215,molecular_function transporter activity;GO:0005216,molecular_function ion channel activity;GO:0005261,molecular_function cation channel activity;GO:0005272,molecular_function sodium channel activity;GO:0005488,molecular_function bindi…	ASIC3, ACCN3; acid-sensing ion channel 3; K04830	acid sensing ion channel subunit 3 [Source:HGNC Symbol%3BAcc:HGNC:101]
XLOC_028843	0.24	0.38	0.65	0.67	-1.12128	0.992948	0.00143791	0.00680384	5:262035-266190:+	XLOC_028843	4;GO:0005829,cellular_component cytosol;GO:0016020,cellular_component membrane;GO:0042803,molecular_function protein homodimerization activity;GO:0070062,cellular_component extracellular exosome	NA	NA
ENSG00000082512	0.6	0.84	1.65	1.37	-1.11872	0.993536	0.00146463	0.00690827	1:211326614-211374946:+	TRAF5	77;GO:0005575,cellular_component cellular_component;GO:0005622,cellular_component intracellular;GO:0005623,cellular_component cell;GO:0005737,cellular_component cytoplasm;GO:0005813,cellular_component centrosome;GO:0005815,cellular_component microtubule organizing center;GO:0005856,cellular_component cytoskeleton;GO:0005886,cellular_component plasma membrane;GO:0005887,cellular_component integral…	TRAF5; TNF receptor-associated factor 5; K09849	TNF receptor associated factor 5 [Source:HGNC Symbol%3BAcc:HGNC:12035]
ENSG00000111817	0.72	1.36	2.42	1.62	-1.00952	2.18564	0.0014786	0.00696587	6:116254172-116444860:+	DSE	73;GO:0000139,cellular_component Golgi membrane;GO:0003674,molecular_function molecular_function;GO:0003824,molecular_function catalytic activity;GO:0005575,cellular_component cellular_component;GO:0005622,cellular_component intracellular;GO:0005623,cellular_component cell;GO:0005737,cellular_component cytoplasm;GO:0005783,cellular_component endoplasmic reticulum;GO:0005794,cellular_component Gol…	DSE; chondroitin-glucuronate 5-epimerase [EC:5.1.3.19]; K01794	dermatan sulfate epimerase [Source:HGNC Symbol%3BAcc:HGNC:21144]
ENSG00000111981	0.68	1.27	2.44	2.36	-1.32416	0.454719	0.00149052	0.00700809	6:149964006-149973710:+	ULBP1	113;GO:0001775,biological_process cell activation;GO:0001817,biological_process regulation of cytokine production;GO:0001819,biological_process positive regulation of cytokine production;GO:0001910,biological_process regulation of leukocyte mediated cytotoxicity;GO:0001912,biological_process positive regulation of leukocyte mediated cytotoxicity;GO:0002376,biological_process immune system process…	RAET1; retinoic acid early transcript 1; K07987; ULBP; UL16 binding protein; K07986	UL16 binding protein 1 [Source:HGNC Symbol%3BAcc:HGNC:14893]
ENSG00000183773	0.86	0.6	1.43	1.55	-1.10796	1.10366	0.00158838	0.00738341	22:20965107-20981360:+	AIFM3	76;GO:0003674,molecular_function molecular_function;GO:0005575,cellular_component cellular_component;GO:0005622,cellular_component intracellular;GO:0005623,cellular_component cell;GO:0005737,cellular_component cytoplasm;GO:0005739,cellular_component mitochondrion;GO:0005740,cellular_component mitochondrial envelope;GO:0005743,cellular_component mitochondrial inner membrane;GO:0005783,cellular_com…	NA	apoptosis inducing factor%2C mitochondria associated 3 [Source:HGNC Symbol%3BAcc:HGNC:26398]
ENSG00000185482	0.46	0.64	1.26	1.52	-1.37922	0.247624	0.00174224	0.00800524	12:57243452-57251193:-	STAC3	NA	NA	SH3 and cysteine rich domain 3 [Source:HGNC Symbol%3BAcc:HGNC:28423]
ENSG00000154265	0.27	0.15	0.55	0.4	-1.26052	0.87238	0.00181281	0.00825853	17:69244310-69327244:-	ABCA5	68;GO:0000139,cellular_component Golgi membrane;GO:0000323,cellular_component lytic vacuole;GO:0005575,cellular_component cellular_component;GO:0005622,cellular_component intracellular;GO:0005623,cellular_component cell;GO:0005737,cellular_component cytoplasm;GO:0005764,cellular_component lysosome;GO:0005765,cellular_component lysosomal membrane;GO:0005768,cellular_component endosome;GO:0005770,c…	ABCA5; ATP-binding cassette, subfamily A (ABC1), member 5; K05648	ATP binding cassette subfamily A member 5 [Source:HGNC Symbol%3BAcc:HGNC:35]
ENSG00000148082	0.56	0.39	0.84	1.54	-1.41017	0.687763	0.00184084	0.00834138	9:89005770-89178767:-	SHC3	86;GO:0001784,molecular_function phosphotyrosine residue binding;GO:0003008,biological_process system process;GO:0003674,molecular_function molecular_function;GO:0004871,molecular_function obsolete signal transducer activity;GO:0005102,molecular_function signaling receptor binding;GO:0005488,molecular_function binding;GO:0005515,molecular_function protein binding;GO:0005575,cellular_component cel…	SHC3; SHC-transforming protein 3; K17448	SHC adaptor protein 3 [Source:HGNC Symbol%3BAcc:HGNC:18181]
ENSG00000119121	0.12	0.14	0.32	0.27	-1.25368	0.524902	0.00190449	0.00859049	9:74722494-74888094:-	TRPM6	6;GO:0005575,cellular_component cellular_component;GO:0008150,biological_process biological_process;GO:0009636,biological_process response to toxic substance;GO:0016020,cellular_component membrane;GO:0042221,biological_process response to chemical;GO:0050896,biological_process response to stimulus	TRPM6, CHAK2; transient receptor potential cation channel subfamily M member 6 [EC:2.7.11.1]; K04981	transient receptor potential cation channel subfamily M member 6 [Source:HGNC Symbol%3BAcc:HGNC:17995]
ENSG00000174137	0.31	0.55	1.19	1	-1.38236	0.246817	0.00192885	0.00868386	4:1617914-1684302:-	FAM53A	39;GO:0005575,cellular_component cellular_component;GO:0005622,cellular_component intracellular;GO:0005623,cellular_component cell;GO:0005634,cellular_component nucleus;GO:0006605,biological_process protein targeting;GO:0006606,biological_process protein import into nucleus;GO:0006810,biological_process transport;GO:0006886,biological_process intracellular protein transport;GO:0006913,biological_…	NA	family with sequence similarity 53 member A [Source:HGNC Symbol%3BAcc:HGNC:31860]
ENSG00000163297	0.62	0.4	1.2	1.16	-1.29558	0.561299	0.00194722	0.00875289	4:79901148-80125454:-	ANTXR2	29;GO:0000003,biological_process reproduction;GO:0005575,cellular_component cellular_component;GO:0005576,cellular_component extracellular region;GO:0005622,cellular_component intracellular;GO:0005623,cellular_component cell;GO:0005737,cellular_component cytoplasm;GO:0005783,cellular_component endoplasmic reticulum;GO:0005789,cellular_component endoplasmic reticulum membrane;GO:0005886,cellular_c…	NA	anthrax toxin receptor 2 [Source:HGNC Symbol%3BAcc:HGNC:21732]
XLOC_036956	2.29	1.58	3.4	4.11	-1.03473	1.27438	0.00194848	0.00875289	9:127906841-127907851:+	XLOC_036956	NA	NA	NA
ENSG00000221963	0.49	0.91	1.61	1.75	-1.29592	0.43685	0.00196458	0.00881129	22:35648394-35668409:+	APOL6	20;GO:0003674,molecular_function molecular_function;GO:0005215,molecular_function transporter activity;GO:0005319,molecular_function lipid transporter activity;GO:0005575,cellular_component cellular_component;GO:0005622,cellular_component intracellular;GO:0005623,cellular_component cell;GO:0005737,cellular_component cytoplasm;GO:0006810,biological_process transport;GO:0006869,biological_process l…	NA	apolipoprotein L6 [Source:HGNC Symbol%3BAcc:HGNC:14870]
ENSG00000164406	2.14	1.75	6.49	4.46	-1.55667	-0.0183616	0.00199838	0.00893041	5:132872321-132875046:+	LEAP2	2;GO:0005575,cellular_component cellular_component;GO:0005576,cellular_component extracellular region	NA	liver enriched antimicrobial peptide 2 [Source:HGNC Symbol%3BAcc:HGNC:29571]
ENSG00000167992	0.05	0.16	0.35	0.35	-1.74338	-0.319069	0.00222964	0.00984392	11:61258285-61295424:-	VWCE	2;GO:0005575,cellular_component cellular_component;GO:0005576,cellular_component extracellular region	NA	von Willebrand factor C and EGF domains [Source:HGNC Symbol%3BAcc:HGNC:26487]
ENSG00000197444	0.21	0.27	0.5	0.62	-1.2607	0.420191	0.00223219	0.00985151	10:49734642-49762379:-	OGDHL	19;GO:0005575,cellular_component cellular_component;GO:0005622,cellular_component intracellular;GO:0005623,cellular_component cell;GO:0005737,cellular_component cytoplasm;GO:0005739,cellular_component mitochondrion;GO:0005759,cellular_component mitochondrial matrix;GO:0031974,cellular_component membrane-enclosed lumen;GO:0043226,cellular_component organelle;GO:0043227,cellular_component membrane-…	OGDH, sucA; 2-oxoglutarate dehydrogenase E1 component [EC:1.2.4.2]; K00164	oxoglutarate dehydrogenase like [Source:HGNC Symbol%3BAcc:HGNC:25590]
ENSG00000149634	0.94	0.26	2.12	1.52	-1.72033	-0.0912576	0.00228518	0.0100592	20:45886488-45887635:-	SPATA25	14;GO:0000003,biological_process reproduction;GO:0005575,cellular_component cellular_component;GO:0007276,biological_process gamete generation;GO:0007283,biological_process spermatogenesis;GO:0008150,biological_process biological_process;GO:0016020,cellular_component membrane;GO:0019953,biological_process sexual reproduction;GO:0022414,biological_process reproductive process;GO:0032501,biological…	NA	spermatogenesis associated 25 [Source:HGNC Symbol%3BAcc:HGNC:16158]
[truncated: 62 more rows]

## Sheet: KO_con_vs_WT_con.DEG_up
Supplementary Data 3. MEN1-regulated genes expression (up) were identified from MEN1-WT and MEN1-KO NCI-H460 cells.
Gene	KO_con_1	KO_con_2	WT_con_1	WT_con_2	logFC	logCPM	PValue	FDR	GeneInfo	GeneName	GO	KEGG	NR
[truncated: 412 more rows]
