# Supplementary material for: MEN1 is a regulator of alternative splicing and prevents R-loop-induced genome instability through suppression of RNA polymerase II elongation
Source: Nucleic Acids Res. 2023 Jul 3;51(15):7951–71. doi: 10.1093/nar/gkad548 (PMC10450199; doi:10.1093/nar/gkad548)
Supplement: gkad548_Supplemental_Files [file gkad548_supplemental_files.zip › Supplemental Data 4.xls]

## Sheet: SE
Supplementary Data 4. MEN1-regulated ASEs were identified from MEN1-WT and MEN1-KO NCI-H460 cells.
ID	GeneID	geneSymbol	chr	strand	exonStart_0base	exonEnd	upstreamES	upstreamEE	downstreamES	downstreamEE	ID	IJC_SAMPLE_1	SJC_SAMPLE_1	IJC_SAMPLE_2	SJC_SAMPLE_2	IncFormLen	SkipFormLen	PValue	FDR	IncLevel1	IncLevel2	IncLevelDifference	id	GO	KEGG
26	APOPT1	APOPT1	14	+	103574106	103574170	103571622	103571820	103587273	103587364	26	188150	11,10	217184	3,4	212	149	0.00141051	0.0383035	0.923,0.913	0.981,0.97	-0.057	ENSG00000256053	72;GO:0005575,cellular_component cellular_component;GO:0005622,cellular_component intracellular;GO:0005623,cellular_component cell;GO:0005737,cellular_component cytoplasm;GO:0005739,cellular_component mitochondrion;GO:0006915,biological_process apoptotic process;GO:0007154,biological_process cell communication;GO:0007165,biological_process signal transduction;GO:0008150,biological_process biologi…	NA
48	RAPGEF1	RAPGEF1	9	-	131650128	131650242	131643238	131643417	131650809	131650949	48	44,61	48,44	64,66	26,22	262	149	0.000527973	0.0193977	0.343,0.441	0.583,0.63	-0.215	ENSG00000107263	110;GO:0000186,biological_process activation of MAPKK activity;GO:0001568,biological_process blood vessel development;GO:0001932,biological_process regulation of protein phosphorylation;GO:0001934,biological_process positive regulation of protein phosphorylation;GO:0001944,biological_process vasculature development;GO:0003674,molecular_function molecular_function;GO:0004871,molecular_function obs…	RAPGEF1, GRF2; Rap guanine nucleotide exchange factor 1; K0627
94	IL6R	IL6R	1	+	154445046	154445094	154435968	154436110	154448124	154448171	94	5,7	24,23	1,1	19,28	196	149	0.00115731	0.0334481	0.137,0.188	0.038,0.026	0.131	ENSG00000160712	245;GO:0001817,biological_process regulation of cytokine production;GO:0001818,biological_process negative regulation of cytokine production;GO:0001819,biological_process positive regulation of cytokine production;GO:0001932,biological_process regulation of protein phosphorylation;GO:0001934,biological_process positive regulation of protein phosphorylation;GO:0002237,biological_process response t…	IL6R, CD126; interleukin 6 receptor; K0505
146	DIS3L2	DIS3L2	2	+	232198526	232198776	232163458	232163632	232210325	232210405	146	0,2	55,37	8,9	51,50	298	149	0.000157209	0.00861093	0.0,0.026	0.073,0.083	-0.065	ENSG00000144535	51;GO:0000070,biological_process mitotic sister chromatid segregation;GO:0000278,biological_process mitotic cell cycle;GO:0000280,biological_process nuclear division;GO:0000819,biological_process sister chromatid segregation;GO:0003674,molecular_function molecular_function;GO:0003824,molecular_function catalytic activity;GO:0004518,molecular_function nuclease activity;GO:0004540,molecular_functio…	NA
156	APH1A	APH1A	1	-	150267715	150267789	150267355	150267478	150267956	150267991	156	11611382	20,21	958910	5,3	222	149	0.000596426	0.0211116	0.975,0.978	0.992,0.995	-0.017	ENSG00000117362	107;GO:0000139,cellular_component Golgi membrane;GO:0001655,biological_process urogenital system development;GO:0001656,biological_process metanephros development;GO:0001822,biological_process kidney development;GO:0003674,molecular_function molecular_function;GO:0003824,molecular_function catalytic activity;GO:0004175,molecular_function endopeptidase activity;GO:0005575,cellular_component cellul…	APH1; gamma-secretase subunit APH-1; K0617
221	OSTC	OSTC	4	+	108657449	108657647	108655563	108655657	108667246	108667820	221	343375	15,9	310301	2,4	298	149	0.00148589	0.0397029	0.92,0.954	0.987,0.974	-0.043	ENSG00000198856	55;GO:0005575,cellular_component cellular_component;GO:0005622,cellular_component intracellular;GO:0005623,cellular_component cell;GO:0005737,cellular_component cytoplasm;GO:0005783,cellular_component endoplasmic reticulum;GO:0005789,cellular_component endoplasmic reticulum membrane;GO:0005975,biological_process carbohydrate metabolic process;GO:0006464,biological_process cellular protein modific…	NA
240	NEURL4	NEURL4	17	-	7327164	7327230	7326710	7327009	7327439	7327500	240	56,78	19,13	87,82	7,6	214	149	0.00144493	0.0389564	0.672,0.807	0.896,0.905	-0.161	ENSG00000215041	NA	NA
287	POLR3H	POLR3H	22	-	41532603	41532745	41532093	41532157	41540698	41540795	287	125123	4,10	119,79	0,1	290	149	0.000116775	0.00686448	0.941,0.863	1.0,0.976	-0.086	ENSG00000100413	119;GO:0000003,biological_process reproduction;GO:0000428,cellular_component DNA-directed RNA polymerase complex;GO:0002119,biological_process nematode larval development;GO:0002164,biological_process larval development;GO:0003006,biological_process developmental process involved in reproduction;GO:0003674,molecular_function molecular_function;GO:0003824,molecular_function catalytic activity;GO:0…	RPC8, POLR3H; DNA-directed RNA polymerase III subunit RPC8; K0302
288	POLR3H	POLR3H	22	-	41532658	41532745	41532093	41532157	41540698	41540795	288	221311	4,10	213244	0,1	235	149	0.00178207	0.0448158	0.972,0.952	1.0,0.994	-0.035	ENSG00000100413	119;GO:0000003,biological_process reproduction;GO:0000428,cellular_component DNA-directed RNA polymerase complex;GO:0002119,biological_process nematode larval development;GO:0002164,biological_process larval development;GO:0003006,biological_process developmental process involved in reproduction;GO:0003674,molecular_function molecular_function;GO:0003824,molecular_function catalytic activity;GO:0…	RPC8, POLR3H; DNA-directed RNA polymerase III subunit RPC8; K0302
303	SRRT	SRRT	7	+	100880695	100880769	100875572	100875712	100881284	100881413	303	11,8	239334	20,21	159201	222	149	1.93578e-05	0.00189654	0.03,0.016	0.078,0.066	-0.049	ENSG00000087087	110;GO:0003674,molecular_function molecular_function;GO:0003676,molecular_function nucleic acid binding;GO:0003677,molecular_function DNA binding;GO:0005488,molecular_function binding;GO:0005575,cellular_component cellular_component;GO:0005622,cellular_component intracellular;GO:0005623,cellular_component cell;GO:0005634,cellular_component nucleus;GO:0005654,cellular_component nucleoplasm;GO:0005…	NA
305	SRRT	SRRT	7	+	100882764	100883090	100882052	100882241	100884069	100884239	305	17,21	172258	32,30	164141	298	149	0.000440117	0.0172069	0.047,0.039	0.089,0.096	-0.05	ENSG00000087087	110;GO:0003674,molecular_function molecular_function;GO:0003676,molecular_function nucleic acid binding;GO:0003677,molecular_function DNA binding;GO:0005488,molecular_function binding;GO:0005575,cellular_component cellular_component;GO:0005622,cellular_component intracellular;GO:0005623,cellular_component cell;GO:0005634,cellular_component nucleus;GO:0005654,cellular_component nucleoplasm;GO:0005…	NA
418	CTPS1	CTPS1	1	+	41007448	41007545	41006050	41006094	41008658	41008714	418	443611	9,8	698752	33,29	245	149	0.000220967	0.0107469	0.968,0.979	0.928,0.94	0.04	ENSG00000171793	82;GO:0003674,molecular_function molecular_function;GO:0003824,molecular_function catalytic activity;GO:0003883,molecular_function CTP synthase activity;GO:0005575,cellular_component cellular_component;GO:0005622,cellular_component intracellular;GO:0005623,cellular_component cell;GO:0005737,cellular_component cytoplasm;GO:0005829,cellular_component cytosol;GO:0006139,biological_process nucleobase…	pyrG, CTPS; CTP synthase [EC:6.3.4.2]; K0193
422	IKBKB	IKBKB	8	+	42288633	42288728	42271462	42272205	42290155	42290273	422	23,27	7,9	38,22	0,2	243	149	1.95421e-05	0.00189964	0.668,0.648	1.0,0.871	-0.277	ENSG00000104365	274;GO:0000166,molecular_function nucleotide binding;GO:0001776,biological_process leukocyte homeostasis;GO:0001782,biological_process B cell homeostasis;GO:0001817,biological_process regulation of cytokine production;GO:0001819,biological_process positive regulation of cytokine production;GO:0001882,molecular_function nucleoside binding;GO:0001883,molecular_function purine nucleoside binding;GO:…	IKBKB, IKKB; inhibitor of nuclear factor kappa-B kinase subunit beta [EC:2.7.11.10]; K07209; TBK1; TANK-binding kinase 1 [EC:2.7.11.10]; K0541
516	EML2	EML2	19	-	45628697	45628795	45626704	45626839	45629950	45630046	516	0,2	59,61	12,1	55,62	246	149	0.0011109	0.0324777	0.0,0.019	0.117,0.01	-0.054	ENSG00000125746	35;GO:0003008,biological_process system process;GO:0003674,molecular_function molecular_function;GO:0005102,molecular_function signaling receptor binding;GO:0005488,molecular_function binding;GO:0005515,molecular_function protein binding;GO:0005575,cellular_component cellular_component;GO:0005622,cellular_component intracellular;GO:0005623,cellular_component cell;GO:0005856,cellular_component cyt…	NA
555	TUBA3FP	TUBA3FP	22	-	21013041	21013184	21011383	21011590	21013781	21014292	555	25,30	5,2	12,6	0,0	291	149	0.000294595	0.0131309	0.719,0.885	1.0,1.0	-0.198	ENSG00000161149	NA	NA
607	RAD17	RAD17	5	+	69372033	69372217	69370704	69371171	69373829	69373882	607	10,14	0,1	8,4	1,4	298	149	0.000890529	0.0281337	1.0,0.875	0.8,0.333	0.371	ENSG00000152942	92;GO:0000075,biological_process cell cycle checkpoint;GO:0000076,biological_process DNA replication checkpoint;GO:0000077,biological_process DNA damage checkpoint;GO:0005575,cellular_component cellular_component;GO:0005622,cellular_component intracellular;GO:0005623,cellular_component cell;GO:0005634,cellular_component nucleus;GO:0005654,cellular_component nucleoplasm;GO:0006139,biological_proce…	NA
617	FLNB	FLNB	3	+	58131926	58132019	58130740	58130908	58132807	58132931	617	193283	198301	517532	359325	241	149	0.000227992	0.0110048	0.376,0.368	0.471,0.503	-0.115	ENSG00000136068	98;GO:0001725,cellular_component stress fiber;GO:0003674,molecular_function molecular_function;GO:0003779,molecular_function actin binding;GO:0005488,molecular_function binding;GO:0005515,molecular_function protein binding;GO:0005575,cellular_component cellular_component;GO:0005622,cellular_component intracellular;GO:0005623,cellular_component cell;GO:0005737,cellular_component cytoplasm;GO:00058…	FLNA; filamin; K0443
619	FLNB	FLNB	3	+	58141857	58141896	58138281	58138529	58142649	58142752	619	75171	232302	338323	436410	187	149	0.000531733	0.0195141	0.205,0.311	0.382,0.386	-0.126	ENSG00000136068	98;GO:0001725,cellular_component stress fiber;GO:0003674,molecular_function molecular_function;GO:0003779,molecular_function actin binding;GO:0005488,molecular_function binding;GO:0005515,molecular_function protein binding;GO:0005575,cellular_component cellular_component;GO:0005622,cellular_component intracellular;GO:0005623,cellular_component cell;GO:0005737,cellular_component cytoplasm;GO:00058…	FLNA; filamin; K0443
623	FLNB	FLNB	3	+	58150104	58150227	58149849	58150002	58153374	58153641	623	10931438	8,24	21352283	1,1	271	149	0.0010147	0.0306448	0.987,0.971	0.999,0.999	-0.02	ENSG00000136068	98;GO:0001725,cellular_component stress fiber;GO:0003674,molecular_function molecular_function;GO:0003779,molecular_function actin binding;GO:0005488,molecular_function binding;GO:0005515,molecular_function protein binding;GO:0005575,cellular_component cellular_component;GO:0005622,cellular_component intracellular;GO:0005623,cellular_component cell;GO:0005737,cellular_component cytoplasm;GO:00058…	FLNA; filamin; K0443
662	RFWD2	RFWD2	1	-	176175909	176176007	176163814	176163891	176184632	176184664	662	29,41	0,0	32,34	2,4	246	149	0.00163104	0.0422441	1.0,1.0	0.906,0.837	0.129	ENSG00000143207	96;GO:0000075,biological_process cell cycle checkpoint;GO:0000077,biological_process DNA damage checkpoint;GO:0000139,cellular_component Golgi membrane;GO:0005575,cellular_component cellular_component;GO:0005622,cellular_component intracellular;GO:0005623,cellular_component cell;GO:0005634,cellular_component nucleus;GO:0005654,cellular_component nucleoplasm;GO:0005737,cellular_component cytoplasm…	RFWD2, COP1; E3 ubiquitin-protein ligase RFWD2 [EC:2.3.2.27]; K1014
713	FAM86B1	FAM86B1	8	-	12188310	12188424	12188071	12188173	12189807	12189888	713	21,30	6,1	25,38	1,0	262	149	0.00110607	0.0323939	0.666,0.945	0.934,1.0	-0.162	ENSG00000186523	NA	NA
778	DCAF10	DCAF10	9	+	37842088	37842286	37819287	37819401	37854779	37854982	778	13,9	0,1	15,22	4,6	298	149	0.000497748	0.0186617	1.0,0.818	0.652,0.647	0.26	ENSG00000122741	26;GO:0000151,cellular_component ubiquitin ligase complex;GO:0005575,cellular_component cellular_component;GO:0005622,cellular_component intracellular;GO:0005623,cellular_component cell;GO:0006464,biological_process cellular protein modification process;GO:0008150,biological_process biological_process;GO:0008152,biological_process metabolic process;GO:0009987,biological_process cellular process;G…	NA
780	EBP	EBP	X	+	48522144	48522252	48521855	48521907	48523698	48524072	780	1,2	73141	12,0	59,72	256	149	0.00164304	0.0424881	0.008,0.008	0.106,0.0	-0.045	ENSG00000147155	102;GO:0000247,molecular_function C-8 sterol isomerase activity;GO:0001501,biological_process skeletal system development;GO:0002376,biological_process immune system process;GO:0002520,biological_process immune system development;GO:0003674,molecular_function molecular_function;GO:0003824,molecular_function catalytic activity;GO:0004769,molecular_function steroid delta-isomerase activity;GO:00048…	EBP; cholestenol Delta-isomerase [EC:5.3.3.5]; K0182
805	LMCD1	LMCD1	3	+	8532736	8532825	8501706	8501980	8537184	8537440	805	28,45	1,7	40,46	1,0	237	149	0.000730438	0.0245694	0.946,0.802	0.962,1.0	-0.107	ENSG00000071282	73;GO:0000122,biological_process negative regulation of transcription by RNA polymerase II;GO:0000988,molecular_function obsolete transcription factor activity, protein binding;GO:0000989,molecular_function obsolete transcription factor activity, transcription factor binding;GO:0003674,molecular_function molecular_function;GO:0003712,molecular_function transcription coregulator activity;GO:000371…	NA
849	TMTC4	TMTC4	13	-	100656380	100656468	100642210	100642311	100662963	100663180	849	17,18	1,0	18,10	11,2	236	149	1.96202e-05	0.00189964	0.915,1.0	0.508,0.759	0.324	ENSG00000125247	2;GO:0005575,cellular_component cellular_component;GO:0016020,cellular_component membrane	NA
872	PDE8A	PDE8A	15	+	85091043	85091181	85089337	85089416	85097947	85098036	872	19,24	0,0	29,52	2,5	286	149	0.000983096	0.0299461	1.0,1.0	0.883,0.844	0.137	ENSG00000073417	38;GO:0003674,molecular_function molecular_function;GO:0003824,molecular_function catalytic activity;GO:0004112,molecular_function cyclic-nucleotide phosphodiesterase activity;GO:0004114,molecular_function 3',5'-cyclic-nucleotide phosphodiesterase activity;GO:0004115,molecular_function 3',5'-cyclic-AMP phosphodiesterase activity;GO:0005575,cellular_component cellular_component;GO:0005622,cellular…	PDE8; high affinity cAMP-specific and IBMX-insensitive 3',5'-cyclic phosphodiesterase 8 [EC:3.1.4.53]; K1843
940	PPP6R2	PPP6R2	22	+	50436987	50437068	50436366	50436452	50437505	50437603	940	177227	29,48	167213	6,14	229	149	3.94837e-07	0.000103156	0.799,0.755	0.948,0.908	-0.151	ENSG00000100239	30;GO:0003674,molecular_function molecular_function;GO:0005488,molecular_function binding;GO:0005515,molecular_function protein binding;GO:0005575,cellular_component cellular_component;GO:0005622,cellular_component intracellular;GO:0005623,cellular_component cell;GO:0005737,cellular_component cytoplasm;GO:0008150,biological_process biological_process;GO:0010921,biological_process regulation of ph…	NA
1027	PEA15	PEA15	1	+	160207132	160207237	160205420	160205522	160211542	160211716	1027	7,20	231422	32,15	179211	253	149	4.23655e-05	0.00328922	0.018,0.027	0.095,0.04	-0.045	ENSG00000162734	94;GO:0003674,molecular_function molecular_function;GO:0005080,molecular_function protein kinase C binding;GO:0005488,molecular_function binding;GO:0005515,molecular_function protein binding;GO:0005575,cellular_component cellular_component;GO:0005622,cellular_component intracellular;GO:0005623,cellular_component cell;GO:0005737,cellular_component cytoplasm;GO:0005856,cellular_component cytoskelet…	NA
1035	RNH1	RNH1	11	-	504823	504888	502061	502249	506608	506759	1035	11,4	53,71	13,22	41,40	213	149	0.000271834	0.0124631	0.127,0.038	0.182,0.278	-0.148	ENSG00000023191	57;GO:0003674,molecular_function molecular_function;GO:0004857,molecular_function enzyme inhibitor activity;GO:0005575,cellular_component cellular_component;GO:0005576,cellular_component extracellular region;GO:0005622,cellular_component intracellular;GO:0005623,cellular_component cell;GO:0005737,cellular_component cytoplasm;GO:0006139,biological_process nucleobase-containing compound metabolic p…	NA
1037	RNH1	RNH1	11	-	504823	504996	502061	502181	507112	507195	1037	33,48	327472	53,58	261329	298	149	0.000763276	0.0252485	0.048,0.048	0.092,0.081	-0.038	ENSG00000023191	57;GO:0003674,molecular_function molecular_function;GO:0004857,molecular_function enzyme inhibitor activity;GO:0005575,cellular_component cellular_component;GO:0005576,cellular_component extracellular region;GO:0005622,cellular_component intracellular;GO:0005623,cellular_component cell;GO:0005737,cellular_component cytoplasm;GO:0006139,biological_process nucleobase-containing compound metabolic p…	NA
1124	KCNK15-AS1	KCNK15-AS1	20	-	44716624	44716793	44694891	44695507	44738819	44738896	1124	5,2	0,0	0,3	4,0	298	149	0.0019335	0.0471849	1.0,1.0	0.0,1.0	0.5	ENSG00000244558	NA	NA
1154	CPSF7	CPSF7	11	-	61421053	61421127	61420469	61420573	61421389	61421608	1154	3,3	95132	1,18	93,89	222	149	0.0019217	0.0470687	0.021,0.015	0.007,0.12	-0.045	ENSG00000149532	74;GO:0000375,biological_process RNA splicing, via transesterification reactions;GO:0000377,biological_process RNA splicing, via transesterification reactions with bulged adenosine as nucleophile;GO:0000398,biological_process mRNA splicing, via spliceosome;GO:0005575,cellular_component cellular_component;GO:0005622,cellular_component intracellular;GO:0005623,cellular_component cell;GO:0005634,cel…	CPSF6_7; cleavage and polyadenylation specificity factor subunit 6/7; K1439
1155	CPSF7	CPSF7	11	-	61421053	61421130	61420469	61420573	61421389	61421608	1155	3,2	95132	1,23	93,89	225	149	8.72318e-05	0.00553291	0.02,0.01	0.007,0.146	-0.061	ENSG00000149532	74;GO:0000375,biological_process RNA splicing, via transesterification reactions;GO:0000377,biological_process RNA splicing, via transesterification reactions with bulged adenosine as nucleophile;GO:0000398,biological_process mRNA splicing, via spliceosome;GO:0005575,cellular_component cellular_component;GO:0005622,cellular_component intracellular;GO:0005623,cellular_component cell;GO:0005634,cel…	CPSF6_7; cleavage and polyadenylation specificity factor subunit 6/7; K1439
1157	CPSF7	CPSF7	11	-	61421191	61421257	61420469	61420573	61421389	61421608	1157	7,7	95132	36,8	93,89	214	149	0.000203294	0.0101091	0.049,0.036	0.212,0.059	-0.093	ENSG00000149532	74;GO:0000375,biological_process RNA splicing, via transesterification reactions;GO:0000377,biological_process RNA splicing, via transesterification reactions with bulged adenosine as nucleophile;GO:0000398,biological_process mRNA splicing, via spliceosome;GO:0005575,cellular_component cellular_component;GO:0005622,cellular_component intracellular;GO:0005623,cellular_component cell;GO:0005634,cel…	CPSF6_7; cleavage and polyadenylation specificity factor subunit 6/7; K1439
1172	HAL	HAL	12	-	95976428	95976498	95972661	95974372	95976597	95976706	1172	0,1	1,1	6,9	1,0	218	149	0.000723962	0.0244998	0.0,0.406	0.804,1.0	-0.699	ENSG00000084110	51;GO:0003674,molecular_function molecular_function;GO:0003824,molecular_function catalytic activity;GO:0004397,molecular_function histidine ammonia-lyase activity;GO:0005575,cellular_component cellular_component;GO:0005622,cellular_component intracellular;GO:0005623,cellular_component cell;GO:0005737,cellular_component cytoplasm;GO:0005829,cellular_component cytosol;GO:0006082,biological_process…	hutH, HAL; histidine ammonia-lyase [EC:4.3.1.3]; K0174
1210	SLC9A8	SLC9A8	20	+	49850761	49850844	49849578	49849680	49855437	49855581	1210	4,11	0,0	3,4	2,6	231	149	3.34641e-08	1.29601e-05	1.0,1.0	0.492,0.301	0.604	ENSG00000197818	78;GO:0000139,cellular_component Golgi membrane;GO:0003674,molecular_function molecular_function;GO:0005215,molecular_function transporter activity;GO:0005451,molecular_function monovalent cation:proton antiporter activity;GO:0005575,cellular_component cellular_component;GO:0005622,cellular_component intracellular;GO:0005623,cellular_component cell;GO:0005737,cellular_component cytoplasm;GO:00057…	NA
1211	SLC9A8	SLC9A8	20	+	49850809	49850844	49849578	49849680	49855437	49855581	1211	4,22	0,0	17,29	2,6	183	149	0.000174669	0.00923909	1.0,1.0	0.874,0.797	0.164	ENSG00000197818	78;GO:0000139,cellular_component Golgi membrane;GO:0003674,molecular_function molecular_function;GO:0005215,molecular_function transporter activity;GO:0005451,molecular_function monovalent cation:proton antiporter activity;GO:0005575,cellular_component cellular_component;GO:0005622,cellular_component intracellular;GO:0005623,cellular_component cell;GO:0005737,cellular_component cytoplasm;GO:00057…	NA
1218	FUZ	FUZ	19	-	49808114	49808159	49806884	49807374	49808413	49808491	1218	0,0	4,8	8,1	8,2	193	149	3.92126e-06	0.000620596	0.0,0.0	0.436,0.279	-0.358	ENSG00000010361	97;GO:0000902,biological_process cell morphogenesis;GO:0001501,biological_process skeletal system development;GO:0001736,biological_process establishment of planar polarity;GO:0001738,biological_process morphogenesis of a polarized epithelium;GO:0001838,biological_process embryonic epithelial tube formation;GO:0001841,biological_process neural tube formation;GO:0001843,biological_process neural t…	NA
1252	PSMA1	PSMA1	11	-	14610965	14611151	14518996	14519041	14643454	14643617	1252	3,5	1,2	8,9	0,0	298	149	0.00185628	0.0460656	0.6,0.556	1.0,1.0	-0.422	ENSG00000129084	222;GO:0000075,biological_process cell cycle checkpoint;GO:0000077,biological_process DNA damage checkpoint;GO:0000082,biological_process G1/S transition of mitotic cell cycle;GO:0000084,biological_process mitotic S phase;GO:0000209,biological_process protein polyubiquitination;GO:0000278,biological_process mitotic cell cycle;GO:0000502,cellular_component proteasome complex;GO:0001530,molecular_f…	PSMA1; 20S proteasome subunit alpha 6 [EC:3.4.25.1]; K0272
1268	GALE	GALE	1	-	23798886	23799012	23798116	23798730	23799365	23799436	1268	476490	159134	370458	55,82	274	149	4.6124e-05	0.00353929	0.619,0.665	0.785,0.752	-0.126	ENSG00000117308	32;GO:0003674,molecular_function molecular_function;GO:0003824,molecular_function catalytic activity;GO:0003978,molecular_function UDP-glucose 4-epimerase activity;GO:0005575,cellular_component cellular_component;GO:0005622,cellular_component intracellular;GO:0005623,cellular_component cell;GO:0005737,cellular_component cytoplasm;GO:0005829,cellular_component cytosol;GO:0005975,biological_process…	galE, GALE; UDP-glucose 4-epimerase [EC:5.1.3.2]; K0178
1287	GFM2	GFM2	5	-	74730259	74730398	74725940	74726126	74733021	74733098	1287	49,85	0,1	41,28	4,6	287	149	1.14257e-05	0.00131053	1.0,0.978	0.842,0.708	0.214	ENSG00000164347	110;GO:0003674,molecular_function molecular_function;GO:0003824,molecular_function catalytic activity;GO:0003924,molecular_function GTPase activity;GO:0005575,cellular_component cellular_component;GO:0005622,cellular_component intracellular;GO:0005623,cellular_component cell;GO:0005737,cellular_component cytoplasm;GO:0005739,cellular_component mitochondrion;GO:0006139,biological_process nucleobas…	NA
1321	VPS28	VPS28	8	-	144425874	144426063	144424945	144425772	144426179	144426208	1321	81107	5,5	113,86	0,0	298	149	0.000165093	0.00895339	0.89,0.915	1.0,1.0	-0.097	ENSG00000160948	211;GO:0000003,biological_process reproduction;GO:0000723,biological_process telomere maintenance;GO:0000813,cellular_component ESCRT I complex;GO:0001654,biological_process eye development;GO:0002064,biological_process epithelial cell development;GO:0002119,biological_process nematode larval development;GO:0002164,biological_process larval development;GO:0003006,biological_process developmental …	VPS28; ESCRT-I complex subunit VPS28; K1218
1322	VPS28	VPS28	8	-	144425921	144426063	144424945	144425772	144426179	144426208	1322	79,97	5,5	96,79	0,0	290	149	0.000167989	0.0090508	0.89,0.909	1.0,1.0	-0.101	ENSG00000160948	211;GO:0000003,biological_process reproduction;GO:0000723,biological_process telomere maintenance;GO:0000813,cellular_component ESCRT I complex;GO:0001654,biological_process eye development;GO:0002064,biological_process epithelial cell development;GO:0002119,biological_process nematode larval development;GO:0002164,biological_process larval development;GO:0003006,biological_process developmental …	VPS28; ESCRT-I complex subunit VPS28; K1218
1337	BCL9L	BCL9L	11	-	118909913	118910015	118908416	118908655	118918825	118918879	1337	80102	3,7	81112	1,0	250	149	0.000762242	0.0252485	0.941,0.897	0.98,1.0	-0.071	ENSG00000186174	123;GO:0000988,molecular_function obsolete transcription factor activity, protein binding;GO:0000989,molecular_function obsolete transcription factor activity, transcription factor binding;GO:0003674,molecular_function molecular_function;GO:0003712,molecular_function transcription coregulator activity;GO:0003713,molecular_function transcription coactivator activity;GO:0005488,molecular_function b…	NA
1362	P3H4	P3H4	17	-	41807858	41808004	41806795	41806879	41809705	41809834	1362	11021220	14,17	13211237	5,6	294	149	0.00127877	0.0357351	0.976,0.973	0.993,0.991	-0.018	ENSG00000141696	48;GO:0000003,biological_process reproduction;GO:0000228,cellular_component nuclear chromosome;GO:0000793,cellular_component condensed chromosome;GO:0000794,cellular_component condensed nuclear chromosome;GO:0000795,cellular_component synaptonemal complex;GO:0005575,cellular_component cellular_component;GO:0005622,cellular_component intracellular;GO:0005623,cellular_component cell;GO:0005634,cell…	NA
1367	P3H4	P3H4	17	-	41809705	41809834	41806795	41806879	41811131	41811284	1367	13,15	0,0	6,4	0,9	277	149	0.0013668	0.037526	1.0,1.0	1.0,0.193	0.403	ENSG00000141696	48;GO:0000003,biological_process reproduction;GO:0000228,cellular_component nuclear chromosome;GO:0000793,cellular_component condensed chromosome;GO:0000794,cellular_component condensed nuclear chromosome;GO:0000795,cellular_component synaptonemal complex;GO:0005575,cellular_component cellular_component;GO:0005622,cellular_component intracellular;GO:0005623,cellular_component cell;GO:0005634,cell…	NA
1424	SHC1	SHC1	1	-	154968203	154968257	154967979	154968031	154968494	154968594	1424	34894291	265304	29003168	133156	202	149	0.000483397	0.0183118	0.907,0.912	0.941,0.937	-0.03	ENSG00000160691	319;GO:0000165,biological_process MAPK cascade;GO:0000187,biological_process activation of MAPK activity;GO:0000302,biological_process response to reactive oxygen species;GO:0001525,biological_process angiogenesis;GO:0001568,biological_process blood vessel development;GO:0001666,biological_process response to hypoxia;GO:0001775,biological_process cell activation;GO:0001932,biological_process regu…	SHC1; SHC-transforming protein 1; K06279; SHC2; SHC-transforming protein 2; K17447; SHC3; SHC-transforming protein 3; K1744
1448	MPDU1	MPDU1	17	+	7585694	7585797	7583859	7583965	7585945	7586078	1448	261233	11,14	212203	0,0	251	149	1.98063e-07	5.76995e-05	0.934,0.908	1.0,1.0	-0.079	ENSG00000129255	43;GO:0005575,cellular_component cellular_component;GO:0005622,cellular_component intracellular;GO:0005623,cellular_component cell;GO:0005737,cellular_component cytoplasm;GO:0005739,cellular_component mitochondrion;GO:0005783,cellular_component endoplasmic reticulum;GO:0005789,cellular_component endoplasmic reticulum membrane;GO:0005975,biological_process carbohydrate metabolic process;GO:0006457…	NA
1532	ELMSAN1	ELMSAN1	14	-	73721296	73721509	73715121	73719501	73722697	73722847	1532	107197	7,3	96113	0,0	298	149	0.00140137	0.0382202	0.884,0.97	1.0,1.0	-0.073	ENSG00000156030	10;GO:0005575,cellular_component cellular_component;GO:0005622,cellular_component intracellular;GO:0005623,cellular_component cell;GO:0005634,cellular_component nucleus;GO:0043226,cellular_component organelle;GO:0043227,cellular_component membrane-bounded organelle;GO:0043229,cellular_component intracellular organelle;GO:0043231,cellular_component intracellular membrane-bounded organelle;GO:00444…	NA
1555	FAHD2A	FAHD2A	2	+	95406940	95407157	95405552	95405803	95412433	95412542	1555	220280	0,0	181189	11,0	298	149	0.000563617	0.020344	1.0,1.0	0.892,1.0	0.054	ENSG00000115042	12;GO:0005575,cellular_component cellular_component;GO:0005622,cellular_component intracellular;GO:0005623,cellular_component cell;GO:0005737,cellular_component cytoplasm;GO:0005739,cellular_component mitochondrion;GO:0043226,cellular_component organelle;GO:0043227,cellular_component membrane-bounded organelle;GO:0043229,cellular_component intracellular organelle;GO:0043231,cellular_component int…	NA
1556	FAHD2A	FAHD2A	2	+	95410526	95410586	95405552	95405803	95412433	95412542	1556	4,9	0,0	0,2	11,0	208	149	0.000357868	0.0149707	1.0,1.0	0.0,1.0	0.5	ENSG00000115042	12;GO:0005575,cellular_component cellular_component;GO:0005622,cellular_component intracellular;GO:0005623,cellular_component cell;GO:0005737,cellular_component cytoplasm;GO:0005739,cellular_component mitochondrion;GO:0043226,cellular_component organelle;GO:0043227,cellular_component membrane-bounded organelle;GO:0043229,cellular_component intracellular organelle;GO:0043231,cellular_component int…	NA
1621	NIPA2	NIPA2	15	+	22839061	22839174	22838659	22838921	22839654	22839790	1621	2,1	22,22	6,9	15,14	261	149	0.000153222	0.00847716	0.049,0.025	0.186,0.268	-0.19	ENSG00000140157	28;GO:0005575,cellular_component cellular_component;GO:0005622,cellular_component intracellular;GO:0005623,cellular_component cell;GO:0005737,cellular_component cytoplasm;GO:0005768,cellular_component endosome;GO:0005769,cellular_component early endosome;GO:0005886,cellular_component plasma membrane;GO:0006810,biological_process transport;GO:0006811,biological_process ion transport;GO:0006812,bio…	NA
1652	HNRNPL	HNRNPL	19	-	38841612	38841682	38840487	38840559	38843841	38843914	1652	26,19	9971326	37,45	9031034	218	149	0.000197089	0.00995086	0.018,0.01	0.027,0.029	-0.014	ENSG00000104824	56;GO:0000375,biological_process RNA splicing, via transesterification reactions;GO:0000377,biological_process RNA splicing, via transesterification reactions with bulged adenosine as nucleophile;GO:0000398,biological_process mRNA splicing, via spliceosome;GO:0000975,molecular_function transcription regulatory region DNA binding;GO:0001067,molecular_function regulatory region nucleic acid binding…	NA
1666	PPP1R37	PPP1R37	19	+	45138513	45138611	45092961	45093527	45140235	45140281	1666	75,44	4,9	59,61	2,0	246	149	0.000485441	0.0183681	0.919,0.748	0.947,1.0	-0.14	ENSG00000104866	22;GO:0003674,molecular_function molecular_function;GO:0005488,molecular_function binding;GO:0005515,molecular_function protein binding;GO:0008150,biological_process biological_process;GO:0010921,biological_process regulation of phosphatase activity;GO:0010923,biological_process negative regulation of phosphatase activity;GO:0019220,biological_process regulation of phosphate metabolic process;GO:…	NA
1778	AC118553.2	AC118553.2	1	+	100068472	100068586	100067976	100068195	100069613	100069685	1778	56117	3,5	72,78	0,0	262	149	0.0019055	0.0468462	0.914,0.93	1.0,1.0	-0.078	ENSG00000283761	81;GO:0000139,cellular_component Golgi membrane;GO:0003674,molecular_function molecular_function;GO:0005215,molecular_function transporter activity;GO:0005338,molecular_function nucleotide-sugar transmembrane transporter activity;GO:0005462,molecular_function UDP-N-acetylglucosamine transmembrane transporter activity;GO:0005575,cellular_component cellular_component;GO:0005622,cellular_component i…	NA
1832	MLPH	MLPH	2	+	237534563	237534647	237527376	237527516	237540347	237540446	1832	361381	301310	432437	181232	232	149	1.602e-05	0.00167544	0.435,0.441	0.605,0.547	-0.138	ENSG00000115648	87;GO:0001725,cellular_component stress fiber;GO:0002065,biological_process columnar/cuboidal epithelial cell differentiation;GO:0003674,molecular_function molecular_function;GO:0003779,molecular_function actin binding;GO:0005488,molecular_function binding;GO:0005515,molecular_function protein binding;GO:0005575,cellular_component cellular_component;GO:0005622,cellular_component intracellular;GO:…	NA
1855	T	T	6	-	166162446	166162620	166160836	166160966	166164604	166164666	1855	42834453	397332	80937738	439409	298	149	9.57295e-05	0.00592353	0.844,0.87	0.902,0.904	-0.046	ENSG00000164458	259;GO:0000003,biological_process reproduction;GO:0000122,biological_process negative regulation of transcription by RNA polymerase II;GO:0000228,cellular_component nuclear chromosome;GO:0000578,biological_process embryonic axis specification;GO:0000785,cellular_component chromatin;GO:0000790,cellular_component nuclear chromatin;GO:0000975,molecular_function transcription regulatory region DNA bi…	NA
1856	T	T	6	-	166162446	166162623	166160836	166160966	166164604	166164666	1856	47064893	397332	88968601	439409	298	149	7.64041e-05	0.00507317	0.856,0.881	0.91,0.913	-0.043	ENSG00000164458	259;GO:0000003,biological_process reproduction;GO:0000122,biological_process negative regulation of transcription by RNA polymerase II;GO:0000228,cellular_component nuclear chromosome;GO:0000578,biological_process embryonic axis specification;GO:0000785,cellular_component chromatin;GO:0000790,cellular_component nuclear chromatin;GO:0000975,molecular_function transcription regulatory region DNA bi…	NA
2012	MYL6	MYL6	12	+	56160625	56160670	56160242	56160320	56161386	56161550	2012	8381003	29803228	296281	19342201	193	149	2.43899e-11	6.17609e-08	0.178,0.193	0.106,0.09	0.087	ENSG00000092841	163;GO:0000146,molecular_function microfilament motor activity;GO:0000902,biological_process cell morphogenesis;GO:0000904,biological_process cell morphogenesis involved in differentiation;GO:0003008,biological_process system process;GO:0003012,biological_process muscle system process;GO:0003674,molecular_function molecular_function;GO:0003774,molecular_function motor activity;GO:0003824,molecula…	MYL3; myosin light chain 3; K12749; MYL4; myosin light chain 4; K12750; MYL6; myosin light chain 6; K12751; SMG6, EST1A; protein SMG6 [EC:3.1.-.-]; K1112
2049	AC008105.3	AC008105.3	17	-	45220867	45220914	45220266	45220454	45221348	45221765	2049	0,14	29,49	1,0	24,32	195	149	0.000497686	0.0186617	0.0,0.179	0.031,0.0	0.074	ENSG00000267121	NA	NA
2063	MRPL52	MRPL52	14	+	22830963	22831037	22830186	22830254	22833417	22833468	2063	100,62	12541363	110,99	795805	222	149	4.13292e-07	0.000107127	0.051,0.03	0.085,0.076	-0.04	ENSG00000172590	50;GO:0000313,cellular_component organellar ribosome;GO:0000315,cellular_component organellar large ribosomal subunit;GO:0003674,molecular_function molecular_function;GO:0003735,molecular_function structural constituent of ribosome;GO:0005198,molecular_function structural molecule activity;GO:0005575,cellular_component cellular_component;GO:0005622,cellular_component intracellular;GO:0005623,cell…	NA
2134	TXNDC17	TXNDC17	17	+	6641752	6641834	6640757	6641227	6642248	6642324	2134	663722	7,8	410439	16,18	230	149	2.45063e-05	0.00222561	0.984,0.983	0.943,0.94	0.042	ENSG00000129235	46;GO:0003674,molecular_function molecular_function;GO:0003824,molecular_function catalytic activity;GO:0004601,molecular_function peroxidase activity;GO:0005575,cellular_component cellular_component;GO:0005622,cellular_component intracellular;GO:0005623,cellular_component cell;GO:0005737,cellular_component cytoplasm;GO:0005829,cellular_component cytosol;GO:0007154,biological_process cell communi…	NA
2135	TXNDC17	TXNDC17	17	+	6641752	6641932	6641033	6641227	6642248	6642324	2135	266254	7,8	159177	16,18	298	149	6.0032e-05	0.00427748	0.95,0.941	0.832,0.831	0.114	ENSG00000129235	46;GO:0003674,molecular_function molecular_function;GO:0003824,molecular_function catalytic activity;GO:0004601,molecular_function peroxidase activity;GO:0005575,cellular_component cellular_component;GO:0005622,cellular_component intracellular;GO:0005623,cellular_component cell;GO:0005737,cellular_component cytoplasm;GO:0005829,cellular_component cytosol;GO:0007154,biological_process cell communi…	NA
2348	ADGRV1	ADGRV1	5	+	91150029	91150221	91102218	91102340	91153220	91153398	2348	16,26	1,5	5,1	0,0	298	149	0.000293124	0.0131284	0.889,0.722	1.0,1.0	-0.195	ENSG00000164199	70;GO:0001894,biological_process tissue homeostasis;GO:0001895,biological_process retina homeostasis;GO:0003008,biological_process system process;GO:0003674,molecular_function molecular_function;GO:0004871,molecular_function obsolete signal transducer activity;GO:0004872,molecular_function signaling receptor activity;GO:0004888,molecular_function transmembrane signaling receptor activity;GO:00049…	NA
2367	EPN1	EPN1	19	+	55689296	55689371	55688869	55688994	55689866	55689915	2367	462692	63,99	380496	20,37	223	149	2.14958e-05	0.0020334	0.831,0.824	0.927,0.9	-0.086	ENSG00000063245	74;GO:0000003,biological_process reproduction;GO:0001701,biological_process in utero embryonic development;GO:0005575,cellular_component cellular_component;GO:0005622,cellular_component intracellular;GO:0005623,cellular_component cell;GO:0005634,cellular_component nucleus;GO:0005737,cellular_component cytoplasm;GO:0005886,cellular_component plasma membrane;GO:0005905,cellular_component clathrin-c…	EPN; epsin; K1247
2546	HERC4	HERC4	10	-	67988042	67988144	67966682	67966802	67988662	67988835	2546	0,0	5,14	2,4	8,3	250	149	0.000168267	0.00905093	0.0,0.0	0.13,0.443	-0.286	ENSG00000148634	60;GO:0000003,biological_process reproduction;GO:0003674,molecular_function molecular_function;GO:0003824,molecular_function catalytic activity;GO:0004842,molecular_function ubiquitin-protein transferase activity;GO:0005575,cellular_component cellular_component;GO:0005622,cellular_component intracellular;GO:0005623,cellular_component cell;GO:0005634,cellular_component nucleus;GO:0005737,cellular_…	HERC4; E3 ubiquitin-protein ligase HERC4 [EC:2.3.2.26]; K1061
2600	CC2D2A	CC2D2A	4	+	15479218	15479328	15478722	15478806	15480703	15480827	2600	38,38	0,0	49,62	6,2	258	149	0.000549957	0.0199824	1.0,1.0	0.825,0.947	0.114	ENSG00000048342	67;GO:0000902,biological_process cell morphogenesis;GO:0005575,cellular_component cellular_component;GO:0005622,cellular_component intracellular;GO:0005623,cellular_component cell;GO:0005737,cellular_component cytoplasm;GO:0005815,cellular_component microtubule organizing center;GO:0005856,cellular_component cytoskeleton;GO:0005929,cellular_component cilium;GO:0005932,cellular_component ciliary b…	NA
2601	CC2D2A	CC2D2A	4	+	15479222	15479328	15478722	15478806	15480703	15480827	2601	38,36	0,0	49,62	6,2	254	149	0.000591884	0.0210033	1.0,1.0	0.827,0.948	0.113	ENSG00000048342	67;GO:0000902,biological_process cell morphogenesis;GO:0005575,cellular_component cellular_component;GO:0005622,cellular_component intracellular;GO:0005623,cellular_component cell;GO:0005737,cellular_component cytoplasm;GO:0005815,cellular_component microtubule organizing center;GO:0005856,cellular_component cytoskeleton;GO:0005929,cellular_component cilium;GO:0005932,cellular_component ciliary b…	NA
2631	IMPDH2	IMPDH2	3	-	49028198	49028322	49027710	49027916	49028430	49028806	2631	11081226	45,47	13311244	23,19	272	149	1.65194e-05	0.00171547	0.931,0.935	0.969,0.973	-0.038	ENSG00000178035	128;GO:0000166,molecular_function nucleotide binding;GO:0001654,biological_process eye development;GO:0001775,biological_process cell activation;GO:0002376,biological_process immune system process;GO:0003674,molecular_function molecular_function;GO:0003824,molecular_function catalytic activity;GO:0003938,molecular_function IMP dehydrogenase activity;GO:0005488,molecular_function binding;GO:000557…	IMPDH, guaB; IMP dehydrogenase [EC:1.1.1.205]; K0008
2632	IMPDH2	IMPDH2	3	-	49028247	49028322	49027709	49027916	49028430	49028473	2632	29793281	45,47	35983356	23,19	223	149	2.50764e-05	0.00225544	0.978,0.979	0.991,0.992	-0.013	ENSG00000178035	128;GO:0000166,molecular_function nucleotide binding;GO:0001654,biological_process eye development;GO:0001775,biological_process cell activation;GO:0002376,biological_process immune system process;GO:0003674,molecular_function molecular_function;GO:0003824,molecular_function catalytic activity;GO:0003938,molecular_function IMP dehydrogenase activity;GO:0005488,molecular_function binding;GO:000557…	IMPDH, guaB; IMP dehydrogenase [EC:1.1.1.205]; K0008
2645	SYDE1	SYDE1	19	+	15111631	15111792	15111312	15111439	15112345	15112571	2645	99128	12,8	128101	0,5	298	149	0.0011086	0.0324392	0.805,0.889	1.0,0.91	-0.108	ENSG00000105137	68;GO:0003674,molecular_function molecular_function;GO:0005083,molecular_function GTPase regulator activity;GO:0005096,molecular_function GTPase activator activity;GO:0005099,molecular_function GTPase activator activity;GO:0005100,molecular_function GTPase activator activity;GO:0005575,cellular_component cellular_component;GO:0005622,cellular_component intracellular;GO:0005623,cellular_component …	NA
2665	CASP8	CASP8	2	+	201272897	201272942	201272637	201272776	201274888	201274953	2665	34,28	22,21	32,55	10,10	193	149	0.000769383	0.0253527	0.544,0.507	0.712,0.809	-0.235	ENSG00000064012	274;GO:0001525,biological_process angiogenesis;GO:0001568,biological_process blood vessel development;GO:0001838,biological_process embryonic epithelial tube formation;GO:0001841,biological_process neural tube formation;GO:0001944,biological_process vasculature development;GO:0002009,biological_process morphogenesis of an epithelium;GO:0002218,biological_process activation of innate immune respon…	CASP8; caspase 8 [EC:3.4.22.61]; K0439
2686	RAP1GDS1	RAP1GDS1	4	+	98404476	98404602	98391951	98392080	98416744	98416888	2686	36,40	0,10	23,13	0,0	274	149	0.000459462	0.0177108	1.0,0.685	1.0,1.0	-0.157	ENSG00000138698	33;GO:0003674,molecular_function molecular_function;GO:0005096,molecular_function GTPase activator activity;GO:0006140,biological_process regulation of nucleotide metabolic process;GO:0008047,molecular_function enzyme activator activity;GO:0008150,biological_process biological_process;GO:0009118,biological_process regulation of nucleoside metabolic process;GO:0009894,biological_process regulation…	NA
2757	COQ4	COQ4	9	+	128325142	128325239	128323015	128323147	128325778	128325881	2757	216297	5,6	135215	19,22	245	149	8.34356e-08	2.84073e-05	0.963,0.968	0.812,0.856	0.131	ENSG00000167113	23;GO:0005575,cellular_component cellular_component;GO:0005622,cellular_component intracellular;GO:0005623,cellular_component cell;GO:0005737,cellular_component cytoplasm;GO:0005739,cellular_component mitochondrion;GO:0005740,cellular_component mitochondrial envelope;GO:0005743,cellular_component mitochondrial inner membrane;GO:0016020,cellular_component membrane;GO:0019866,cellular_component org…	NA
2802	HSF4	HSF4	16	+	67167302	67167402	67167119	67167222	67167823	67167947	2802	4,7	4,1	6,6	0,0	248	149	7.6593e-05	0.00507317	0.375,0.808	1.0,1.0	-0.408	ENSG00000102878	254;GO:0000003,biological_process reproduction;GO:0000122,biological_process negative regulation of transcription by RNA polymerase II;GO:0000226,biological_process microtubule cytoskeleton organization;GO:0000785,cellular_component chromatin;GO:0000975,molecular_function transcription regulatory region DNA binding;GO:0000976,molecular_function transcription regulatory region sequence-specific DN…	HSF1; heat shock transcription factor 1; K0941
2947	MLF1	MLF1	3	+	158588851	158588924	158571172	158571391	158592433	158592581	2947	0,2	4,3	1,1	0,0	221	149	2.75721e-10	2.75045e-07	0.0,0.31	1.0,1.0	-0.845	ENSG00000178053	76;GO:0002244,biological_process hematopoietic progenitor cell differentiation;GO:0002318,biological_process myeloid progenitor cell differentiation;GO:0002376,biological_process immune system process;GO:0002520,biological_process immune system development;GO:0003674,molecular_function molecular_function;GO:0003676,molecular_function nucleic acid binding;GO:0003677,molecular_function DNA binding;…	MLF1; myeloid leukemia factor 1; K1562
2975	IL17RC	IL17RC	3	+	9918499	9918609	9917922	9918075	9920490	9920600	2975	70,61	10,8	76,84	3,2	258	149	0.000842743	0.0269866	0.802,0.815	0.936,0.96	-0.139	ENSG00000163702	47;GO:0001817,biological_process regulation of cytokine production;GO:0001819,biological_process positive regulation of cytokine production;GO:0003674,molecular_function molecular_function;GO:0004871,molecular_function obsolete signal transducer activity;GO:0004872,molecular_function signaling receptor activity;GO:0004888,molecular_function transmembrane signaling receptor activity;GO:0004896,mol…	IL17RC, IL17RL; interleukin 17 receptor C; K0516
2976	IL17RC	IL17RC	3	+	9918534	9918609	9917922	9918075	9920490	9920602	2976	44,38	10,8	55,55	3,2	223	149	0.000498303	0.0186617	0.746,0.76	0.925,0.948	-0.183	ENSG00000163702	47;GO:0001817,biological_process regulation of cytokine production;GO:0001819,biological_process positive regulation of cytokine production;GO:0003674,molecular_function molecular_function;GO:0004871,molecular_function obsolete signal transducer activity;GO:0004872,molecular_function signaling receptor activity;GO:0004888,molecular_function transmembrane signaling receptor activity;GO:0004896,mol…	IL17RC, IL17RL; interleukin 17 receptor C; K0516
3011	ZNF559	ZNF559	19	+	9333014	9333113	9324694	9324780	9337795	9338017	3011	2,2	0,0	0,0	1,2	247	149	2.84087e-09	1.58506e-06	1.0,1.0	0.0,0.0	1	ENSG00000188321	10;GO:0005575,cellular_component cellular_component;GO:0005622,cellular_component intracellular;GO:0005623,cellular_component cell;GO:0005634,cellular_component nucleus;GO:0043226,cellular_component organelle;GO:0043227,cellular_component membrane-bounded organelle;GO:0043229,cellular_component intracellular organelle;GO:0043231,cellular_component intracellular membrane-bounded organelle;GO:00444…	KRAB; KRAB domain-containing zinc finger protein; K0922
3030	FANCA	FANCA	16	-	89795905	89796018	89792470	89792547	89799165	89799232	3030	70108	4,7	90133	0,1	261	149	0.000167316	0.00904411	0.909,0.898	1.0,0.987	-0.09	ENSG00000187741	88;GO:0000003,biological_process reproduction;GO:0003006,biological_process developmental process involved in reproduction;GO:0005575,cellular_component cellular_component;GO:0005622,cellular_component intracellular;GO:0005623,cellular_component cell;GO:0005634,cellular_component nucleus;GO:0005654,cellular_component nucleoplasm;GO:0005737,cellular_component cytoplasm;GO:0006139,biological_proces…	FANCA; fanconi anemia group A protein; K1088
3081	EEF1D	EEF1D	8	-	143590607	143590738	143588990	143590081	143596878	143597105	3081	26,15	4,2	12,24	0,0	279	149	0.000435702	0.0170729	0.776,0.8	1.0,1.0	-0.212	ENSG00000104529	69;GO:0003674,molecular_function molecular_function;GO:0003676,molecular_function nucleic acid binding;GO:0003723,molecular_function RNA binding;GO:0004871,molecular_function obsolete signal transducer activity;GO:0005488,molecular_function binding;GO:0005575,cellular_component cellular_component;GO:0005622,cellular_component intracellular;GO:0005623,cellular_component cell;GO:0005634,cellular_co…	NA
3107	EEF1D	EEF1D	8	-	143593892	143594071	143592646	143592893	143597347	143597394	3107	5,11	5,2	13,9	1,0	298	149	0.000333247	0.0143589	0.333,0.733	0.867,1.0	-0.4	ENSG00000104529	69;GO:0003674,molecular_function molecular_function;GO:0003676,molecular_function nucleic acid binding;GO:0003723,molecular_function RNA binding;GO:0004871,molecular_function obsolete signal transducer activity;GO:0005488,molecular_function binding;GO:0005575,cellular_component cellular_component;GO:0005622,cellular_component intracellular;GO:0005623,cellular_component cell;GO:0005634,cellular_co…	NA
3110	AC069281.2	AC069281.2	7	-	100577272	100577389	100576693	100577005	100577496	100577558	3110	34,38	10,3	35,49	0,0	265	149	2.27713e-06	0.000414128	0.657,0.877	1.0,1.0	-0.233	ENSG00000274272	NA	NA
3123	PRPF40B	PRPF40B	12	+	49630544	49630625	49623413	49623593	49631400	49631544	3123	3,2	1,5	4,7	1,0	229	149	0.000354489	0.0149411	0.661,0.207	0.722,1.0	-0.427	ENSG00000110844	21;GO:0005575,cellular_component cellular_component;GO:0005622,cellular_component intracellular;GO:0005623,cellular_component cell;GO:0005634,cellular_component nucleus;GO:0005654,cellular_component nucleoplasm;GO:0016604,cellular_component nuclear body;GO:0016607,cellular_component nuclear speck;GO:0031974,cellular_component membrane-enclosed lumen;GO:0031981,cellular_component nuclear lumen;GO:…	PRPF40, PRP40; pre-mRNA-processing factor 40; K1282
3331	NAA38	NAA38	17	-	7858248	7858496	7857014	7857198	7883234	7883335	3331	0,0	155197	3,19	114144	298	149	1.10958e-05	0.00128614	0.0,0.0	0.013,0.062	-0.037	ENSG00000183011	11;GO:0005575,cellular_component cellular_component;GO:0005622,cellular_component intracellular;GO:0005623,cellular_component cell;GO:0005634,cellular_component nucleus;GO:0005737,cellular_component cytoplasm;GO:0043226,cellular_component organelle;GO:0043227,cellular_component membrane-bounded organelle;GO:0043229,cellular_component intracellular organelle;GO:0043231,cellular_component intracell…	NA
3347	WASF1	WASF1	6	-	110160634	110160732	110127468	110127629	110178597	110178742	3347	0,0	1,1	4,5	5,0	246	149	6.68173e-06	0.00091268	0.0,0.0	0.326,1.0	-0.663	ENSG00000112290	66;GO:0000902,biological_process cell morphogenesis;GO:0005575,cellular_component cellular_component;GO:0005622,cellular_component intracellular;GO:0005623,cellular_component cell;GO:0005737,cellular_component cytoplasm;GO:0005739,cellular_component mitochondrion;GO:0005740,cellular_component mitochondrial envelope;GO:0005741,cellular_component mitochondrial outer membrane;GO:0005856,cellular_com…	WASF1; WAS protein family, member 1; K0575
3417	PTPRF	PTPRF	1	+	43597747	43598053	43592456	43592601	43598719	43598913	3417	16,36	5,11	91,93	8,4	298	149	0.000264371	0.0121888	0.615,0.621	0.85,0.921	-0.267	ENSG00000142949	174;GO:0001959,biological_process regulation of cytokine-mediated signaling pathway;GO:0001960,biological_process negative regulation of cytokine-mediated signaling pathway;GO:0003008,biological_process system process;GO:0003674,molecular_function molecular_function;GO:0003824,molecular_function catalytic activity;GO:0004721,molecular_function phosphoprotein phosphatase activity;GO:0004725,molecu…	PTPRF, LAR; receptor-type tyrosine-protein phosphatase F [EC:3.1.3.48]; K0569
3425	PTPRS	PTPRS	19	-	5218786	5218798	5218419	5218532	5219309	5219467	3425	18,26	22,25	24,24	1,6	160	149	2.5846e-06	0.000454986	0.432,0.492	0.957,0.788	-0.411	ENSG00000105426	78;GO:0003674,molecular_function molecular_function;GO:0003824,molecular_function catalytic activity;GO:0004721,molecular_function phosphoprotein phosphatase activity;GO:0004725,molecular_function protein tyrosine phosphatase activity;GO:0004871,molecular_function obsolete signal transducer activity;GO:0004872,molecular_function signaling receptor activity;GO:0004888,molecular_function transmembr…	NA
3500	AC138932.1	AC138932.1	16	+	14919244	14919428	14918454	14919126	14920271	14920387	3500	0,1	3,0	6,1	0,1	298	149	0.00105417	0.0312047	0.0,1.0	1.0,0.333	-0.166	ENSG00000183458	NA	NA
3509	EMP3	EMP3	19	+	48326829	48326922	48325324	48325610	48327520	48327561	3509	53155617	188262	25052701	45,69	241	149	9.49414e-06	0.00116327	0.946,0.93	0.972,0.96	-0.028	ENSG00000142227	10;GO:0005575,cellular_component cellular_component;GO:0008150,biological_process biological_process;GO:0008285,biological_process negative regulation of cell proliferation;GO:0016020,cellular_component membrane;GO:0042127,biological_process regulation of cell proliferation;GO:0048519,biological_process negative regulation of biological process;GO:0048523,biological_process negative regulation of…	NA
3548	PPM1A	PPM1A	14	+	60250379	60250481	60249440	60249677	60282683	60283537	3548	3,6	18,23	0,0	14,18	250	149	0.000435874	0.0170729	0.09,0.135	0.0,0.0	0.113	ENSG00000100614	203;GO:0000122,biological_process negative regulation of transcription by RNA polymerase II;GO:0003674,molecular_function molecular_function;GO:0003824,molecular_function catalytic activity;GO:0004721,molecular_function phosphoprotein phosphatase activity;GO:0004722,molecular_function protein serine/threonine phosphatase activity;GO:0004723,molecular_function calcium-dependent protein serine/thre…	PPM1A, PP2CA; protein phosphatase 1A [EC:3.1.3.16]; K0445
3552	PPM1A	PPM1A	14	+	60277004	60277091	60250430	60250481	60282683	60283537	3552	3,7	2,5	2,1	0,0	235	149	1.33777e-05	0.00147336	0.487,0.47	1.0,1.0	-0.522	ENSG00000100614	203;GO:0000122,biological_process negative regulation of transcription by RNA polymerase II;GO:0003674,molecular_function molecular_function;GO:0003824,molecular_function catalytic activity;GO:0004721,molecular_function phosphoprotein phosphatase activity;GO:0004722,molecular_function protein serine/threonine phosphatase activity;GO:0004723,molecular_function calcium-dependent protein serine/thre…	PPM1A, PP2CA; protein phosphatase 1A [EC:3.1.3.16]; K0445
3562	FKBP10	FKBP10	17	+	41820268	41820461	41819209	41819399	41820946	41821089	3562	27202691	26,31	27232460	0,21	298	149	0.00116327	0.0335909	0.981,0.977	1.0,0.983	-0.013	ENSG00000141756	47;GO:0000413,biological_process protein peptidyl-prolyl isomerization;GO:0003674,molecular_function molecular_function;GO:0003755,molecular_function peptidyl-prolyl cis-trans isomerase activity;GO:0003824,molecular_function catalytic activity;GO:0005488,molecular_function binding;GO:0005527,molecular_function macrolide binding;GO:0005528,molecular_function FK506 binding;GO:0005575,cellular_compo…	NA
3586	DESI2	DESI2	1	+	244689248	244689342	244686596	244686669	244691878	244691922	3586	34,37	1,8	51,24	0,0	242	149	9.40069e-05	0.00583889	0.954,0.74	1.0,1.0	-0.153	ENSG00000121644	6;GO:0005575,cellular_component cellular_component;GO:0005622,cellular_component intracellular;GO:0005623,cellular_component cell;GO:0005737,cellular_component cytoplasm;GO:0044424,cellular_component intracellular part;GO:0044464,cellular_component cell part	NA
3600	LINC00969	LINC00969	3	+	195685817	195685939	195683749	195683865	195688532	195688797	3600	2,4	13,6	0,0	11,11	270	149	0.00114148	0.0331069	0.078,0.269	0.0,0.0	0.174	ENSG00000242086	NA	NA
3606	LINC00969	LINC00969	3	+	195689338	195689438	195688366	195688797	195696360	195696425	3606	0,0	2,2	1,1	0,0	248	149	2.80565e-09	1.58506e-06	0.0,0.0	1.0,1.0	-1	ENSG00000242086	NA	NA
3607	LINC00969	LINC00969	3	+	195689338	195689438	195688366	195688797	195699029	195699170	3607	0,0	3,1	3,4	0,0	248	149	2.58683e-10	2.74697e-07	0.0,0.0	1.0,1.0	-1	ENSG00000242086	NA	NA
3683	LRRC28	LRRC28	15	+	99334017	99334129	99287813	99287951	99352368	99352457	3683	25,26	6,0	38,42	0,0	260	149	0.000983255	0.0299461	0.705,1.0	1.0,1.0	-0.147	ENSG00000168904	NA	NA
3693	FBXL12	FBXL12	19	-	9813230	9813274	9810266	9811717	9814137	9814342	3693	5,3	0,2	2,7	17,12	192	149	0.000792582	0.0258327	1.0,0.538	0.084,0.312	0.571	ENSG00000127452	31;GO:0000151,cellular_component ubiquitin ligase complex;GO:0005575,cellular_component cellular_component;GO:0005622,cellular_component intracellular;GO:0005623,cellular_component cell;GO:0005737,cellular_component cytoplasm;GO:0006508,biological_process proteolysis;GO:0006511,biological_process ubiquitin-dependent protein catabolic process;GO:0008150,biological_process biological_process;GO:000…	NA
3695	FBXL12	FBXL12	19	-	9814137	9814339	9811155	9811717	9818544	9818813	3695	0,3	52,83	17,14	35,33	298	149	2.01895e-11	5.53849e-08	0.0,0.018	0.195,0.175	-0.176	ENSG00000127452	31;GO:0000151,cellular_component ubiquitin ligase complex;GO:0005575,cellular_component cellular_component;GO:0005622,cellular_component intracellular;GO:0005623,cellular_component cell;GO:0005737,cellular_component cytoplasm;GO:0006508,biological_process proteolysis;GO:0006511,biological_process ubiquitin-dependent protein catabolic process;GO:0008150,biological_process biological_process;GO:000…	NA
3696	FBXL12	FBXL12	19	-	9814137	9814342	9811307	9811717	9818544	9818617	3696	0,5	52,83	20,20	35,33	298	149	1.60549e-12	7.55018e-09	0.0,0.029	0.222,0.233	-0.213	ENSG00000127452	31;GO:0000151,cellular_component ubiquitin ligase complex;GO:0005575,cellular_component cellular_component;GO:0005622,cellular_component intracellular;GO:0005623,cellular_component cell;GO:0005737,cellular_component cytoplasm;GO:0006508,biological_process proteolysis;GO:0006511,biological_process ubiquitin-dependent protein catabolic process;GO:0008150,biological_process biological_process;GO:000…	NA
3711	KPNA5	KPNA5	6	+	116681446	116681552	116681186	116681338	116689319	116689453	3711	0,0	1,2	2,6	2,0	254	149	1.57516e-06	0.000308647	0.0,0.0	0.37,1.0	-0.685	ENSG00000196911	68;GO:0005575,cellular_component cellular_component;GO:0005622,cellular_component intracellular;GO:0005623,cellular_component cell;GO:0005634,cellular_component nucleus;GO:0005654,cellular_component nucleoplasm;GO:0005737,cellular_component cytoplasm;GO:0005829,cellular_component cytosol;GO:0006605,biological_process protein targeting;GO:0006606,biological_process protein import into nucleus;GO:0…	NA
3782	ZNF678	ZNF678	1	+	227582513	227582606	227563542	227563724	227646543	227646670	3782	3,2	3,3	6,11	2,0	241	149	0.00114069	0.0331069	0.382,0.292	0.65,1.0	-0.488	ENSG00000181450	10;GO:0005575,cellular_component cellular_component;GO:0005622,cellular_component intracellular;GO:0005623,cellular_component cell;GO:0005634,cellular_component nucleus;GO:0043226,cellular_component organelle;GO:0043227,cellular_component membrane-bounded organelle;GO:0043229,cellular_component intracellular organelle;GO:0043231,cellular_component intracellular membrane-bounded organelle;GO:00444…	NA
3783	ZNF678	ZNF678	1	+	227650955	227651076	227646543	227646670	227654335	227654353	3783	1,0	1,2	12,1	0,0	269	149	1.91119e-06	0.000357468	0.356,0.0	1.0,1.0	-0.822	ENSG00000181450	10;GO:0005575,cellular_component cellular_component;GO:0005622,cellular_component intracellular;GO:0005623,cellular_component cell;GO:0005634,cellular_component nucleus;GO:0043226,cellular_component organelle;GO:0043227,cellular_component membrane-bounded organelle;GO:0043229,cellular_component intracellular organelle;GO:0043231,cellular_component intracellular membrane-bounded organelle;GO:00444…	NA
3865	DDX55	DDX55	12	+	123618668	123618837	123616510	123616603	123619447	123619716	3865	6,7	2,2	12,12	0,0	298	149	0.000332595	0.0143589	0.6,0.636	1.0,1.0	-0.382	ENSG00000111364	NA	NA
3875	TBC1D5	TBC1D5	3	-	17562018	17562142	17508473	17508605	17623848	17623913	3875	0,1	2,4	2,3	2,2	272	149	0.00200122	0.0481213	0.0,0.12	0.354,0.451	-0.342	ENSG00000131374	9;GO:0005575,cellular_component cellular_component;GO:0005623,cellular_component cell;GO:0012505,cellular_component endomembrane system;GO:0016020,cellular_component membrane;GO:0030904,cellular_component retromer complex;GO:0032991,cellular_component protein-containing complex;GO:0043234,cellular_component protein-containing complex;GO:0044425,cellular_component membrane part;GO:0044464,cellular…	NA
3904	TMEM245	TMEM245	9	-	109090921	109091155	109087172	109087342	109093474	109093591	3904	70107	2,6	121120	1,0	298	149	0.00167386	0.0429812	0.946,0.899	0.984,1.0	-0.07	ENSG00000106771	5;GO:0005575,cellular_component cellular_component;GO:0016020,cellular_component membrane;GO:0016021,cellular_component integral component of membrane;GO:0031224,cellular_component intrinsic component of membrane;GO:0044425,cellular_component membrane part	NA
3908	MAP3K14-AS1	MAP3K14-AS1	17	+	45249533	45249632	45247953	45248003	45255134	45255218	3908	2,4	7,9	0,0	15,11	247	149	0.000543334	0.0198073	0.147,0.211	0.0,0.0	0.179	ENSG00000267278	NA	NA
4100	OSGEP	OSGEP	14	-	20451256	20451452	20449221	20449266	20451973	20452149	4100	3,1	153161	18,8	127126	298	149	5.98867e-06	0.000849746	0.01,0.003	0.066,0.031	-0.042	ENSG00000092094	NA	NA
4137	ST7	ST7	7	+	117099761	117099844	116953237	116953691	117119560	117119662	4137	33,21	2,5	72,81	1,1	231	149	0.000743539	0.0248907	0.914,0.73	0.979,0.981	-0.158	ENSG00000004866	2;GO:0005575,cellular_component cellular_component;GO:0016020,cellular_component membrane	NA
4141	ST7	ST7	7	+	117134123	117134192	117131884	117131960	117136080	117136235	4141	31,31	24,24	32,24	82,66	217	149	2.95018e-06	0.000495715	0.47,0.47	0.211,0.2	0.264	ENSG00000004866	2;GO:0005575,cellular_component cellular_component;GO:0016020,cellular_component membrane	NA
4148	ST7	ST7	7	+	117219083	117219176	117209786	117209937	117229761	117230103	4148	17,18	0,6	47,30	1,0	241	149	0.00195277	0.047414	1.0,0.65	0.967,1.0	-0.159	ENSG00000004866	2;GO:0005575,cellular_component cellular_component;GO:0016020,cellular_component membrane	NA
4149	ST7	ST7	7	+	117221922	117222062	117209786	117209937	117229761	117230096	4149	15,19	0,6	37,43	1,0	288	149	0.0019486	0.047375	1.0,0.621	0.95,1.0	-0.164	ENSG00000004866	2;GO:0005575,cellular_component cellular_component;GO:0016020,cellular_component membrane	NA
4152	ARSD	ARSD	X	-	2915555	2915692	2913613	2914773	2917803	2918227	4152	48,41	1,1	53,52	16,5	285	149	6.74858e-05	0.00466488	0.962,0.955	0.634,0.845	0.219	ENSG00000006756	57;GO:0000323,cellular_component lytic vacuole;GO:0003674,molecular_function molecular_function;GO:0003824,molecular_function catalytic activity;GO:0004065,molecular_function arylsulfatase activity;GO:0005575,cellular_component cellular_component;GO:0005622,cellular_component intracellular;GO:0005623,cellular_component cell;GO:0005737,cellular_component cytoplasm;GO:0005764,cellular_component lys…	NA
4170	AC098487.1	AC098487.1	4	-	102419696	102419794	102418601	102418988	102431061	102431249	4170	1,13	12,14	1,0	15,20	246	149	0.000105219	0.00637885	0.048,0.36	0.039,0.0	0.184	ENSG00000248161	NA	NA
4179	RPAIN	RPAIN	17	+	5425970	5428211	5422768	5422829	5432541	5432704	4179	57,90	40,43	116121	25,33	298	149	0.000293957	0.0131309	0.416,0.511	0.699,0.647	-0.21	ENSG00000129197	86;GO:0005575,cellular_component cellular_component;GO:0005622,cellular_component intracellular;GO:0005623,cellular_component cell;GO:0005634,cellular_component nucleus;GO:0005654,cellular_component nucleoplasm;GO:0005730,cellular_component nucleolus;GO:0005737,cellular_component cytoplasm;GO:0006139,biological_process nucleobase-containing compound metabolic process;GO:0006259,biological_process…	NA
4184	RPAIN	RPAIN	17	+	5428070	5428211	5422768	5422829	5432541	5432876	4184	29,51	40,43	80,65	25,33	289	149	0.000525774	0.0193818	0.272,0.379	0.623,0.504	-0.238	ENSG00000129197	86;GO:0005575,cellular_component cellular_component;GO:0005622,cellular_component intracellular;GO:0005623,cellular_component cell;GO:0005634,cellular_component nucleus;GO:0005654,cellular_component nucleoplasm;GO:0005730,cellular_component nucleolus;GO:0005737,cellular_component cytoplasm;GO:0006139,biological_process nucleobase-containing compound metabolic process;GO:0006259,biological_process…	NA
4187	GRAMD4	GRAMD4	22	+	46637839	46637960	46626750	46626961	46658186	46658307	4187	27,33	0,6	15,20	0,0	269	149	0.00123721	0.0349593	1.0,0.753	1.0,1.0	-0.123	ENSG00000075240	21;GO:0005575,cellular_component cellular_component;GO:0005622,cellular_component intracellular;GO:0005623,cellular_component cell;GO:0005737,cellular_component cytoplasm;GO:0005739,cellular_component mitochondrion;GO:0005740,cellular_component mitochondrial envelope;GO:0016020,cellular_component membrane;GO:0031090,cellular_component organelle membrane;GO:0031966,cellular_component mitochondrial…	NA
4207	REXO2	REXO2	11	+	114444585	114444652	114443855	114443933	114445978	114446087	4207	49,39	7,2	46,32	1,0	215	149	0.000803066	0.0260969	0.829,0.931	0.97,1.0	-0.105	ENSG00000076043	56;GO:0003674,molecular_function molecular_function;GO:0003824,molecular_function catalytic activity;GO:0004518,molecular_function nuclease activity;GO:0004527,molecular_function exonuclease activity;GO:0005575,cellular_component cellular_component;GO:0005622,cellular_component intracellular;GO:0005623,cellular_component cell;GO:0005634,cellular_component nucleus;GO:0005730,cellular_component nuc…	orn, REX2, REXO2; oligoribonuclease [EC:3.1.-.-]; K1328
4215	SERPINB6	SERPINB6	6	-	2968778	2968913	2959167	2959342	2971532	2972165	4215	1,1	45,41	6,8	46,56	283	149	0.00109643	0.0321534	0.012,0.013	0.064,0.07	-0.055	ENSG00000124570	64;GO:0000003,biological_process reproduction;GO:0003006,biological_process developmental process involved in reproduction;GO:0003674,molecular_function molecular_function;GO:0004857,molecular_function enzyme inhibitor activity;GO:0004866,molecular_function endopeptidase inhibitor activity;GO:0004867,molecular_function serine-type endopeptidase inhibitor activity;GO:0005575,cellular_component cel…	SERPINB; serpin B; K1396
4220	ARMCX5-GPRASP2	ARMCX5-GPRASP2	X	+	102639399	102639533	102605481	102605653	102649953	102650145	4220	6,13	0,1	7,9	3,4	282	149	0.000236117	0.0112976	1.0,0.873	0.552,0.543	0.389	ENSG00000271147	NA	NA
4287	RAD51D	RAD51D	17	-	35118500	35118619	35116858	35117037	35119110	35119157	4287	16,15	2,4	17,25	0,0	267	149	6.53343e-05	0.00457604	0.817,0.677	1.0,1.0	-0.253	ENSG00000185379	50;GO:0000003,biological_process reproduction;GO:0003674,molecular_function molecular_function;GO:0003676,molecular_function nucleic acid binding;GO:0003677,molecular_function DNA binding;GO:0005488,molecular_function binding;GO:0005575,cellular_component cellular_component;GO:0005622,cellular_component intracellular;GO:0005623,cellular_component cell;GO:0005634,cellular_component nucleus;GO:0006…	RAD51L3, RAD51D; RAD51-like protein 3; K1087
4464	KDM5C	KDM5C	X	-	53221687	53221730	53220838	53220916	53224739	53225208	4464	7,6	69100	2,0	77,92	191	149	0.00127639	0.0357266	0.073,0.045	0.02,0.0	0.049	ENSG00000126012	94;GO:0000003,biological_process reproduction;GO:0000122,biological_process negative regulation of transcription by RNA polymerase II;GO:0001085,molecular_function RNA polymerase II transcription factor binding;GO:0003674,molecular_function molecular_function;GO:0003824,molecular_function catalytic activity;GO:0005488,molecular_function binding;GO:0005515,molecular_function protein binding;GO:000…	NA
4535	SBNO2	SBNO2	19	-	1109291	1109423	1109134	1109211	1109505	1109598	4535	177335	5,9	280322	0,0	280	149	0.000182436	0.0094726	0.95,0.952	1.0,1.0	-0.049	ENSG00000064932	52;GO:0001775,biological_process cell activation;GO:0002252,biological_process immune effector process;GO:0002263,biological_process cell activation involved in immune response;GO:0002274,biological_process myeloid leukocyte activation;GO:0002275,biological_process myeloid cell activation involved in immune response;GO:0002281,biological_process macrophage activation involved in immune response;G…	NA
4565	POLG	POLG	15	-	89332217	89332374	89330080	89330276	89333095	89333913	4565	0,2	32,32	13,6	43,39	298	149	8.69285e-05	0.00552907	0.0,0.03	0.131,0.071	-0.086	ENSG00000140521	92;GO:0000002,biological_process mitochondrial genome maintenance;GO:0003674,molecular_function molecular_function;GO:0003682,molecular_function chromatin binding;GO:0003824,molecular_function catalytic activity;GO:0003887,molecular_function DNA-directed DNA polymerase activity;GO:0004518,molecular_function nuclease activity;GO:0004527,molecular_function exonuclease activity;GO:0005488,molecular_…	NA
4619	C19orf57	C19orf57	19	-	13895371	13895546	13893141	13893223	13904861	13904892	4619	16,3	4,2	7,2	0,0	298	149	1.89886e-05	0.00188278	0.667,0.429	1.0,1.0	-0.452	ENSG00000132016	6;GO:0007275,biological_process multicellular organism development;GO:0008150,biological_process biological_process;GO:0032501,biological_process multicellular organismal process;GO:0032502,biological_process developmental process;GO:0044699,biological_process biological_process;GO:0044707,biological_process multicellular organismal process	NA
4624	NUP85	NUP85	17	+	75215753	75215823	75213075	75213119	75225102	75225237	4624	89109	6,6	50,61	0,0	218	149	0.000313248	0.0137562	0.91,0.925	1.0,1.0	-0.083	ENSG00000125450	125;GO:0000236,biological_process mitotic prometaphase;GO:0000775,cellular_component chromosome, centromeric region;GO:0000776,cellular_component kinetochore;GO:0000777,cellular_component condensed chromosome kinetochore;GO:0000779,cellular_component condensed chromosome, centromeric region;GO:0000793,cellular_component condensed chromosome;GO:0000922,cellular_component spindle pole;GO:0001664,mo…	NUP85; nuclear pore complex protein Nup85; K1430
4713	LAMP1	LAMP1	13	+	113310708	113310867	113309642	113309862	113319468	113319656	4713	21332803	37,61	31162985	22,15	298	149	1.19491e-08	5.17568e-06	0.966,0.958	0.986,0.99	-0.026	ENSG00000185896	76;GO:0000003,biological_process reproduction;GO:0000323,cellular_component lytic vacuole;GO:0005575,cellular_component cellular_component;GO:0005622,cellular_component intracellular;GO:0005623,cellular_component cell;GO:0005737,cellular_component cytoplasm;GO:0005764,cellular_component lysosome;GO:0005765,cellular_component lysosomal membrane;GO:0005768,cellular_component endosome;GO:0005770,cel…	LAMP1_2, CD107; lysosomal-associated membrane protein 1/2; K0652
4891	MPHOSPH9	MPHOSPH9	12	-	123203249	123203375	123202623	123203084	123210055	123210162	4891	0,4	1,6	5,1	0,0	274	149	6.90184e-09	3.3412e-06	0.0,0.266	1.0,1.0	-0.867	ENSG00000051825	39;GO:0000087,biological_process mitotic M phase;GO:0000139,cellular_component Golgi membrane;GO:0000278,biological_process mitotic cell cycle;GO:0000279,biological_process M phase;GO:0005575,cellular_component cellular_component;GO:0005622,cellular_component intracellular;GO:0005623,cellular_component cell;GO:0005634,cellular_component nucleus;GO:0005737,cellular_component cytoplasm;GO:0005794,c…	NA
5009	PABPC4	PABPC4	1	-	39563835	39563922	39563613	39563741	39564470	39564542	5009	161240	20,51	198204	7,12	235	149	1.34089e-06	0.000264317	0.836,0.749	0.947,0.915	-0.139	ENSG00000090621	80;GO:0003674,molecular_function molecular_function;GO:0003676,molecular_function nucleic acid binding;GO:0003723,molecular_function RNA binding;GO:0003727,molecular_function single-stranded RNA binding;GO:0003729,molecular_function mRNA binding;GO:0005488,molecular_function binding;GO:0005575,cellular_component cellular_component;GO:0005622,cellular_component intracellular;GO:0005623,cellular_co…	PABPC; polyadenylate-binding protein; K1312
5035	KIF21A	KIF21A	12	-	39318072	39318201	39311416	39311553	39319905	39320013	5035	4,6	1,0	5,11	4,3	277	149	0.00186109	0.0460939	0.683,1.0	0.402,0.664	0.308	ENSG00000139116	15;GO:0005575,cellular_component cellular_component;GO:0005622,cellular_component intracellular;GO:0005623,cellular_component cell;GO:0005856,cellular_component cytoskeleton;GO:0030424,cellular_component axon;GO:0030425,cellular_component dendrite;GO:0042995,cellular_component cell projection;GO:0043005,cellular_component neuron projection;GO:0043226,cellular_component organelle;GO:0043228,cellul…	NA
5056	OTUD5	OTUD5	X	-	48936190	48936358	48934953	48935018	48944189	48944283	5056	6,12	240324	28,22	281334	298	149	0.000607733	0.0213967	0.012,0.018	0.047,0.032	-0.025	ENSG00000068308	59;GO:0001817,biological_process regulation of cytokine production;GO:0001818,biological_process negative regulation of cytokine production;GO:0002237,biological_process response to molecule of bacterial origin;GO:0002376,biological_process immune system process;GO:0003674,molecular_function molecular_function;GO:0003824,molecular_function catalytic activity;GO:0004843,molecular_function thiol-de…	OTUD5, DUBA; OTU domain-containing protein 5 [EC:3.4.19.12]; K1265
5099	SCART1	SCART1	10	+	133491221	133491319	133467197	133467353	133497828	133498005	5099	2,0	4,3	7,1	0,0	246	149	7.98377e-11	1.422e-07	0.232,0.0	1.0,1.0	-0.884	ENSG00000214279	6;GO:0005575,cellular_component cellular_component;GO:0005623,cellular_component cell;GO:0005886,cellular_component plasma membrane;GO:0016020,cellular_component membrane;GO:0044464,cellular_component cell part;GO:0071944,cellular_component cell periphery	NA
5157	C19orf12	C19orf12	19	-	29708253	29708423	29698885	29702977	29715124	29715224	5157	13,13	8,9	6,11	0,2	298	149	0.0020502	0.0489416	0.448,0.419	1.0,0.733	-0.433	ENSG00000131943	21;GO:0005575,cellular_component cellular_component;GO:0005622,cellular_component intracellular;GO:0005623,cellular_component cell;GO:0005737,cellular_component cytoplasm;GO:0005739,cellular_component mitochondrion;GO:0005740,cellular_component mitochondrial envelope;GO:0016020,cellular_component membrane;GO:0031090,cellular_component organelle membrane;GO:0031966,cellular_component mitochondrial…	NA
5215	TRIOBP	TRIOBP	22	+	37750641	37750730	37746321	37746420	37751771	37751828	5215	0,0	28,28	2,5	11,22	237	149	0.000604563	0.0213079	0.0,0.0	0.103,0.125	-0.114	ENSG00000100106	103;GO:0003674,molecular_function molecular_function;GO:0003779,molecular_function actin binding;GO:0005488,molecular_function binding;GO:0005515,molecular_function protein binding;GO:0005575,cellular_component cellular_component;GO:0005622,cellular_component intracellular;GO:0005623,cellular_component cell;GO:0005634,cellular_component nucleus;GO:0005737,cellular_component cytoplasm;GO:0005856,c…	NA
5263	HNRNPC	HNRNPC	14	-	21262600	21262768	21233952	21234229	21263310	21263336	5263	32,46	27982968	77,88	21442315	298	149	6.98825e-06	0.000942813	0.006,0.008	0.018,0.019	-0.011	ENSG00000092199	54;GO:0000375,biological_process RNA splicing, via transesterification reactions;GO:0000377,biological_process RNA splicing, via transesterification reactions with bulged adenosine as nucleophile;GO:0000398,biological_process mRNA splicing, via spliceosome;GO:0003674,molecular_function molecular_function;GO:0003676,molecular_function nucleic acid binding;GO:0003723,molecular_function RNA binding;…	HNRNPC; heterogeneous nuclear ribonucleoprotein C1/C2; K1288
5267	HNRNPC	HNRNPC	14	-	21263666	21263829	21263310	21263336	21269297	21269406	5267	95108	22722513	108128	16911909	298	149	0.00209621	0.0496797	0.02,0.021	0.031,0.032	-0.011	ENSG00000092199	54;GO:0000375,biological_process RNA splicing, via transesterification reactions;GO:0000377,biological_process RNA splicing, via transesterification reactions with bulged adenosine as nucleophile;GO:0000398,biological_process mRNA splicing, via spliceosome;GO:0003674,molecular_function molecular_function;GO:0003676,molecular_function nucleic acid binding;GO:0003723,molecular_function RNA binding;…	HNRNPC; heterogeneous nuclear ribonucleoprotein C1/C2; K1288
5281	XPNPEP3	XPNPEP3	22	+	40870047	40870139	40868998	40869115	40881769	40882177	5281	2,0	20,15	9,3	12,17	240	149	0.000909868	0.0283636	0.058,0.0	0.318,0.099	-0.18	ENSG00000196236	35;GO:0003008,biological_process system process;GO:0003014,biological_process renal system process;GO:0003094,biological_process glomerular filtration;GO:0003674,molecular_function molecular_function;GO:0003824,molecular_function catalytic activity;GO:0004177,molecular_function aminopeptidase activity;GO:0005575,cellular_component cellular_component;GO:0005622,cellular_component intracellular;GO:…	NA
5319	MGAT5B	MGAT5B	17	+	76932644	76932775	76926596	76926730	76937987	76938143	5319	7,7	4,7	3,5	0,0	279	149	3.60135e-07	9.48422e-05	0.483,0.348	1.0,1.0	-0.585	ENSG00000167889	19;GO:0000139,cellular_component Golgi membrane;GO:0005575,cellular_component cellular_component;GO:0005622,cellular_component intracellular;GO:0005623,cellular_component cell;GO:0005737,cellular_component cytoplasm;GO:0005794,cellular_component Golgi apparatus;GO:0012505,cellular_component endomembrane system;GO:0016020,cellular_component membrane;GO:0031090,cellular_component organelle membrane…	MGAT5B; mannosyl alpha-1,6-glycoprotein beta-1,6-N-acetyl-glucosaminyltransferase, isozyme B [EC:2.4.1.-]; K0966
5492	AL669831.5	AL669831.5	1	+	804775	804966	803918	804222	807216	807314	5492	1,1	0,0	1,0	1,1	298	149	0.000271237	0.0124531	1.0,1.0	0.333,0.0	0.834	ENSG00000237491	NA	NA
5554	LRRFIP2	LRRFIP2	3	-	37072789	37072882	37065809	37065942	37075023	37075116	5554	1,7	8,19	0,0	19,19	241	149	0.000111104	0.00661379	0.072,0.186	0.0,0.0	0.129	ENSG00000093167	NA	NA
5615	IMPDH1	IMPDH1	7	-	128400816	128400891	128400332	128400539	128401014	128401116	5615	17081962	31,41	11691258	11,11	223	149	0.00140785	0.03827	0.974,0.97	0.986,0.987	-0.014	ENSG00000106348	82;GO:0001775,biological_process cell activation;GO:0002376,biological_process immune system process;GO:0003674,molecular_function molecular_function;GO:0003676,molecular_function nucleic acid binding;GO:0003677,molecular_function DNA binding;GO:0003824,molecular_function catalytic activity;GO:0003938,molecular_function IMP dehydrogenase activity;GO:0005488,molecular_function binding;GO:0005575,c…	IMPDH, guaB; IMP dehydrogenase [EC:1.1.1.205]; K0008
5700	RBBP9	RBBP9	20	-	18495837	18495880	18493957	18494063	18497068	18497243	5700	20,35	4,4	5,16	4,10	191	149	0.00194051	0.0473183	0.796,0.872	0.494,0.555	0.31	ENSG00000089050	16;GO:0005575,cellular_component cellular_component;GO:0005622,cellular_component intracellular;GO:0005623,cellular_component cell;GO:0005634,cellular_component nucleus;GO:0005737,cellular_component cytoplasm;GO:0008150,biological_process biological_process;GO:0042127,biological_process regulation of cell proliferation;GO:0043226,cellular_component organelle;GO:0043227,cellular_component membrane…	NA
5726	ISL2	ISL2	15	+	76338251	76338514	76337437	76337967	76340275	76340559	5726	7,14	3,2	38,24	1,0	298	149	0.000472787	0.0180172	0.538,0.778	0.95,1.0	-0.317	ENSG00000159556	90;GO:0000902,biological_process cell morphogenesis;GO:0000904,biological_process cell morphogenesis involved in differentiation;GO:0001708,biological_process cell fate specification;GO:0003674,molecular_function molecular_function;GO:0003676,molecular_function nucleic acid binding;GO:0003677,molecular_function DNA binding;GO:0005488,molecular_function binding;GO:0005575,cellular_component cellul…	NA
5863	MRPL2	MRPL2	6	-	43055544	43055618	43054028	43054486	43055896	43056007	5863	257365	32,39	280342	11,20	222	149	0.00032133	0.0140255	0.844,0.863	0.945,0.92	-0.079	ENSG00000112651	50;GO:0000313,cellular_component organellar ribosome;GO:0000315,cellular_component organellar large ribosomal subunit;GO:0003674,molecular_function molecular_function;GO:0003735,molecular_function structural constituent of ribosome;GO:0005198,molecular_function structural molecule activity;GO:0005575,cellular_component cellular_component;GO:0005622,cellular_component intracellular;GO:0005623,cell…	RP-L2, MRPL2, rplB; large subunit ribosomal protein L2; K0288
5917	CAP1	CAP1	1	+	40041428	40041493	40040732	40040783	40059336	40059458	5917	0,1	21,36	0,9	14,24	213	149	0.000619511	0.0216494	0.0,0.019	0.0,0.208	-0.095	ENSG00000131236	153;GO:0000902,biological_process cell morphogenesis;GO:0000904,biological_process cell morphogenesis involved in differentiation;GO:0001667,biological_process ameboidal-type cell migration;GO:0001775,biological_process cell activation;GO:0002576,biological_process platelet degranulation;GO:0005575,cellular_component cellular_component;GO:0005576,cellular_component extracellular region;GO:0005622…	NA
5921	EPS15L1	EPS15L1	19	-	16361778	16361984	16355238	16355851	16392303	16392440	5921	3,17	1,4	9,8	0,0	298	149	0.000261718	0.0121516	0.6,0.68	1.0,1.0	-0.36	ENSG00000127527	48;GO:0005575,cellular_component cellular_component;GO:0005622,cellular_component intracellular;GO:0005623,cellular_component cell;GO:0005634,cellular_component nucleus;GO:0005886,cellular_component plasma membrane;GO:0005905,cellular_component clathrin-coated pit;GO:0007154,biological_process cell communication;GO:0007165,biological_process signal transduction;GO:0007166,biological_process cell …	EPS15; epidermal growth factor receptor substrate 15; K1247
5966	NUMA1	NUMA1	11	-	72049418	72049539	72035901	72035975	72068104	72068231	5966	4,10	0,0	6,7	2,3	269	149	9.92041e-05	0.00610411	1.0,1.0	0.624,0.564	0.406	ENSG00000137497	109;GO:0000003,biological_process reproduction;GO:0000086,biological_process G2/M transition of mitotic cell cycle;GO:0000090,biological_process mitotic anaphase;GO:0000132,biological_process establishment of mitotic spindle orientation;GO:0000226,biological_process microtubule cytoskeleton organization;GO:0000278,biological_process mitotic cell cycle;GO:0000279,biological_process M phase;GO:0000…	NA
6059	DNM2	DNM2	19	+	10808568	10808580	10805915	10805967	10812263	10812377	6059	44,73	177204	83,70	151136	160	149	0.00147724	0.0395068	0.188,0.25	0.339,0.324	-0.113	ENSG00000079805	254;GO:0000041,biological_process transition metal ion transport;GO:0000086,biological_process G2/M transition of mitotic cell cycle;GO:0000139,cellular_component Golgi membrane;GO:0000166,molecular_function nucleotide binding;GO:0000278,biological_process mitotic cell cycle;GO:0001882,molecular_function nucleoside binding;GO:0001883,molecular_function purine nucleoside binding;GO:0002376,biologi…	DNM1_3; dynamin 1/3 [EC:3.6.5.5]; K0152
6089	ARHGEF1	ARHGEF1	19	+	41906456	41906620	41905938	41906025	41906702	41906803	6089	419488	19,30	446499	8,11	298	149	0.000267175	0.0123009	0.917,0.891	0.965,0.958	-0.057	ENSG00000076928	86;GO:0003674,molecular_function molecular_function;GO:0005083,molecular_function GTPase regulator activity;GO:0005085,molecular_function guanyl-nucleotide exchange factor activity;GO:0005088,molecular_function Ras guanyl-nucleotide exchange factor activity;GO:0005089,molecular_function Rho guanyl-nucleotide exchange factor activity;GO:0005575,cellular_component cellular_component;GO:0005622,cell…	ARHGEF1; Rho guanine nucleotide exchange factor 1; K1233
6262	RAC1	RAC1	7	+	6398661	6398718	6391923	6392041	6400125	6400188	6262	29,48	10711405	7,16	10111042	205	149	7.58302e-05	0.00505685	0.019,0.024	0.005,0.011	0.013	ENSG00000136238	462;GO:0000139,cellular_component Golgi membrane;GO:0000166,molecular_function nucleotide binding;GO:0000902,biological_process cell morphogenesis;GO:0000904,biological_process cell morphogenesis involved in differentiation;GO:0001726,cellular_component ruffle;GO:0001775,biological_process cell activation;GO:0001817,biological_process regulation of cytokine production;GO:0001818,biological_proces…	RAC1; Ras-related C3 botulinum toxin substrate 1; K0439
6383	VSIG10	VSIG10	12	-	118121500	118121618	118117666	118117882	118126480	118126670	6383	1,2	14,13	6,6	6,12	266	149	0.00200562	0.0481919	0.038,0.079	0.359,0.219	-0.23	ENSG00000176834	2;GO:0005575,cellular_component cellular_component;GO:0016020,cellular_component membrane	NA
6384	VSIG10	VSIG10	12	-	118135638	118135742	118126480	118126670	118135856	118135948	6384	0,0	18,15	1,11	18,36	252	149	0.000179205	0.00936387	0.0,0.0	0.032,0.153	-0.092	ENSG00000176834	2;GO:0005575,cellular_component cellular_component;GO:0016020,cellular_component membrane	NA
6448	COL4A6	COL4A6	X	-	108165369	108165486	108164876	108165038	108169494	108169620	6448	153180	24,33	339298	28,23	265	149	0.000875794	0.0278285	0.782,0.754	0.872,0.879	-0.107	ENSG00000197565	39;GO:0003674,molecular_function molecular_function;GO:0005198,molecular_function structural molecule activity;GO:0005201,molecular_function extracellular matrix structural constituent;GO:0005575,cellular_component cellular_component;GO:0005576,cellular_component extracellular region;GO:0005578,cellular_component extracellular matrix;GO:0005581,cellular_component collagen trimer;GO:0005587,cellul…	COL4A; collagen type IV alpha; K0623
6508	PLSCR4	PLSCR4	3	-	146250556	146250637	146222064	146222092	146250959	146251125	6508	1,3	1,4	5,3	0,0	229	149	4.47284e-06	0.000689666	0.394,0.328	1.0,1.0	-0.639	ENSG00000114698	74;GO:0002237,biological_process response to molecule of bacterial origin;GO:0003674,molecular_function molecular_function;GO:0005215,molecular_function transporter activity;GO:0005319,molecular_function lipid transporter activity;GO:0005488,molecular_function binding;GO:0005509,molecular_function calcium ion binding;GO:0005548,molecular_function phospholipid transporter activity;GO:0005575,cellu…	NA
6554	FBXO41	FBXO41	2	-	73265892	73265966	73265281	73265640	73266456	73266682	6554	0,4	3,3	4,1	0,1	222	149	0.00112055	0.0326798	0.0,0.472	1.0,0.402	-0.465	ENSG00000163013	NA	NA
6587	ZNF121	ZNF121	19	-	9567647	9567705	9560352	9567109	9568094	9568175	6587	1,2	4,4	1,3	1,0	206	149	0.000730678	0.0245694	0.153,0.266	0.42,1.0	-0.5	ENSG00000197961	10;GO:0005575,cellular_component cellular_component;GO:0005622,cellular_component intracellular;GO:0005623,cellular_component cell;GO:0005634,cellular_component nucleus;GO:0043226,cellular_component organelle;GO:0043227,cellular_component membrane-bounded organelle;GO:0043229,cellular_component intracellular organelle;GO:0043231,cellular_component intracellular membrane-bounded organelle;GO:00444…	NA
6737	ESYT2	ESYT2	7	-	158752780	158752843	158749648	158749723	158759485	158759581	6737	65,90	124175	89110	104114	211	149	0.000950659	0.0292201	0.27,0.266	0.377,0.405	-0.123	ENSG00000117868	6;GO:0005575,cellular_component cellular_component;GO:0005623,cellular_component cell;GO:0005886,cellular_component plasma membrane;GO:0016020,cellular_component membrane;GO:0044464,cellular_component cell part;GO:0071944,cellular_component cell periphery	NA
6749	ADGRG3	ADGRG3	16	+	57684389	57684483	57680504	57680617	57685642	57685926	6749	10,30	1,9	8,5	0,0	242	149	5.61904e-05	0.00406354	0.86,0.672	1.0,1.0	-0.234	ENSG00000182885	12;GO:0005575,cellular_component cellular_component;GO:0005623,cellular_component cell;GO:0005886,cellular_component plasma membrane;GO:0005887,cellular_component integral component of plasma membrane;GO:0016020,cellular_component membrane;GO:0016021,cellular_component integral component of membrane;GO:0031224,cellular_component intrinsic component of membrane;GO:0031226,cellular_component intrin…	NA
6750	ADGRG3	ADGRG3	16	+	57685642	57685926	57680504	57680617	57688351	57688695	6750	31,39	12,8	7,3	0,0	298	149	4.16788e-05	0.00325124	0.564,0.709	1.0,1.0	-0.364	ENSG00000182885	12;GO:0005575,cellular_component cellular_component;GO:0005623,cellular_component cell;GO:0005886,cellular_component plasma membrane;GO:0005887,cellular_component integral component of plasma membrane;GO:0016020,cellular_component membrane;GO:0016021,cellular_component integral component of membrane;GO:0031224,cellular_component intrinsic component of membrane;GO:0031226,cellular_component intrin…	NA
6760	ATP6V0A1	ATP6V0A1	17	+	42478926	42479049	42478462	42478589	42480666	42480717	6760	1,3	86145	13,10	88,84	271	149	5.17783e-06	0.000760933	0.006,0.011	0.075,0.061	-0.06	ENSG00000033627	113;GO:0000041,biological_process transition metal ion transport;GO:0005575,cellular_component cellular_component;GO:0005622,cellular_component intracellular;GO:0005623,cellular_component cell;GO:0005634,cellular_component nucleus;GO:0005737,cellular_component cytoplasm;GO:0005768,cellular_component endosome;GO:0005794,cellular_component Golgi apparatus;GO:0005886,cellular_component plasma membra…	ATPeV0A, ATP6N; V-type H+-transporting ATPase subunit a; K0215
6799	LRRC20	LRRC20	10	-	70376451	70376596	70340552	70340702	70382548	70382624	6799	80127	5,13	91,91	0,4	293	149	0.00184548	0.0459542	0.891,0.832	1.0,0.92	-0.099	ENSG00000172731	6;GO:0003008,biological_process system process;GO:0003012,biological_process muscle system process;GO:0008150,biological_process biological_process;GO:0032501,biological_process multicellular organismal process;GO:0044699,biological_process biological_process;GO:0044707,biological_process multicellular organismal process	NA
6806	APMAP	APMAP	20	-	24968891	24969084	24962924	24964022	24969525	24969660	6806	15911611	30,23	14091275	10,5	298	149	8.81192e-05	0.00556775	0.964,0.972	0.986,0.992	-0.021	ENSG00000101474	13;GO:0003674,molecular_function molecular_function;GO:0003824,molecular_function catalytic activity;GO:0004064,molecular_function arylesterase activity;GO:0005575,cellular_component cellular_component;GO:0005623,cellular_component cell;GO:0008150,biological_process biological_process;GO:0008152,biological_process metabolic process;GO:0009986,cellular_component cell surface;GO:0016020,cellular_co…	NA
6918	AC068888.1	AC068888.1	12	-	53045064	53045186	53042704	53043147	53045599	53045653	6918	4,2	0,0	1,0	1,1	270	149	0.000369286	0.0151599	1.0,1.0	0.356,0.0	0.822	ENSG00000257337	NA	NA
6981	PRKAR1A	PRKAR1A	17	+	68514986	68515119	68512449	68512548	68515393	68515536	6981	154157	203285	89108	228257	281	149	0.00201003	0.0482627	0.287,0.226	0.171,0.182	0.08	ENSG00000108946	361;GO:0000003,biological_process reproduction;GO:0000166,molecular_function nucleotide binding;GO:0000226,biological_process microtubule cytoskeleton organization;GO:0001704,biological_process formation of primary germ layer;GO:0001707,biological_process mesoderm formation;GO:0001932,biological_process regulation of protein phosphorylation;GO:0001933,biological_process negative regulation of pro…	PRKAR; cAMP-dependent protein kinase regulator; K0473
7101	RNF41	RNF41	12	-	56212995	56213138	56210247	56210568	56213957	56214018	7101	22,32	131168	90,74	245250	291	149	0.00145265	0.0390684	0.079,0.089	0.158,0.132	-0.061	ENSG00000181852	105;GO:0000209,biological_process protein polyubiquitination;GO:0002065,biological_process columnar/cuboidal epithelial cell differentiation;GO:0002682,biological_process regulation of immune system process;GO:0002694,biological_process regulation of leukocyte activation;GO:0003674,molecular_function molecular_function;GO:0003824,molecular_function catalytic activity;GO:0004842,molecular_function…	RNF41, NRDP1; E3 ubiquitin-protein ligase NRDP1 [EC:2.3.2.27]; K1198
7189	NKIRAS2	NKIRAS2	17	+	42021544	42021671	42020096	42020204	42022398	42022640	7189	129143	2,8	134155	0,1	275	149	0.00165593	0.0426356	0.972,0.906	1.0,0.988	-0.055	ENSG00000168256	128;GO:0000166,molecular_function nucleotide binding;GO:0001882,molecular_function nucleoside binding;GO:0001883,molecular_function purine nucleoside binding;GO:0003674,molecular_function molecular_function;GO:0003824,molecular_function catalytic activity;GO:0003924,molecular_function GTPase activity;GO:0005488,molecular_function binding;GO:0005515,molecular_function protein binding;GO:0005525,mo…	NA
7249	AKAP10	AKAP10	17	-	19940886	19941010	19939712	19939849	19941825	19941910	7249	18,28	1,0	30,22	3,5	272	149	0.000732178	0.0245694	0.908,1.0	0.846,0.707	0.177	ENSG00000108599	46;GO:0003674,molecular_function molecular_function;GO:0005488,molecular_function binding;GO:0005515,molecular_function protein binding;GO:0005575,cellular_component cellular_component;GO:0005622,cellular_component intracellular;GO:0005623,cellular_component cell;GO:0005737,cellular_component cytoplasm;GO:0005739,cellular_component mitochondrion;GO:0005829,cellular_component cytosol;GO:0005886,ce…	NA
7277	SLCO4A1-AS1	SLCO4A1-AS1	20	-	62665859	62666010	62663018	62663424	62666384	62666622	7277	13,24	9,14	55,50	7,13	298	149	0.00210077	0.0496804	0.419,0.462	0.797,0.658	-0.287	ENSG00000232803	NA	NA
7349	INO80E	INO80E	16	+	30001211	30004657	30000928	30001040	30005220	30005774	7349	36,26	91,97	36,30	45,45	298	149	0.000882543	0.0279619	0.165,0.118	0.286,0.25	-0.127	ENSG00000169592	32;GO:0000228,cellular_component nuclear chromosome;GO:0000785,cellular_component chromatin;GO:0000790,cellular_component nuclear chromatin;GO:0005575,cellular_component cellular_component;GO:0005622,cellular_component intracellular;GO:0005623,cellular_component cell;GO:0005634,cellular_component nucleus;GO:0005694,cellular_component chromosome;GO:0005730,cellular_component nucleolus;GO:0031011,c…	NA
7359	ZBED3-AS1	ZBED3-AS1	5	+	77089345	77089403	77087486	77087619	77098654	77098747	7359	4,1	0,0	3,1	2,2	206	149	8.86828e-05	0.00559262	1.0,1.0	0.52,0.266	0.607	ENSG00000250802	NA	NA
7506	ARFGAP2	ARFGAP2	11	-	47175850	47175923	47172280	47172333	47176515	47176634	7506	32,35	2,4	40,34	0,0	221	149	0.00191814	0.0470361	0.915,0.855	1.0,1.0	-0.115	ENSG00000149182	30;GO:0000139,cellular_component Golgi membrane;GO:0005575,cellular_component cellular_component;GO:0005622,cellular_component intracellular;GO:0005623,cellular_component cell;GO:0005634,cellular_component nucleus;GO:0005730,cellular_component nucleolus;GO:0005737,cellular_component cytoplasm;GO:0005794,cellular_component Golgi apparatus;GO:0005886,cellular_component plasma membrane;GO:0012505,ce…	ARFGAP2_3; ADP-ribosylation factor GTPase-activating protein 2/3; K1249
7642	HLCS	HLCS	21	-	36946008	36946154	36938831	36938994	36947332	36948287	7642	6,3	0,4	1,0	4,1	294	149	0.000321677	0.0140255	1.0,0.275	0.112,0.0	0.581	ENSG00000159267	92;GO:0000785,cellular_component chromatin;GO:0003674,molecular_function molecular_function;GO:0003824,molecular_function catalytic activity;GO:0004080,molecular_function biotin-[propionyl-CoA-carboxylase (ATP-hydrolyzing)] ligase activity;GO:0005488,molecular_function binding;GO:0005515,molecular_function protein binding;GO:0005575,cellular_component cellular_component;GO:0005622,cellular_compon…	HLCS; biotin---protein ligase [EC:6.3.4.9 6.3.4.10 6.3.4.11 6.3.4.15]; K0194
7643	HLCS	HLCS	21	-	36946008	36946154	36938831	36938994	36962035	36962170	7643	9,5	7,0	0,2	10,5	294	149	0.00014574	0.00814266	0.395,1.0	0.0,0.169	0.613	ENSG00000159267	92;GO:0000785,cellular_component chromatin;GO:0003674,molecular_function molecular_function;GO:0003824,molecular_function catalytic activity;GO:0004080,molecular_function biotin-[propionyl-CoA-carboxylase (ATP-hydrolyzing)] ligase activity;GO:0005488,molecular_function binding;GO:0005515,molecular_function protein binding;GO:0005575,cellular_component cellular_component;GO:0005622,cellular_compon…	HLCS; biotin---protein ligase [EC:6.3.4.9 6.3.4.10 6.3.4.11 6.3.4.15]; K0194
7712	KANSL2	KANSL2	12	-	48661194	48661243	48660365	48660619	48662559	48662592	7712	5,6	2,3	11,7	0,1	197	149	0.0010402	0.0309887	0.654,0.602	1.0,0.841	-0.292	ENSG00000139620	57;GO:0000123,cellular_component histone acetyltransferase complex;GO:0005575,cellular_component cellular_component;GO:0005622,cellular_component intracellular;GO:0005623,cellular_component cell;GO:0005634,cellular_component nucleus;GO:0005654,cellular_component nucleoplasm;GO:0006325,biological_process chromatin organization;GO:0006464,biological_process cellular protein modification process;GO:…	NA
7758	SF1	SF1	11	-	64765950	64766155	64764605	64765518	64767191	64767251	7758	9,15	0,0	7,6	5,14	298	149	8.20573e-10	6.5884e-07	1.0,1.0	0.412,0.176	0.706	ENSG00000168066	131;GO:0000003,biological_process reproduction;GO:0000245,biological_process spliceosomal complex assembly;GO:0000375,biological_process RNA splicing, via transesterification reactions;GO:0000377,biological_process RNA splicing, via transesterification reactions with bulged adenosine as nucleophile;GO:0000389,biological_process mRNA 3'-splice site recognition;GO:0000398,biological_process mRNA sp…	NA
7759	SF1	SF1	11	-	64766899	64767079	64764605	64765518	64767191	64767246	7759	224436	0,0	159253	5,14	298	149	9.52691e-08	3.13616e-05	1.0,1.0	0.941,0.9	0.08	ENSG00000168066	131;GO:0000003,biological_process reproduction;GO:0000245,biological_process spliceosomal complex assembly;GO:0000375,biological_process RNA splicing, via transesterification reactions;GO:0000377,biological_process RNA splicing, via transesterification reactions with bulged adenosine as nucleophile;GO:0000389,biological_process mRNA 3'-splice site recognition;GO:0000398,biological_process mRNA sp…	NA
7792	TRIO	TRIO	5	+	14507121	14507260	14504392	14504593	14507879	14508676	7792	143215	12,23	157186	3,6	287	149	0.00011203	0.00665368	0.861,0.829	0.965,0.942	-0.109	ENSG00000038382	110;GO:0000902,biological_process cell morphogenesis;GO:0000904,biological_process cell morphogenesis involved in differentiation;GO:0003674,molecular_function molecular_function;GO:0003824,molecular_function catalytic activity;GO:0004672,molecular_function protein kinase activity;GO:0004674,molecular_function protein serine/threonine kinase activity;GO:0005085,molecular_function guanyl-nucleotid…	NA
7917	RGL2	RGL2	6	-	33294687	33294762	33293794	33294066	33294976	33295045	7917	62,68	1,1	56,46	4,6	223	149	0.00118288	0.0340857	0.976,0.978	0.903,0.837	0.107	ENSG00000237441	26;GO:0003674,molecular_function molecular_function;GO:0005083,molecular_function GTPase regulator activity;GO:0005085,molecular_function guanyl-nucleotide exchange factor activity;GO:0005088,molecular_function Ras guanyl-nucleotide exchange factor activity;GO:0007154,biological_process cell communication;GO:0007165,biological_process signal transduction;GO:0007264,biological_process small GTPase…	RGL2; ral guanine nucleotide dissociation stimulator-like 2; K1763
7926	AGTRAP	AGTRAP	1	+	11746126	11746223	11745800	11745837	11747439	11747545	7926	30,18	417580	46,46	434484	245	149	0.000358599	0.0149707	0.042,0.019	0.061,0.055	-0.027	ENSG00000177674	73;GO:0000139,cellular_component Golgi membrane;GO:0001595,molecular_function angiotensin receptor activity;GO:0001653,molecular_function peptide receptor activity;GO:0001666,biological_process response to hypoxia;GO:0003008,biological_process system process;GO:0003013,biological_process circulatory system process;GO:0003674,molecular_function molecular_function;GO:0004871,molecular_function obso…	NA
7981	FAM171A1	FAM171A1	10	-	15215995	15216110	15211642	15214601	15220943	15221060	7981	21,24	3,3	13,30	0,0	263	149	0.000615288	0.0215475	0.799,0.819	1.0,1.0	-0.191	ENSG00000148468	2;GO:0005575,cellular_component cellular_component;GO:0016020,cellular_component membrane	NA
8120	SLC29A2	SLC29A2	11	-	66369059	66369131	66367771	66367869	66369368	66369532	8120	7,4	3,2	3,2	0,0	220	149	0.000177091	0.00928289	0.612,0.575	1.0,1.0	-0.407	ENSG00000174669	121;GO:0000003,biological_process reproduction;GO:0003674,molecular_function molecular_function;GO:0005215,molecular_function transporter activity;GO:0005337,molecular_function nucleoside transmembrane transporter activity;GO:0005575,cellular_component cellular_component;GO:0005622,cellular_component intracellular;GO:0005623,cellular_component cell;GO:0005634,cellular_component nucleus;GO:0005635…	SLC29A1_2_3, ENT1_2_3; solute carrier family 29 (equilibrative nucleoside transporter), member 1/2/3; K1501
8128	RRNAD1	RRNAD1	1	+	156732280	156732473	156728959	156729215	156733376	156733520	8128	1,0	0,3	2,1	0,1	298	149	0.00107553	0.0316403	1.0,0.0	1.0,0.333	-0.166	ENSG00000143303	2;GO:0005575,cellular_component cellular_component;GO:0016020,cellular_component membrane	NA
8205	PQLC3	PQLC3	2	+	11171924	11172045	11164203	11164261	11174967	11175009	8205	68,65	5,9	56,56	0,0	269	149	4.63267e-06	0.000700938	0.883,0.8	1.0,1.0	-0.158	ENSG00000162976	2;GO:0005575,cellular_component cellular_component;GO:0016020,cellular_component membrane	NA
8229	STAG2	STAG2	X	+	124026564	124026687	124025839	124025918	124030960	124031125	8229	0,0	5,13	4,3	7,15	271	149	0.000431457	0.0169808	0.0,0.0	0.239,0.099	-0.169	ENSG00000101972	96;GO:0000236,biological_process mitotic prometaphase;GO:0000278,biological_process mitotic cell cycle;GO:0000280,biological_process nuclear division;GO:0000775,cellular_component chromosome, centromeric region;GO:0000785,cellular_component chromatin;GO:0005575,cellular_component cellular_component;GO:0005622,cellular_component intracellular;GO:0005623,cellular_component cell;GO:0005634,cellular_…	STAG1_2, SCC3, IRR1; cohesin complex subunit SA-1/2; K0667
8369	ZC3H7B	ZC3H7B	22	+	41320654	41320713	41301521	41301772	41325563	41325597	8369	103121	4,6	111125	0,0	207	149	0.00102402	0.0307012	0.949,0.936	1.0,1.0	-0.057	ENSG00000100403	10;GO:0005575,cellular_component cellular_component;GO:0005622,cellular_component intracellular;GO:0005623,cellular_component cell;GO:0005634,cellular_component nucleus;GO:0043226,cellular_component organelle;GO:0043227,cellular_component membrane-bounded organelle;GO:0043229,cellular_component intracellular organelle;GO:0043231,cellular_component intracellular membrane-bounded organelle;GO:00444…	NA
8380	PGAP2	PGAP2	11	+	3817352	3817535	3811249	3811424	3823882	3824135	8380	0,2	5,25	6,6	8,9	298	149	7.37617e-05	0.00498596	0.0,0.038	0.273,0.25	-0.243	ENSG00000148985	108;GO:0000139,cellular_component Golgi membrane;GO:0003674,molecular_function molecular_function;GO:0005215,molecular_function transporter activity;GO:0005575,cellular_component cellular_component;GO:0005622,cellular_component intracellular;GO:0005623,cellular_component cell;GO:0005634,cellular_component nucleus;GO:0005737,cellular_component cytoplasm;GO:0005783,cellular_component endoplasmic re…	NA
8382	PGAP2	PGAP2	11	+	3817431	3817535	3811249	3811424	3823882	3824056	8382	0,2	5,25	5,5	8,9	252	149	0.000385231	0.0156609	0.0,0.045	0.27,0.247	-0.236	ENSG00000148985	108;GO:0000139,cellular_component Golgi membrane;GO:0003674,molecular_function molecular_function;GO:0005215,molecular_function transporter activity;GO:0005575,cellular_component cellular_component;GO:0005622,cellular_component intracellular;GO:0005623,cellular_component cell;GO:0005634,cellular_component nucleus;GO:0005737,cellular_component cytoplasm;GO:0005783,cellular_component endoplasmic re…	NA
8411	RPL5	RPL5	1	+	92833544	92833660	92832024	92832117	92836189	92836354	8411	2,10	0,0	6,0	1,2	264	149	0.00205209	0.0489512	1.0,1.0	0.772,0.0	0.614	ENSG00000122406	166;GO:0000184,biological_process nuclear-transcribed mRNA catabolic process, nonsense-mediated decay;GO:0000956,biological_process nuclear-transcribed mRNA catabolic process;GO:0003674,molecular_function molecular_function;GO:0003676,molecular_function nucleic acid binding;GO:0003723,molecular_function RNA binding;GO:0003735,molecular_function structural constituent of ribosome;GO:0005198,molecu…	RP-L5e, RPL5; large subunit ribosomal protein L5e; K0293
8475	CUL9	CUL9	6	+	43188522	43188715	43187712	43188118	43193000	43193208	8475	20,27	6,0	20,38	0,0	298	149	0.00095033	0.0292201	0.625,1.0	1.0,1.0	-0.188	ENSG00000112659	6;GO:0005575,cellular_component cellular_component;GO:0005622,cellular_component intracellular;GO:0005623,cellular_component cell;GO:0005737,cellular_component cytoplasm;GO:0044424,cellular_component intracellular part;GO:0044464,cellular_component cell part	NA
8516	CREM	CREM	10	+	35137781	35137879	35126809	35127193	35148367	35148491	8516	3,0	32,31	2,9	8,29	246	149	0.00127531	0.0357266	0.054,0.0	0.132,0.158	-0.118	ENSG00000095794	117;GO:0000003,biological_process reproduction;GO:0000988,molecular_function obsolete transcription factor activity, protein binding;GO:0000989,molecular_function obsolete transcription factor activity, transcription factor binding;GO:0003674,molecular_function molecular_function;GO:0003676,molecular_function nucleic acid binding;GO:0003677,molecular_function DNA binding;GO:0003712,molecular_func…	CREM; cAMP response element modulator; K0905
8543	KCTD21	KCTD21	11	-	78177738	78177985	78174323	78174583	78188572	78188624	8543	0,0	1,4	3,2	0,2	298	149	9.2871e-05	0.00579019	0.0,0.0	1.0,0.333	-0.666	ENSG00000188997	NA	NA
8545	ALKBH2	ALKBH2	12	-	109090008	109090207	109088188	109088512	109092506	109092787	8545	118150	35,39	143137	9,16	298	149	8.06721e-06	0.00104966	0.628,0.658	0.888,0.811	-0.207	ENSG00000189046	77;GO:0003674,molecular_function molecular_function;GO:0003824,molecular_function catalytic activity;GO:0005488,molecular_function binding;GO:0005506,molecular_function iron ion binding;GO:0005575,cellular_component cellular_component;GO:0005622,cellular_component intracellular;GO:0005623,cellular_component cell;GO:0005634,cellular_component nucleus;GO:0005654,cellular_component nucleoplasm;GO:00…	NA
8699	C20orf96	C20orf96	20	-	289558	289676	283962	284081	290258	290307	8699	157114	60,69	118116	10,13	266	149	1.129e-09	7.90758e-07	0.594,0.481	0.869,0.833	-0.314	ENSG00000196476	NA	NA
8731	EMSY	EMSY	11	+	76459932	76460085	76458182	76458358	76463820	76464080	8731	4,3	1,0	1,0	1,2	298	149	3.40439e-06	0.000557558	0.667,1.0	0.333,0.0	0.667	ENSG00000158636	10;GO:0005575,cellular_component cellular_component;GO:0005622,cellular_component intracellular;GO:0005623,cellular_component cell;GO:0005634,cellular_component nucleus;GO:0043226,cellular_component organelle;GO:0043227,cellular_component membrane-bounded organelle;GO:0043229,cellular_component intracellular organelle;GO:0043231,cellular_component intracellular membrane-bounded organelle;GO:00444…	NA
8732	EMSY	EMSY	11	+	76459935	76460085	76458182	76458358	76463820	76464080	8732	3,1	1,0	0,1	1,2	298	149	3.92417e-05	0.00312181	0.6,1.0	0.0,0.2	0.7	ENSG00000158636	10;GO:0005575,cellular_component cellular_component;GO:0005622,cellular_component intracellular;GO:0005623,cellular_component cell;GO:0005634,cellular_component nucleus;GO:0043226,cellular_component organelle;GO:0043227,cellular_component membrane-bounded organelle;GO:0043229,cellular_component intracellular organelle;GO:0043231,cellular_component intracellular membrane-bounded organelle;GO:00444…	NA
8841	CAAP1	CAAP1	9	-	26869925	26869977	26861088	26861139	26884809	26884885	8841	0,0	45,38	7,2	27,41	200	149	0.000313325	0.0137562	0.0,0.0	0.162,0.035	-0.099	ENSG00000120159	NA	NA
8883	CRTC2	CRTC2	1	-	153951259	153951666	153949114	153949384	153952017	153952262	8883	227283	5,11	248235	1,1	298	149	0.000251165	0.0118454	0.958,0.928	0.992,0.992	-0.049	ENSG00000160741	53;GO:0005575,cellular_component cellular_component;GO:0005622,cellular_component intracellular;GO:0005623,cellular_component cell;GO:0005634,cellular_component nucleus;GO:0005737,cellular_component cytoplasm;GO:0005975,biological_process carbohydrate metabolic process;GO:0005996,biological_process monosaccharide metabolic process;GO:0006006,biological_process glucose metabolic process;GO:0006094…	CRTC2, TORC2; CREB-regulated transcription coactivator 2; K1633
8896	TPCN2	TPCN2	11	+	69079833	69079883	69078891	69079020	69081399	69081499	8896	41,54	2,5	67,56	0,0	198	149	0.00156031	0.0409928	0.939,0.89	1.0,1.0	-0.086	ENSG00000162341	99;GO:0000323,cellular_component lytic vacuole;GO:0003008,biological_process system process;GO:0003012,biological_process muscle system process;GO:0003674,molecular_function molecular_function;GO:0005215,molecular_function transporter activity;GO:0005216,molecular_function ion channel activity;GO:0005217,molecular_function intracellular ligand-gated ion channel activity;GO:0005218,molecular_funct…	TPCN2; two pore calcium channel protein 2; K1407
8959	FHAD1	FHAD1	1	+	15349041	15349149	15345415	15345523	15352876	15352984	8959	9,18	2,3	7,5	9,5	256	149	0.00086074	0.0274827	0.724,0.777	0.312,0.368	0.41	ENSG00000142621	NA	NA
9022	CBR4	CBR4	4	-	169008951	169009054	169007640	169007756	169009947	169010275	9022	1,0	9,5	6,2	8,1	251	149	0.0002042	0.0101249	0.062,0.0	0.308,0.543	-0.394	ENSG00000145439	71;GO:0000166,molecular_function nucleotide binding;GO:0003674,molecular_function molecular_function;GO:0003824,molecular_function catalytic activity;GO:0003955,molecular_function NAD(P)H dehydrogenase (quinone) activity;GO:0005488,molecular_function binding;GO:0005575,cellular_component cellular_component;GO:0005622,cellular_component intracellular;GO:0005623,cellular_component cell;GO:0005737,c…	CBR4; carbonyl reductase 4 / 3-oxoacyl-[acyl-carrier protein] reductase beta subunit [EC:1.1.1.-]; K1153
9043	PIGF	PIGF	2	-	46592474	46592583	46580936	46581591	46612227	46612274	9043	139129	1,10	82107	0,1	257	149	0.00199665	0.0480817	0.988,0.882	1.0,0.984	-0.057	ENSG00000151665	77;GO:0003674,molecular_function molecular_function;GO:0003824,molecular_function catalytic activity;GO:0004307,molecular_function ethanolaminephosphotransferase activity;GO:0005575,cellular_component cellular_component;GO:0005622,cellular_component intracellular;GO:0005623,cellular_component cell;GO:0005737,cellular_component cytoplasm;GO:0005783,cellular_component endoplasmic reticulum;GO:00057…	PIGF; GPI ethanolamine phosphate transferase 2/3 subunit F; K0528
9052	APAF1	APAF1	12	+	98703370	98703499	98699407	98699569	98706484	98706610	9052	4,5	3,2	4,5	1,0	277	149	0.0017451	0.0440711	0.418,0.574	0.683,1.0	-0.346	ENSG00000120868	188;GO:0000166,molecular_function nucleotide binding;GO:0000737,biological_process DNA catabolic process, endonucleolytic;GO:0001666,biological_process response to hypoxia;GO:0001838,biological_process embryonic epithelial tube formation;GO:0001841,biological_process neural tube formation;GO:0001843,biological_process neural tube closure;GO:0002009,biological_process morphogenesis of an epitheliu…	APAF1; apoptotic protease-activating factor; K0208
9323	HACL1	HACL1	3	-	15589539	15589612	15582876	15582989	15591599	15591680	9323	6,14	4,1	11,14	0,0	221	149	0.000583891	0.0208246	0.503,0.904	1.0,1.0	-0.296	ENSG00000131373	79;GO:0001561,biological_process fatty acid alpha-oxidation;GO:0003674,molecular_function molecular_function;GO:0003824,molecular_function catalytic activity;GO:0005488,molecular_function binding;GO:0005575,cellular_component cellular_component;GO:0005622,cellular_component intracellular;GO:0005623,cellular_component cell;GO:0005737,cellular_component cytoplasm;GO:0005777,cellular_component perox…	HACL1; 2-hydroxyacyl-CoA lyase 1 [EC:4.1.-.-]; K1226
9395	ADGRL1	ADGRL1	19	-	14160592	14160696	14160111	14160297	14161311	14161626	9395	25,40	1,0	25,18	4,3	252	149	0.000450775	0.0175195	0.937,1.0	0.787,0.78	0.185	ENSG00000072071	120;GO:0001505,biological_process regulation of neurotransmitter levels;GO:0003001,biological_process obsolete generation of a signal involved in cell-cell signaling;GO:0003008,biological_process system process;GO:0003674,molecular_function molecular_function;GO:0004871,molecular_function obsolete signal transducer activity;GO:0004872,molecular_function signaling receptor activity;GO:0004888,mole…	NA
9578	CTDNEP1	CTDNEP1	17	-	7246025	7246137	7244550	7244635	7246253	7246370	9578	11921760	20,19	13071366	6,5	260	149	0.000987712	0.0300226	0.972,0.982	0.992,0.994	-0.016	ENSG00000175826	95;GO:0003674,molecular_function molecular_function;GO:0003824,molecular_function catalytic activity;GO:0004721,molecular_function phosphoprotein phosphatase activity;GO:0004722,molecular_function protein serine/threonine phosphatase activity;GO:0005575,cellular_component cellular_component;GO:0005622,cellular_component intracellular;GO:0005623,cellular_component cell;GO:0005634,cellular_componen…	NA
9621	LRRC75A-AS1	LRRC75A-AS1	17	+	16439527	16439703	16439062	16439414	16440184	16440253	9621	33834508	21382287	48855102	19271761	298	149	3.69366e-05	0.00298751	0.442,0.496	0.559,0.592	-0.107	ENSG00000175061	NA	NA
9622	LRRC75A-AS1	LRRC75A-AS1	17	+	16439580	16439703	16439326	16439414	16440184	16440253	9622	21992493	21382287	37573579	19271761	271	149	1.37964e-09	9.26865e-07	0.361,0.375	0.517,0.528	-0.154	ENSG00000175061	NA	NA
9624	LRRC75A-AS1	LRRC75A-AS1	17	+	16439659	16439703	16439044	16439414	16440184	16440253	9624	9961037	21382287	14901366	19271761	192	149	9.6027e-07	0.000209345	0.266,0.26	0.375,0.376	-0.112	ENSG00000175061	NA	NA
9625	LRRC75A-AS1	LRRC75A-AS1	17	+	16441073	16441130	16439326	16440253	16441367	16441615	9625	44014535	706799	55135016	535607	205	149	5.25022e-05	0.00388386	0.819,0.805	0.882,0.857	-0.057	ENSG00000175061	NA	NA
9628	LRRC75A-AS1	LRRC75A-AS1	17	+	16460892	16461245	16440184	16440253	16462832	16462941	9628	5,1	0,2	0,0	1,2	298	149	0.000362856	0.0150472	1.0,0.2	0.0,0.0	0.6	ENSG00000175061	NA	NA
9633	AC091729.3	AC091729.3	7	+	1162684	1162728	1162351	1162543	1162961	1163217	9633	1,4	2,4	4,4	0,0	192	149	7.59583e-07	0.00017609	0.28,0.437	1.0,1.0	-0.641	ENSG00000229043	NA	NA
9777	MCFD2	MCFD2	2	-	46909022	46909177	46901873	46905594	46941571	46941714	9777	3,4	1,3	7,7	0,0	298	149	0.000126784	0.00729651	0.6,0.4	1.0,1.0	-0.5	ENSG00000180398	70;GO:0005575,cellular_component cellular_component;GO:0005576,cellular_component extracellular region;GO:0005622,cellular_component intracellular;GO:0005623,cellular_component cell;GO:0005737,cellular_component cytoplasm;GO:0005783,cellular_component endoplasmic reticulum;GO:0005793,cellular_component endoplasmic reticulum-Golgi intermediate compartment;GO:0005794,cellular_component Golgi appara…	NA
9845	LSM7	LSM7	19	-	2325979	2326139	2324124	2324192	2328386	2328477	9845	1,2	191225	7,13	134143	298	149	0.000178863	0.00936087	0.003,0.004	0.025,0.043	-0.031	ENSG00000130332	61;GO:0000288,biological_process nuclear-transcribed mRNA catabolic process, deadenylation-dependent decay;GO:0000291,biological_process nuclear-transcribed mRNA catabolic process, exonucleolytic;GO:0000375,biological_process RNA splicing, via transesterification reactions;GO:0000377,biological_process RNA splicing, via transesterification reactions with bulged adenosine as nucleophile;GO:0000398…	LSM7; U6 snRNA-associated Sm-like protein LSm7; K1262
9875	ZDHHC7	ZDHHC7	16	-	84988762	84988873	84981869	84981994	84990303	84990635	9875	46,68	98153	95,81	95118	259	149	0.0015794	0.0413294	0.213,0.204	0.365,0.283	-0.115	ENSG00000153786	46;GO:0003674,molecular_function molecular_function;GO:0003824,molecular_function catalytic activity;GO:0005575,cellular_component cellular_component;GO:0005622,cellular_component intracellular;GO:0005623,cellular_component cell;GO:0005737,cellular_component cytoplasm;GO:0005794,cellular_component Golgi apparatus;GO:0006464,biological_process cellular protein modification process;GO:0006497,biolo…	NA
9958	ABCD4	ABCD4	14	-	74297638	74298069	74296332	74296449	74300149	74300268	9958	8,5	1,0	4,6	1,4	298	149	0.00106587	0.0314402	0.8,1.0	0.667,0.429	0.352	ENSG00000119688	151;GO:0000166,molecular_function nucleotide binding;GO:0001882,molecular_function nucleoside binding;GO:0001883,molecular_function purine nucleoside binding;GO:0003674,molecular_function molecular_function;GO:0003824,molecular_function catalytic activity;GO:0005215,molecular_function transporter activity;GO:0005488,molecular_function binding;GO:0005524,molecular_function ATP binding;GO:0005575,c…	ABCD4, PXMP1L; ATP-binding cassette, subfamily D (ALD), member 4; K0567
10051	CDK12	CDK12	17	+	39556863	39557058	39556285	39556413	39564759	39564907	10051	2,2	1,5	1,5	1,0	298	149	0.00201214	0.0482783	0.5,0.167	0.333,1.0	-0.333	ENSG00000167258	106;GO:0000307,cellular_component cyclin-dependent protein kinase holoenzyme complex;GO:0001932,biological_process regulation of protein phosphorylation;GO:0002944,cellular_component cyclin K-CDK12 complex;GO:0003674,molecular_function molecular_function;GO:0003824,molecular_function catalytic activity;GO:0004672,molecular_function protein kinase activity;GO:0004674,molecular_function protein ser…	NA
10169	EXOSC2	EXOSC2	9	+	130698161	130698251	130697581	130697627	130699328	130699394	10169	289352	12,24	302294	8,0	238	149	3.0912e-05	0.0026569	0.938,0.902	0.959,1.0	-0.06	ENSG00000130713	98;GO:0000175,molecular_function 3'-5'-exoribonuclease activity;GO:0000178,cellular_component exosome (RNase complex);GO:0000288,biological_process nuclear-transcribed mRNA catabolic process, deadenylation-dependent decay;GO:0000291,biological_process nuclear-transcribed mRNA catabolic process, exonucleolytic;GO:0000956,biological_process nuclear-transcribed mRNA catabolic process;GO:0001558,biol…	RRP4, EXOSC2; exosome complex component RRP4; K0367
10171	PLEKHG2	PLEKHG2	19	+	39416550	39416597	39416347	39416414	39416849	39417000	10171	32,50	0,10	55,70	0,0	195	149	7.69161e-05	0.00508434	1.0,0.793	1.0,1.0	-0.103	ENSG00000090924	43;GO:0005575,cellular_component cellular_component;GO:0005622,cellular_component intracellular;GO:0005623,cellular_component cell;GO:0005737,cellular_component cytoplasm;GO:0005829,cellular_component cytosol;GO:0006915,biological_process apoptotic process;GO:0007154,biological_process cell communication;GO:0007165,biological_process signal transduction;GO:0007166,biological_process cell surface …	NA
10196	HIKESHI	HIKESHI	11	+	86345093	86345198	86344602	86344721	86345583	86345663	10196	0,0	14,13	6,2	13,18	253	149	0.000367446	0.0151199	0.0,0.0	0.214,0.061	-0.138	ENSG00000149196	76;GO:0003674,molecular_function molecular_function;GO:0005215,molecular_function transporter activity;GO:0005488,molecular_function binding;GO:0005515,molecular_function protein binding;GO:0005575,cellular_component cellular_component;GO:0005622,cellular_component intracellular;GO:0005623,cellular_component cell;GO:0005634,cellular_component nucleus;GO:0005737,cellular_component cytoplasm;GO:000…	NA
10246	PCBP4	PCBP4	3	-	51961748	51962088	51961159	51961304	51967325	51967448	10246	1,4	78,94	5,6	17,33	298	149	0.000244655	0.0116049	0.006,0.021	0.128,0.083	-0.092	ENSG00000090097	74;GO:0000075,biological_process cell cycle checkpoint;GO:0000077,biological_process DNA damage checkpoint;GO:0003674,molecular_function molecular_function;GO:0003676,molecular_function nucleic acid binding;GO:0003723,molecular_function RNA binding;GO:0005488,molecular_function binding;GO:0005575,cellular_component cellular_component;GO:0005622,cellular_component intracellular;GO:0005623,cellular…	PCBP2; poly(rC)-binding protein 2; K1316
10250	PCBP4	PCBP4	3	-	51962809	51962892	51961940	51962088	51967325	51967434	10250	3,8	1,4	0,2	5,6	231	149	0.00015632	0.00857647	0.659,0.563	0.0,0.177	0.522	ENSG00000090097	74;GO:0000075,biological_process cell cycle checkpoint;GO:0000077,biological_process DNA damage checkpoint;GO:0003674,molecular_function molecular_function;GO:0003676,molecular_function nucleic acid binding;GO:0003723,molecular_function RNA binding;GO:0005488,molecular_function binding;GO:0005575,cellular_component cellular_component;GO:0005622,cellular_component intracellular;GO:0005623,cellular…	PCBP2; poly(rC)-binding protein 2; K1316
10376	SPATA20	SPATA20	17	+	50548042	50548161	50547664	50547767	50548282	50548453	10376	4,17	265374	19,25	215251	267	149	0.000121543	0.00706326	0.008,0.025	0.047,0.053	-0.034	ENSG00000006282	14;GO:0000003,biological_process reproduction;GO:0005575,cellular_component cellular_component;GO:0005576,cellular_component extracellular region;GO:0007276,biological_process gamete generation;GO:0007283,biological_process spermatogenesis;GO:0008150,biological_process biological_process;GO:0019953,biological_process sexual reproduction;GO:0022414,biological_process reproductive process;GO:003250…	NA
10402	ZC3H18	ZC3H18	16	+	88608933	88609051	88599790	88599948	88622196	88622388	10402	56,92	8,4	63,81	1,1	266	149	0.000897964	0.028187	0.797,0.928	0.972,0.978	-0.112	ENSG00000158545	10;GO:0005575,cellular_component cellular_component;GO:0005622,cellular_component intracellular;GO:0005623,cellular_component cell;GO:0005634,cellular_component nucleus;GO:0043226,cellular_component organelle;GO:0043227,cellular_component membrane-bounded organelle;GO:0043229,cellular_component intracellular organelle;GO:0043231,cellular_component intracellular membrane-bounded organelle;GO:00444…	NA
10421	STYXL1	STYXL1	7	-	76021850	76021992	76005258	76005404	76028641	76028671	10421	107,88	12,8	104139	0,2	290	149	5.38166e-07	0.000131967	0.821,0.85	1.0,0.973	-0.151	ENSG00000127952	14;GO:0007154,biological_process cell communication;GO:0007165,biological_process signal transduction;GO:0008150,biological_process biological_process;GO:0009987,biological_process cellular process;GO:0023052,biological_process signaling;GO:0035556,biological_process intracellular signal transduction;GO:0044699,biological_process biological_process;GO:0044700,biological_process signaling;GO:00447…	NA
10438	MOCS1	MOCS1	6	-	39927328	39927455	39925677	39925845	39934294	39934421	10438	19,37	17,35	17,24	4,8	275	149	0.00173096	0.0438319	0.377,0.364	0.697,0.619	-0.287	ENSG00000124615	55;GO:0003674,molecular_function molecular_function;GO:0005488,molecular_function binding;GO:0005575,cellular_component cellular_component;GO:0005622,cellular_component intracellular;GO:0005623,cellular_component cell;GO:0005634,cellular_component nucleus;GO:0005737,cellular_component cytoplasm;GO:0005829,cellular_component cytosol;GO:0006732,biological_process coenzyme metabolic process;GO:00067…	moaA, CNX2; GTP 3',8-cyclase [EC:4.1.99.22]; K0363
10548	HSD3B7	HSD3B7	16	+	30985459	30985824	30985206	30985297	30986048	30986204	10548	137221	8,19	45,55	0,0	298	149	1.02482e-05	0.00122289	0.895,0.853	1.0,1.0	-0.126	ENSG00000099377	58;GO:0003674,molecular_function molecular_function;GO:0003824,molecular_function catalytic activity;GO:0003854,molecular_function 3-beta-hydroxy-delta5-steroid dehydrogenase activity;GO:0005575,cellular_component cellular_component;GO:0005622,cellular_component intracellular;GO:0005623,cellular_component cell;GO:0005737,cellular_component cytoplasm;GO:0005783,cellular_component endoplasmic retic…	HSD3B7; cholest-5-ene-3beta,7alpha-diol 3beta-dehydrogenase [EC:1.1.1.181]; K1240
10549	HSD3B7	HSD3B7	16	+	30985459	30985824	30985206	30985297	30986422	30986531	10549	22,18	13,15	6,1	1,0	298	149	0.00099031	0.0300738	0.458,0.375	0.75,1.0	-0.459	ENSG00000099377	58;GO:0003674,molecular_function molecular_function;GO:0003824,molecular_function catalytic activity;GO:0003854,molecular_function 3-beta-hydroxy-delta5-steroid dehydrogenase activity;GO:0005575,cellular_component cellular_component;GO:0005622,cellular_component intracellular;GO:0005623,cellular_component cell;GO:0005737,cellular_component cytoplasm;GO:0005783,cellular_component endoplasmic retic…	HSD3B7; cholest-5-ene-3beta,7alpha-diol 3beta-dehydrogenase [EC:1.1.1.181]; K1240
10550	HSD3B7	HSD3B7	16	+	30985524	30985824	30985215	30985297	30986048	30986204	10550	134220	8,19	44,56	0,0	298	149	9.50575e-06	0.00116327	0.893,0.853	1.0,1.0	-0.127	ENSG00000099377	58;GO:0003674,molecular_function molecular_function;GO:0003824,molecular_function catalytic activity;GO:0003854,molecular_function 3-beta-hydroxy-delta5-steroid dehydrogenase activity;GO:0005575,cellular_component cellular_component;GO:0005622,cellular_component intracellular;GO:0005623,cellular_component cell;GO:0005737,cellular_component cytoplasm;GO:0005783,cellular_component endoplasmic retic…	HSD3B7; cholest-5-ene-3beta,7alpha-diol 3beta-dehydrogenase [EC:1.1.1.181]; K1240
10551	HSD3B7	HSD3B7	16	+	30985524	30985824	30985215	30985297	30986422	30986531	10551	19,17	13,15	5,2	1,0	298	149	0.000807008	0.0261632	0.422,0.362	0.714,1.0	-0.465	ENSG00000099377	58;GO:0003674,molecular_function molecular_function;GO:0003824,molecular_function catalytic activity;GO:0003854,molecular_function 3-beta-hydroxy-delta5-steroid dehydrogenase activity;GO:0005575,cellular_component cellular_component;GO:0005622,cellular_component intracellular;GO:0005623,cellular_component cell;GO:0005737,cellular_component cytoplasm;GO:0005783,cellular_component endoplasmic retic…	HSD3B7; cholest-5-ene-3beta,7alpha-diol 3beta-dehydrogenase [EC:1.1.1.181]; K1240
10552	HSD3B7	HSD3B7	16	+	30985652	30985824	30985210	30985297	30986048	30986204	10552	237357	8,19	77,89	0,0	298	149	3.50997e-05	0.0029062	0.937,0.904	1.0,1.0	-0.079	ENSG00000099377	58;GO:0003674,molecular_function molecular_function;GO:0003824,molecular_function catalytic activity;GO:0003854,molecular_function 3-beta-hydroxy-delta5-steroid dehydrogenase activity;GO:0005575,cellular_component cellular_component;GO:0005622,cellular_component intracellular;GO:0005623,cellular_component cell;GO:0005737,cellular_component cytoplasm;GO:0005783,cellular_component endoplasmic retic…	HSD3B7; cholest-5-ene-3beta,7alpha-diol 3beta-dehydrogenase [EC:1.1.1.181]; K1240
10553	HSD3B7	HSD3B7	16	+	30985652	30985824	30985210	30985297	30986422	30986531	10553	122154	13,15	38,35	1,0	298	149	8.21464e-05	0.00532319	0.824,0.837	0.95,1.0	-0.144	ENSG00000099377	58;GO:0003674,molecular_function molecular_function;GO:0003824,molecular_function catalytic activity;GO:0003854,molecular_function 3-beta-hydroxy-delta5-steroid dehydrogenase activity;GO:0005575,cellular_component cellular_component;GO:0005622,cellular_component intracellular;GO:0005623,cellular_component cell;GO:0005737,cellular_component cytoplasm;GO:0005783,cellular_component endoplasmic retic…	HSD3B7; cholest-5-ene-3beta,7alpha-diol 3beta-dehydrogenase [EC:1.1.1.181]; K1240
10554	HSD3B7	HSD3B7	16	+	30985652	30985947	30985214	30985297	30986048	30986204	10554	105144	8,19	33,34	0,0	298	149	6.33871e-06	0.00087674	0.868,0.791	1.0,1.0	-0.17	ENSG00000099377	58;GO:0003674,molecular_function molecular_function;GO:0003824,molecular_function catalytic activity;GO:0003854,molecular_function 3-beta-hydroxy-delta5-steroid dehydrogenase activity;GO:0005575,cellular_component cellular_component;GO:0005622,cellular_component intracellular;GO:0005623,cellular_component cell;GO:0005737,cellular_component cytoplasm;GO:0005783,cellular_component endoplasmic retic…	HSD3B7; cholest-5-ene-3beta,7alpha-diol 3beta-dehydrogenase [EC:1.1.1.181]; K1240
10555	HSD3B7	HSD3B7	16	+	30986048	30986204	30985206	30985297	30986422	30986531	10555	215268	13,15	56,47	1,0	298	149	0.000389656	0.0157775	0.892,0.899	0.966,1.0	-0.088	ENSG00000099377	58;GO:0003674,molecular_function molecular_function;GO:0003824,molecular_function catalytic activity;GO:0003854,molecular_function 3-beta-hydroxy-delta5-steroid dehydrogenase activity;GO:0005575,cellular_component cellular_component;GO:0005622,cellular_component intracellular;GO:0005623,cellular_component cell;GO:0005737,cellular_component cytoplasm;GO:0005783,cellular_component endoplasmic retic…	HSD3B7; cholest-5-ene-3beta,7alpha-diol 3beta-dehydrogenase [EC:1.1.1.181]; K1240
10587	CENPX	CENPX	17	-	82019640	82019694	82018837	82019381	82019857	82019909	10587	596829	12341389	288314	778822	202	149	0.00188646	0.0464475	0.263,0.306	0.214,0.22	0.067	ENSG00000169689	105;GO:0000003,biological_process reproduction;GO:0000712,biological_process resolution of meiotic recombination intermediates;GO:0000775,cellular_component chromosome, centromeric region;GO:0000776,cellular_component kinetochore;GO:0000777,cellular_component condensed chromosome kinetochore;GO:0000779,cellular_component condensed chromosome, centromeric region;GO:0000793,cellular_component conde…	STRA13, CENPX, MHF2; centromere protein X; K1536
10658	ABCC3	ABCC3	17	+	50660922	50661114	50659181	50659368	50667553	50667757	10658	130177	0,11	129172	0,1	298	149	0.00105737	0.0312174	1.0,0.889	1.0,0.989	-0.05	ENSG00000108846	187;GO:0000166,molecular_function nucleotide binding;GO:0001882,molecular_function nucleoside binding;GO:0001883,molecular_function purine nucleoside binding;GO:0002237,biological_process response to molecule of bacterial origin;GO:0003674,molecular_function molecular_function;GO:0003824,molecular_function catalytic activity;GO:0005215,molecular_function transporter activity;GO:0005319,molecular_…	ABCC3; ATP-binding cassette, subfamily C (CFTR/MRP), member 3; K0566
10661	ABCC3	ABCC3	17	+	50665152	50665245	50659181	50659368	50667553	50667594	10661	35,69	0,11	54,73	0,1	241	149	0.000273767	0.0125343	1.0,0.795	1.0,0.978	-0.092	ENSG00000108846	187;GO:0000166,molecular_function nucleotide binding;GO:0001882,molecular_function nucleoside binding;GO:0001883,molecular_function purine nucleoside binding;GO:0002237,biological_process response to molecule of bacterial origin;GO:0003674,molecular_function molecular_function;GO:0003824,molecular_function catalytic activity;GO:0005215,molecular_function transporter activity;GO:0005319,molecular_…	ABCC3; ATP-binding cassette, subfamily C (CFTR/MRP), member 3; K0566
10668	INTS12	INTS12	4	-	105702885	105703023	105699849	105700014	105703647	105703809	10668	1,1	2,3	2,3	0,1	286	149	0.000285568	0.0129126	0.207,0.148	1.0,0.61	-0.627	ENSG00000138785	48;GO:0000428,cellular_component DNA-directed RNA polymerase complex;GO:0005575,cellular_component cellular_component;GO:0005622,cellular_component intracellular;GO:0005623,cellular_component cell;GO:0005634,cellular_component nucleus;GO:0005654,cellular_component nucleoplasm;GO:0006139,biological_process nucleobase-containing compound metabolic process;GO:0006396,biological_process RNA processin…	NA
10740	TBRG4	TBRG4	7	-	45104098	45104256	45103030	45103443	45104537	45104709	10740	15501716	55,44	14581566	11,17	298	149	5.63191e-08	2.08311e-05	0.934,0.951	0.985,0.979	-0.039	ENSG00000136270	43;GO:0000080,biological_process mitotic G1 phase;GO:0000278,biological_process mitotic cell cycle;GO:0005575,cellular_component cellular_component;GO:0005622,cellular_component intracellular;GO:0005623,cellular_component cell;GO:0005737,cellular_component cytoplasm;GO:0005739,cellular_component mitochondrion;GO:0006091,biological_process generation of precursor metabolites and energy;GO:0007049,…	NA
10798	SEC31A	SEC31A	4	-	82842139	82842481	82828999	82829058	82844385	82844460	10798	109211	15,18	119129	5,2	298	149	0.000311289	0.0137548	0.784,0.854	0.922,0.97	-0.127	ENSG00000138674	186;GO:0001932,biological_process regulation of protein phosphorylation;GO:0001934,biological_process positive regulation of protein phosphorylation;GO:0002376,biological_process immune system process;GO:0002474,biological_process antigen processing and presentation of peptide antigen via MHC class I;GO:0002478,biological_process antigen processing and presentation of exogenous peptide antigen;GO…	SEC31; protein transport protein SEC31; K1400
10799	SEC31A	SEC31A	4	-	82842184	82842481	82828999	82829058	82844385	82844509	10799	79150	15,18	87,98	5,2	298	149	0.000264012	0.0121888	0.725,0.806	0.897,0.961	-0.163	ENSG00000138674	186;GO:0001932,biological_process regulation of protein phosphorylation;GO:0001934,biological_process positive regulation of protein phosphorylation;GO:0002376,biological_process immune system process;GO:0002474,biological_process antigen processing and presentation of peptide antigen via MHC class I;GO:0002478,biological_process antigen processing and presentation of exogenous peptide antigen;GO…	SEC31; protein transport protein SEC31; K1400
10840	NCSTN	NCSTN	1	+	160351221	160351372	160350104	160350250	160351695	160351805	10840	8791015	20,9	11631140	4,3	298	149	0.00011874	0.00695516	0.956,0.983	0.993,0.995	-0.024	ENSG00000162736	116;GO:0000323,cellular_component lytic vacuole;GO:0001775,biological_process cell activation;GO:0002262,biological_process myeloid cell homeostasis;GO:0002376,biological_process immune system process;GO:0003674,molecular_function molecular_function;GO:0003824,molecular_function catalytic activity;GO:0004175,molecular_function endopeptidase activity;GO:0005575,cellular_component cellular_componen…	NCSTN; nicastrin; K0617
10841	NCSTN	NCSTN	1	+	160351287	160351372	160350104	160350250	160351695	160351805	10841	235249	20,9	334304	4,3	233	149	4.48338e-06	0.000689666	0.883,0.947	0.982,0.985	-0.069	ENSG00000162736	116;GO:0000323,cellular_component lytic vacuole;GO:0001775,biological_process cell activation;GO:0002262,biological_process myeloid cell homeostasis;GO:0002376,biological_process immune system process;GO:0003674,molecular_function molecular_function;GO:0003824,molecular_function catalytic activity;GO:0004175,molecular_function endopeptidase activity;GO:0005575,cellular_component cellular_componen…	NCSTN; nicastrin; K0617
10918	EGLN2	EGLN2	19	+	40806554	40806674	40799544	40801415	40807137	40807274	10918	248274	10,5	214248	0,0	268	149	0.000204534	0.0101249	0.932,0.968	1.0,1.0	-0.05	ENSG00000269858	134;GO:0001558,biological_process regulation of cell growth;GO:0001666,biological_process response to hypoxia;GO:0003674,molecular_function molecular_function;GO:0003824,molecular_function catalytic activity;GO:0005488,molecular_function binding;GO:0005506,molecular_function iron ion binding;GO:0005575,cellular_component cellular_component;GO:0005622,cellular_component intracellular;GO:0005623,ce…	EGLN, HPH; hypoxia-inducible factor prolyl hydroxylase [EC:1.14.11.29]; K0959
10972	TROVE2	TROVE2	1	+	193069033	193069181	193059618	193059776	193075819	193075890	10972	6,12	7,2	3,2	0,0	296	149	5.04333e-06	0.000751228	0.301,0.751	1.0,1.0	-0.474	ENSG00000116747	64;GO:0000902,biological_process cell morphogenesis;GO:0003674,molecular_function molecular_function;GO:0003676,molecular_function nucleic acid binding;GO:0003723,molecular_function RNA binding;GO:0005488,molecular_function binding;GO:0005575,cellular_component cellular_component;GO:0005622,cellular_component intracellular;GO:0005623,cellular_component cell;GO:0005634,cellular_component nucleus;G…	TROVE2, SSA2; 60 kDa SS-A/Ro ribonucleoprotein; K1108
10973	TROVE2	TROVE2	1	+	193069033	193069634	193059421	193059776	193075819	193076040	10973	11,14	7,2	16,18	0,0	298	149	2.89239e-06	0.00049334	0.44,0.778	1.0,1.0	-0.391	ENSG00000116747	64;GO:0000902,biological_process cell morphogenesis;GO:0003674,molecular_function molecular_function;GO:0003676,molecular_function nucleic acid binding;GO:0003723,molecular_function RNA binding;GO:0005488,molecular_function binding;GO:0005575,cellular_component cellular_component;GO:0005622,cellular_component intracellular;GO:0005623,cellular_component cell;GO:0005634,cellular_component nucleus;G…	TROVE2, SSA2; 60 kDa SS-A/Ro ribonucleoprotein; K1108
10993	DPP9	DPP9	19	-	4683189	4683324	4682695	4682838	4683476	4683629	10993	6,2	104177	12,11	116123	283	149	0.00157299	0.0412271	0.029,0.006	0.052,0.045	-0.031	ENSG00000142002	17;GO:0003674,molecular_function molecular_function;GO:0003824,molecular_function catalytic activity;GO:0005575,cellular_component cellular_component;GO:0005622,cellular_component intracellular;GO:0005623,cellular_component cell;GO:0005737,cellular_component cytoplasm;GO:0005829,cellular_component cytosol;GO:0008150,biological_process biological_process;GO:0008152,biological_process metabolic pro…	DPP4, CD26; dipeptidyl-peptidase 4 [EC:3.4.14.5]; K0127
11012	ZNF189	ZNF189	9	+	101399394	101399530	101399027	101399189	101399925	101400010	11012	3,1	2,5	2,1	0,0	284	149	5.16417e-09	2.61538e-06	0.44,0.095	1.0,1.0	-0.732	ENSG00000136870	47;GO:0000122,biological_process negative regulation of transcription by RNA polymerase II;GO:0001071,molecular_function DNA-binding transcription factor activity;GO:0003674,molecular_function molecular_function;GO:0003700,molecular_function DNA-binding transcription factor activity;GO:0005575,cellular_component cellular_component;GO:0005622,cellular_component intracellular;GO:0005623,cellular_co…	KRAB; KRAB domain-containing zinc finger protein; K0922
11026	RBFOX2	RBFOX2	22	-	35756104	35756144	35746472	35746561	35759887	35760020	11026	26,46	0,2	21,25	4,8	188	149	8.37723e-05	0.00540725	1.0,0.948	0.806,0.712	0.215	ENSG00000100320	215;GO:0000003,biological_process reproduction;GO:0000381,biological_process regulation of alternative mRNA splicing, via spliceosome;GO:0000975,molecular_function transcription regulatory region DNA binding;GO:0000988,molecular_function obsolete transcription factor activity, protein binding;GO:0000989,molecular_function obsolete transcription factor activity, transcription factor binding;GO:000…	NA
11042	PIGT	PIGT	20	+	45418771	45418979	45416516	45416694	45419294	45419395	11042	577688	50,61	765673	35,26	298	149	0.000104059	0.00632776	0.852,0.849	0.916,0.928	-0.072	ENSG00000124155	104;GO:0005575,cellular_component cellular_component;GO:0005622,cellular_component intracellular;GO:0005623,cellular_component cell;GO:0005737,cellular_component cytoplasm;GO:0005783,cellular_component endoplasmic reticulum;GO:0005789,cellular_component endoplasmic reticulum membrane;GO:0006464,biological_process cellular protein modification process;GO:0006497,biological_process protein lipidati…	PIGT; GPI-anchor transamidase subunit T; K0529
11048	PIGT	PIGT	20	+	45418851	45418979	45416516	45416694	45419294	45419395	11048	12211457	50,61	15441401	35,26	276	149	0.000183738	0.00950537	0.929,0.928	0.96,0.967	-0.035	ENSG00000124155	104;GO:0005575,cellular_component cellular_component;GO:0005622,cellular_component intracellular;GO:0005623,cellular_component cell;GO:0005737,cellular_component cytoplasm;GO:0005783,cellular_component endoplasmic reticulum;GO:0005789,cellular_component endoplasmic reticulum membrane;GO:0006464,biological_process cellular protein modification process;GO:0006497,biological_process protein lipidati…	PIGT; GPI-anchor transamidase subunit T; K0529
11060	PIGT	PIGT	20	+	45424460	45424579	45424269	45424381	45425573	45426189	11060	496613	50,50	586632	37,23	267	149	0.00153573	0.0406062	0.847,0.872	0.898,0.939	-0.059	ENSG00000124155	104;GO:0005575,cellular_component cellular_component;GO:0005622,cellular_component intracellular;GO:0005623,cellular_component cell;GO:0005737,cellular_component cytoplasm;GO:0005783,cellular_component endoplasmic reticulum;GO:0005789,cellular_component endoplasmic reticulum membrane;GO:0006464,biological_process cellular protein modification process;GO:0006497,biological_process protein lipidati…	PIGT; GPI-anchor transamidase subunit T; K0529
11061	PIGT	PIGT	20	+	45424495	45424579	45423103	45424381	45425573	45425826	11061	9881358	50,50	12461314	37,23	232	149	0.00143698	0.0387738	0.927,0.946	0.956,0.973	-0.028	ENSG00000124155	104;GO:0005575,cellular_component cellular_component;GO:0005622,cellular_component intracellular;GO:0005623,cellular_component cell;GO:0005737,cellular_component cytoplasm;GO:0005783,cellular_component endoplasmic reticulum;GO:0005789,cellular_component endoplasmic reticulum membrane;GO:0006464,biological_process cellular protein modification process;GO:0006497,biological_process protein lipidati…	PIGT; GPI-anchor transamidase subunit T; K0529
11127	MPI	MPI	15	+	74893137	74893320	74892660	74892802	74896151	74896188	11127	218189	3,13	256209	2,0	298	149	7.05418e-05	0.00482779	0.973,0.879	0.985,1.0	-0.067	ENSG00000178802	76;GO:0003674,molecular_function molecular_function;GO:0003824,molecular_function catalytic activity;GO:0004476,molecular_function mannose-6-phosphate isomerase activity;GO:0005575,cellular_component cellular_component;GO:0005622,cellular_component intracellular;GO:0005623,cellular_component cell;GO:0005737,cellular_component cytoplasm;GO:0005829,cellular_component cytosol;GO:0005975,biological_p…	manA, MPI; mannose-6-phosphate isomerase [EC:5.3.1.8]; K0180
11186	PACRGL	PACRGL	4	+	20702140	20702221	20700480	20700578	20704465	20704524	11186	2,0	4,3	1,2	1,0	229	149	0.000646193	0.0224152	0.245,0.0	0.394,1.0	-0.575	ENSG00000163138	NA	NA
11318	EP400	EP400	12	+	132069494	132069641	132064907	132067486	132076515	132076593	11318	58148	1,9	75100	1,0	295	149	0.00111225	0.0324881	0.967,0.893	0.974,1.0	-0.057	ENSG00000183495	59;GO:0000123,cellular_component histone acetyltransferase complex;GO:0005575,cellular_component cellular_component;GO:0005622,cellular_component intracellular;GO:0005623,cellular_component cell;GO:0005634,cellular_component nucleus;GO:0005654,cellular_component nucleoplasm;GO:0006325,biological_process chromatin organization;GO:0006464,biological_process cellular protein modification process;GO:…	NA
11337	CIRBP	CIRBP	19	+	1271120	1271246	1270927	1271036	1271328	1271467	11337	253402	4,0	353380	14,5	274	149	0.00128723	0.035941	0.972,1.0	0.932,0.976	0.032	ENSG00000099622	107;GO:0003674,molecular_function molecular_function;GO:0003676,molecular_function nucleic acid binding;GO:0003723,molecular_function RNA binding;GO:0003729,molecular_function mRNA binding;GO:0003730,molecular_function mRNA 3'-UTR binding;GO:0005488,molecular_function binding;GO:0005575,cellular_component cellular_component;GO:0005622,cellular_component intracellular;GO:0005623,cellular_component…	NA
11342	CIRBP	CIRBP	19	+	1273493	1273715	1271980	1272051	1274306	1274440	11342	29,28	34,48	14,18	60,63	298	149	0.00034769	0.0147116	0.299,0.226	0.104,0.125	0.148	ENSG00000099622	107;GO:0003674,molecular_function molecular_function;GO:0003676,molecular_function nucleic acid binding;GO:0003723,molecular_function RNA binding;GO:0003729,molecular_function mRNA binding;GO:0003730,molecular_function mRNA 3'-UTR binding;GO:0005488,molecular_function binding;GO:0005575,cellular_component cellular_component;GO:0005622,cellular_component intracellular;GO:0005623,cellular_component…	NA
11343	CIRBP	CIRBP	19	+	1273600	1273715	1271980	1272051	1274306	1274440	11343	11,24	34,48	4,7	60,63	263	149	8.74567e-06	0.00111768	0.155,0.221	0.036,0.059	0.141	ENSG00000099622	107;GO:0003674,molecular_function molecular_function;GO:0003676,molecular_function nucleic acid binding;GO:0003723,molecular_function RNA binding;GO:0003729,molecular_function mRNA binding;GO:0003730,molecular_function mRNA 3'-UTR binding;GO:0005488,molecular_function binding;GO:0005575,cellular_component cellular_component;GO:0005622,cellular_component intracellular;GO:0005623,cellular_component…	NA
11357	TCF25	TCF25	16	+	89878460	89878627	89873643	89873859	89883350	89883512	11357	43,20	355354	61,47	265258	298	149	1.11483e-05	0.00128768	0.057,0.027	0.103,0.083	-0.051	ENSG00000141002	72;GO:0000122,biological_process negative regulation of transcription by RNA polymerase II;GO:0001071,molecular_function DNA-binding transcription factor activity;GO:0003674,molecular_function molecular_function;GO:0003700,molecular_function DNA-binding transcription factor activity;GO:0005575,cellular_component cellular_component;GO:0005622,cellular_component intracellular;GO:0005623,cellular_co…	NA
11360	TCF25	TCF25	16	+	89893727	89893858	89892192	89892275	89895037	89895137	11360	332474	9,5	293353	12,21	279	149	0.000647477	0.0224361	0.952,0.981	0.929,0.9	0.052	ENSG00000141002	72;GO:0000122,biological_process negative regulation of transcription by RNA polymerase II;GO:0001071,molecular_function DNA-binding transcription factor activity;GO:0003674,molecular_function molecular_function;GO:0003700,molecular_function DNA-binding transcription factor activity;GO:0005575,cellular_component cellular_component;GO:0005622,cellular_component intracellular;GO:0005623,cellular_co…	NA
11418	MPP2	MPP2	17	-	43884083	43884155	43883202	43883355	43898261	43898380	11418	5,10	18,26	1,1	16,15	220	149	0.00125781	0.0353896	0.158,0.207	0.041,0.043	0.141	ENSG00000108852	55;GO:0003674,molecular_function molecular_function;GO:0003824,molecular_function catalytic activity;GO:0004385,molecular_function guanylate kinase activity;GO:0005575,cellular_component cellular_component;GO:0005623,cellular_component cell;GO:0005886,cellular_component plasma membrane;GO:0005887,cellular_component integral component of plasma membrane;GO:0006139,biological_process nucleobase-con…	NA
11458	ABI2	ABI2	2	+	203394699	203394846	203391043	203391143	203395655	203395780	11458	147169	4,6	142149	0,0	295	149	0.00115204	0.0333838	0.949,0.934	1.0,1.0	-0.058	ENSG00000138443	291;GO:0000003,biological_process reproduction;GO:0000902,biological_process cell morphogenesis;GO:0000904,biological_process cell morphogenesis involved in differentiation;GO:0001654,biological_process eye development;GO:0001764,biological_process neuron migration;GO:0001932,biological_process regulation of protein phosphorylation;GO:0001934,biological_process positive regulation of protein phos…	ABI2; abl interactor 2; K05751; SOS; son of sevenless; K0309
11641	NUCB2	NUCB2	11	+	17286633	17286717	17282788	17282943	17295323	17295425	11641	6,2	10,22	0,0	18,6	232	149	0.000419767	0.016746	0.278,0.055	0.0,0.0	0.167	ENSG00000070081	75;GO:0003674,molecular_function molecular_function;GO:0003676,molecular_function nucleic acid binding;GO:0003677,molecular_function DNA binding;GO:0005488,molecular_function binding;GO:0005509,molecular_function calcium ion binding;GO:0005575,cellular_component cellular_component;GO:0005576,cellular_component extracellular region;GO:0005615,cellular_component extracellular space;GO:0005622,cellu…	NA
11757	NMRAL2P	NMRAL2P	3	+	185968478	185968649	185959961	185960078	185971614	185971864	11757	61,62	12,14	59,55	27,31	298	149	0.00137161	0.0375953	0.718,0.689	0.522,0.47	0.208	ENSG00000171658	NA	NA
11776	SETD5	SETD5	3	+	9434044	9434181	9433844	9433950	9434276	9434485	11776	1,0	3,5	2,6	3,6	285	149	0.000930038	0.0287744	0.148,0.0	0.258,0.343	-0.226	ENSG00000168137	NA	NA
11780	SETD5	SETD5	3	+	9454004	9454101	9453738	9453868	9464424	9464954	11780	7,4	21,17	0,0	14,30	245	149	2.08945e-05	0.00198793	0.169,0.125	0.0,0.0	0.147	ENSG00000168137	NA	NA
11806	EXOG	EXOG	3	+	38497628	38497684	38496271	38496530	38501354	38501494	11806	1,6	2,4	9,2	0,1	204	149	0.000729776	0.0245694	0.268,0.523	1.0,0.594	-0.401	ENSG00000157036	44;GO:0003674,molecular_function molecular_function;GO:0003824,molecular_function catalytic activity;GO:0004518,molecular_function nuclease activity;GO:0004519,molecular_function endonuclease activity;GO:0005575,cellular_component cellular_component;GO:0005622,cellular_component intracellular;GO:0005623,cellular_component cell;GO:0005737,cellular_component cytoplasm;GO:0005739,cellular_component …	NA
12052	KIAA0753	KIAA0753	17	-	6611918	6612148	6609993	6610160	6620787	6620998	12052	11,15	2,4	18,14	1,0	298	149	0.000893158	0.0281627	0.733,0.652	0.9,1.0	-0.257	ENSG00000198920	17;GO:0005575,cellular_component cellular_component;GO:0005622,cellular_component intracellular;GO:0005623,cellular_component cell;GO:0005737,cellular_component cytoplasm;GO:0005813,cellular_component centrosome;GO:0005815,cellular_component microtubule organizing center;GO:0005856,cellular_component cytoskeleton;GO:0015630,cellular_component microtubule cytoskeleton;GO:0043226,cellular_component…	NA
12134	SEMA4F	SEMA4F	2	+	74656533	74656685	74654227	74654521	74657564	74657611	12134	69,94	11,7	40,63	0,1	298	149	2.05811e-05	0.0019695	0.758,0.87	1.0,0.969	-0.17	ENSG00000135622	112;GO:0000902,biological_process cell morphogenesis;GO:0000904,biological_process cell morphogenesis involved in differentiation;GO:0001558,biological_process regulation of cell growth;GO:0005575,cellular_component cellular_component;GO:0005622,cellular_component intracellular;GO:0005623,cellular_component cell;GO:0005737,cellular_component cytoplasm;GO:0005783,cellular_component endoplasmic ret…	SEMA3; semaphorin 3; K06840; SEMA4, CD100; semaphorin 4; K06521; SEMA7, CD108; semaphorin 7; K0652
12154	ZDHHC13	ZDHHC13	11	+	19166301	19166385	19165051	19165145	19170410	19170568	12154	47,28	6,4	36,33	0,0	232	149	2.70145e-05	0.00237939	0.834,0.818	1.0,1.0	-0.174	ENSG00000177054	86;GO:0000139,cellular_component Golgi membrane;GO:0003674,molecular_function molecular_function;GO:0003824,molecular_function catalytic activity;GO:0004871,molecular_function obsolete signal transducer activity;GO:0005215,molecular_function transporter activity;GO:0005575,cellular_component cellular_component;GO:0005622,cellular_component intracellular;GO:0005623,cellular_component cell;GO:00057…	NA
12229	CRAT	CRAT	9	-	129108407	129108478	129107813	129108077	129108762	129108903	12229	4,1	4,7	0,0	2,6	219	149	0.00146112	0.0392322	0.405,0.089	0.0,0.0	0.247	ENSG00000095321	81;GO:0003674,molecular_function molecular_function;GO:0003824,molecular_function catalytic activity;GO:0004092,molecular_function carnitine O-acetyltransferase activity;GO:0005575,cellular_component cellular_component;GO:0005622,cellular_component intracellular;GO:0005623,cellular_component cell;GO:0005737,cellular_component cytoplasm;GO:0005739,cellular_component mitochondrion;GO:0005740,cellul…	E2.3.1.7; carnitine O-acetyltransferase [EC:2.3.1.7]; K0062
12240	NDUFS7	NDUFS7	19	+	1386517	1386639	1384050	1384156	1387810	1387847	12240	1,5	2,3	11,1	0,0	270	149	1.66572e-06	0.000320517	0.216,0.479	1.0,1.0	-0.653	ENSG00000115286	86;GO:0003674,molecular_function molecular_function;GO:0003824,molecular_function catalytic activity;GO:0003954,molecular_function NADH dehydrogenase activity;GO:0005575,cellular_component cellular_component;GO:0005622,cellular_component intracellular;GO:0005623,cellular_component cell;GO:0005737,cellular_component cytoplasm;GO:0005739,cellular_component mitochondrion;GO:0005740,cellular_componen…	NDUFS7; NADH dehydrogenase (ubiquinone) Fe-S protein 7 [EC:7.1.1.2]; K0394
12297	THYN1	THYN1	11	-	134248808	134248959	134248278	134248484	134249166	134249262	12297	27,51	9,7	53,53	0,3	298	149	0.000135064	0.00766581	0.6,0.785	1.0,0.898	-0.257	ENSG00000151500	10;GO:0005575,cellular_component cellular_component;GO:0005622,cellular_component intracellular;GO:0005623,cellular_component cell;GO:0005634,cellular_component nucleus;GO:0043226,cellular_component organelle;GO:0043227,cellular_component membrane-bounded organelle;GO:0043229,cellular_component intracellular organelle;GO:0043231,cellular_component intracellular membrane-bounded organelle;GO:00444…	NA
12338	SMG5	SMG5	1	-	156266506	156266678	156266136	156266380	156267469	156267588	12338	209256	20,10	321275	6,0	298	149	1.23101e-06	0.000249437	0.839,0.928	0.964,1.0	-0.099	ENSG00000198952	83;GO:0000184,biological_process nuclear-transcribed mRNA catabolic process, nonsense-mediated decay;GO:0000956,biological_process nuclear-transcribed mRNA catabolic process;GO:0003674,molecular_function molecular_function;GO:0005488,molecular_function binding;GO:0005515,molecular_function protein binding;GO:0005575,cellular_component cellular_component;GO:0005622,cellular_component intracellular…	SMG5, EST1B; protein SMG5; K1112
12339	SMG5	SMG5	1	-	156266540	156266678	156265780	156266380	156267469	156267678	12339	389559	20,10	606520	6,0	286	149	2.52789e-06	0.000447396	0.91,0.967	0.981,1.0	-0.052	ENSG00000198952	83;GO:0000184,biological_process nuclear-transcribed mRNA catabolic process, nonsense-mediated decay;GO:0000956,biological_process nuclear-transcribed mRNA catabolic process;GO:0003674,molecular_function molecular_function;GO:0005488,molecular_function binding;GO:0005515,molecular_function protein binding;GO:0005575,cellular_component cellular_component;GO:0005622,cellular_component intracellular…	SMG5, EST1B; protein SMG5; K1112
12401	CCHCR1	CCHCR1	6	-	31157357	31157500	31157022	31157089	31158166	31158214	12401	5,2	22,4	0,0	3,4	291	149	0.00193081	0.0471849	0.104,0.204	0.0,0.0	0.154	ENSG00000204536	35;GO:0005575,cellular_component cellular_component;GO:0005622,cellular_component intracellular;GO:0005623,cellular_component cell;GO:0005634,cellular_component nucleus;GO:0005737,cellular_component cytoplasm;GO:0006611,biological_process protein export from nucleus;GO:0006810,biological_process transport;GO:0006886,biological_process intracellular protein transport;GO:0006913,biological_process …	NA
12429	SENP6	SENP6	6	+	75622750	75622858	75621531	75621625	75623899	75623960	12429	0,2	1,4	5,16	0,0	256	149	9.44181e-09	4.2002e-06	0.0,0.225	1.0,1.0	-0.887	ENSG00000112701	53;GO:0003674,molecular_function molecular_function;GO:0003824,molecular_function catalytic activity;GO:0005575,cellular_component cellular_component;GO:0005622,cellular_component intracellular;GO:0005623,cellular_component cell;GO:0005634,cellular_component nucleus;GO:0005737,cellular_component cytoplasm;GO:0006464,biological_process cellular protein modification process;GO:0008150,biological_pr…	NA
12504	ZNF75A	ZNF75A	16	+	3313048	3313175	3312676	3312768	3316911	3316924	12504	13,2	1,0	6,6	1,4	275	149	0.00147735	0.0395068	0.876,1.0	0.765,0.448	0.331	ENSG00000162086	10;GO:0005575,cellular_component cellular_component;GO:0005622,cellular_component intracellular;GO:0005623,cellular_component cell;GO:0005634,cellular_component nucleus;GO:0043226,cellular_component organelle;GO:0043227,cellular_component membrane-bounded organelle;GO:0043229,cellular_component intracellular organelle;GO:0043231,cellular_component intracellular membrane-bounded organelle;GO:00444…	NA
12508	PTK2B	PTK2B	8	+	27323266	27323426	27322401	27322499	27325563	27325681	12508	0,1	1,2	2,5	2,1	298	149	0.00122706	0.034718	0.0,0.2	0.333,0.714	-0.423	ENSG00000120899	549;GO:0000003,biological_process reproduction;GO:0000165,biological_process MAPK cascade;GO:0000302,biological_process response to reactive oxygen species;GO:0001525,biological_process angiogenesis;GO:0001556,biological_process oocyte maturation;GO:0001558,biological_process regulation of cell growth;GO:0001568,biological_process blood vessel development;GO:0001666,biological_process response to…
ellular divalent inorganic cation homeostasis;GO:0072507,biological_process divalent inorganic cation homeostasis;GO:0080090,biological_process regulation of primary metabolic process;GO:0080134,biological_process regulation of response to stress;GO:0080135,biological_process regulation of cellular response to stress;GO:0090066,biological_process regulation of anatomical structure size;GO:0090130…	PTK2B, FAK2; focal adhesion kinase 2 [EC:2.7.10.2]; K0587
12672	ABCB8	ABCB8	7	+	151034272	151034428	151033604	151033917	151034504	151034547	12672	309387	0,0	316358	13,0	298	149	0.00211403	0.0499224	1.0,1.0	0.924,1.0	0.038	ENSG00000197150	153;GO:0000166,molecular_function nucleotide binding;GO:0001882,molecular_function nucleoside binding;GO:0001883,molecular_function purine nucleoside binding;GO:0003674,molecular_function molecular_function;GO:0003824,molecular_function catalytic activity;GO:0005215,molecular_function transporter activity;GO:0005488,molecular_function binding;GO:0005524,molecular_function ATP binding;GO:0005575,c…	ABCB8; ATP-binding cassette, subfamily B (MDR/TAP), member 8; K0565
12734	TTC7A	TTC7A	2	+	47024286	47024359	47011330	47011435	47029223	47029384	12734	15,20	1,9	22,39	2,0	221	149	0.0012132	0.0344772	0.91,0.6	0.881,1.0	-0.185	ENSG00000068724	32;GO:0002376,biological_process immune system process;GO:0002520,biological_process immune system development;GO:0006873,biological_process cellular ion homeostasis;GO:0006875,biological_process cellular metal ion homeostasis;GO:0006879,biological_process cellular iron ion homeostasis;GO:0007275,biological_process multicellular organism development;GO:0008150,biological_process biological_proces…	NA
12870	RABEPK	RABEPK	9	+	125213369	125213522	125207563	125207721	125220538	125220658	12870	449372	66,40	471410	22,35	298	149	0.000408606	0.0164437	0.773,0.823	0.915,0.854	-0.087	ENSG00000136933	39;GO:0005575,cellular_component cellular_component;GO:0005622,cellular_component intracellular;GO:0005623,cellular_component cell;GO:0005737,cellular_component cytoplasm;GO:0005768,cellular_component endosome;GO:0005886,cellular_component plasma membrane;GO:0006810,biological_process transport;GO:0006887,biological_process exocytosis;GO:0006897,biological_process endocytosis;GO:0006898,biologica…	NA
12888	GXYLT1	GXYLT1	12	-	42129758	42129851	42118999	42119171	42144425	42144879	12888	0,1	2,1	3,5	1,1	241	149	0.000232883	0.0111753	0.0,0.382	0.65,0.756	-0.512	ENSG00000151233	68;GO:0000139,cellular_component Golgi membrane;GO:0003674,molecular_function molecular_function;GO:0003824,molecular_function catalytic activity;GO:0005575,cellular_component cellular_component;GO:0005622,cellular_component intracellular;GO:0005623,cellular_component cell;GO:0005737,cellular_component cytoplasm;GO:0005794,cellular_component Golgi apparatus;GO:0005975,biological_process carbohydr…	GXYLT; UDP-xylose:glucoside alpha-1,3-xylosyltransferase [EC:2.4.2.-]; K1367
12906	DCUN1D4	DCUN1D4	4	+	51908919	51908975	51899269	51899378	51911069	51911174	12906	0,0	4,7	2,5	15,7	204	149	0.000414018	0.0166006	0.0,0.0	0.089,0.343	-0.216	ENSG00000109184	10;GO:0005575,cellular_component cellular_component;GO:0005622,cellular_component intracellular;GO:0005623,cellular_component cell;GO:0005634,cellular_component nucleus;GO:0043226,cellular_component organelle;GO:0043227,cellular_component membrane-bounded organelle;GO:0043229,cellular_component intracellular organelle;GO:0043231,cellular_component intracellular membrane-bounded organelle;GO:00444…	NA
13072	CCDC43	CCDC43	17	-	44680584	44680643	44677457	44679043	44682002	44682138	13072	23,36	3,5	32,29	1,0	207	149	0.000940091	0.0289918	0.847,0.838	0.958,1.0	-0.136	ENSG00000180329	NA	NA
13108	PIGN	PIGN	18	-	62162252	62162329	62161132	62161385	62186843	62186975	13108	4,3	4,7	1,0	5,5	225	149	0.00134776	0.0371583	0.398,0.221	0.117,0.0	0.251	ENSG00000197563	75;GO:0003674,molecular_function molecular_function;GO:0003824,molecular_function catalytic activity;GO:0005575,cellular_component cellular_component;GO:0005622,cellular_component intracellular;GO:0005623,cellular_component cell;GO:0005737,cellular_component cytoplasm;GO:0005783,cellular_component endoplasmic reticulum;GO:0005789,cellular_component endoplasmic reticulum membrane;GO:0006464,biolog…	PIGN; GPI ethanolamine phosphate transferase 1 [EC:2.7.-.-]; K0528
13134	BX890604.1	BX890604.1	X	-	3822373	3822580	3817534	3817778	3828505	3828597	13134	3,3	3,3	0,1	3,3	298	149	0.00196813	0.0476933	0.333,0.333	0.0,0.143	0.262	ENSG00000205664	NA	NA
13244	SLC2A11	SLC2A11	22	+	23857420	23857531	23856871	23856991	23862103	23862202	13244	1,4	0,0	2,0	2,2	259	149	7.01642e-07	0.000163811	1.0,1.0	0.365,0.0	0.818	ENSG00000133460	15;GO:0005575,cellular_component cellular_component;GO:0005623,cellular_component cell;GO:0005886,cellular_component plasma membrane;GO:0006810,biological_process transport;GO:0008150,biological_process biological_process;GO:0009987,biological_process cellular process;GO:0016020,cellular_component membrane;GO:0044464,cellular_component cell part;GO:0044699,biological_process biological_process;GO…	NA
13247	SLC2A11	SLC2A11	22	+	23877720	23877869	23877041	23877171	23882458	23882646	13247	1,0	35,40	4,6	28,16	297	149	0.000176328	0.00927353	0.014,0.0	0.067,0.158	-0.105	ENSG00000133460	15;GO:0005575,cellular_component cellular_component;GO:0005623,cellular_component cell;GO:0005886,cellular_component plasma membrane;GO:0006810,biological_process transport;GO:0008150,biological_process biological_process;GO:0009987,biological_process cellular process;GO:0016020,cellular_component membrane;GO:0044464,cellular_component cell part;GO:0044699,biological_process biological_process;GO…	NA
13248	SLC2A11	SLC2A11	22	+	23882458	23882646	23877041	23877171	23882758	23882869	13248	40,47	3,4	38,31	0,0	298	149	0.000766535	0.0253095	0.87,0.855	1.0,1.0	-0.137	ENSG00000133460	15;GO:0005575,cellular_component cellular_component;GO:0005623,cellular_component cell;GO:0005886,cellular_component plasma membrane;GO:0006810,biological_process transport;GO:0008150,biological_process biological_process;GO:0009987,biological_process cellular process;GO:0016020,cellular_component membrane;GO:0044464,cellular_component cell part;GO:0044699,biological_process biological_process;GO…	NA
13249	SLC2A11	SLC2A11	22	+	23882494	23882646	23877041	23877171	23882758	23882952	13249	5,7	3,4	10,15	0,0	298	149	6.92897e-07	0.000162925	0.455,0.467	1.0,1.0	-0.539	ENSG00000133460	15;GO:0005575,cellular_component cellular_component;GO:0005623,cellular_component cell;GO:0005886,cellular_component plasma membrane;GO:0006810,biological_process transport;GO:0008150,biological_process biological_process;GO:0009987,biological_process cellular process;GO:0016020,cellular_component membrane;GO:0044464,cellular_component cell part;GO:0044699,biological_process biological_process;GO…	NA
13252	TMEM106A	TMEM106A	17	+	43212204	43212394	43211874	43211922	43213020	43213252	13252	2,5	0,6	1,5	0,0	298	149	0.00118351	0.0340857	1.0,0.294	1.0,1.0	-0.353	ENSG00000184988	2;GO:0005575,cellular_component cellular_component;GO:0016020,cellular_component membrane	NA
13253	TMEM106A	TMEM106A	17	+	43212226	43212394	43211874	43211922	43213020	43213045	13253	3,6	0,6	1,6	0,0	298	149	0.00103033	0.030834	1.0,0.333	1.0,1.0	-0.334	ENSG00000184988	2;GO:0005575,cellular_component cellular_component;GO:0016020,cellular_component membrane	NA
13291	MRPS10	MRPS10	6	-	42214119	42214192	42211780	42211917	42214279	42214344	13291	35,70	4,4	62,50	1,0	221	149	0.00186369	0.0460939	0.855,0.922	0.977,1.0	-0.1	ENSG00000048544	33;GO:0000313,cellular_component organellar ribosome;GO:0000314,cellular_component organellar small ribosomal subunit;GO:0003674,molecular_function molecular_function;GO:0003735,molecular_function structural constituent of ribosome;GO:0005198,molecular_function structural molecule activity;GO:0005575,cellular_component cellular_component;GO:0005622,cellular_component intracellular;GO:0005623,cell…	RP-S10, MRPS10, rpsJ; small subunit ribosomal protein S10; K0294
13297	PHC2	PHC2	1	-	33368535	33368622	33367115	33367428	33370420	33370585	13297	7,8	3,2	0,1	2,1	235	149	0.000469735	0.0179388	0.597,0.717	0.0,0.388	0.463	ENSG00000134686	29;GO:0000003,biological_process reproduction;GO:0005575,cellular_component cellular_component;GO:0005622,cellular_component intracellular;GO:0005623,cellular_component cell;GO:0005634,cellular_component nucleus;GO:0007276,biological_process gamete generation;GO:0007283,biological_process spermatogenesis;GO:0008150,biological_process biological_process;GO:0019953,biological_process sexual reprodu…	NA
13532	PAN3	PAN3	13	+	28197184	28197346	28177864	28177935	28220230	28220378	13532	2,1	1,0	0,1	6,2	298	149	0.000430575	0.0169808	0.5,1.0	0.0,0.2	0.65	ENSG00000152520	91;GO:0000288,biological_process nuclear-transcribed mRNA catabolic process, deadenylation-dependent decay;GO:0000289,biological_process nuclear-transcribed mRNA poly(A) tail shortening;GO:0000290,biological_process deadenylation-dependent decapping of nuclear-transcribed mRNA;GO:0000932,cellular_component P-body;GO:0000956,biological_process nuclear-transcribed mRNA catabolic process;GO:0005575,…	PAN3; PAB-dependent poly(A)-specific ribonuclease subunit 3; K1257
13589	ETV7	ETV7	6	-	36385533	36385669	36375829	36376035	36387535	36387566	13589	6,5	2,5	3,5	0,1	284	149	0.00126287	0.0354713	0.611,0.344	1.0,0.724	-0.385	ENSG00000010030	51;GO:0005575,cellular_component cellular_component;GO:0005622,cellular_component intracellular;GO:0005623,cellular_component cell;GO:0005634,cellular_component nucleus;GO:0006139,biological_process nucleobase-containing compound metabolic process;GO:0006351,biological_process transcription, DNA-templated;GO:0006366,biological_process transcription by RNA polymerase II;GO:0006725,biological_proce…	ETV6_7, yan; ETS translocation variant 6/7; K0321
13644	HDAC3	HDAC3	5	-	141630043	141630125	141629859	141629916	141636547	141636630	13644	97116	9,13	85,76	1,3	230	149	0.000872171	0.027784	0.875,0.853	0.982,0.943	-0.098	ENSG00000171720	187;GO:0000118,cellular_component histone deacetylase complex;GO:0000122,biological_process negative regulation of transcription by RNA polymerase II;GO:0000226,biological_process microtubule cytoskeleton organization;GO:0000988,molecular_function obsolete transcription factor activity, protein binding;GO:0000989,molecular_function obsolete transcription factor activity, transcription factor bind…	HDAC3; histone deacetylase 3 [EC:3.5.1.98]; K1140
13645	HDAC3	HDAC3	5	-	141634810	141634953	141629859	141629916	141636547	141636630	13645	158188	9,13	129123	1,3	291	149	0.00102113	0.0306869	0.9,0.881	0.985,0.955	-0.079	ENSG00000171720	187;GO:0000118,cellular_component histone deacetylase complex;GO:0000122,biological_process negative regulation of transcription by RNA polymerase II;GO:0000226,biological_process microtubule cytoskeleton organization;GO:0000988,molecular_function obsolete transcription factor activity, protein binding;GO:0000989,molecular_function obsolete transcription factor activity, transcription factor bind…	HDAC3; histone deacetylase 3 [EC:3.5.1.98]; K1140
13817	ARPC4	ARPC4	3	+	9803535	9803707	9801660	9801756	9803842	9804013	13817	16,16	11031076	45,25	864951	298	149	0.000338997	0.0145116	0.007,0.007	0.025,0.013	-0.012	ENSG00000241553	197;GO:0000001,biological_process mitochondrion inheritance;GO:0000147,biological_process actin cortical patch assembly;GO:0000226,biological_process microtubule cytoskeleton organization;GO:0000902,biological_process cell morphogenesis;GO:0000910,biological_process cytokinesis;GO:0000911,biological_process cytokinesis by cell plate formation;GO:0000912,biological_process assembly of actomyosin a…	ARPC4; actin related protein 2/3 complex, subunit 4; K0575
13821	TXNRD2	TXNRD2	22	-	19880855	19880945	19880621	19880717	19881035	19881154	13821	2,11	9,17	41,58	25,20	238	149	0.000356986	0.0149702	0.122,0.288	0.507,0.645	-0.371	ENSG00000184470	67;GO:0000302,biological_process response to reactive oxygen species;GO:0000305,biological_process response to oxygen radical;GO:0002376,biological_process immune system process;GO:0002520,biological_process immune system development;GO:0003674,molecular_function molecular_function;GO:0003824,molecular_function catalytic activity;GO:0004791,molecular_function thioredoxin-disulfide reductase activ…	trxB, TRR; thioredoxin reductase (NADPH) [EC:1.8.1.9]; K0038
13868	PI4KAP2	PI4KAP2	22	-	21476643	21476764	21475991	21476160	21477789	21477915	13868	26,28	9,2	45,50	0,0	269	149	2.85543e-06	0.000489572	0.615,0.886	1.0,1.0	-0.25	ENSG00000183506	NA	NA
13917	GEMIN2	GEMIN2	14	+	39133660	39133719	39131772	39132068	39136439	39136541	13917	39,32	4,7	43,19	0,0	207	149	1.94426e-05	0.0018992	0.875,0.767	1.0,1.0	-0.179	ENSG00000092208	64;GO:0000245,biological_process spliceosomal complex assembly;GO:0000375,biological_process RNA splicing, via transesterification reactions;GO:0000377,biological_process RNA splicing, via transesterification reactions with bulged adenosine as nucleophile;GO:0000387,biological_process spliceosomal snRNP assembly;GO:0000398,biological_process mRNA splicing, via spliceosome;GO:0005575,cellular_comp…	GEMIN2, SIP1; gem associated protein 2; K1313
13925	SPATA6	SPATA6	1	-	48451551	48451600	48413109	48413151	48452993	48453131	13925	4,1	2,2	6,1	1,0	197	149	0.000363394	0.0150472	0.602,0.274	0.819,1.0	-0.471	ENSG00000132122	2;GO:0005575,cellular_component cellular_component;GO:0005576,cellular_component extracellular region	NA
13960	KIFC3	KIFC3	16	-	57785463	57785666	57772222	57772288	57794998	57795141	13960	110123	581774	206176	578606	298	149	4.10361e-06	0.000643271	0.086,0.074	0.151,0.127	-0.059	ENSG00000140859	78;GO:0003008,biological_process system process;GO:0003674,molecular_function molecular_function;GO:0003774,molecular_function motor activity;GO:0003777,molecular_function microtubule motor activity;GO:0003824,molecular_function catalytic activity;GO:0005575,cellular_component cellular_component;GO:0005622,cellular_component intracellular;GO:0005623,cellular_component cell;GO:0005737,cellular_com…	NA
13963	KIFC3	KIFC3	16	-	57788574	57788713	57772222	57772288	57794998	57795141	13963	118100	581774	200169	578606	287	149	1.79212e-06	0.000337258	0.095,0.063	0.152,0.126	-0.06	ENSG00000140859	78;GO:0003008,biological_process system process;GO:0003674,molecular_function molecular_function;GO:0003774,molecular_function motor activity;GO:0003777,molecular_function microtubule motor activity;GO:0003824,molecular_function catalytic activity;GO:0005575,cellular_component cellular_component;GO:0005622,cellular_component intracellular;GO:0005623,cellular_component cell;GO:0005737,cellular_com…	NA
13965	KIFC3	KIFC3	16	-	57790929	57791066	57772222	57772288	57794998	57795141	13965	147229	581774	284361	578606	285	149	6.52842e-08	2.36164e-05	0.117,0.134	0.204,0.237	-0.095	ENSG00000140859	78;GO:0003008,biological_process system process;GO:0003674,molecular_function molecular_function;GO:0003774,molecular_function motor activity;GO:0003777,molecular_function microtubule motor activity;GO:0003824,molecular_function catalytic activity;GO:0005575,cellular_component cellular_component;GO:0005622,cellular_component intracellular;GO:0005623,cellular_component cell;GO:0005737,cellular_com…	NA
13991	RCOR3	RCOR3	1	+	211312719	211312961	211301460	211304140	211313423	211313839	13991	13,32	4,10	27,29	2,1	298	149	0.000782476	0.0256257	0.619,0.615	0.871,0.935	-0.286	ENSG00000117625	10;GO:0005575,cellular_component cellular_component;GO:0005622,cellular_component intracellular;GO:0005623,cellular_component cell;GO:0005634,cellular_component nucleus;GO:0043226,cellular_component organelle;GO:0043227,cellular_component membrane-bounded organelle;GO:0043229,cellular_component intracellular organelle;GO:0043231,cellular_component intracellular membrane-bounded organelle;GO:00444…	NA
13993	EIF4H	EIF4H	7	+	74190246	74190306	74189821	74189918	74194740	74194805	13993	522564	13691499	325339	17351809	208	149	6.92214e-10	5.84281e-07	0.215,0.212	0.118,0.118	0.096	ENSG00000106682	16;GO:0000003,biological_process reproduction;GO:0005575,cellular_component cellular_component;GO:0005622,cellular_component intracellular;GO:0005623,cellular_component cell;GO:0005737,cellular_component cytoplasm;GO:0008150,biological_process biological_process;GO:0019953,biological_process sexual reproduction;GO:0032502,biological_process developmental process;GO:0040007,biological_process grow…	NA
14015	MCU	MCU	10	+	72715853	72715902	72692142	72692301	72834358	72834428	14015	0,2	24,63	7,1	16,25	197	149	0.00138765	0.0379197	0.0,0.023	0.249,0.029	-0.128	ENSG00000156026	125;GO:0002791,biological_process regulation of peptide secretion;GO:0002793,biological_process positive regulation of peptide secretion;GO:0003674,molecular_function molecular_function;GO:0005215,molecular_function transporter activity;GO:0005216,molecular_function ion channel activity;GO:0005261,molecular_function cation channel activity;GO:0005262,molecular_function calcium channel activity;GO…	NA
14063	MKRN2	MKRN2	3	+	12568874	12568997	12557089	12557176	12570070	12570252	14063	11,34	0,0	15,18	5,3	271	149	7.26603e-06	0.000968382	1.0,1.0	0.623,0.767	0.305	ENSG00000075975	4;GO:0005575,cellular_component cellular_component;GO:0005622,cellular_component intracellular;GO:0005623,cellular_component cell;GO:0044464,cellular_component cell part	NA
14064	MKRN2	MKRN2	3	+	12568874	12569003	12557013	12557176	12570070	12570252	14064	39,73	0,0	55,80	5,3	277	149	0.000836913	0.0268784	1.0,1.0	0.855,0.935	0.105	ENSG00000075975	4;GO:0005575,cellular_component cellular_component;GO:0005622,cellular_component intracellular;GO:0005623,cellular_component cell;GO:0044464,cellular_component cell part	NA
14079	FAM210A	FAM210A	18	-	13681604	13682105	13666002	13666713	13726328	13726505	14079	14,27	2,7	13,11	0,1	298	149	0.000925978	0.0287027	0.778,0.659	1.0,0.846	-0.205	ENSG00000177150	13;GO:0005575,cellular_component cellular_component;GO:0005622,cellular_component intracellular;GO:0005623,cellular_component cell;GO:0005737,cellular_component cytoplasm;GO:0005739,cellular_component mitochondrion;GO:0016020,cellular_component membrane;GO:0043226,cellular_component organelle;GO:0043227,cellular_component membrane-bounded organelle;GO:0043229,cellular_component intracellular orga…	NA
14112	COG4	COG4	16	-	70515867	70516040	70514334	70514509	70517625	70517740	14112	0,1	109193	11,5	94100	298	149	0.000251564	0.0118473	0.0,0.003	0.055,0.024	-0.038	ENSG00000103051	50;GO:0000139,cellular_component Golgi membrane;GO:0005575,cellular_component cellular_component;GO:0005622,cellular_component intracellular;GO:0005623,cellular_component cell;GO:0005737,cellular_component cytoplasm;GO:0005794,cellular_component Golgi apparatus;GO:0006461,biological_process protein-containing complex assembly;GO:0006810,biological_process transport;GO:0006890,biological_process r…	NA
14191	WDR90	WDR90	16	+	651823	652039	651643	651747	652466	652535	14191	10,18	4,3	17,12	0,0	298	149	1.22153e-05	0.0013724	0.556,0.75	1.0,1.0	-0.347	ENSG00000161996	NA	NA
14192	WDR90	WDR90	16	+	651826	652039	651643	651747	652466	652535	14192	7,22	4,3	14,13	0,0	298	149	1.66944e-05	0.00172277	0.467,0.786	1.0,1.0	-0.373	ENSG00000161996	NA	NA
14322	RPS9	RPS9	19	+	54206552	54206724	54206275	54206462	54207397	54207522	14322	272290	83709495	788656	70047217	298	149	0	0	0.016,0.015	0.053,0.043	-0.033	ENSG00000170889	196;GO:0000184,biological_process nuclear-transcribed mRNA catabolic process, nonsense-mediated decay;GO:0000462,biological_process maturation of SSU-rRNA from tricistronic rRNA transcript (SSU-rRNA, 5.8S rRNA, LSU-rRNA);GO:0000956,biological_process nuclear-transcribed mRNA catabolic process;GO:0002181,biological_process cytoplasmic translation;GO:0003674,molecular_function molecular_function;GO…	RP-S9e, RPS9; small subunit ribosomal protein S9e; K0299
14361	PHYKPL	PHYKPL	5	-	178225354	178225429	178224330	178224729	178229939	178230049	14361	42,46	0,1	58,61	6,4	223	149	0.00107344	0.0316068	1.0,0.968	0.866,0.911	0.095	ENSG00000175309	12;GO:0005575,cellular_component cellular_component;GO:0005622,cellular_component intracellular;GO:0005623,cellular_component cell;GO:0005737,cellular_component cytoplasm;GO:0005739,cellular_component mitochondrion;GO:0043226,cellular_component organelle;GO:0043227,cellular_component membrane-bounded organelle;GO:0043229,cellular_component intracellular organelle;GO:0043231,cellular_component int…	AGXT2L2; 5-phosphonooxy-L-lysine phospho-lyase [EC:4.2.3.134]; K1820
14406	YIPF6	YIPF6	X	+	68510678	68510776	68499080	68499157	68511848	68511977	14406	2,1	1,4	1,1	0,0	246	149	4.22169e-07	0.000108573	0.548,0.132	1.0,1.0	-0.66	ENSG00000181704	50;GO:0002064,biological_process epithelial cell development;GO:0002065,biological_process columnar/cuboidal epithelial cell differentiation;GO:0002066,biological_process columnar/cuboidal epithelial cell development;GO:0003674,molecular_function molecular_function;GO:0005488,molecular_function binding;GO:0005515,molecular_function protein binding;GO:0005575,cellular_component cellular_component;…	NA
14420	AC107871.1	AC107871.1	15	-	68218535	68218650	68197439	68197628	68229501	68229677	14420	143205	17,29	160216	7,8	263	149	4.64745e-05	0.0035579	0.827,0.8	0.928,0.939	-0.12	ENSG00000260007	125;GO:0001573,biological_process ganglioside metabolic process;GO:0003008,biological_process system process;GO:0003674,molecular_function molecular_function;GO:0005488,molecular_function binding;GO:0005515,molecular_function protein binding;GO:0005575,cellular_component cellular_component;GO:0005622,cellular_component intracellular;GO:0005623,cellular_component cell;GO:0005737,cellular_component…	NA
14468	GABRE	GABRE	X	-	151957282	151957486	151955707	151955860	151959838	151959976	14468	17,12	4,5	4,8	0,1	298	149	0.00170211	0.0434354	0.68,0.545	1.0,0.8	-0.287	ENSG00000102287	50;GO:0003674,molecular_function molecular_function;GO:0004871,molecular_function obsolete signal transducer activity;GO:0004872,molecular_function signaling receptor activity;GO:0004888,molecular_function transmembrane signaling receptor activity;GO:0004890,molecular_function GABA-A receptor activity;GO:0005575,cellular_component cellular_component;GO:0005623,cellular_component cell;GO:0005886,c…	GABRE; gamma-aminobutyric acid receptor subunit epsilon; K0518
14533	WIPI1	WIPI1	17	-	68434555	68434626	68433463	68433575	68435619	68435712	14533	105,99	0,2	95,78	6,6	219	149	0.00046412	0.0177808	1.0,0.971	0.915,0.898	0.079	ENSG00000070540	162;GO:0000045,biological_process autophagosome assembly;GO:0000139,cellular_component Golgi membrane;GO:0000407,cellular_component phagophore assembly site;GO:0000421,cellular_component autophagosome membrane;GO:0001932,biological_process regulation of protein phosphorylation;GO:0001934,biological_process positive regulation of protein phosphorylation;GO:0003674,molecular_function molecular_func…	WIPI1_2, ATG18; autophagy-related protein 18; K1790
14581	DAW1	DAW1	2	+	227876442	227876494	227871641	227871729	227885350	227885423	14581	4,2	3,5	0,0	3,13	200	149	2.54971e-05	0.00228702	0.498,0.23	0.0,0.0	0.364	ENSG00000123977	11;GO:0005575,cellular_component cellular_component;GO:0005622,cellular_component intracellular;GO:0005623,cellular_component cell;GO:0005929,cellular_component cilium;GO:0042995,cellular_component cell projection;GO:0043226,cellular_component organelle;GO:0043227,cellular_component membrane-bounded organelle;GO:0043229,cellular_component intracellular organelle;GO:0043231,cellular_component intr…	NA
14653	SKP2	SKP2	5	+	36163644	36163756	36152770	36153042	36176964	36177016	14653	25,39	3,4	12,10	0,0	260	149	0.000909401	0.0283636	0.827,0.848	1.0,1.0	-0.163	ENSG00000145604	105;GO:0000080,biological_process mitotic G1 phase;GO:0000082,biological_process G1/S transition of mitotic cell cycle;GO:0000084,biological_process mitotic S phase;GO:0000086,biological_process G2/M transition of mitotic cell cycle;GO:0000151,cellular_component ubiquitin ligase complex;GO:0000209,biological_process protein polyubiquitination;GO:0000278,biological_process mitotic cell cycle;GO:00…	SKP2, FBXL1; F-box and leucine-rich repeat protein 1 (S-phase kinase-associated protein 2); K0387
14781	GOSR2	GOSR2	17	+	46935028	46935225	46931098	46931207	46938598	46939806	14781	3,6	2,4	2,2	0,0	298	149	4.45361e-06	0.000689666	0.429,0.429	1.0,1.0	-0.571	ENSG00000108433	109;GO:0000139,cellular_component Golgi membrane;GO:0001932,biological_process regulation of protein phosphorylation;GO:0001934,biological_process positive regulation of protein phosphorylation;GO:0003674,molecular_function molecular_function;GO:0005215,molecular_function transporter activity;GO:0005575,cellular_component cellular_component;GO:0005622,cellular_component intracellular;GO:0005623,c…	GOSR2, BOS1; golgi SNAP receptor complex member 2; K0849
14786	GOSR2	GOSR2	17	+	46948942	46949347	46938598	46938704	46966533	46966626	14786	1,0	4,2	2,1	0,1	298	149	0.000431588	0.0169808	0.111,0.0	1.0,0.333	-0.611	ENSG00000108433	109;GO:0000139,cellular_component Golgi membrane;GO:0001932,biological_process regulation of protein phosphorylation;GO:0001934,biological_process positive regulation of protein phosphorylation;GO:0003674,molecular_function molecular_function;GO:0005215,molecular_function transporter activity;GO:0005575,cellular_component cellular_component;GO:0005622,cellular_component intracellular;GO:0005623,c…	GOSR2, BOS1; golgi SNAP receptor complex member 2; K0849
14890	YME1L1	YME1L1	10	-	27142386	27142485	27136275	27136385	27145427	27145590	14890	38,49	4,5	34,48	1,0	247	149	0.000662247	0.0228757	0.851,0.855	0.954,1.0	-0.124	ENSG00000136758	50;GO:0005575,cellular_component cellular_component;GO:0005622,cellular_component intracellular;GO:0005623,cellular_component cell;GO:0005737,cellular_component cytoplasm;GO:0005739,cellular_component mitochondrion;GO:0005740,cellular_component mitochondrial envelope;GO:0005743,cellular_component mitochondrial inner membrane;GO:0006508,biological_process proteolysis;GO:0006515,biological_process …	NA
14922	GNAS-AS1	GNAS-AS1	20	-	58848878	58848917	58842432	58842545	58850529	58850878	14922	4,12	2,3	2,1	0,0	187	149	0.00042501	0.0168362	0.614,0.761	1.0,1.0	-0.313	ENSG00000235590	NA	NA
14948	EPGN	EPGN	4	+	74313017	74313044	74312184	74312305	74314579	74314637	14948	9,7	7,0	16,13	0,0	175	149	0.000572053	0.0205808	0.523,1.0	1.0,1.0	-0.238	ENSG00000182585	154;GO:0000165,biological_process MAPK cascade;GO:0000187,biological_process activation of MAPK activity;GO:0001525,biological_process angiogenesis;GO:0001568,biological_process blood vessel development;GO:0001932,biological_process regulation of protein phosphorylation;GO:0001934,biological_process positive regulation of protein phosphorylation;GO:0001944,biological_process vasculature developme…	NA
14949	EPGN	EPGN	4	+	74313017	74313170	74312184	74312305	74314579	74314984	14949	27,34	7,0	38,35	0,0	298	149	0.0004416	0.0172444	0.659,1.0	1.0,1.0	-0.17	ENSG00000182585	154;GO:0000165,biological_process MAPK cascade;GO:0000187,biological_process activation of MAPK activity;GO:0001525,biological_process angiogenesis;GO:0001568,biological_process blood vessel development;GO:0001932,biological_process regulation of protein phosphorylation;GO:0001934,biological_process positive regulation of protein phosphorylation;GO:0001944,biological_process vasculature developme…	NA
15030	LRCH4	LRCH4	7	-	100577085	100577389	100576693	100577005	100577496	100577558	15030	48,62	10,3	66,73	0,0	298	149	2.60028e-06	0.000455312	0.706,0.912	1.0,1.0	-0.191	ENSG00000077454	30;GO:0005575,cellular_component cellular_component;GO:0005622,cellular_component intracellular;GO:0005623,cellular_component cell;GO:0005634,cellular_component nucleus;GO:0005654,cellular_component nucleoplasm;GO:0007275,biological_process multicellular organism development;GO:0007399,biological_process nervous system development;GO:0008150,biological_process biological_process;GO:0016604,cellul…	NA
15072	AL162258.1	AL162258.1	1	-	153631010	153631078	153626331	153626533	153632033	153632063	15072	2,6	2,2	20,5	0,1	216	149	0.00204272	0.0488695	0.408,0.674	1.0,0.775	-0.346	ENSG00000271853	NA	NA
15243	DTX2P1	DTX2P1	7	+	76995454	76995595	76990268	76990369	77000308	77000388	15243	2,2	0,1	2,0	2,1	289	149	0.000519866	0.0192719	1.0,0.508	0.34,0.0	0.584	ENSG00000186704	NA	NA
15251	CAMTA2	CAMTA2	17	-	4973584	4973769	4973174	4973253	4974384	4974500	15251	64,78	6,6	80,44	0,0	298	149	1.47685e-05	0.00157845	0.842,0.867	1.0,1.0	-0.145	ENSG00000108509	65;GO:0003008,biological_process system process;GO:0003012,biological_process muscle system process;GO:0003299,biological_process muscle hypertrophy in response to stress;GO:0003300,biological_process cardiac muscle hypertrophy;GO:0003674,molecular_function molecular_function;GO:0003682,molecular_function chromatin binding;GO:0005488,molecular_function binding;GO:0005515,molecular_function protei…	NA
15270	ERP29	ERP29	12	+	112019755	112019894	112013315	112013609	112022149	112023168	15270	25522542	125120	41193857	379298	287	149	6.20853e-06	0.000866011	0.914,0.917	0.849,0.87	0.056	ENSG00000089248	61;GO:0003674,molecular_function molecular_function;GO:0003756,molecular_function protein disulfide isomerase activity;GO:0003824,molecular_function catalytic activity;GO:0005575,cellular_component cellular_component;GO:0005622,cellular_component intracellular;GO:0005623,cellular_component cell;GO:0005737,cellular_component cytoplasm;GO:0005783,cellular_component endoplasmic reticulum;GO:0005788,…	ERP29; endoplasmic reticulum protein 29; K0958
15336	LDHA	LDHA	11	+	18396479	18396610	18394703	18394886	18396818	18396968	15336	1,1	1,3	6,6	0,0	279	149	5.50581e-07	0.000133269	0.348,0.151	1.0,1.0	-0.75	ENSG00000134333	149;GO:0000166,molecular_function nucleotide binding;GO:0000302,biological_process response to reactive oxygen species;GO:0001666,biological_process response to hypoxia;GO:0003674,molecular_function molecular_function;GO:0003824,molecular_function catalytic activity;GO:0004457,molecular_function lactate dehydrogenase activity;GO:0004459,molecular_function L-lactate dehydrogenase activity;GO:00054…	LDH, ldh; L-lactate dehydrogenase [EC:1.1.1.27]; K0001
15413	CPNE2	CPNE2	16	+	57137148	57137282	57134774	57134826	57146084	57146321	15413	281328	7,2	243286	6,21	282	149	0.000604313	0.0213079	0.955,0.989	0.955,0.878	0.055	ENSG00000140848	NA	NA
15440	EPHX1	EPHX1	1	+	225810411	225810615	225810094	225810169	225828724	225828912	15440	445535	9521515	296304	13891318	298	149	2.16551e-07	6.09286e-05	0.189,0.15	0.096,0.103	0.07	ENSG00000143819	67;GO:0001889,biological_process liver development;GO:0003674,molecular_function molecular_function;GO:0003824,molecular_function catalytic activity;GO:0004301,molecular_function epoxide hydrolase activity;GO:0005575,cellular_component cellular_component;GO:0005622,cellular_component intracellular;GO:0005623,cellular_component cell;GO:0005737,cellular_component cytoplasm;GO:0005783,cellular_compo…	EPHX1; microsomal epoxide hydrolase [EC:3.3.2.9]; K0125
15487	BBC3	BBC3	19	-	47228157	47228446	47226563	47226754	47232514	47232766	15487	4,7	2,5	3,8	0,0	298	149	1.13296e-06	0.000241222	0.5,0.412	1.0,1.0	-0.544	ENSG00000105327	203;GO:0001558,biological_process regulation of cell growth;GO:0001666,biological_process response to hypoxia;GO:0001836,biological_process release of cytochrome c from mitochondria;GO:0005575,cellular_component cellular_component;GO:0005622,cellular_component intracellular;GO:0005623,cellular_component cell;GO:0005737,cellular_component cytoplasm;GO:0005739,cellular_component mitochondrion;GO:00…	BBC3, PUMA; Bcl-2-binding component 3; K1013
15520	FAM3A	FAM3A	X	-	154507810	154507882	154507405	154507490	154508288	154508347	15520	123142	76,81	152130	43,51	220	149	0.00209251	0.0496278	0.523,0.543	0.705,0.633	-0.136	ENSG00000071889	2;GO:0005575,cellular_component cellular_component;GO:0005576,cellular_component extracellular region	NA
15549	DCAF8	DCAF8	1	-	160220458	160220691	160218848	160218968	160222650	160222781	15549	6,3	135155	14,15	141121	298	149	0.000341472	0.0145796	0.022,0.01	0.047,0.058	-0.037	ENSG00000132716	26;GO:0000151,cellular_component ubiquitin ligase complex;GO:0005575,cellular_component cellular_component;GO:0005622,cellular_component intracellular;GO:0005623,cellular_component cell;GO:0006464,biological_process cellular protein modification process;GO:0008150,biological_process biological_process;GO:0008152,biological_process metabolic process;GO:0009987,biological_process cellular process;G…	NA
15554	DCAF8	DCAF8	1	-	160243959	160244034	160239221	160240370	160262448	160262514	15554	190216	12,25	203198	2,3	223	149	1.50002e-07	4.5554e-05	0.914,0.852	0.985,0.978	-0.099	ENSG00000132716	26;GO:0000151,cellular_component ubiquitin ligase complex;GO:0005575,cellular_component cellular_component;GO:0005622,cellular_component intracellular;GO:0005623,cellular_component cell;GO:0006464,biological_process cellular protein modification process;GO:0008150,biological_process biological_process;GO:0008152,biological_process metabolic process;GO:0009987,biological_process cellular process;G…	NA
15584	UBE2J2	UBE2J2	1	-	1267861	1267992	1262852	1263386	1273665	1273833	15584	332473	23,17	329328	11,1	279	149	0.00101087	0.0305571	0.885,0.937	0.941,0.994	-0.056	ENSG00000160087	21;GO:0005575,cellular_component cellular_component;GO:0005622,cellular_component intracellular;GO:0005623,cellular_component cell;GO:0005737,cellular_component cytoplasm;GO:0005783,cellular_component endoplasmic reticulum;GO:0005789,cellular_component endoplasmic reticulum membrane;GO:0012505,cellular_component endomembrane system;GO:0016020,cellular_component membrane;GO:0031090,cellular_compon…	UBE2J2, NCUBE2, UBC6; ubiquitin-conjugating enzyme E2 J2 [EC:2.3.2.23]; K0455
15591	NRSN2	NRSN2	20	+	347433	347512	347104	347142	349248	349363	15591	9,21	153236	3,0	131109	227	149	7.09598e-05	0.00484632	0.037,0.055	0.015,0.0	0.038	ENSG00000125841	25;GO:0005575,cellular_component cellular_component;GO:0005622,cellular_component intracellular;GO:0005623,cellular_component cell;GO:0005737,cellular_component cytoplasm;GO:0005886,cellular_component plasma membrane;GO:0016020,cellular_component membrane;GO:0016021,cellular_component integral component of membrane;GO:0016023,cellular_component cytoplasmic vesicle;GO:0030133,cellular_component tr…	NA
15620	L3MBTL1	L3MBTL1	20	+	43530797	43530889	43530283	43530419	43532772	43532924	15620	0,0	2,1	2,3	6,2	240	149	0.000672235	0.0231593	0.0,0.0	0.171,0.482	-0.327	ENSG00000185513	100;GO:0000785,cellular_component chromatin;GO:0000793,cellular_component condensed chromosome;GO:0002376,biological_process immune system process;GO:0002520,biological_process immune system development;GO:0002682,biological_process regulation of immune system process;GO:0003674,molecular_function molecular_function;GO:0003682,molecular_function chromatin binding;GO:0005488,molecular_function bin…	NA
15631	MAP2	MAP2	2	+	209704449	209704620	209700276	209700338	209705579	209705690	15631	0,0	1,1	1,4	5,2	298	149	0.00198472	0.0479286	0.0,0.0	0.091,0.5	-0.295	ENSG00000078018	125;GO:0000226,biological_process microtubule cytoskeleton organization;GO:0000902,biological_process cell morphogenesis;GO:0000904,biological_process cell morphogenesis involved in differentiation;GO:0001578,biological_process microtubule bundle formation;GO:0003674,molecular_function molecular_function;GO:0005198,molecular_function structural molecule activity;GO:0005488,molecular_function bind…	NA
15675	TMEM5	TMEM5	12	+	63782540	63782704	63781018	63781174	63784969	63785072	15675	2,2	81101	4,10	82,53	298	149	0.00199013	0.047995	0.012,0.01	0.024,0.086	-0.044	ENSG00000118600	12;GO:0005575,cellular_component cellular_component;GO:0005623,cellular_component cell;GO:0005886,cellular_component plasma membrane;GO:0005887,cellular_component integral component of plasma membrane;GO:0016020,cellular_component membrane;GO:0016021,cellular_component integral component of membrane;GO:0031224,cellular_component intrinsic component of membrane;GO:0031226,cellular_component intrin…	NA
15830	SLC50A1	SLC50A1	1	+	155136827	155136951	155136298	155136376	155137560	155137596	15830	317410	171237	601618	211183	272	149	2.69151e-05	0.00237939	0.504,0.487	0.609,0.649	-0.134	ENSG00000169241	56;GO:0000139,cellular_component Golgi membrane;GO:0003674,molecular_function molecular_function;GO:0005215,molecular_function transporter activity;GO:0005575,cellular_component cellular_component;GO:0005622,cellular_component intracellular;GO:0005623,cellular_component cell;GO:0005634,cellular_component nucleus;GO:0005737,cellular_component cytoplasm;GO:0005794,cellular_component Golgi apparatus…	NA
15832	SLC50A1	SLC50A1	1	+	155136827	155136951	155136298	155136376	155137978	155138098	15832	198272	87,99	322351	51,63	272	149	2.1065e-07	6.02991e-05	0.555,0.601	0.776,0.753	-0.186	ENSG00000169241	56;GO:0000139,cellular_component Golgi membrane;GO:0003674,molecular_function molecular_function;GO:0005215,molecular_function transporter activity;GO:0005575,cellular_component cellular_component;GO:0005622,cellular_component intracellular;GO:0005623,cellular_component cell;GO:0005634,cellular_component nucleus;GO:0005737,cellular_component cytoplasm;GO:0005794,cellular_component Golgi apparatus…	NA
15835	SLC50A1	SLC50A1	1	+	155137560	155137722	155135827	155135991	155137978	155138094	15835	305392	9,6	559498	3,0	298	149	0.000573239	0.0206009	0.944,0.97	0.989,1.0	-0.037	ENSG00000169241	56;GO:0000139,cellular_component Golgi membrane;GO:0003674,molecular_function molecular_function;GO:0005215,molecular_function transporter activity;GO:0005575,cellular_component cellular_component;GO:0005622,cellular_component intracellular;GO:0005623,cellular_component cell;GO:0005634,cellular_component nucleus;GO:0005737,cellular_component cytoplasm;GO:0005794,cellular_component Golgi apparatus…	NA
15836	SLC50A1	SLC50A1	1	+	155137560	155137722	155136298	155136376	155137978	155138094	15836	476625	87,99	770680	51,63	298	149	1.31499e-06	0.000262352	0.732,0.759	0.883,0.844	-0.118	ENSG00000169241	56;GO:0000139,cellular_component Golgi membrane;GO:0003674,molecular_function molecular_function;GO:0005215,molecular_function transporter activity;GO:0005575,cellular_component cellular_component;GO:0005622,cellular_component intracellular;GO:0005623,cellular_component cell;GO:0005634,cellular_component nucleus;GO:0005737,cellular_component cytoplasm;GO:0005794,cellular_component Golgi apparatus…	NA
15839	SLC50A1	SLC50A1	1	+	155137578	155137722	155136298	155136376	155137978	155138098	15839	302385	87,99	556487	51,63	292	149	1.69417e-08	7.15005e-06	0.639,0.665	0.848,0.798	-0.171	ENSG00000169241	56;GO:0000139,cellular_component Golgi membrane;GO:0003674,molecular_function molecular_function;GO:0005215,molecular_function transporter activity;GO:0005575,cellular_component cellular_component;GO:0005622,cellular_component intracellular;GO:0005623,cellular_component cell;GO:0005634,cellular_component nucleus;GO:0005737,cellular_component cytoplasm;GO:0005794,cellular_component Golgi apparatus…	NA
15931	ATP6V0B	ATP6V0B	1	+	43975664	43975848	43974959	43975107	43976089	43976173	15931	626766	120177	498634	45,63	298	149	1.50837e-07	4.5554e-05	0.723,0.684	0.847,0.834	-0.137	ENSG00000117410	222;GO:0000041,biological_process transition metal ion transport;GO:0003674,molecular_function molecular_function;GO:0003824,molecular_function catalytic activity;GO:0005215,molecular_function transporter activity;GO:0005575,cellular_component cellular_component;GO:0005622,cellular_component intracellular;GO:0005623,cellular_component cell;GO:0005737,cellular_component cytoplasm;GO:0005768,cellul…	ATPeV0B, ATP6F; V-type H+-transporting ATPase 21kDa proteolipid subunit; K0366
15933	ATP6V0B	ATP6V0B	1	+	43975799	43975848	43974647	43975107	43976089	43976173	15933	25353743	120177	19322559	45,63	197	149	5.00981e-06	0.000749627	0.941,0.941	0.97,0.968	-0.028	ENSG00000117410	222;GO:0000041,biological_process transition metal ion transport;GO:0003674,molecular_function molecular_function;GO:0003824,molecular_function catalytic activity;GO:0005215,molecular_function transporter activity;GO:0005575,cellular_component cellular_component;GO:0005622,cellular_component intracellular;GO:0005623,cellular_component cell;GO:0005737,cellular_component cytoplasm;GO:0005768,cellul…	ATPeV0B, ATP6F; V-type H+-transporting ATPase 21kDa proteolipid subunit; K0366
16000	RBM4B	RBM4B	11	-	66668614	66669291	66664997	66665578	66676667	66677091	16000	52,56	4,12	45,69	0,2	298	149	8.61324e-05	0.00550561	0.867,0.7	1.0,0.945	-0.189	ENSG00000173914	158;GO:0000165,biological_process MAPK cascade;GO:0000381,biological_process regulation of alternative mRNA splicing, via spliceosome;GO:0002181,biological_process cytoplasmic translation;GO:0002183,biological_process cytoplasmic translational initiation;GO:0002190,biological_process cap-independent translational initiation;GO:0002192,biological_process IRES-dependent translational initiation of …	NA
16039	AC093157.1	AC093157.1	1	+	101083460	101083574	101025918	101026061	101086851	101087171	16039	3,11	12,0	0,0	11,6	262	149	2.36031e-05	0.002188	0.124,1.0	0.0,0.0	0.562	ENSG00000233184	NA	NA
16071	SNHG1	SNHG1	11	-	62854017	62854064	62853800	62853833	62854518	62854551	16071	190148	25,14	612435	24,13	195	149	8.23117e-06	0.00106678	0.853,0.89	0.951,0.962	-0.085	ENSG00000255717	NA	NA
16073	SNHG1	SNHG1	11	-	62854887	62854938	62854079	62854551	62855132	62855174	16073	204156	38,27	673501	23,12	199	149	1.38778e-14	1.14211e-10	0.801,0.812	0.956,0.969	-0.156	ENSG00000255717	NA	NA
16091	COPS7A	COPS7A	12	+	6727670	6727800	6724613	6724818	6727925	6728001	16091	18,20	223268	2,7	200193	278	149	0.00024044	0.0114711	0.041,0.038	0.005,0.019	0.028	ENSG00000111652	103;GO:0000075,biological_process cell cycle checkpoint;GO:0000077,biological_process DNA damage checkpoint;GO:0000338,biological_process protein deneddylation;GO:0003674,molecular_function molecular_function;GO:0005488,molecular_function binding;GO:0005515,molecular_function protein binding;GO:0005575,cellular_component cellular_component;GO:0005622,cellular_component intracellular;GO:0005623,ce…	DHX8, PRP22; ATP-dependent RNA helicase DHX8/PRP22 [EC:3.6.4.13]; K1281
16326	UBAP2L	UBAP2L	1	+	154269361	154269412	154268756	154268954	154270880	154271173	16326	1,0	10,1	2,6	6,2	199	149	0.000420697	0.016746	0.07,0.0	0.2,0.692	-0.411	ENSG00000143569	17;GO:0000003,biological_process reproduction;GO:0007338,biological_process single fertilization;GO:0007339,biological_process binding of sperm to zona pellucida;GO:0008037,biological_process cell recognition;GO:0008150,biological_process biological_process;GO:0009566,biological_process fertilization;GO:0009987,biological_process cellular process;GO:0009988,biological_process cell-cell recognitio…	NA
16335	CLK4	CLK4	5	-	178605824	178605865	178605302	178605382	178608375	178608458	16335	2,2	3,3	0,0	12,3	189	149	0.000757029	0.0251724	0.345,0.345	0.0,0.0	0.345	ENSG00000113240	52;GO:0003674,molecular_function molecular_function;GO:0003824,molecular_function catalytic activity;GO:0004672,molecular_function protein kinase activity;GO:0004674,molecular_function protein serine/threonine kinase activity;GO:0004713,molecular_function protein tyrosine kinase activity;GO:0005575,cellular_component cellular_component;GO:0005622,cellular_component intracellular;GO:0005623,cellul…	NA
16357	TRIM11	TRIM11	1	-	228400963	228401194	228397142	228397165	228402065	228402161	16357	160208	2,4	202216	8,19	298	149	0.000369337	0.0151599	0.976,0.963	0.927,0.85	0.081	ENSG00000154370	89;GO:0003674,molecular_function molecular_function;GO:0003824,molecular_function catalytic activity;GO:0004842,molecular_function ubiquitin-protein transferase activity;GO:0005575,cellular_component cellular_component;GO:0005622,cellular_component intracellular;GO:0005623,cellular_component cell;GO:0005634,cellular_component nucleus;GO:0005737,cellular_component cytoplasm;GO:0006355,biological_p…	NA
16360	WDPCP	WDPCP	2	-	63486541	63486586	63484916	63484987	63487446	63487494	16360	0,0	1,1	0,4	1,0	193	149	0.00187935	0.0463765	0.0,0.0	0.0,1.0	-0.5	ENSG00000143951	60;GO:0000902,biological_process cell morphogenesis;GO:0005575,cellular_component cellular_component;GO:0005622,cellular_component intracellular;GO:0005623,cellular_component cell;GO:0005737,cellular_component cytoplasm;GO:0005886,cellular_component plasma membrane;GO:0005929,cellular_component cilium;GO:0005930,cellular_component axoneme;GO:0006996,biological_process organelle organization;GO:00…	NA
16429	LIF	LIF	22	-	30244754	30244933	30240446	30244061	30246676	30246851	16429	496540	11,18	637622	4,5	298	149	9.53657e-05	0.00591213	0.958,0.938	0.988,0.984	-0.038	ENSG00000128342	335;GO:0000003,biological_process reproduction;GO:0000988,molecular_function obsolete transcription factor activity, protein binding;GO:0000989,molecular_function obsolete transcription factor activity, transcription factor binding;GO:0001076,molecular_function obsolete transcription factor activity, RNA polymerase II transcription factor binding;GO:0001134,molecular_function transcription regula…	LIF; leukemia inhibitory factor; K0541
16466	ADAM15	ADAM15	1	+	155061414	155061489	155060204	155060343	155061903	155061975	16466	6,10	0,0	24,17	0,6	223	149	0.00141257	0.0383035	1.0,1.0	1.0,0.654	0.173	ENSG00000143537	78;GO:0000902,biological_process cell morphogenesis;GO:0000904,biological_process cell morphogenesis involved in differentiation;GO:0001669,cellular_component acrosomal vesicle;GO:0001837,biological_process epithelial to mesenchymal transition;GO:0003007,biological_process heart morphogenesis;GO:0003674,molecular_function molecular_function;GO:0003824,molecular_function catalytic activity;GO:0004…	NA
16470	ADAM15	ADAM15	1	+	155061417	155061489	155060204	155060343	155061903	155061975	16470	7,10	0,0	20,17	0,6	220	149	0.00117797	0.0339857	1.0,1.0	1.0,0.657	0.171	ENSG00000143537	78;GO:0000902,biological_process cell morphogenesis;GO:0000904,biological_process cell morphogenesis involved in differentiation;GO:0001669,cellular_component acrosomal vesicle;GO:0001837,biological_process epithelial to mesenchymal transition;GO:0003007,biological_process heart morphogenesis;GO:0003674,molecular_function molecular_function;GO:0003824,molecular_function catalytic activity;GO:0004…	NA
16476	ADAM15	ADAM15	1	+	155061903	155061975	155060762	155060832	155062244	155062369	16476	52,81	9021185	75,98	793737	220	149	0.000218407	0.0106815	0.038,0.044	0.06,0.083	-0.031	ENSG00000143537	78;GO:0000902,biological_process cell morphogenesis;GO:0000904,biological_process cell morphogenesis involved in differentiation;GO:0001669,cellular_component acrosomal vesicle;GO:0001837,biological_process epithelial to mesenchymal transition;GO:0003007,biological_process heart morphogenesis;GO:0003674,molecular_function molecular_function;GO:0003824,molecular_function catalytic activity;GO:0004…	NA
16559	KSR1	KSR1	17	+	27601359	27601401	27597267	27597436	27603833	27603888	16559	11,22	13,15	33,30	3,3	190	149	9.33169e-07	0.000206168	0.399,0.535	0.896,0.887	-0.424	ENSG00000141068	183;GO:0000003,biological_process reproduction;GO:0000166,molecular_function nucleotide binding;GO:0000578,biological_process embryonic axis specification;GO:0001708,biological_process cell fate specification;GO:0001882,molecular_function nucleoside binding;GO:0001883,molecular_function purine nucleoside binding;GO:0002119,biological_process nematode larval development;GO:0002164,biological_proce…	KSR1; kinase suppressor of Ras 1; K14958; KSR2; kinase suppressor of Ras 2 [EC:2.7.11.1]; K1852
16585	DBN1	DBN1	5	-	177472118	177472397	177468843	177468899	177472775	177473198	16585	7,2	1,0	2,2	3,3	298	149	5.68602e-05	0.0040958	0.778,1.0	0.25,0.25	0.639	ENSG00000113758	95;GO:0003674,molecular_function molecular_function;GO:0003779,molecular_function actin binding;GO:0005488,molecular_function binding;GO:0005515,molecular_function protein binding;GO:0005522,molecular_function profilin binding;GO:0005575,cellular_component cellular_component;GO:0005622,cellular_component intracellular;GO:0005623,cellular_component cell;GO:0005737,cellular_component cytoplasm;GO:0…	NA
16718	RMDN1	RMDN1	8	-	86484871	86484961	86480276	86480332	86486483	86486515	16718	41,23	14,6	45,37	1,3	238	149	6.94602e-05	0.00476366	0.647,0.706	0.966,0.885	-0.249	ENSG00000176623	25;GO:0000922,cellular_component spindle pole;GO:0005575,cellular_component cellular_component;GO:0005622,cellular_component intracellular;GO:0005623,cellular_component cell;GO:0005737,cellular_component cytoplasm;GO:0005739,cellular_component mitochondrion;GO:0005813,cellular_component centrosome;GO:0005815,cellular_component microtubule organizing center;GO:0005819,cellular_component spindle;GO…	NA
16780	ZNF530	ZNF530	19	+	57600727	57600779	57599884	57600134	57604276	57604406	16780	5,8	2,4	5,12	1,0	200	149	0.000715012	0.0243156	0.651,0.598	0.788,1.0	-0.269	ENSG00000183647	10;GO:0005575,cellular_component cellular_component;GO:0005622,cellular_component intracellular;GO:0005623,cellular_component cell;GO:0005634,cellular_component nucleus;GO:0043226,cellular_component organelle;GO:0043227,cellular_component membrane-bounded organelle;GO:0043229,cellular_component intracellular organelle;GO:0043231,cellular_component intracellular membrane-bounded organelle;GO:00444…	KRAB; KRAB domain-containing zinc finger protein; K0922
16801	RPA2	RPA2	1	-	27897632	27897707	27897004	27897121	27906927	27907041	16801	363363	29,34	230244	6,6	223	149	1.80875e-05	0.00180979	0.893,0.877	0.962,0.965	-0.079	ENSG00000117748	160;GO:0000018,biological_process regulation of DNA recombination;GO:0000075,biological_process cell cycle checkpoint;GO:0000082,biological_process G1/S transition of mitotic cell cycle;GO:0000084,biological_process mitotic S phase;GO:0000228,cellular_component nuclear chromosome;GO:0000278,biological_process mitotic cell cycle;GO:0000718,biological_process nucleotide-excision repair, DNA damage …	RFA2, RPA2; replication factor A2; K1073
16857	ROBO3	ROBO3	11	+	124877936	124878131	124877518	124877752	124878297	124878436	16857	4,0	1,5	1,4	0,0	298	149	6.14364e-07	0.000147622	0.667,0.0	1.0,1.0	-0.666	ENSG00000154134	64;GO:0000902,biological_process cell morphogenesis;GO:0000904,biological_process cell morphogenesis involved in differentiation;GO:0001764,biological_process neuron migration;GO:0005575,cellular_component cellular_component;GO:0005623,cellular_component cell;GO:0005886,cellular_component plasma membrane;GO:0006928,biological_process movement of cell or subcellular component;GO:0006935,biological…	ROBO3; roundabout, axon guidance receptor 3; K0675
16867	PPIL2	PPIL2	22	+	21670263	21670376	21669912	21669962	21670565	21670611	16867	7,11	67127	14,34	75,52	261	149	6.7531e-05	0.00466488	0.056,0.047	0.096,0.272	-0.133	ENSG00000100023	67;GO:0000209,biological_process protein polyubiquitination;GO:0002376,biological_process immune system process;GO:0003674,molecular_function molecular_function;GO:0003824,molecular_function catalytic activity;GO:0004842,molecular_function ubiquitin-protein transferase activity;GO:0005575,cellular_component cellular_component;GO:0005622,cellular_component intracellular;GO:0005623,cellular_compone…	PPIL2, CYC4, CHP60; peptidyl-prolyl cis-trans isomerase-like 2 [EC:5.2.1.8]; K1059
17010	KDM4A	KDM4A	1	+	43653662	43653799	43653305	43653313	43655590	43655766	17010	7,5	12,31	0,3	36,31	285	149	0.00092224	0.0286138	0.234,0.078	0.0,0.048	0.132	ENSG00000066135	115;GO:0003008,biological_process system process;GO:0003012,biological_process muscle system process;GO:0003299,biological_process muscle hypertrophy in response to stress;GO:0003300,biological_process cardiac muscle hypertrophy;GO:0003674,molecular_function molecular_function;GO:0003824,molecular_function catalytic activity;GO:0005488,molecular_function binding;GO:0005515,molecular_function prot…	NA
17058	WDR73	WDR73	15	-	84645972	84646085	84645468	84645836	84646183	84646348	17058	15,11	57,45	47,35	66,57	261	149	0.000258469	0.0120534	0.131,0.122	0.289,0.26	-0.148	ENSG00000177082	NA	NA
17085	U2AF1L5	U2AF1L5	21	-	6493043	6493110	6492130	6492197	6495992	6496080	17085	3,0	18,27	6,7	11,21	215	149	0.000844486	0.0270162	0.104,0.0	0.274,0.188	-0.179	ENSG00000275895	90;GO:0000375,biological_process RNA splicing, via transesterification reactions;GO:0000377,biological_process RNA splicing, via transesterification reactions with bulged adenosine as nucleophile;GO:0000398,biological_process mRNA splicing, via spliceosome;GO:0005575,cellular_component cellular_component;GO:0005622,cellular_component intracellular;GO:0005623,cellular_component cell;GO:0005634,cel…	U2AF1; splicing factor U2AF 35 kDa subunit; K1283
17100	ZCCHC8	ZCCHC8	12	-	122483278	122483563	122482634	122482695	122489385	122489463	17100	7,11	3,5	19,22	1,1	298	149	0.000612197	0.021485	0.538,0.524	0.905,0.917	-0.38	ENSG00000033030	41;GO:0000375,biological_process RNA splicing, via transesterification reactions;GO:0000377,biological_process RNA splicing, via transesterification reactions with bulged adenosine as nucleophile;GO:0000398,biological_process mRNA splicing, via spliceosome;GO:0005575,cellular_component cellular_component;GO:0005622,cellular_component intracellular;GO:0005623,cellular_component cell;GO:0005634,cel…	NA
17112	APOL1	APOL1	22	+	36257082	36257136	36254897	36254999	36257318	36257407	17112	33,68	4,11	35,33	0,0	202	149	6.07432e-06	0.000854227	0.859,0.82	1.0,1.0	-0.161	ENSG00000100342	60;GO:0001906,biological_process cell killing;GO:0002376,biological_process immune system process;GO:0003674,molecular_function molecular_function;GO:0005215,molecular_function transporter activity;GO:0005216,molecular_function ion channel activity;GO:0005253,molecular_function anion channel activity;GO:0005254,molecular_function chloride channel activity;GO:0005488,molecular_function binding;GO:…	NA
17140	DLEU2	DLEU2	13	-	50075558	50075653	50068096	50068163	50081822	50081972	17140	27,13	4,2	8,7	0,0	243	149	0.00103416	0.0309206	0.805,0.799	1.0,1.0	-0.198	ENSG00000231607	NA	NA
17265	OGFOD2	OGFOD2	12	+	122977980	122978057	122976870	122976970	122978359	122978547	17265	14,13	16,24	3,3	30,25	225	149	2.93587e-05	0.00256355	0.367,0.264	0.062,0.074	0.247	ENSG00000111325	NA	NA
17266	OGFOD2	OGFOD2	12	+	122977980	122978057	122976870	122976970	122978441	122978569	17266	9,12	88,82	3,2	101,95	225	149	0.000210828	0.0103896	0.063,0.088	0.019,0.014	0.059	ENSG00000111325	NA	NA
17343	POFUT2	POFUT2	21	-	45283382	45283527	45282348	45282459	45285677	45285691	17343	93128	2,0	151130	6,8	293	149	0.000841821	0.0269834	0.959,1.0	0.928,0.892	0.07	ENSG00000186866	114;GO:0000003,biological_process reproduction;GO:0001704,biological_process formation of primary germ layer;GO:0001707,biological_process mesoderm formation;GO:0002119,biological_process nematode larval development;GO:0002164,biological_process larval development;GO:0003674,molecular_function molecular_function;GO:0003824,molecular_function catalytic activity;GO:0005575,cellular_component cellul…	POFUT; peptide-O-fucosyltransferase [EC:2.4.1.221]; K0369
17348	ANKS6	ANKS6	9	-	98768080	98768250	98756419	98756603	98770895	98771046	17348	50,72	9,2	59,51	0,0	298	149	4.42163e-05	0.0034168	0.735,0.947	1.0,1.0	-0.159	ENSG00000165138	21;GO:0003674,molecular_function molecular_function;GO:0005488,molecular_function binding;GO:0005515,molecular_function protein binding;GO:0005575,cellular_component cellular_component;GO:0005622,cellular_component intracellular;GO:0005623,cellular_component cell;GO:0005634,cellular_component nucleus;GO:0005737,cellular_component cytoplasm;GO:0005829,cellular_component cytosol;GO:0032991,cellular…	NA
17684	GLS	GLS	2	+	190954754	190954818	190954583	190954660	190962829	190963158	17684	3,24	2,3	10,22	0,0	212	149	0.00135451	0.0373132	0.513,0.849	1.0,1.0	-0.319	ENSG00000115419	134;GO:0001505,biological_process regulation of neurotransmitter levels;GO:0001967,biological_process suckling behavior;GO:0002087,biological_process regulation of respiratory gaseous exchange by neurological system process;GO:0003001,biological_process obsolete generation of a signal involved in cell-cell signaling;GO:0003008,biological_process system process;GO:0003674,molecular_function molecu…	glsA, GLS; glutaminase [EC:3.5.1.2]; K0142
17685	CCNDBP1	CCNDBP1	15	+	43185819	43185879	43185256	43185607	43189198	43189280	17685	19,54	8,26	53,61	9,9	208	149	0.00104634	0.0310871	0.63,0.598	0.808,0.829	-0.205	ENSG00000166946	11;GO:0005575,cellular_component cellular_component;GO:0005622,cellular_component intracellular;GO:0005623,cellular_component cell;GO:0005634,cellular_component nucleus;GO:0005737,cellular_component cytoplasm;GO:0043226,cellular_component organelle;GO:0043227,cellular_component membrane-bounded organelle;GO:0043229,cellular_component intracellular organelle;GO:0043231,cellular_component intracell…	NA
17713	FANCI	FANCI	15	+	89245194	89245311	89244016	89244067	89247628	89247731	17713	0,0	3,11	2,4	5,9	265	149	0.000906789	0.0283335	0.0,0.0	0.184,0.2	-0.192	ENSG00000140525	65;GO:0005575,cellular_component cellular_component;GO:0005622,cellular_component intracellular;GO:0005623,cellular_component cell;GO:0005634,cellular_component nucleus;GO:0005654,cellular_component nucleoplasm;GO:0005886,cellular_component plasma membrane;GO:0006139,biological_process nucleobase-containing compound metabolic process;GO:0006259,biological_process DNA metabolic process;GO:0006281,…	FANCI; fanconi anemia group I protein; K1089
17732	EVA1C	EVA1C	21	+	32453311	32453508	32412005	32413013	32467695	32467848	17732	83,92	73107	134108	59,54	298	149	1.88212e-05	0.00187182	0.362,0.301	0.532,0.5	-0.184	ENSG00000166979	6;GO:0005575,cellular_component cellular_component;GO:0005623,cellular_component cell;GO:0005886,cellular_component plasma membrane;GO:0016020,cellular_component membrane;GO:0044464,cellular_component cell part;GO:0071944,cellular_component cell periphery	NA
17733	EVA1C	EVA1C	21	+	32457596	32457720	32412436	32413013	32467695	32467848	17733	76,81	73107	107101	59,54	272	149	9.2837e-05	0.00579019	0.363,0.293	0.498,0.506	-0.174	ENSG00000166979	6;GO:0005575,cellular_component cellular_component;GO:0005623,cellular_component cell;GO:0005886,cellular_component plasma membrane;GO:0016020,cellular_component membrane;GO:0044464,cellular_component cell part;GO:0071944,cellular_component cell periphery	NA
17736	EVA1C	EVA1C	21	+	32501414	32501486	32495026	32495170	32503925	32504015	17736	224216	9,7	227205	3,0	220	149	0.000967821	0.0296645	0.944,0.954	0.981,1.0	-0.041	ENSG00000166979	6;GO:0005575,cellular_component cellular_component;GO:0005623,cellular_component cell;GO:0005886,cellular_component plasma membrane;GO:0016020,cellular_component membrane;GO:0044464,cellular_component cell part;GO:0071944,cellular_component cell periphery	NA
17738	EVA1C	EVA1C	21	+	32501414	32501538	32495026	32495170	32503925	32504015	17738	219200	9,7	228224	3,0	272	149	0.000381535	0.0155443	0.93,0.94	0.977,1.0	-0.053	ENSG00000166979	6;GO:0005575,cellular_component cellular_component;GO:0005623,cellular_component cell;GO:0005886,cellular_component plasma membrane;GO:0016020,cellular_component membrane;GO:0044464,cellular_component cell part;GO:0071944,cellular_component cell periphery	NA
17760	MYO9B	MYO9B	19	+	17177796	17177886	17175662	17175741	17183828	17183868	17760	1,3	3,6	6,4	0,1	238	149	7.67443e-06	0.00101054	0.173,0.238	1.0,0.715	-0.652	ENSG00000099331	236;GO:0000146,molecular_function microfilament motor activity;GO:0000166,molecular_function nucleotide binding;GO:0000902,biological_process cell morphogenesis;GO:0001726,cellular_component ruffle;GO:0001882,molecular_function nucleoside binding;GO:0001883,molecular_function purine nucleoside binding;GO:0002376,biological_process immune system process;GO:0002548,biological_process monocyte chemo…	NA
17809	RNF181	RNF181	2	+	85596856	85596931	85596518	85596649	85597103	85597178	17809	431541	44,41	476559	18,29	223	149	0.00133003	0.0367863	0.867,0.898	0.946,0.928	-0.054	ENSG00000168894	NA	NA
17842	SLC27A4	SLC27A4	9	+	128353024	128353234	128352637	128352747	128353414	128353541	17842	539791	10,15	513518	0,5	298	149	0.00103761	0.0309674	0.964,0.963	1.0,0.981	-0.027	ENSG00000167114	105;GO:0000038,biological_process very long-chain fatty acid metabolic process;GO:0001579,biological_process medium-chain fatty acid transport;GO:0001676,biological_process long-chain fatty acid metabolic process;GO:0003674,molecular_function molecular_function;GO:0003824,molecular_function catalytic activity;GO:0004467,molecular_function long-chain fatty acid-CoA ligase activity;GO:0005215,molec…	SLC27A1_4, FATP1_4; solute carrier family 27 (fatty acid transporter), member 1/4 [EC:6.2.1.-]; K0874
17881	C21orf58	C21orf58	21	-	46318784	46318961	46318011	46318220	46322638	46323869	17881	12,10	1,6	15,16	0,0	298	149	2.69565e-05	0.00237939	0.857,0.455	1.0,1.0	-0.344	ENSG00000160298	NA	NA
17888	HERC2P3	HERC2P3	15	-	20461191	20461342	20458231	20458447	20462342	20462446	17888	0,1	2,0	2,2	0,0	298	149	0.00119564	0.0342552	0.0,1.0	1.0,1.0	-0.5	ENSG00000180229	NA	NA
17889	HERC2P3	HERC2P3	15	-	20466194	20466370	20462830	20463001	20483402	20483517	17889	6,4	0,1	6,2	4,3	298	149	0.000328623	0.0142717	1.0,0.667	0.429,0.25	0.494	ENSG00000180229	NA	NA
17979	NELFA	NELFA	4	-	2007971	2008046	2006997	2007199	2008749	2008835	17979	1,8	0,4	0,1	2,4	223	149	0.00019065	0.0097757	1.0,0.572	0.0,0.143	0.715	ENSG00000185049	119;GO:0003674,molecular_function molecular_function;GO:0003682,molecular_function chromatin binding;GO:0005488,molecular_function binding;GO:0005575,cellular_component cellular_component;GO:0005622,cellular_component intracellular;GO:0005623,cellular_component cell;GO:0005634,cellular_component nucleus;GO:0005654,cellular_component nucleoplasm;GO:0006139,biological_process nucleobase-containing …	NA
18018	PAX8-AS1	PAX8-AS1	2	+	113255389	113255549	113238089	113238212	113263277	113263454	18018	12,19	0,0	9,9	7,0	298	149	0.000807493	0.0261632	1.0,1.0	0.391,1.0	0.304	ENSG00000189223	NA	NA
18019	PAX8-AS1	PAX8-AS1	2	+	113259263	113259584	113238089	113238212	113263277	113263334	18019	14,12	0,0	11,18	7,0	298	149	0.000999637	0.0303012	1.0,1.0	0.44,1.0	0.28	ENSG00000189223	NA	NA
18022	SNHG8	SNHG8	4	+	118278943	118279137	118278757	118278792	118279388	118279431	18022	405391	106104	494542	73,72	298	149	3.59641e-05	0.00294503	0.656,0.653	0.772,0.79	-0.126	ENSG00000269893	NA	NA
18048	PDCD2L	PDCD2L	19	+	34404648	34404990	34404424	34404538	34409160	34409510	18048	125165	3,13	95117	0,1	298	149	7.41777e-05	0.00499357	0.954,0.864	1.0,0.983	-0.083	ENSG00000126249	NA	NA
18049	PDCD2L	PDCD2L	19	+	34404929	34404990	34404383	34404538	34409160	34409510	18049	18,33	3,13	23,17	0,1	209	149	2.26071e-05	0.00212023	0.811,0.644	1.0,0.924	-0.234	ENSG00000126249	NA	NA
18092	FASTK	FASTK	7	-	151078841	151079021	151078561	151078701	151079499	151079922	18092	386436	11,4	459467	1,1	298	149	0.00171648	0.0436068	0.946,0.982	0.996,0.996	-0.032	ENSG00000164896	74;GO:0003674,molecular_function molecular_function;GO:0003824,molecular_function catalytic activity;GO:0004672,molecular_function protein kinase activity;GO:0004674,molecular_function protein serine/threonine kinase activity;GO:0005575,cellular_component cellular_component;GO:0005622,cellular_component intracellular;GO:0005623,cellular_component cell;GO:0005634,cellular_component nucleus;GO:0005…	NA
18094	FASTK	FASTK	7	-	151078922	151079021	151078561	151078701	151079499	151079922	18094	171187	11,4	201222	1,1	247	149	0.00013218	0.00751507	0.904,0.966	0.992,0.993	-0.057	ENSG00000164896	74;GO:0003674,molecular_function molecular_function;GO:0003824,molecular_function catalytic activity;GO:0004672,molecular_function protein kinase activity;GO:0004674,molecular_function protein serine/threonine kinase activity;GO:0005575,cellular_component cellular_component;GO:0005622,cellular_component intracellular;GO:0005623,cellular_component cell;GO:0005634,cellular_component nucleus;GO:0005…	NA
18255	FAM156A	FAM156A	X	-	52957087	52957238	52956272	52956755	52995414	52995443	18255	5,7	0,0	4,4	2,2	298	149	0.000112178	0.00665368	1.0,1.0	0.5,0.5	0.5	ENSG00000268350	18;GO:0005575,cellular_component cellular_component;GO:0005622,cellular_component intracellular;GO:0005623,cellular_component cell;GO:0005634,cellular_component nucleus;GO:0005635,cellular_component nuclear envelope;GO:0012505,cellular_component endomembrane system;GO:0016020,cellular_component membrane;GO:0031967,cellular_component organelle envelope;GO:0031975,cellular_component envelope;GO:004…	NA
18339	PRKX	PRKX	X	-	3641851	3641971	3626418	3626514	3655148	3655412	18339	40,32	8,5	19,38	2,0	268	149	0.00120982	0.0344772	0.735,0.781	0.841,1.0	-0.162	ENSG00000183943	112;GO:0001525,biological_process angiogenesis;GO:0001568,biological_process blood vessel development;GO:0001655,biological_process urogenital system development;GO:0001667,biological_process ameboidal-type cell migration;GO:0001822,biological_process kidney development;GO:0001935,biological_process endothelial cell proliferation;GO:0001944,biological_process vasculature development;GO:0002009,bi…	NA
18379	MDN1	MDN1	6	-	89662791	89662967	89662086	89662239	89664486	89664628	18379	23,40	0,0	17,15	4,2	298	149	5.5884e-05	0.00405208	1.0,1.0	0.68,0.789	0.265	ENSG00000112159	112;GO:0003674,molecular_function molecular_function;GO:0003824,molecular_function catalytic activity;GO:0005488,molecular_function binding;GO:0005515,molecular_function protein binding;GO:0005575,cellular_component cellular_component;GO:0005622,cellular_component intracellular;GO:0005623,cellular_component cell;GO:0005634,cellular_component nucleus;GO:0005730,cellular_component nucleolus;GO:0006…	MDN1, REA1; midasin; K1457
18471	DLG3	DLG3	X	+	70455786	70456102	70455106	70455263	70479149	70479264	18471	0,0	4,3	3,2	3,2	298	149	0.000516535	0.0191917	0.0,0.0	0.333,0.333	-0.333	ENSG00000082458	163;GO:0000902,biological_process cell morphogenesis;GO:0000904,biological_process cell morphogenesis involved in differentiation;GO:0001736,biological_process establishment of planar polarity;GO:0001738,biological_process morphogenesis of a polarized epithelium;GO:0002009,biological_process morphogenesis of an epithelium;GO:0003008,biological_process system process;GO:0003674,molecular_function …	DLG2; discs large protein 2; K1207
18578	AC004832.3	AC004832.3	22	+	30427170	30427403	30426716	30426844	30428461	30428987	18578	617709	51,86	433544	13,22	298	149	2.0815e-07	6.0106e-05	0.858,0.805	0.943,0.925	-0.102	ENSG00000249590	101;GO:0000266,biological_process mitochondrial fission;GO:0003674,molecular_function molecular_function;GO:0003824,molecular_function catalytic activity;GO:0005488,molecular_function binding;GO:0005543,molecular_function phospholipid binding;GO:0005575,cellular_component cellular_component;GO:0005622,cellular_component intracellular;GO:0005623,cellular_component cell;GO:0005634,cellular_componen…	NA
18619	ATF7IP	ATF7IP	12	+	14457206	14457295	14456560	14456634	14460494	14461133	18619	8,22	0,6	18,24	0,0	237	149	0.000415331	0.016633	1.0,0.697	1.0,1.0	-0.151	ENSG00000171681	170;GO:0000122,biological_process negative regulation of transcription by RNA polymerase II;GO:0000988,molecular_function obsolete transcription factor activity, protein binding;GO:0000989,molecular_function obsolete transcription factor activity, transcription factor binding;GO:0003674,molecular_function molecular_function;GO:0003712,molecular_function transcription coregulator activity;GO:00037…	NA
18645	CNEP1R1	CNEP1R1	16	+	50029724	50029798	50026159	50026467	50033396	50033506	18645	19,34	3,4	19,36	0,0	222	149	0.00036058	0.0149873	0.81,0.851	1.0,1.0	-0.169	ENSG00000205423	77;GO:0005575,cellular_component cellular_component;GO:0005622,cellular_component intracellular;GO:0005623,cellular_component cell;GO:0005634,cellular_component nucleus;GO:0005635,cellular_component nuclear envelope;GO:0005737,cellular_component cytoplasm;GO:0008104,biological_process protein localization;GO:0008150,biological_process biological_process;GO:0008287,cellular_component protein serin…	NA
18739	SYTL2	SYTL2	11	-	85711112	85711232	85709330	85709500	85714412	85714507	18739	19,22	5,1	28,12	0,0	268	149	0.000192413	0.00981861	0.679,0.924	1.0,1.0	-0.198	ENSG00000137501	96;GO:0001786,molecular_function phosphatidylserine binding;GO:0003674,molecular_function molecular_function;GO:0005488,molecular_function binding;GO:0005515,molecular_function protein binding;GO:0005543,molecular_function phospholipid binding;GO:0005546,molecular_function phosphatidylinositol-4,5-bisphosphate binding;GO:0005575,cellular_component cellular_component;GO:0005622,cellular_component …	NA
18900	RNF216P1	RNF216P1	7	+	4995474	4995582	4989062	4989177	4996609	4996673	18900	12,16	23,32	22,28	17,18	256	149	0.00140368	0.0382516	0.233,0.225	0.43,0.475	-0.224	ENSG00000196204	NA	NA
18912	ACYP1	ACYP1	14	-	75061683	75061762	75053242	75053659	75063469	75063561	18912	7,21	78,81	18,20	27,47	227	149	0.000553265	0.0200188	0.056,0.145	0.304,0.218	-0.161	ENSG00000119640	169;GO:0000003,biological_process reproduction;GO:0000228,cellular_component nuclear chromosome;GO:0000793,cellular_component condensed chromosome;GO:0000794,cellular_component condensed nuclear chromosome;GO:0000795,cellular_component synaptonemal complex;GO:0001673,cellular_component male germ cell nucleus;GO:0003674,molecular_function molecular_function;GO:0003676,molecular_function nucleic ac…	MLH3; DNA mismatch repair protein MLH3; K08739; acyP; acylphosphatase [EC:3.6.1.7]; K0151
18947	AC068152.1	AC068152.1	17	-	47054117	47054213	47033277	47033381	47056459	47056753	18947	4,9	0,0	1,2	2,3	244	149	8.00849e-07	0.000184358	1.0,1.0	0.234,0.289	0.738	ENSG00000262879	NA	NA
18948	AC068152.1	AC068152.1	17	-	47072471	47072559	47056608	47056753	47099834	47099941	18948	0,0	3,2	4,3	0,1	236	149	1.37691e-09	9.26865e-07	0.0,0.0	1.0,0.654	-0.827	ENSG00000262879	NA	NA
19036	AC005154.1	AC005154.1	7	-	30552099	30552179	30550320	30550781	30561465	30561487	19036	0,0	6,1	2,1	0,0	228	149	9.44101e-10	7.06337e-07	0.0,0.0	1.0,1.0	-1	ENSG00000196295	NA	NA
19046	AC005154.1	AC005154.1	7	-	30584710	30584808	30584422	30584453	30585329	30585479	19046	2,1	1,2	8,2	0,0	246	149	0.00164438	0.0424893	0.548,0.232	1.0,1.0	-0.61	ENSG00000196295	NA	NA
19048	TMCO3	TMCO3	13	+	113499957	113500149	113498341	113498521	113501751	113501880	19048	281257	1,0	217237	10,2	298	149	0.000946516	0.0291472	0.993,1.0	0.916,0.983	0.047	ENSG00000150403	2;GO:0005575,cellular_component cellular_component;GO:0016020,cellular_component membrane	NA
19076	UQCRH	UQCRH	1	+	46309896	46310044	46309100	46309127	46310154	46310316	19076	206245	35173771	304314	22532408	296	149	1.46296e-10	2.09387e-07	0.029,0.032	0.064,0.062	-0.033	ENSG00000173660	93;GO:0003674,molecular_function molecular_function;GO:0003824,molecular_function catalytic activity;GO:0005215,molecular_function transporter activity;GO:0005488,molecular_function binding;GO:0005515,molecular_function protein binding;GO:0005575,cellular_component cellular_component;GO:0005622,cellular_component intracellular;GO:0005623,cellular_component cell;GO:0005737,cellular_component cytop…	QCR6, UQCRH; ubiquinol-cytochrome c reductase subunit 6; K0041
19083	C17orf62	C17orf62	17	-	82446622	82446696	82445250	82445960	82450699	82450734	19083	75,61	5,12	66,73	0,4	222	149	0.00169026	0.0432335	0.91,0.773	1.0,0.925	-0.121	ENSG00000178927	2;GO:0005575,cellular_component cellular_component;GO:0016020,cellular_component membrane	NA
19131	NSUN5P2	NSUN5P2	7	-	72954358	72954479	72950057	72950196	72954624	72954717	19131	28,31	40144	0,4	38,39	269	149	5.55516e-06	0.000802063	0.279,0.107	0.0,0.054	0.166	ENSG00000106133	NA	NA
19134	ARFRP1	ARFRP1	20	-	63701829	63701898	63699511	63700702	63702135	63706053	19134	92145	52,30	131126	11,15	217	149	0.00026427	0.0121888	0.548,0.768	0.891,0.852	-0.213	ENSG00000101246	134;GO:0003674,molecular_function molecular_function;GO:0003824,molecular_function catalytic activity;GO:0003924,molecular_function GTPase activity;GO:0005575,cellular_component cellular_component;GO:0005622,cellular_component intracellular;GO:0005623,cellular_component cell;GO:0005737,cellular_component cytoplasm;GO:0005794,cellular_component Golgi apparatus;GO:0005802,cellular_component trans-G…	NA
19135	ARFRP1	ARFRP1	20	-	63701829	63701900	63699477	63700702	63702135	63702217	19135	199286	52,30	267272	11,15	219	149	5.3322e-06	0.000780136	0.723,0.866	0.943,0.925	-0.139	ENSG00000101246	134;GO:0003674,molecular_function molecular_function;GO:0003824,molecular_function catalytic activity;GO:0003924,molecular_function GTPase activity;GO:0005575,cellular_component cellular_component;GO:0005622,cellular_component intracellular;GO:0005623,cellular_component cell;GO:0005737,cellular_component cytoplasm;GO:0005794,cellular_component Golgi apparatus;GO:0005802,cellular_component trans-G…	NA
19136	ARFRP1	ARFRP1	20	-	63706998	63707092	63706650	63706738	63707866	63707996	19136	153170	7,7	169143	1,1	242	149	0.000553393	0.0200188	0.931,0.937	0.99,0.989	-0.055	ENSG00000101246	134;GO:0003674,molecular_function molecular_function;GO:0003824,molecular_function catalytic activity;GO:0003924,molecular_function GTPase activity;GO:0005575,cellular_component cellular_component;GO:0005622,cellular_component intracellular;GO:0005623,cellular_component cell;GO:0005737,cellular_component cytoplasm;GO:0005794,cellular_component Golgi apparatus;GO:0005802,cellular_component trans-G…	NA
19137	ARFRP1	ARFRP1	20	-	63706998	63707097	63706650	63706738	63707866	63707916	19137	164173	7,7	161144	1,1	247	149	0.000730792	0.0245694	0.934,0.937	0.99,0.989	-0.054	ENSG00000101246	134;GO:0003674,molecular_function molecular_function;GO:0003824,molecular_function catalytic activity;GO:0003924,molecular_function GTPase activity;GO:0005575,cellular_component cellular_component;GO:0005622,cellular_component intracellular;GO:0005623,cellular_component cell;GO:0005737,cellular_component cytoplasm;GO:0005794,cellular_component Golgi apparatus;GO:0005802,cellular_component trans-G…	NA
19152	RANGRF	RANGRF	17	+	8289257	8289414	8288884	8289072	8289812	8290092	19152	400448	9,7	383413	1,0	298	149	0.000973011	0.0297682	0.957,0.97	0.995,1.0	-0.034	ENSG00000108961	78;GO:0002028,biological_process regulation of sodium ion transport;GO:0003674,molecular_function molecular_function;GO:0005083,molecular_function GTPase regulator activity;GO:0005085,molecular_function guanyl-nucleotide exchange factor activity;GO:0005087,molecular_function Ran guanyl-nucleotide exchange factor activity;GO:0005088,molecular_function Ras guanyl-nucleotide exchange factor activity…	NA
19153	RANGRF	RANGRF	17	+	8289502	8289588	8289257	8289414	8289812	8290092	19153	316444	54,68	366340	22,31	234	149	7.44436e-05	0.00500124	0.788,0.806	0.914,0.875	-0.098	ENSG00000108961	78;GO:0002028,biological_process regulation of sodium ion transport;GO:0003674,molecular_function molecular_function;GO:0005083,molecular_function GTPase regulator activity;GO:0005085,molecular_function guanyl-nucleotide exchange factor activity;GO:0005087,molecular_function Ran guanyl-nucleotide exchange factor activity;GO:0005088,molecular_function Ras guanyl-nucleotide exchange factor activity…	NA
19155	RFESD	RFESD	5	+	95653116	95653214	95652136	95652331	95654060	95654236	19155	0,3	2,1	10,8	2,0	246	149	0.00171475	0.0436068	0.0,0.645	0.752,1.0	-0.553	ENSG00000175449	NA	NA
19198	PLA2G7	PLA2G7	6	-	46722782	46722925	46716974	46717096	46735179	46735342	19198	2,1	0,0	11,14	4,1	291	149	0.000366284	0.015091	1.0,1.0	0.585,0.878	0.268	ENSG00000146070	93;GO:0002682,biological_process regulation of immune system process;GO:0002684,biological_process positive regulation of immune system process;GO:0002685,biological_process regulation of leukocyte migration;GO:0002687,biological_process positive regulation of leukocyte migration;GO:0002688,biological_process regulation of leukocyte chemotaxis;GO:0002690,biological_process positive regulation of …	PLA2G7, PAFAH; platelet-activating factor acetylhydrolase [EC:3.1.1.47]; K0106
19203	ECHDC1	ECHDC1	6	-	127315933	127315974	127314815	127314896	127316449	127316502	19203	4,3	17,21	0,0	23,20	189	149	0.000776096	0.0254973	0.156,0.101	0.0,0.0	0.129	ENSG00000093144	15;GO:0003674,molecular_function molecular_function;GO:0003824,molecular_function catalytic activity;GO:0005575,cellular_component cellular_component;GO:0005622,cellular_component intracellular;GO:0005623,cellular_component cell;GO:0005737,cellular_component cytoplasm;GO:0005829,cellular_component cytosol;GO:0008150,biological_process biological_process;GO:0008152,biological_process metabolic pro…	ECHDC1; ethylmalonyl-CoA/methylmalonyl-CoA decarboxylase [EC:4.1.1.94 4.1.1.-]; K1842
19232	ARPP19	ARPP19	15	-	52564189	52564246	52557099	52557222	52568847	52568902	19232	14,22	25,37	1,3	16,33	205	149	6.0586e-06	0.000854227	0.289,0.302	0.043,0.062	0.243	ENSG00000128989	170;GO:0000003,biological_process reproduction;GO:0000086,biological_process G2/M transition of mitotic cell cycle;GO:0000226,biological_process microtubule cytoskeleton organization;GO:0000278,biological_process mitotic cell cycle;GO:0000280,biological_process nuclear division;GO:0000932,cellular_component P-body;GO:0003674,molecular_function molecular_function;GO:0004857,molecular_function enzy…	NA
19233	ARPP19	ARPP19	15	-	52564189	52564246	52557099	52557222	52569115	52569167	19233	7,14	1,0	0,3	5,4	205	149	8.04191e-08	2.84073e-05	0.836,1.0	0.0,0.353	0.741	ENSG00000128989	170;GO:0000003,biological_process reproduction;GO:0000086,biological_process G2/M transition of mitotic cell cycle;GO:0000226,biological_process microtubule cytoskeleton organization;GO:0000278,biological_process mitotic cell cycle;GO:0000280,biological_process nuclear division;GO:0000932,cellular_component P-body;GO:0003674,molecular_function molecular_function;GO:0004857,molecular_function enzy…	NA
19234	ARPP19	ARPP19	15	-	52568847	52568900	52557099	52557222	52569115	52569167	19234	20,23	1,0	7,25	5,4	201	149	0.00011007	0.0065712	0.937,1.0	0.509,0.822	0.303	ENSG00000128989	170;GO:0000003,biological_process reproduction;GO:0000086,biological_process G2/M transition of mitotic cell cycle;GO:0000226,biological_process microtubule cytoskeleton organization;GO:0000278,biological_process mitotic cell cycle;GO:0000280,biological_process nuclear division;GO:0000932,cellular_component P-body;GO:0003674,molecular_function molecular_function;GO:0004857,molecular_function enzy…	NA
19236	ARPP19	ARPP19	15	-	52568847	52568902	52557099	52557222	52569115	52569154	19236	21,32	1,0	15,27	5,4	203	149	0.000131194	0.00747193	0.939,1.0	0.688,0.832	0.21	ENSG00000128989	170;GO:0000003,biological_process reproduction;GO:0000086,biological_process G2/M transition of mitotic cell cycle;GO:0000226,biological_process microtubule cytoskeleton organization;GO:0000278,biological_process mitotic cell cycle;GO:0000280,biological_process nuclear division;GO:0000932,cellular_component P-body;GO:0003674,molecular_function molecular_function;GO:0004857,molecular_function enzy…	NA
19242	ASPM	ASPM	1	-	197100430	197105185	197095997	197096164	197117788	197117983	19242	4,4	2,2	2,3	0,0	298	149	0.000154257	0.00850516	0.5,0.5	1.0,1.0	-0.5	ENSG00000066279	126;GO:0000003,biological_process reproduction;GO:0000922,cellular_component spindle pole;GO:0001764,biological_process neuron migration;GO:0002052,biological_process positive regulation of neuroblast proliferation;GO:0005575,cellular_component cellular_component;GO:0005622,cellular_component intracellular;GO:0005623,cellular_component cell;GO:0005634,cellular_component nucleus;GO:0005737,cellula…	NA
19262	GPATCH4	GPATCH4	1	-	156597799	156597922	156596386	156596478	156598034	156598121	19262	1,0	44110	8,8	101,93	271	149	0.000779783	0.0255674	0.012,0.0	0.042,0.045	-0.037	ENSG00000160818	NA	NA
19302	GAS5	GAS5	1	-	173864483	173864506	173863901	173864304	173864674	173864704	19302	12171103	38,59	19651762	36,33	171	149	1.41551e-05	0.0015288	0.965,0.942	0.979,0.979	-0.025	ENSG00000234741	NA	NA
19352	ZNF561	ZNF561	19	-	9620915	9620963	9619431	9619582	9621161	9621222	19352	0,0	3,9	6,6	3,1	196	149	7.22805e-09	3.44841e-06	0.0,0.0	0.603,0.82	-0.712	ENSG00000171469	10;GO:0005575,cellular_component cellular_component;GO:0005622,cellular_component intracellular;GO:0005623,cellular_component cell;GO:0005634,cellular_component nucleus;GO:0043226,cellular_component organelle;GO:0043227,cellular_component membrane-bounded organelle;GO:0043229,cellular_component intracellular organelle;GO:0043231,cellular_component intracellular membrane-bounded organelle;GO:00444…	KRAB; KRAB domain-containing zinc finger protein; K0922
19354	ZNF561	ZNF561	19	-	9620915	9621049	9619431	9619582	9621161	9621205	19354	0,1	3,9	12,11	3,1	282	149	2.80059e-09	1.58506e-06	0.0,0.055	0.679,0.853	-0.739	ENSG00000171469	10;GO:0005575,cellular_component cellular_component;GO:0005622,cellular_component intracellular;GO:0005623,cellular_component cell;GO:0005634,cellular_component nucleus;GO:0043226,cellular_component organelle;GO:0043227,cellular_component membrane-bounded organelle;GO:0043229,cellular_component intracellular organelle;GO:0043231,cellular_component intracellular membrane-bounded organelle;GO:00444…	KRAB; KRAB domain-containing zinc finger protein; K0922
19436	WNK2	WNK2	9	+	93300050	93300149	93299069	93299261	93308327	93308584	19436	0,0	3,5	3,3	5,13	247	149	0.000903918	0.0283289	0.0,0.0	0.266,0.122	-0.194	ENSG00000165238	106;GO:0000166,molecular_function nucleotide binding;GO:0001882,molecular_function nucleoside binding;GO:0001883,molecular_function purine nucleoside binding;GO:0002028,biological_process regulation of sodium ion transport;GO:0003674,molecular_function molecular_function;GO:0003824,molecular_function catalytic activity;GO:0004672,molecular_function protein kinase activity;GO:0004674,molecular_fun…	NA
19489	DAG1	DAG1	3	+	49470964	49471049	49470246	49470274	49510418	49510819	19489	2,2	0,0	1,2	2,4	233	149	3.25217e-07	8.70391e-05	1.0,1.0	0.242,0.242	0.758	ENSG00000173402	284;GO:0000226,biological_process microtubule cytoskeleton organization;GO:0000902,biological_process cell morphogenesis;GO:0000904,biological_process cell morphogenesis involved in differentiation;GO:0001508,biological_process action potential;GO:0001763,biological_process morphogenesis of a branching structure;GO:0002009,biological_process morphogenesis of an epithelium;GO:0002011,biological_pr…	DAG1; dystroglycan 1; K0626
19493	DAG1	DAG1	3	+	49476848	49476900	49470246	49470274	49510418	49510799	19493	1,7	0,0	6,6	2,4	200	149	1.97891e-05	0.00190479	1.0,1.0	0.691,0.528	0.391	ENSG00000173402	284;GO:0000226,biological_process microtubule cytoskeleton organization;GO:0000902,biological_process cell morphogenesis;GO:0000904,biological_process cell morphogenesis involved in differentiation;GO:0001508,biological_process action potential;GO:0001763,biological_process morphogenesis of a branching structure;GO:0002009,biological_process morphogenesis of an epithelium;GO:0002011,biological_pr…	DAG1; dystroglycan 1; K0626
19540	ATXN2L	ATXN2L	16	+	28836325	28836490	28835932	28836122	28836727	28837237	19540	2,12	23,39	0,0	29,16	298	149	6.07043e-05	0.00430673	0.042,0.133	0.0,0.0	0.088	ENSG00000168488	2;GO:0005575,cellular_component cellular_component;GO:0016020,cellular_component membrane	NA
19541	ATXN2L	ATXN2L	16	+	28836325	28836490	28835932	28836122	28836750	28837237	19541	0,11	10,25	0,0	18,12	298	149	0.000193934	0.00982169	0.0,0.18	0.0,0.0	0.09	ENSG00000168488	2;GO:0005575,cellular_component cellular_component;GO:0016020,cellular_component membrane	NA
19572	AP3S1	AP3S1	5	+	115870016	115870128	115866660	115866761	115895086	115895158	19572	135142	8,5	149115	0,2	260	149	0.000825159	0.026558	0.906,0.942	1.0,0.971	-0.062	ENSG00000177879	194;GO:0000003,biological_process reproduction;GO:0001505,biological_process regulation of neurotransmitter levels;GO:0002119,biological_process nematode larval development;GO:0002164,biological_process larval development;GO:0003001,biological_process obsolete generation of a signal involved in cell-cell signaling;GO:0003008,biological_process system process;GO:0003674,molecular_function molecula…	AP3S; AP-3 complex subunit sigma; K1239
19613	SIRT2	SIRT2	19	-	38898378	38898425	38893818	38893867	38899505	38899711	19613	9,2	102140	11,18	84,83	195	149	0.000125428	0.00723109	0.063,0.011	0.091,0.142	-0.079	ENSG00000068903	173;GO:0000166,molecular_function nucleotide binding;GO:0000183,biological_process chromatin silencing at rDNA;GO:0003674,molecular_function molecular_function;GO:0003824,molecular_function catalytic activity;GO:0004407,molecular_function histone deacetylase activity;GO:0005488,molecular_function binding;GO:0005515,molecular_function protein binding;GO:0005575,cellular_component cellular_componen…	SIRT2, SIR2L2; NAD+-dependent protein deacetylase sirtuin 2 [EC:2.3.1.286]; K1141
19718	KRAS	KRAS	12	-	25227233	25227412	25225613	25225773	25245273	25245395	19718	24,15	5,3	29,17	0,0	298	149	1.17483e-05	0.00133359	0.706,0.714	1.0,1.0	-0.29	ENSG00000133703	797;GO:0000003,biological_process reproduction;GO:0000082,biological_process G1/S transition of mitotic cell cycle;GO:0000139,cellular_component Golgi membrane;GO:0000165,biological_process MAPK cascade;GO:0000166,molecular_function nucleotide binding;GO:0000186,biological_process activation of MAPKK activity;GO:0000278,biological_process mitotic cell cycle;GO:0000578,biological_process embryonic…
5981,biological_process positive regulation of nucleotide metabolic process;GO:0046039,biological_process GTP metabolic process;GO:0046128,biological_process purine ribonucleoside metabolic process;GO:0046130,biological_process purine ribonucleoside catabolic process;GO:0046328,biological_process regulation of JNK cascade;GO:0046330,biological_process positive regulation of JNK cascade;GO:0046434…	HRAS; GTPase HRas; K02833; KRAS, KRAS2; GTPase KRas; K07827; NRAS; GTPase NRas; K0782
19748	MIR130B	MIR130B	22	+	21653341	21653466	21652269	21652331	21654012	21654167	19748	0,3	1,2	1,2	0,0	273	149	0.000744185	0.0248907	0.0,0.45	1.0,1.0	-0.775	ENSG00000207751,ENSG00000283871	NA	NA
19790	SHKBP1	SHKBP1	19	+	40590243	40590422	40589081	40589178	40590729	40590806	19790	147228	1,1	132148	5,7	298	149	0.000356229	0.0149593	0.987,0.991	0.93,0.914	0.067	ENSG00000160410	10;GO:0007275,biological_process multicellular organism development;GO:0008150,biological_process biological_process;GO:0009790,biological_process embryo development;GO:0009792,biological_process embryo development ending in birth or egg hatching;GO:0032501,biological_process multicellular organismal process;GO:0032502,biological_process developmental process;GO:0044699,biological_process biologi…	NA
19894	ELOVL1	ELOVL1	1	-	43365185	43365376	43364927	43365008	43365563	43365623	19894	13841710	29,65	12141327	11,25	298	149	0.000335592	0.0144221	0.96,0.929	0.982,0.964	-0.028	ENSG00000066322	93;GO:0000038,biological_process very long-chain fatty acid metabolic process;GO:0003674,molecular_function molecular_function;GO:0003824,molecular_function catalytic activity;GO:0004312,molecular_function fatty acid synthase activity;GO:0005575,cellular_component cellular_component;GO:0005622,cellular_component intracellular;GO:0005623,cellular_component cell;GO:0005737,cellular_component cytopl…	ELOVL1; elongation of very long chain fatty acids protein 1 [EC:2.3.1.199]; K1024
19993	CTC1	CTC1	17	-	8229141	8229206	8228502	8228629	8229301	8229446	19993	11,20	7,6	33,27	2,2	213	149	0.00072913	0.0245694	0.524,0.7	0.92,0.904	-0.3	ENSG00000178971	133;GO:0000228,cellular_component nuclear chromosome;GO:0000723,biological_process telomere maintenance;GO:0000781,cellular_component chromosome, telomeric region;GO:0000782,cellular_component telomere cap complex;GO:0000783,cellular_component nuclear telomere cap complex;GO:0000784,cellular_component nuclear chromosome, telomeric region;GO:0001501,biological_process skeletal system development;G…	NA
20036	TMCC1	TMCC1	3	-	129857249	129857405	129848342	129848412	129880308	129880559	20036	6,2	4,8	6,3	1,0	298	149	7.58858e-05	0.00505685	0.429,0.111	0.75,1.0	-0.605	ENSG00000172765	2;GO:0005575,cellular_component cellular_component;GO:0016020,cellular_component membrane	NA
20137	PCSK5	PCSK5	9	+	76095889	76096102	76071725	76071898	76107250	76107351	20137	38,64	3,6	72,35	0,0	298	149	7.71096e-05	0.00508691	0.864,0.842	1.0,1.0	-0.147	ENSG00000099139	175;GO:0000003,biological_process reproduction;GO:0001501,biological_process skeletal system development;GO:0001655,biological_process urogenital system development;GO:0001816,biological_process cytokine production;GO:0001822,biological_process kidney development;GO:0001990,biological_process regulation of systemic arterial blood pressure by hormone;GO:0001991,biological_process regulation of sys…	NA
20152	NAA20	NAA20	20	+	20022455	20022480	20017115	20017449	20025668	20025767	20152	9,2	1,0	6,3	6,1	173	149	0.000507938	0.0189578	0.886,1.0	0.463,0.721	0.351	ENSG00000173418	20;GO:0003674,molecular_function molecular_function;GO:0003824,molecular_function catalytic activity;GO:0005575,cellular_component cellular_component;GO:0005622,cellular_component intracellular;GO:0005623,cellular_component cell;GO:0005634,cellular_component nucleus;GO:0005737,cellular_component cytoplasm;GO:0008150,biological_process biological_process;GO:0008152,biological_process metabolic pro…	NA
20168	MFSD12	MFSD12	19	-	3542775	3542977	3538274	3538756	3544808	3544939	20168	64,55	86111	288252	215277	298	149	0.000892144	0.0281577	0.271,0.199	0.401,0.313	-0.122	ENSG00000161091	2;GO:0005575,cellular_component cellular_component;GO:0016020,cellular_component membrane	NA
20187	MTMR11	MTMR11	1	-	149931259	149931426	149930791	149930965	149931943	149932014	20187	29,26	14,3	9,15	0,0	298	149	1.06639e-05	0.00125823	0.509,0.813	1.0,1.0	-0.339	ENSG00000014914	NA	NA
20239	MAP2K3	MAP2K3	17	+	21296085	21296210	21284671	21284969	21298412	21298444	20239	5,5	187354	17,25	202266	273	149	1.15777e-06	0.000242756	0.014,0.008	0.044,0.049	-0.036	ENSG00000034152	179;GO:0000165,biological_process MAPK cascade;GO:0000187,biological_process activation of MAPK activity;GO:0001817,biological_process regulation of cytokine production;GO:0001932,biological_process regulation of protein phosphorylation;GO:0001934,biological_process positive regulation of protein phosphorylation;GO:0002218,biological_process activation of innate immune response;GO:0002221,biologi…	MAP2K3, MKK3; mitogen-activated protein kinase kinase 3 [EC:2.7.12.2]; K0443
20244	MAP2K3	MAP2K3	17	+	21303182	21303234	21302142	21302259	21304425	21304553	20244	302357	11,6	322357	0,3	200	149	0.00198232	0.0479118	0.953,0.978	1.0,0.989	-0.029	ENSG00000034152	179;GO:0000165,biological_process MAPK cascade;GO:0000187,biological_process activation of MAPK activity;GO:0001817,biological_process regulation of cytokine production;GO:0001932,biological_process regulation of protein phosphorylation;GO:0001934,biological_process positive regulation of protein phosphorylation;GO:0002218,biological_process activation of innate immune response;GO:0002221,biologi…	MAP2K3, MKK3; mitogen-activated protein kinase kinase 3 [EC:2.7.12.2]; K0443
20361	TONSL	TONSL	8	-	144440965	144441111	144440717	144440870	144442036	144442151	20361	47,56	11,0	41,79	1,0	294	149	0.000568297	0.020468	0.684,1.0	0.954,1.0	-0.135	ENSG00000160949	118;GO:0000228,cellular_component nuclear chromosome;GO:0000724,biological_process double-strand break repair via homologous recombination;GO:0000725,biological_process recombinational repair;GO:0000988,molecular_function obsolete transcription factor activity, protein binding;GO:0000989,molecular_function obsolete transcription factor activity, transcription factor binding;GO:0003674,molecular_f…	NA
20382	PCLAF	PCLAF	15	-	64376742	64376905	64364310	64366075	64380957	64381038	20382	481506	45,27	452584	16,21	298	149	0.00129221	0.0360188	0.842,0.904	0.934,0.933	-0.06	ENSG00000166803	70;GO:0000226,biological_process microtubule cytoskeleton organization;GO:0003674,molecular_function molecular_function;GO:0003682,molecular_function chromatin binding;GO:0005488,molecular_function binding;GO:0005575,cellular_component cellular_component;GO:0005622,cellular_component intracellular;GO:0005623,cellular_component cell;GO:0005634,cellular_component nucleus;GO:0005737,cellular_compone…	NA
20394	TMEM39B	TMEM39B	1	+	32095659	32095762	32094783	32094971	32100441	32100562	20394	1,0	86,95	8,16	106126	251	149	8.91731e-06	0.00112903	0.007,0.0	0.043,0.07	-0.053	ENSG00000121775	2;GO:0005575,cellular_component cellular_component;GO:0016020,cellular_component membrane	NA
20398	GIT2	GIT2	12	-	109945259	109945349	109939164	109939247	109947255	109947504	20398	47,54	0,0	22,28	3,5	238	149	1.93009e-05	0.00189654	1.0,1.0	0.821,0.778	0.201	ENSG00000139436	27;GO:0005575,cellular_component cellular_component;GO:0005622,cellular_component intracellular;GO:0005623,cellular_component cell;GO:0005634,cellular_component nucleus;GO:0005654,cellular_component nucleoplasm;GO:0008150,biological_process biological_process;GO:0008277,biological_process regulation of G protein-coupled receptor signaling pathway;GO:0009966,biological_process regulation of signal…	GIT2; G protein-coupled receptor kinase interactor 2; K1248
20466	DBNL	DBNL	7	+	44051829	44051942	44044674	44044820	44056756	44056903	20466	4,5	1,4	1,1	0,0	261	149	1.65877e-05	0.00171714	0.695,0.416	1.0,1.0	-0.445	ENSG00000136279	127;GO:0000165,biological_process MAPK cascade;GO:0000187,biological_process activation of MAPK activity;GO:0001726,cellular_component ruffle;GO:0001932,biological_process regulation of protein phosphorylation;GO:0001934,biological_process positive regulation of protein phosphorylation;GO:0003674,molecular_function molecular_function;GO:0003779,molecular_function actin binding;GO:0005488,molecula…	NA
20539	C9orf85	C9orf85	9	+	71918424	71918555	71911640	71911836	71947005	71947112	20539	0,1	18,30	5,5	19,13	279	149	0.000129933	0.00741292	0.0,0.017	0.123,0.17	-0.138	ENSG00000155621	NA	NA
20551	ERVK13-1	ERVK13-1	16	-	2671594	2672570	2661195	2663407	2673282	2673415	20551	0,1	2,0	9,5	0,0	298	149	0.00119564	0.0342552	0.0,1.0	1.0,1.0	-0.5	ENSG00000260565	NA	NA
20561	SETD4	SETD4	21	-	36057383	36057477	36057108	36057204	36058815	36058924	20561	4,12	23,23	1,2	28,19	242	149	0.0012219	0.0346159	0.097,0.243	0.022,0.061	0.129	ENSG00000185917	NA	NA
20620	LETMD1	LETMD1	12	+	51056143	51056245	51053777	51053860	51056349	51056428	20620	47,34	1,2	35,27	9,5	250	149	0.00046182	0.0177501	0.966,0.91	0.699,0.763	0.207	ENSG00000050426	24;GO:0005575,cellular_component cellular_component;GO:0005622,cellular_component intracellular;GO:0005623,cellular_component cell;GO:0005737,cellular_component cytoplasm;GO:0005739,cellular_component mitochondrion;GO:0005740,cellular_component mitochondrial envelope;GO:0005741,cellular_component mitochondrial outer membrane;GO:0016020,cellular_component membrane;GO:0019867,cellular_component out…	NA
20623	LETMD1	LETMD1	12	+	51056149	51056245	51053777	51053860	51056349	51056502	20623	46,33	1,2	35,25	9,5	244	149	0.000456592	0.0176682	0.966,0.91	0.704,0.753	0.21	ENSG00000050426	24;GO:0005575,cellular_component cellular_component;GO:0005622,cellular_component intracellular;GO:0005623,cellular_component cell;GO:0005737,cellular_component cytoplasm;GO:0005739,cellular_component mitochondrion;GO:0005740,cellular_component mitochondrial envelope;GO:0005741,cellular_component mitochondrial outer membrane;GO:0016020,cellular_component membrane;GO:0019867,cellular_component out…	NA
20693	GUCD1	GUCD1	22	-	24548916	24549001	24547715	24548073	24554948	24555089	20693	61,98	7,7	47,46	0,1	233	149	0.000241681	0.0115136	0.848,0.9	1.0,0.967	-0.11	ENSG00000138867	NA	NA
20695	GUCD1	GUCD1	22	-	24554948	24555136	24547907	24548073	24555614	24555859	20695	7,8	6,10	0,1	4,7	298	149	6.83143e-05	0.00469486	0.368,0.286	0.0,0.067	0.293	ENSG00000138867	NA	NA
20718	NR2F1-AS1	NR2F1-AS1	5	-	93569889	93570002	93563363	93563463	93581141	93581297	20718	6,4	6,13	0,0	6,13	261	149	2.82811e-05	0.00247603	0.363,0.149	0.0,0.0	0.256	ENSG00000237187	NA	NA
20771	MAPK6	MAPK6	15	+	52042753	52042833	52019237	52019376	52045829	52046109	20771	0,0	4,15	2,4	3,11	228	149	0.000343013	0.0145962	0.0,0.0	0.303,0.192	-0.247	ENSG00000069956	56;GO:0000165,biological_process MAPK cascade;GO:0003674,molecular_function molecular_function;GO:0003824,molecular_function catalytic activity;GO:0004672,molecular_function protein kinase activity;GO:0004674,molecular_function protein serine/threonine kinase activity;GO:0004702,molecular_function obsolete signal transducer, downstream of receptor, with serine/threonine kinase activity;GO:0004707…	MAPK4_6; mitogen-activated protein kinase 4/6 [EC:2.7.11.24]; K0685
20870	THUMPD3-AS1	THUMPD3-AS1	3	-	9395505	9395579	9391311	9391826	9397423	9397439	20870	6,1	0,1	1,5	7,3	222	149	0.000889812	0.0281337	1.0,0.402	0.087,0.528	0.394	ENSG00000206573	NA	NA
20879	DPAGT1	DPAGT1	11	-	119097854	119097925	119097463	119097551	119098402	119098487	20879	86,76	24,12	137130	9,5	219	149	1.51618e-05	0.00161004	0.709,0.812	0.912,0.946	-0.169	ENSG00000172269	109;GO:0003674,molecular_function molecular_function;GO:0003824,molecular_function catalytic activity;GO:0003975,molecular_function UDP-N-acetylglucosamine-dolichyl-phosphate N-acetylglucosaminephosphotransferase activity;GO:0003976,molecular_function UDP-N-acetylglucosamine-lysosomal-enzyme N-acetylglucosaminephosphotransferase activity;GO:0005575,cellular_component cellular_component;GO:0005622…	ALG7; UDP-N-acetylglucosamine--dolichyl-phosphate N-acetylglucosaminephosphotransferase [EC:2.7.8.15]; K0100
20881	DPAGT1	DPAGT1	11	-	119097854	119098043	119097336	119097551	119098402	119098435	20881	289289	24,12	463428	9,5	298	149	9.14172e-06	0.00114861	0.858,0.923	0.963,0.977	-0.079	ENSG00000172269	109;GO:0003674,molecular_function molecular_function;GO:0003824,molecular_function catalytic activity;GO:0003975,molecular_function UDP-N-acetylglucosamine-dolichyl-phosphate N-acetylglucosaminephosphotransferase activity;GO:0003976,molecular_function UDP-N-acetylglucosamine-lysosomal-enzyme N-acetylglucosaminephosphotransferase activity;GO:0005575,cellular_component cellular_component;GO:0005622…	ALG7; UDP-N-acetylglucosamine--dolichyl-phosphate N-acetylglucosaminephosphotransferase [EC:2.7.8.15]; K0100
20949	GINS1	GINS1	20	+	25417103	25417202	25413789	25413854	25425210	25425327	20949	34,56	0,0	16,26	3,2	247	149	0.00204626	0.0488831	1.0,1.0	0.763,0.887	0.175	ENSG00000101003	70;GO:0000084,biological_process mitotic S phase;GO:0000278,biological_process mitotic cell cycle;GO:0001701,biological_process in utero embryonic development;GO:0001824,biological_process blastocyst development;GO:0001832,biological_process blastocyst growth;GO:0001833,biological_process inner cell mass cell proliferation;GO:0005575,cellular_component cellular_component;GO:0005622,cellular_compo…	NA
20954	STARD10	STARD10	11	-	72757766	72757884	72755700	72755753	72758529	72758633	20954	29,42	1,0	38,18	4,8	266	149	2.3662e-05	0.002188	0.942,1.0	0.842,0.558	0.271	ENSG00000214530	7;GO:0005575,cellular_component cellular_component;GO:0005622,cellular_component intracellular;GO:0005623,cellular_component cell;GO:0005737,cellular_component cytoplasm;GO:0016020,cellular_component membrane;GO:0044424,cellular_component intracellular part;GO:0044464,cellular_component cell part	NA
20976	INVS	INVS	9	+	100215400	100215488	100126382	100126549	100226061	100226213	20976	6,1	7,11	1,0	10,17	236	149	0.00120791	0.0344772	0.351,0.054	0.059,0.0	0.173	ENSG00000119509	69;GO:0001655,biological_process urogenital system development;GO:0001822,biological_process kidney development;GO:0003002,biological_process regionalization;GO:0005575,cellular_component cellular_component;GO:0005622,cellular_component intracellular;GO:0005623,cellular_component cell;GO:0005634,cellular_component nucleus;GO:0005737,cellular_component cytoplasm;GO:0005819,cellular_component spind…	INVS; inversin; K1962
20984	XRCC2	XRCC2	7	-	152660700	152660782	152644778	152649363	152676040	152676165	20984	40,21	0,1	18,20	2,5	230	149	0.000359272	0.0149707	1.0,0.932	0.854,0.722	0.178	ENSG00000196584	93;GO:0000003,biological_process reproduction;GO:0000724,biological_process double-strand break repair via homologous recombination;GO:0000725,biological_process recombinational repair;GO:0001701,biological_process in utero embryonic development;GO:0005575,cellular_component cellular_component;GO:0005622,cellular_component intracellular;GO:0005623,cellular_component cell;GO:0005634,cellular_compo…	XRCC2; DNA-repair protein XRCC2; K1087
21029	TCFL5	TCFL5	20	-	62854015	62854157	62841114	62842097	62860124	62860308	21029	52,23	0,0	23,19	11,0	290	149	0.000159851	0.00872659	1.0,1.0	0.518,1.0	0.241	ENSG00000101190	81;GO:0000003,biological_process reproduction;GO:0001071,molecular_function DNA-binding transcription factor activity;GO:0001673,cellular_component male germ cell nucleus;GO:0003674,molecular_function molecular_function;GO:0003676,molecular_function nucleic acid binding;GO:0003677,molecular_function DNA binding;GO:0003700,molecular_function DNA-binding transcription factor activity;GO:0005488,mol…	NA
21040	ADGRB2	ADGRB2	1	-	31755998	31756815	31744647	31744731	31763883	31763922	21040	14,15	0,6	10,7	0,0	298	149	0.000820123	0.0264683	1.0,0.556	1.0,1.0	-0.222	ENSG00000121753	39;GO:0003674,molecular_function molecular_function;GO:0004871,molecular_function obsolete signal transducer activity;GO:0004872,molecular_function signaling receptor activity;GO:0004888,molecular_function transmembrane signaling receptor activity;GO:0004930,molecular_function G protein-coupled receptor activity;GO:0005575,cellular_component cellular_component;GO:0005623,cellular_component cell;G…	NA
21242	TRMT2B	TRMT2B	X	-	101042041	101042312	101041316	101041371	101051816	101052054	21242	61,77	0,0	93,53	0,11	298	149	0.000192978	0.00981861	1.0,1.0	1.0,0.707	0.147	ENSG00000188917	12;GO:0005575,cellular_component cellular_component;GO:0005622,cellular_component intracellular;GO:0005623,cellular_component cell;GO:0005737,cellular_component cytoplasm;GO:0005739,cellular_component mitochondrion;GO:0043226,cellular_component organelle;GO:0043227,cellular_component membrane-bounded organelle;GO:0043229,cellular_component intracellular organelle;GO:0043231,cellular_component int…	NA
21247	TRMT2B	TRMT2B	X	-	101051250	101051366	101041316	101041371	101051816	101052054	21247	5,7	0,0	15,3	0,11	264	149	0.00174239	0.0440535	1.0,1.0	1.0,0.133	0.433	ENSG00000188917	12;GO:0005575,cellular_component cellular_component;GO:0005622,cellular_component intracellular;GO:0005623,cellular_component cell;GO:0005737,cellular_component cytoplasm;GO:0005739,cellular_component mitochondrion;GO:0043226,cellular_component organelle;GO:0043227,cellular_component membrane-bounded organelle;GO:0043229,cellular_component intracellular organelle;GO:0043231,cellular_component int…	NA
21249	TRMT2B	TRMT2B	X	-	101051250	101051366	101042041	101042312	101051783	101052116	21249	7,12	31,45	24,33	46,34	264	149	0.00119563	0.0342552	0.113,0.131	0.227,0.354	-0.168	ENSG00000188917	12;GO:0005575,cellular_component cellular_component;GO:0005622,cellular_component intracellular;GO:0005623,cellular_component cell;GO:0005737,cellular_component cytoplasm;GO:0005739,cellular_component mitochondrion;GO:0043226,cellular_component organelle;GO:0043227,cellular_component membrane-bounded organelle;GO:0043229,cellular_component intracellular organelle;GO:0043231,cellular_component int…	NA
21252	TRMT2B	TRMT2B	X	-	101051250	101051733	101041316	101041371	101051816	101052083	21252	22,24	0,0	21,17	0,11	298	149	0.000465327	0.0177911	1.0,1.0	1.0,0.436	0.282	ENSG00000188917	12;GO:0005575,cellular_component cellular_component;GO:0005622,cellular_component intracellular;GO:0005623,cellular_component cell;GO:0005737,cellular_component cytoplasm;GO:0005739,cellular_component mitochondrion;GO:0043226,cellular_component organelle;GO:0043227,cellular_component membrane-bounded organelle;GO:0043229,cellular_component intracellular organelle;GO:0043231,cellular_component int…	NA
21254	TRMT2B	TRMT2B	X	-	101051643	101051733	101041316	101041371	101051816	101052054	21254	22,18	0,0	15,16	0,11	238	149	0.000323927	0.0140897	1.0,1.0	1.0,0.477	0.262	ENSG00000188917	12;GO:0005575,cellular_component cellular_component;GO:0005622,cellular_component intracellular;GO:0005623,cellular_component cell;GO:0005737,cellular_component cytoplasm;GO:0005739,cellular_component mitochondrion;GO:0043226,cellular_component organelle;GO:0043227,cellular_component membrane-bounded organelle;GO:0043229,cellular_component intracellular organelle;GO:0043231,cellular_component int…	NA
21265	MTO1	MTO1	6	+	73486597	73486761	73482448	73482620	73492233	73492352	21265	1,0	7,12	4,5	10,9	298	149	0.000609143	0.0214006	0.067,0.0	0.167,0.217	-0.159	ENSG00000135297	63;GO:0000959,biological_process mitochondrial RNA metabolic process;GO:0000963,biological_process mitochondrial RNA processing;GO:0002097,biological_process tRNA wobble base modification;GO:0002098,biological_process tRNA wobble uridine modification;GO:0005575,cellular_component cellular_component;GO:0005622,cellular_component intracellular;GO:0005623,cellular_component cell;GO:0005737,cellular_…	NA
21426	SPATA18	SPATA18	4	+	52062219	52062332	52060781	52060897	52071916	52072156	21426	2,4	1,3	2,2	0,0	261	149	0.000116171	0.00684338	0.533,0.432	1.0,1.0	-0.517	ENSG00000163071	70;GO:0000003,biological_process reproduction;GO:0000422,biological_process autophagy of mitochondrion;GO:0005575,cellular_component cellular_component;GO:0005622,cellular_component intracellular;GO:0005623,cellular_component cell;GO:0005737,cellular_component cytoplasm;GO:0005739,cellular_component mitochondrion;GO:0005740,cellular_component mitochondrial envelope;GO:0005741,cellular_component m…	NA
21430	C1QTNF1-AS1	C1QTNF1-AS1	17	-	79019958	79020236	79019591	79019616	79027375	79027655	21430	7,9	6,9	3,1	0,0	298	149	5.15796e-06	0.000760933	0.368,0.333	1.0,1.0	-0.649	ENSG00000265096	NA	NA
21431	C1QTNF1-AS1	C1QTNF1-AS1	17	-	79020005	79020236	79019208	79019616	79027375	79027601	21431	11,21	6,9	3,11	0,0	298	149	2.3084e-06	0.000414128	0.478,0.538	1.0,1.0	-0.492	ENSG00000265096	NA	NA
21524	ISOC2	ISOC2	19	-	55455635	55455845	55455259	55455330	55456348	55456489	21524	444517	148185	214280	126174	298	149	5.58794e-05	0.00405208	0.6,0.583	0.459,0.446	0.139	ENSG00000063241	23;GO:0005575,cellular_component cellular_component;GO:0005622,cellular_component intracellular;GO:0005623,cellular_component cell;GO:0005634,cellular_component nucleus;GO:0005737,cellular_component cytoplasm;GO:0005739,cellular_component mitochondrion;GO:0008150,biological_process biological_process;GO:0010468,biological_process regulation of gene expression;GO:0010608,biological_process posttra…	NA
21531	IKBIP	IKBIP	12	-	98634295	98634413	98624248	98626766	98644522	98645075	21531	38,64	2,8	63,51	0,2	266	149	0.00191894	0.0470361	0.914,0.818	1.0,0.935	-0.102	ENSG00000166130	40;GO:0005575,cellular_component cellular_component;GO:0005622,cellular_component intracellular;GO:0005623,cellular_component cell;GO:0005737,cellular_component cytoplasm;GO:0005783,cellular_component endoplasmic reticulum;GO:0005789,cellular_component endoplasmic reticulum membrane;GO:0006917,biological_process apoptotic process;GO:0008150,biological_process biological_process;GO:0009314,biologi…	NA
21598	DENND1A	DENND1A	9	-	123769513	123769563	123757702	123757822	123792586	123792630	21598	30,63	1,0	32,64	9,4	198	149	6.35872e-05	0.00448229	0.958,1.0	0.728,0.923	0.153	ENSG00000119522	80;GO:0003008,biological_process system process;GO:0003674,molecular_function molecular_function;GO:0005083,molecular_function GTPase regulator activity;GO:0005085,molecular_function guanyl-nucleotide exchange factor activity;GO:0005088,molecular_function Ras guanyl-nucleotide exchange factor activity;GO:0005575,cellular_component cellular_component;GO:0005622,cellular_component intracellular;GO:…	NA
21626	THAP5	THAP5	7	-	108565829	108566022	108562226	108565105	108569489	108569723	21626	5,10	0,6	10,8	0,0	298	149	0.000723317	0.0244998	1.0,0.455	1.0,1.0	-0.272	ENSG00000177683	18;GO:0005575,cellular_component cellular_component;GO:0005622,cellular_component intracellular;GO:0005623,cellular_component cell;GO:0005634,cellular_component nucleus;GO:0008150,biological_process biological_process;GO:0043226,cellular_component organelle;GO:0043227,cellular_component membrane-bounded organelle;GO:0043229,cellular_component intracellular organelle;GO:0043231,cellular_component …	NA
21628	THAP5	THAP5	7	-	108565951	108566022	108564569	108565105	108569489	108569750	21628	2,0	0,6	3,6	0,0	219	149	0.00108204	0.0318032	1.0,0.0	1.0,1.0	-0.5	ENSG00000177683	18;GO:0005575,cellular_component cellular_component;GO:0005622,cellular_component intracellular;GO:0005623,cellular_component cell;GO:0005634,cellular_component nucleus;GO:0008150,biological_process biological_process;GO:0043226,cellular_component organelle;GO:0043227,cellular_component membrane-bounded organelle;GO:0043229,cellular_component intracellular organelle;GO:0043231,cellular_component …	NA
21636	ARHGEF28	ARHGEF28	5	+	73923086	73923164	73911274	73911575	73940843	73941589	21636	1,0	10,12	12,8	33,27	226	149	0.000168744	0.0090618	0.062,0.0	0.193,0.163	-0.147	ENSG00000214944	57;GO:0000902,biological_process cell morphogenesis;GO:0000904,biological_process cell morphogenesis involved in differentiation;GO:0005575,cellular_component cellular_component;GO:0005622,cellular_component intracellular;GO:0005623,cellular_component cell;GO:0005737,cellular_component cytoplasm;GO:0005856,cellular_component cytoskeleton;GO:0005886,cellular_component plasma membrane;GO:0006996,bi…	NA
21666	PXN	PXN	12	-	120224642	120224727	120224150	120224377	120265616	120265737	21666	13,17	115269	15,23	70120	233	149	0.000940588	0.0289918	0.067,0.039	0.121,0.109	-0.062	ENSG00000089159	203;GO:0000187,biological_process activation of MAPK activity;GO:0000302,biological_process response to reactive oxygen species;GO:0001763,biological_process morphogenesis of a branching structure;GO:0001932,biological_process regulation of protein phosphorylation;GO:0001934,biological_process positive regulation of protein phosphorylation;GO:0002009,biological_process morphogenesis of an epithel…	PXN; paxillin; K0576
21703	NQO1	NQO1	16	-	69714963	69715077	69709400	69711281	69718122	69718253	21703	1277912763	116119	1394711722	53,60	262	149	0.00020304	0.0101091	0.984,0.984	0.993,0.991	-0.008	ENSG00000181019	106;GO:0003008,biological_process system process;GO:0003674,molecular_function molecular_function;GO:0003824,molecular_function catalytic activity;GO:0003955,molecular_function NAD(P)H dehydrogenase (quinone) activity;GO:0004128,molecular_function cytochrome-b5 reductase activity, acting on NAD(P)H;GO:0004784,molecular_function superoxide dismutase activity;GO:0005575,cellular_component cellular_…	NQO1; NAD(P)H dehydrogenase (quinone) [EC:1.6.5.2]; K0035
21773	PLCB3	PLCB3	11	+	64266494	64266552	64266314	64266404	64268503	64269150	21773	58,78	9,0	58,64	0,0	206	149	0.000786256	0.0257028	0.823,1.0	1.0,1.0	-0.089	ENSG00000149782	88;GO:0003008,biological_process system process;GO:0003013,biological_process circulatory system process;GO:0003073,biological_process regulation of systemic arterial blood pressure;GO:0003674,molecular_function molecular_function;GO:0003824,molecular_function catalytic activity;GO:0004435,molecular_function phosphatidylinositol phospholipase C activity;GO:0004620,molecular_function phospholipase…	PLCB; phosphatidylinositol phospholipase C, beta [EC:3.1.4.11]; K0585
21784	ASIC3	ASIC3	7	+	151051171	151051319	151051038	151051095	151051809	151051901	21784	0,4	2,2	2,4	0,0	296	149	9.25053e-06	0.00115786	0.0,0.502	1.0,1.0	-0.749	ENSG00000213199	123;GO:0001101,biological_process response to acid chemical;GO:0003008,biological_process system process;GO:0003674,molecular_function molecular_function;GO:0005215,molecular_function transporter activity;GO:0005216,molecular_function ion channel activity;GO:0005261,molecular_function cation channel activity;GO:0005272,molecular_function sodium channel activity;GO:0005488,molecular_function bindi…	ASIC3, ACCN3; acid-sensing ion channel 3; K0483
21793	PPP1R12A	PPP1R12A	12	-	79806165	79806297	79805591	79805768	79807225	79807330	21793	1,4	2,4	7,2	1,0	280	149	0.000150105	0.0083187	0.21,0.347	0.788,1.0	-0.616	ENSG00000058272	259;GO:0000003,biological_process reproduction;GO:0000226,biological_process microtubule cytoskeleton organization;GO:0000278,biological_process mitotic cell cycle;GO:0000280,biological_process nuclear division;GO:0000775,cellular_component chromosome, centromeric region;GO:0000776,cellular_component kinetochore;GO:0000902,biological_process cell morphogenesis;GO:0000904,biological_process cell m…	PPP1R12A, MYPT1; protein phosphatase 1 regulatory subunit 12A; K06270; PPP1R12B, MYPT2; protein phosphatase 1 regulatory subunit 12B; K1232
21795	PPP1R12A	PPP1R12A	12	-	79806165	79806333	79805591	79805768	79807225	79807330	21795	3,6	2,4	12,3	1,0	298	149	0.000136273	0.00770786	0.429,0.429	0.857,1.0	-0.499	ENSG00000058272	259;GO:0000003,biological_process reproduction;GO:0000226,biological_process microtubule cytoskeleton organization;GO:0000278,biological_process mitotic cell cycle;GO:0000280,biological_process nuclear division;GO:0000775,cellular_component chromosome, centromeric region;GO:0000776,cellular_component kinetochore;GO:0000902,biological_process cell morphogenesis;GO:0000904,biological_process cell m…	PPP1R12A, MYPT1; protein phosphatase 1 regulatory subunit 12A; K06270; PPP1R12B, MYPT2; protein phosphatase 1 regulatory subunit 12B; K1232
21855	LINC00910	LINC00910	17	-	43387935	43388057	43381287	43381660	43388288	43388331	21855	2,5	1,3	1,0	1,2	270	149	0.0011208	0.0326798	0.525,0.479	0.356,0.0	0.324	ENSG00000188825	NA	NA
21993	IL6	IL6	7	+	22727443	22727634	22727146	22727281	22728692	22728806	21993	707650	21,8	21531626	12,7	298	149	5.10843e-06	0.000757497	0.944,0.976	0.989,0.991	-0.03	ENSG00000136244	537;GO:0000302,biological_process response to reactive oxygen species;GO:0001101,biological_process response to acid chemical;GO:0001562,biological_process response to protozoan;GO:0001763,biological_process morphogenesis of a branching structure;GO:0001775,biological_process cell activation;GO:0001776,biological_process leukocyte homeostasis;GO:0001780,biological_process neutrophil homeostasis;G…
ellular response to organic substance;GO:0071345,biological_process cellular response to cytokine stimulus;GO:0071354,biological_process cellular response to interleukin-6;GO:0071702,biological_process organic substance transport;GO:0071705,biological_process nitrogen compound transport;GO:0071840,biological_process cellular component organization or biogenesis;GO:0071887,biological_process leuko…	IL6; interleukin 6; K0540
21994	IL6	IL6	7	+	22727512	22727634	22727223	22727281	22728692	22728806	21994	371343	21,8	1094839	12,7	270	149	7.0313e-06	0.000944749	0.907,0.959	0.981,0.985	-0.05	ENSG00000136244	537;GO:0000302,biological_process response to reactive oxygen species;GO:0001101,biological_process response to acid chemical;GO:0001562,biological_process response to protozoan;GO:0001763,biological_process morphogenesis of a branching structure;GO:0001775,biological_process cell activation;GO:0001776,biological_process leukocyte homeostasis;GO:0001780,biological_process neutrophil homeostasis;G…
ellular response to organic substance;GO:0071345,biological_process cellular response to cytokine stimulus;GO:0071354,biological_process cellular response to interleukin-6;GO:0071702,biological_process organic substance transport;GO:0071705,biological_process nitrogen compound transport;GO:0071840,biological_process cellular component organization or biogenesis;GO:0071887,biological_process leuko…	IL6; interleukin 6; K0540
21998	PDPR	PDPR	16	+	70130422	70130544	70128783	70129122	70131301	70131419	21998	8,22	6,0	22,19	0,0	270	149	0.00167647	0.0430146	0.424,1.0	1.0,1.0	-0.288	ENSG00000090857	47;GO:0005575,cellular_component cellular_component;GO:0005622,cellular_component intracellular;GO:0005623,cellular_component cell;GO:0005737,cellular_component cytoplasm;GO:0005739,cellular_component mitochondrion;GO:0005759,cellular_component mitochondrial matrix;GO:0006082,biological_process organic acid metabolic process;GO:0006090,biological_process pyruvate metabolic process;GO:0008150,biol…	NA
21999	PDPR	PDPR	16	+	70130422	70130544	70128783	70129122	70132150	70132300	21999	4,7	0,1	12,5	8,1	270	149	0.00102169	0.0306869	1.0,0.794	0.453,0.734	0.303	ENSG00000090857	47;GO:0005575,cellular_component cellular_component;GO:0005622,cellular_component intracellular;GO:0005623,cellular_component cell;GO:0005737,cellular_component cytoplasm;GO:0005739,cellular_component mitochondrion;GO:0005759,cellular_component mitochondrial matrix;GO:0006082,biological_process organic acid metabolic process;GO:0006090,biological_process pyruvate metabolic process;GO:0008150,biol…	NA
22000	PDPR	PDPR	16	+	70131301	70131419	70128958	70129122	70132150	70132300	22000	12,9	0,1	17,9	8,1	266	149	0.000822642	0.0265235	1.0,0.834	0.543,0.834	0.229	ENSG00000090857	47;GO:0005575,cellular_component cellular_component;GO:0005622,cellular_component intracellular;GO:0005623,cellular_component cell;GO:0005737,cellular_component cytoplasm;GO:0005739,cellular_component mitochondrion;GO:0005759,cellular_component mitochondrial matrix;GO:0006082,biological_process organic acid metabolic process;GO:0006090,biological_process pyruvate metabolic process;GO:0008150,biol…	NA
22005	DTYMK	DTYMK	2	-	241680228	241680319	241678451	241678649	241685768	241685877	22005	12371207	224214	9641033	109126	239	149	0.00129808	0.0360908	0.775,0.779	0.846,0.836	-0.064	ENSG00000168393	136;GO:0003674,molecular_function molecular_function;GO:0003824,molecular_function catalytic activity;GO:0004798,molecular_function thymidylate kinase activity;GO:0005575,cellular_component cellular_component;GO:0005622,cellular_component intracellular;GO:0005623,cellular_component cell;GO:0005737,cellular_component cytoplasm;GO:0005739,cellular_component mitochondrion;GO:0005740,cellular_compone…	tmk, DTYMK; dTMP kinase [EC:2.7.4.9]; K0094
22008	DTYMK	DTYMK	2	-	241682798	241682915	241682154	241682333	241685768	241685877	22008	1,1	1,2	1,2	0,0	265	149	0.000173155	0.00922444	0.36,0.219	1.0,1.0	-0.711	ENSG00000168393	136;GO:0003674,molecular_function molecular_function;GO:0003824,molecular_function catalytic activity;GO:0004798,molecular_function thymidylate kinase activity;GO:0005575,cellular_component cellular_component;GO:0005622,cellular_component intracellular;GO:0005623,cellular_component cell;GO:0005737,cellular_component cytoplasm;GO:0005739,cellular_component mitochondrion;GO:0005740,cellular_compone…	tmk, DTYMK; dTMP kinase [EC:2.7.4.9]; K0094
22034	ARFIP2	ARFIP2	11	-	6480322	6480423	6479971	6480068	6481230	6481312	22034	326363	52,48	320304	14,33	249	149	0.00180225	0.0452198	0.79,0.819	0.932,0.846	-0.085	ENSG00000132254	70;GO:0000166,molecular_function nucleotide binding;GO:0001726,cellular_component ruffle;GO:0001882,molecular_function nucleoside binding;GO:0001883,molecular_function purine nucleoside binding;GO:0003674,molecular_function molecular_function;GO:0005488,molecular_function binding;GO:0005515,molecular_function protein binding;GO:0005525,molecular_function GTP binding;GO:0005575,cellular_component …	NA
22035	ARFIP2	ARFIP2	11	-	6480322	6480463	6479305	6480068	6481230	6481297	22035	376468	52,48	375394	14,33	289	149	0.00105733	0.0312174	0.788,0.834	0.932,0.86	-0.085	ENSG00000132254	70;GO:0000166,molecular_function nucleotide binding;GO:0001726,cellular_component ruffle;GO:0001882,molecular_function nucleoside binding;GO:0001883,molecular_function purine nucleoside binding;GO:0003674,molecular_function molecular_function;GO:0005488,molecular_function binding;GO:0005515,molecular_function protein binding;GO:0005525,molecular_function GTP binding;GO:0005575,cellular_component …	NA
22040	BEST1	BEST1	11	+	61951770	61951958	61949820	61950427	61955106	61955201	22040	0,0	1,2	7,9	2,10	298	149	1.96829e-05	0.00190012	0.0,0.0	0.636,0.31	-0.473	ENSG00000167995	74;GO:0003008,biological_process system process;GO:0003674,molecular_function molecular_function;GO:0005215,molecular_function transporter activity;GO:0005216,molecular_function ion channel activity;GO:0005253,molecular_function anion channel activity;GO:0005254,molecular_function chloride channel activity;GO:0005575,cellular_component cellular_component;GO:0005622,cellular_component intracellula…	NA
22048	FUK	FUK	16	+	70469151	70469323	70468848	70468968	70470313	70470426	22048	13,24	0,0	27,27	5,3	298	149	6.31461e-05	0.00446074	1.0,1.0	0.73,0.818	0.226	ENSG00000157353	14;GO:0003674,molecular_function molecular_function;GO:0003824,molecular_function catalytic activity;GO:0006793,biological_process phosphorus metabolic process;GO:0006796,biological_process phosphate-containing compound metabolic process;GO:0008150,biological_process biological_process;GO:0008152,biological_process metabolic process;GO:0009987,biological_process cellular process;GO:0016301,molecu…	FUK; fucokinase [EC:2.7.1.52]; K0530
22051	SAMD10	SAMD10	20	-	63978244	63978361	63977224	63977406	63979853	63979984	22051	0,3	2,2	6,4	1,0	265	149	9.17112e-05	0.00576153	0.0,0.458	0.771,1.0	-0.656	ENSG00000130590	NA	NA
22081	MUTYH	MUTYH	1	-	45329888	45330068	45329241	45329437	45330515	45330557	22081	2,2	26,17	5,18	12,23	298	149	6.43276e-05	0.00451514	0.037,0.056	0.172,0.281	-0.18	ENSG00000132781	131;GO:0000075,biological_process cell cycle checkpoint;GO:0000077,biological_process DNA damage checkpoint;GO:0000700,molecular_function mismatch base pair DNA N-glycosylase activity;GO:0000701,molecular_function purine-specific mismatch base pair DNA N-glycosylase activity;GO:0000702,molecular_function oxidized base lesion DNA N-glycosylase activity;GO:0003674,molecular_function molecular_funct…	mutY; A/G-specific adenine glycosylase [EC:3.2.2.31]; K0357
22103	FOXN3	FOXN3	14	-	89190383	89190449	89180700	89180806	89280949	89281014	22103	1,5	1,12	2,4	0,0	214	149	3.38955e-08	1.29745e-05	0.41,0.225	1.0,1.0	-0.682	ENSG00000053254	134;GO:0000075,biological_process cell cycle checkpoint;GO:0000077,biological_process DNA damage checkpoint;GO:0000085,biological_process mitotic G2 phase;GO:0000122,biological_process negative regulation of transcription by RNA polymerase II;GO:0000278,biological_process mitotic cell cycle;GO:0000981,molecular_function DNA-binding transcription factor activity, RNA polymerase II-specific;GO:0001…	NA
22104	FOXN3	FOXN3	14	-	89190386	89190449	89180700	89180806	89280949	89281014	22104	1,4	1,12	3,4	0,0	211	149	1.10968e-08	4.8706e-06	0.414,0.191	1.0,1.0	-0.698	ENSG00000053254	134;GO:0000075,biological_process cell cycle checkpoint;GO:0000077,biological_process DNA damage checkpoint;GO:0000085,biological_process mitotic G2 phase;GO:0000122,biological_process negative regulation of transcription by RNA polymerase II;GO:0000278,biological_process mitotic cell cycle;GO:0000981,molecular_function DNA-binding transcription factor activity, RNA polymerase II-specific;GO:0001…	NA
22109	DUXAP8	DUXAP8	22	+	15788551	15788699	15787171	15787282	15788819	15788931	22109	18,40	1,0	26,35	5,5	296	149	0.000144204	0.00809624	0.901,1.0	0.724,0.779	0.199	ENSG00000206195,ENSG00000271672	NA	NA
22110	DUXAP8	DUXAP8	22	+	15788584	15788699	15787171	15787282	15788819	15788931	22110	19,34	1,0	24,33	5,5	263	149	0.000173174	0.00922444	0.915,1.0	0.731,0.789	0.198	ENSG00000206195,ENSG00000271672	NA	NA
22122	CHURC1	CHURC1	14	+	64926006	64926080	64923990	64924126	64932137	64935368	22122	58,79	46,63	69,50	10,16	222	149	1.08212e-05	0.00127222	0.458,0.457	0.822,0.677	-0.292	ENSG00000258289	105;GO:0003674,molecular_function molecular_function;GO:0003676,molecular_function nucleic acid binding;GO:0003677,molecular_function DNA binding;GO:0003824,molecular_function catalytic activity;GO:0004311,molecular_function farnesyltranstransferase activity;GO:0004659,molecular_function prenyltransferase activity;GO:0004660,molecular_function protein farnesyltransferase activity;GO:0005488,molec…	FNTB; protein farnesyltransferase subunit beta [EC:2.5.1.58]; K0595
22123	CHURC1	CHURC1	14	+	64926009	64926080	64923990	64924126	64932137	64934385	22123	226268	46,63	205188	10,16	219	149	1.41944e-07	4.45013e-05	0.77,0.743	0.933,0.889	-0.155	ENSG00000258289	105;GO:0003674,molecular_function molecular_function;GO:0003676,molecular_function nucleic acid binding;GO:0003677,molecular_function DNA binding;GO:0003824,molecular_function catalytic activity;GO:0004311,molecular_function farnesyltranstransferase activity;GO:0004659,molecular_function prenyltransferase activity;GO:0004660,molecular_function protein farnesyltransferase activity;GO:0005488,molec…	FNTB; protein farnesyltransferase subunit beta [EC:2.5.1.58]; K0595
22214	DDX60L	DDX60L	4	-	168475995	168476120	168472695	168472809	168480376	168480439	22214	2,3	1,8	0,0	7,5	273	149	0.00174618	0.0440711	0.522,0.17	0.0,0.0	0.346	ENSG00000181381	NA	NA
22220	GOLGA2P7	GOLGA2P7	15	-	84205230	84205319	84204786	84204975	84229851	84230136	22220	2,1	0,0	3,7	1,3	237	149	0.000675401	0.0232083	1.0,1.0	0.654,0.595	0.375	ENSG00000225151	NA	NA
22275	SPAG1	SPAG1	8	+	100239239	100239404	100233170	100233537	100240402	100240515	22275	9,16	0,0	51,30	2,7	298	149	0.000274326	0.0125424	1.0,1.0	0.927,0.682	0.196	ENSG00000104450	14;GO:0000003,biological_process reproduction;GO:0005575,cellular_component cellular_component;GO:0005622,cellular_component intracellular;GO:0005623,cellular_component cell;GO:0005737,cellular_component cytoplasm;GO:0007338,biological_process single fertilization;GO:0008150,biological_process biological_process;GO:0009566,biological_process fertilization;GO:0019953,biological_process sexual repr…	NA
22313	TRPT1	TRPT1	11	-	64224099	64224210	64223798	64223967	64224284	64224341	22313	41,55	6,4	93,71	2,1	259	149	0.00199938	0.0481123	0.797,0.888	0.964,0.976	-0.127	ENSG00000149743	48;GO:0000394,biological_process RNA splicing, via endonucleolytic cleavage and ligation;GO:0001932,biological_process regulation of protein phosphorylation;GO:0003674,molecular_function molecular_function;GO:0003824,molecular_function catalytic activity;GO:0006139,biological_process nucleobase-containing compound metabolic process;GO:0006388,biological_process tRNA splicing, via endonucleolytic …	NA
22342	GGPS1	GGPS1	1	+	235335241	235335334	235328569	235328778	235341707	235341778	22342	27,51	8,3	24,40	0,0	241	149	3.15811e-05	0.0027003	0.676,0.913	1.0,1.0	-0.206	ENSG00000152904	43;GO:0003674,molecular_function molecular_function;GO:0003824,molecular_function catalytic activity;GO:0004311,molecular_function farnesyltranstransferase activity;GO:0004337,molecular_function geranyltranstransferase activity;GO:0004659,molecular_function prenyltransferase activity;GO:0005575,cellular_component cellular_component;GO:0005622,cellular_component intracellular;GO:0005623,cellular_c…	GGPS1; geranylgeranyl diphosphate synthase, type III [EC:2.5.1.1 2.5.1.10 2.5.1.29]; K0080
22506	NUP62	NUP62	19	-	49918507	49918621	49909394	49909884	49927693	49927815	22506	5,17	79,88	0,0	48,57	262	149	9.85145e-06	0.00119668	0.035,0.099	0.0,0.0	0.067	ENSG00000213024	240;GO:0000922,cellular_component spindle pole;GO:0001932,biological_process regulation of protein phosphorylation;GO:0001933,biological_process negative regulation of protein phosphorylation;GO:0003674,molecular_function molecular_function;GO:0003682,molecular_function chromatin binding;GO:0005102,molecular_function signaling receptor binding;GO:0005198,molecular_function structural molecule act…	NUP62, NSP1; nuclear pore complex protein Nup62; K1430
22521	SRPX	SRPX	X	-	38153947	38154032	38149630	38149894	38154461	38154581	22521	23,24	376454	75,62	629631	233	149	0.000667235	0.0230238	0.038,0.033	0.071,0.059	-0.029	ENSG00000101955	62;GO:0001845,biological_process phagolysosome assembly;GO:0005575,cellular_component cellular_component;GO:0005622,cellular_component intracellular;GO:0005623,cellular_component cell;GO:0005737,cellular_component cytoplasm;GO:0005773,cellular_component vacuole;GO:0005776,cellular_component autophagosome;GO:0005783,cellular_component endoplasmic reticulum;GO:0006810,biological_process transport;G…	NA
22541	NPM3	NPM3	10	-	101782257	101782351	101781726	101781854	101782477	101782597	22541	18322212	23,34	18622000	10,10	242	149	0.000263844	0.0121888	0.98,0.976	0.991,0.992	-0.014	ENSG00000107833	59;GO:0005575,cellular_component cellular_component;GO:0005622,cellular_component intracellular;GO:0005623,cellular_component cell;GO:0005634,cellular_component nucleus;GO:0005730,cellular_component nucleolus;GO:0006139,biological_process nucleobase-containing compound metabolic process;GO:0006351,biological_process transcription, DNA-templated;GO:0006364,biological_process rRNA processing;GO:000…	NA
22542	NPM3	NPM3	10	-	101782838	101782924	101782477	101782597	101783272	101783375	22542	16652153	112245	16911879	88123	234	149	0.00134279	0.0370522	0.904,0.848	0.924,0.907	-0.039	ENSG00000107833	59;GO:0005575,cellular_component cellular_component;GO:0005622,cellular_component intracellular;GO:0005623,cellular_component cell;GO:0005634,cellular_component nucleus;GO:0005730,cellular_component nucleolus;GO:0006139,biological_process nucleobase-containing compound metabolic process;GO:0006351,biological_process transcription, DNA-templated;GO:0006364,biological_process rRNA processing;GO:000…	NA
22559	CNOT1	CNOT1	16	-	58624652	58624794	58623281	58623409	58629727	58629815	22559	36,46	4,9	20,45	0,0	290	149	3.68636e-06	0.000594215	0.822,0.724	1.0,1.0	-0.227	ENSG00000125107	198;GO:0000003,biological_process reproduction;GO:0000075,biological_process cell cycle checkpoint;GO:0000077,biological_process DNA damage checkpoint;GO:0000226,biological_process microtubule cytoskeleton organization;GO:0000278,biological_process mitotic cell cycle;GO:0000288,biological_process nuclear-transcribed mRNA catabolic process, deadenylation-dependent decay;GO:0000289,biological_proce…	CNOT1, NOT1; CCR4-NOT transcription complex subunit 1; K1260
22606	DNAJC6	DNAJC6	1	+	65345610	65345723	65264693	65264932	65364634	65364761	22606	0,0	11,4	4,2	0,9	261	149	0.000898211	0.028187	0.0,0.0	1.0,0.113	-0.556	ENSG00000116675	26;GO:0005575,cellular_component cellular_component;GO:0005622,cellular_component intracellular;GO:0005623,cellular_component cell;GO:0005737,cellular_component cytoplasm;GO:0005829,cellular_component cytosol;GO:0006810,biological_process transport;GO:0006892,biological_process post-Golgi vesicle-mediated transport;GO:0008150,biological_process biological_process;GO:0009987,biological_process cel…	DNAJC6; DnaJ homolog subfamily C member 6; K0952
22613	SRSF2	SRSF2	17	-	76735771	76735875	76734146	76735158	76736153	76736464	22613	136147	610827	181163	347429	252	149	2.57217e-09	1.53286e-06	0.116,0.095	0.236,0.183	-0.104	ENSG00000161547	107;GO:0000375,biological_process RNA splicing, via transesterification reactions;GO:0000377,biological_process RNA splicing, via transesterification reactions with bulged adenosine as nucleophile;GO:0000398,biological_process mRNA splicing, via spliceosome;GO:0000988,molecular_function obsolete transcription factor activity, protein binding;GO:0000989,molecular_function obsolete transcription fa…	SFRS2; splicing factor, arginine/serine-rich 2; K1289
22628	NAA60	NAA60	16	+	3476221	3476337	3457984	3458181	3479470	3479591	22628	393399	23,21	289305	0,6	264	149	1.19938e-06	0.000245821	0.906,0.915	1.0,0.966	-0.072	ENSG00000122390	90;GO:0000139,cellular_component Golgi membrane;GO:0003674,molecular_function molecular_function;GO:0003824,molecular_function catalytic activity;GO:0004402,molecular_function histone acetyltransferase activity;GO:0004596,molecular_function peptide alpha-N-acetyltransferase activity;GO:0005575,cellular_component cellular_component;GO:0005622,cellular_component intracellular;GO:0005623,cellular_co…	NA
22642	RTN2	RTN2	19	-	45493159	45493378	45489345	45489553	45494165	45494420	22642	2,5	4,7	12,10	2,0	298	149	1.13505e-05	0.00130646	0.2,0.263	0.75,1.0	-0.643	ENSG00000125744	43;GO:0003674,molecular_function molecular_function;GO:0004871,molecular_function obsolete signal transducer activity;GO:0005575,cellular_component cellular_component;GO:0005622,cellular_component intracellular;GO:0005623,cellular_component cell;GO:0005737,cellular_component cytoplasm;GO:0005783,cellular_component endoplasmic reticulum;GO:0005789,cellular_component endoplasmic reticulum membrane;…	NA
22731	LARP1	LARP1	5	+	154793799	154794000	154793594	154793723	154794099	154794195	22731	232424	11,22	266286	5,5	298	149	0.00205482	0.0489809	0.913,0.906	0.964,0.966	-0.055	ENSG00000155506	36;GO:0005575,cellular_component cellular_component;GO:0005622,cellular_component intracellular;GO:0005623,cellular_component cell;GO:0005737,cellular_component cytoplasm;GO:0008150,biological_process biological_process;GO:0009893,biological_process positive regulation of metabolic process;GO:0009894,biological_process regulation of catabolic process;GO:0009896,biological_process positive regulat…	NA
23025	BTN2A2	BTN2A2	6	+	26385014	26385362	26383791	26383915	26388012	26388289	23025	26,31	0,0	30,14	1,5	298	149	0.000199244	0.0100054	1.0,1.0	0.938,0.583	0.24	ENSG00000124508	129;GO:0001775,biological_process cell activation;GO:0001816,biological_process cytokine production;GO:0001817,biological_process regulation of cytokine production;GO:0002250,biological_process adaptive immune response;GO:0002252,biological_process immune effector process;GO:0002253,biological_process activation of immune response;GO:0002376,biological_process immune system process;GO:0002429,bio…	NA
23027	BTN2A2	BTN2A2	6	+	26385142	26385362	26383791	26383915	26388012	26388159	23027	14,12	0,0	10,5	1,5	298	149	2.24743e-05	0.00211381	1.0,1.0	0.833,0.333	0.417	ENSG00000124508	129;GO:0001775,biological_process cell activation;GO:0001816,biological_process cytokine production;GO:0001817,biological_process regulation of cytokine production;GO:0002250,biological_process adaptive immune response;GO:0002252,biological_process immune effector process;GO:0002253,biological_process activation of immune response;GO:0002376,biological_process immune system process;GO:0002429,bio…	NA
23052	DNAJB14	DNAJB14	4	-	99924759	99924815	99923039	99923185	99930449	99930621	23052	0,0	8,2	1,7	1,1	204	149	1.25477e-07	4.01028e-05	0.0,0.0	0.422,0.836	-0.629	ENSG00000164031	2;GO:0005575,cellular_component cellular_component;GO:0016020,cellular_component membrane	NA
23188	EP400NL	EP400NL	12	+	132090848	132090943	132084282	132084399	132103996	132104170	23188	6,7	3,3	4,1	0,0	243	149	3.67807e-05	0.00298751	0.551,0.589	1.0,1.0	-0.43	ENSG00000185684	NA	NA
23257	ELOA-AS1	ELOA-AS1	1	-	23772267	23772426	23772110	23772166	23778198	23778287	23257	4,14	0,8	8,10	0,0	298	149	0.000313411	0.0137562	1.0,0.467	1.0,1.0	-0.266	ENSG00000236810	NA	NA
23262	DTX2	DTX2	7	+	76463444	76463709	76461696	76461836	76480420	76480584	23262	2,0	2,4	3,3	1,0	298	149	3.32251e-05	0.00280445	0.333,0.0	0.6,1.0	-0.634	ENSG00000091073	36;GO:0005575,cellular_component cellular_component;GO:0005622,cellular_component intracellular;GO:0005623,cellular_component cell;GO:0005634,cellular_component nucleus;GO:0005635,cellular_component nuclear envelope;GO:0005737,cellular_component cytoplasm;GO:0007154,biological_process cell communication;GO:0007165,biological_process signal transduction;GO:0007166,biological_process cell surface r…	DTX; deltex [EC:2.3.2.27]; K0605
23265	DTX2	DTX2	7	+	76463544	76463709	76461700	76461836	76480420	76480777	23265	4,0	2,4	6,3	1,0	298	149	8.36307e-05	0.00540725	0.5,0.0	0.75,1.0	-0.625	ENSG00000091073	36;GO:0005575,cellular_component cellular_component;GO:0005622,cellular_component intracellular;GO:0005623,cellular_component cell;GO:0005634,cellular_component nucleus;GO:0005635,cellular_component nuclear envelope;GO:0005737,cellular_component cytoplasm;GO:0007154,biological_process cell communication;GO:0007165,biological_process signal transduction;GO:0007166,biological_process cell surface r…	DTX; deltex [EC:2.3.2.27]; K0605
23297	SEPT2	SEPT2	2	+	241324408	241324662	241324215	241324241	241325992	241326113	23297	1,1	72139	6,8	88,80	298	149	0.00143282	0.0386932	0.007,0.004	0.033,0.048	-0.035	ENSG00000168385	252;GO:0000145,cellular_component exocyst;GO:0000166,molecular_function nucleotide binding;GO:0000775,cellular_component chromosome, centromeric region;GO:0000776,cellular_component kinetochore;GO:0000777,cellular_component condensed chromosome kinetochore;GO:0000779,cellular_component condensed chromosome, centromeric region;GO:0000793,cellular_component condensed chromosome;GO:0000902,biologica…	SEPT2; septin 2; K16942; SEPT7, CDC3; septin 7; K1694
23436	NLE1	NLE1	17	-	35137542	35137640	35137000	35137193	35137813	35137890	23436	331427	14,17	424433	5,5	246	149	0.000204527	0.0101249	0.935,0.938	0.981,0.981	-0.044	ENSG00000073536	52;GO:0001701,biological_process in utero embryonic development;GO:0001824,biological_process blastocyst development;GO:0001825,biological_process blastocyst formation;GO:0001826,biological_process inner cell mass cell differentiation;GO:0005575,cellular_component cellular_component;GO:0005622,cellular_component intracellular;GO:0005623,cellular_component cell;GO:0005634,cellular_component nucleu…	NA
23494	RPP14	RPP14	3	+	58310308	58310406	58306246	58306417	58310506	58310591	23494	42,82	8,14	27,39	12,20	246	149	0.00188321	0.046406	0.761,0.78	0.577,0.542	0.211	ENSG00000163684	16;GO:0003674,molecular_function molecular_function;GO:0003676,molecular_function nucleic acid binding;GO:0003723,molecular_function RNA binding;GO:0005488,molecular_function binding;GO:0005575,cellular_component cellular_component;GO:0005622,cellular_component intracellular;GO:0005623,cellular_component cell;GO:0005634,cellular_component nucleus;GO:0043226,cellular_component organelle;GO:0043227…	RPP14; ribonuclease P protein subunit RPP14 [EC:3.1.26.5]; K1452
23508	FAM86EP	FAM86EP	4	-	3948089	3948220	3942910	3943372	3951138	3951219	23508	3,6	0,0	6,8	6,1	279	149	1.68932e-05	0.00173784	1.0,1.0	0.348,0.81	0.421	ENSG00000251669	NA	NA
23527	SMN2	SMN2	5	+	70071281	70071390	70070640	70070751	70077018	70077596	23527	0,0	2,4	3,1	3,1	257	149	0.000984314	0.029947	0.0,0.0	0.367,0.367	-0.367	ENSG00000205571	114;GO:0000226,biological_process microtubule cytoskeleton organization;GO:0000245,biological_process spliceosomal complex assembly;GO:0000375,biological_process RNA splicing, via transesterification reactions;GO:0000377,biological_process RNA splicing, via transesterification reactions with bulged adenosine as nucleophile;GO:0000387,biological_process spliceosomal snRNP assembly;GO:0000398,biolo…	SMN; survival motor neuron protein; K1312
23695	EMG1	EMG1	12	+	6975228	6975378	6975089	6975148	6975695	6979941	23695	560587	4,4	426453	7,16	298	149	0.000494953	0.0185997	0.986,0.987	0.968,0.934	0.035	ENSG00000126749,ENSG00000268439	69;GO:0000154,biological_process rRNA modification;GO:0001510,biological_process RNA methylation;GO:0003674,molecular_function molecular_function;GO:0003676,molecular_function nucleic acid binding;GO:0003723,molecular_function RNA binding;GO:0003824,molecular_function catalytic activity;GO:0005488,molecular_function binding;GO:0005575,cellular_component cellular_component;GO:0005622,cellular_comp…	EMG1, NEP1; rRNA small subunit pseudouridine methyltransferase Nep1 [EC:2.1.1.260]; K1456
23741	CRTC1	CRTC1	19	+	18771441	18771546	18768484	18768793	18774899	18774986	23741	10,31	8,12	17,38	3,0	253	149	0.000104184	0.00632776	0.424,0.603	0.769,1.0	-0.371	ENSG00000105662	107;GO:0000988,molecular_function obsolete transcription factor activity, protein binding;GO:0000989,molecular_function obsolete transcription factor activity, transcription factor binding;GO:0003674,molecular_function molecular_function;GO:0003712,molecular_function transcription coregulator activity;GO:0003713,molecular_function transcription coactivator activity;GO:0005575,cellular_component c…	CRTC1, TORC1; CREB-regulated transcription coactivator 1; K1530
23755	ZNF550	ZNF550	19	-	57543650	57544583	57541839	57543243	57546456	57547993	23755	1,5	5,3	5,11	1,0	298	149	1.80105e-05	0.00180821	0.091,0.455	0.714,1.0	-0.584	ENSG00000251369	10;GO:0005575,cellular_component cellular_component;GO:0005622,cellular_component intracellular;GO:0005623,cellular_component cell;GO:0005634,cellular_component nucleus;GO:0043226,cellular_component organelle;GO:0043227,cellular_component membrane-bounded organelle;GO:0043229,cellular_component intracellular organelle;GO:0043231,cellular_component intracellular membrane-bounded organelle;GO:00444…	KRAB; KRAB domain-containing zinc finger protein; K0922
23756	ZNF550	ZNF550	19	-	57544236	57544583	57541839	57543243	57546456	57547993	23756	1,3	5,3	1,4	1,0	298	149	0.00158918	0.0413773	0.091,0.333	0.333,1.0	-0.454	ENSG00000251369	10;GO:0005575,cellular_component cellular_component;GO:0005622,cellular_component intracellular;GO:0005623,cellular_component cell;GO:0005634,cellular_component nucleus;GO:0043226,cellular_component organelle;GO:0043227,cellular_component membrane-bounded organelle;GO:0043229,cellular_component intracellular organelle;GO:0043231,cellular_component intracellular membrane-bounded organelle;GO:00444…	KRAB; KRAB domain-containing zinc finger protein; K0922
23771	TATDN2	TATDN2	3	+	10278663	10278760	10278278	10278462	10278884	10279034	23771	11,21	109121	24,46	79,84	245	149	1.57404e-05	0.00165546	0.058,0.095	0.156,0.25	-0.127	ENSG00000157014	84;GO:0001932,biological_process regulation of protein phosphorylation;GO:0001934,biological_process positive regulation of protein phosphorylation;GO:0005575,cellular_component cellular_component;GO:0005622,cellular_component intracellular;GO:0005623,cellular_component cell;GO:0005634,cellular_component nucleus;GO:0005654,cellular_component nucleoplasm;GO:0006950,biological_process response to s…	NA
23772	AC018512.1	AC018512.1	15	-	43776038	43776151	43775721	43775923	43776508	43776544	23772	10,3	1,3	17,15	0,0	261	149	0.00165337	0.0426211	0.851,0.363	1.0,1.0	-0.393	ENSG00000262560	2;GO:0005575,cellular_component cellular_component;GO:0016020,cellular_component membrane	NA
23826	SAT1	SAT1	X	+	23784293	23784403	23783799	23783883	23785327	23785429	23826	265228	186183	478394	117144	258	149	5.07612e-09	2.61095e-06	0.451,0.418	0.702,0.612	-0.223	ENSG00000130066	76;GO:0001525,biological_process angiogenesis;GO:0001568,biological_process blood vessel development;GO:0001944,biological_process vasculature development;GO:0003674,molecular_function molecular_function;GO:0003824,molecular_function catalytic activity;GO:0004145,molecular_function diamine N-acetyltransferase activity;GO:0005488,molecular_function binding;GO:0005575,cellular_component cellular_co…	speG, SAT; diamine N-acetyltransferase [EC:2.3.1.57]; K0065
23837	COX10	COX10	17	+	14102117	14102242	14076734	14077056	14159876	14159947	23837	74106	0,0	73,69	6,7	273	149	2.07263e-06	0.000385474	1.0,1.0	0.869,0.843	0.144	ENSG00000006695	92;GO:0000266,biological_process mitochondrial fission;GO:0003674,molecular_function molecular_function;GO:0003824,molecular_function catalytic activity;GO:0004311,molecular_function farnesyltranstransferase activity;GO:0004659,molecular_function prenyltransferase activity;GO:0005575,cellular_component cellular_component;GO:0005622,cellular_component intracellular;GO:0005623,cellular_component ce…	COX10, ctaB, cyoE; heme o synthase [EC:2.5.1.141]; K0225
23861	BCS1L	BCS1L	2	+	218660306	218660482	218659716	218659743	218660938	218661307	23861	2,11	51,61	0,2	56,49	298	149	0.0020897	0.0496055	0.019,0.083	0.0,0.02	0.041	ENSG00000074582	59;GO:0005575,cellular_component cellular_component;GO:0005622,cellular_component intracellular;GO:0005623,cellular_component cell;GO:0005737,cellular_component cytoplasm;GO:0005739,cellular_component mitochondrion;GO:0005740,cellular_component mitochondrial envelope;GO:0005743,cellular_component mitochondrial inner membrane;GO:0005746,cellular_component mitochondrial respirasome;GO:0005750,cellu…	NA
23891	ZBTB8OS	ZBTB8OS	1	-	32633950	32634110	32627507	32627544	32634767	32634792	23891	21,12	0,6	8,23	0,0	298	149	0.00124866	0.0351922	1.0,0.5	1.0,1.0	-0.25	ENSG00000176261	28;GO:0000003,biological_process reproduction;GO:0002119,biological_process nematode larval development;GO:0002164,biological_process larval development;GO:0003006,biological_process developmental process involved in reproduction;GO:0007275,biological_process multicellular organism development;GO:0007399,biological_process nervous system development;GO:0007548,biological_process sex differentiati…	NA
23936	GTF2H1	GTF2H1	11	+	18325946	18326019	18322568	18322740	18333059	18333228	23936	0,1	35,35	3,6	35,28	221	149	0.00145215	0.0390684	0.0,0.019	0.055,0.126	-0.081	ENSG00000110768	234;GO:0000003,biological_process reproduction;GO:0000079,biological_process regulation of cyclin-dependent protein serine/threonine kinase activity;GO:0000109,cellular_component nucleotide-excision repair complex;GO:0000112,cellular_component nucleotide-excision repair factor 3 complex;GO:0000428,cellular_component DNA-directed RNA polymerase complex;GO:0000439,cellular_component transcription f…	TFIIH1, GTF2H1, TFB1; transcription initiation factor TFIIH subunit 1; K0314
24032	IQSEC2	IQSEC2	X	-	53279563	53279659	53255799	53256061	53291894	53291916	24032	6,9	6,1	8,4	0,0	244	149	3.5951e-05	0.00294503	0.379,0.846	1.0,1.0	-0.387	ENSG00000124313	90;GO:0000768,biological_process syncytium formation by plasma membrane fusion;GO:0002118,biological_process aggressive behavior;GO:0002121,biological_process inter-male aggressive behavior;GO:0002165,biological_process instar larval or pupal development;GO:0003674,molecular_function molecular_function;GO:0005083,molecular_function GTPase regulator activity;GO:0005085,molecular_function guanyl-nu…	IQSEC; IQ motif and SEC7 domain-containing protein; K1249
24054	CLSTN1	CLSTN1	1	-	9737497	9737554	9735884	9736042	9741093	9741256	24054	120144	144176	64,70	277193	205	149	6.41011e-11	1.31884e-07	0.377,0.373	0.144,0.209	0.199	ENSG00000171603	70;GO:0000139,cellular_component Golgi membrane;GO:0003008,biological_process system process;GO:0003674,molecular_function molecular_function;GO:0005488,molecular_function binding;GO:0005509,molecular_function calcium ion binding;GO:0005575,cellular_component cellular_component;GO:0005576,cellular_component extracellular region;GO:0005622,cellular_component intracellular;GO:0005623,cellular_compo…	NA
24104	AC136604.3	AC136604.3	5	+	179662974	179663103	179658235	179658481	179664322	179664432	24104	9,3	0,1	1,2	3,1	277	149	0.000193451	0.00982169	1.0,0.617	0.152,0.518	0.473	ENSG00000250999	NA	NA
24138	CDK4	CDK4	12	-	57750441	57750563	57749453	57749504	57750922	57751090	24138	2,1	0,0	0,0	7,10	270	149	7.88359e-10	6.488e-07	1.0,1.0	0.0,0.0	1	ENSG00000135446	167;GO:0000080,biological_process mitotic G1 phase;GO:0000082,biological_process G1/S transition of mitotic cell cycle;GO:0000084,biological_process mitotic S phase;GO:0000278,biological_process mitotic cell cycle;GO:0000307,cellular_component cyclin-dependent protein kinase holoenzyme complex;GO:0000785,cellular_component chromatin;GO:0003674,molecular_function molecular_function;GO:0003824,mole…	CDK4; cyclin-dependent kinase 4 [EC:2.7.11.22]; K0208
24148	CDK4	CDK4	12	-	57751499	57751659	57751206	57751342	57752174	57752276	24148	13281621	27,46	927983	8,12	298	149	0.000512365	0.0190798	0.961,0.946	0.983,0.976	-0.026	ENSG00000135446	167;GO:0000080,biological_process mitotic G1 phase;GO:0000082,biological_process G1/S transition of mitotic cell cycle;GO:0000084,biological_process mitotic S phase;GO:0000278,biological_process mitotic cell cycle;GO:0000307,cellular_component cyclin-dependent protein kinase holoenzyme complex;GO:0000785,cellular_component chromatin;GO:0003674,molecular_function molecular_function;GO:0003824,mole…	CDK4; cyclin-dependent kinase 4 [EC:2.7.11.22]; K0208
24150	CDK4	CDK4	12	-	57751499	57751696	57751206	57751342	57752174	57752349	24150	13301607	27,46	938981	8,12	298	149	0.00044983	0.0175195	0.961,0.946	0.983,0.976	-0.026	ENSG00000135446	167;GO:0000080,biological_process mitotic G1 phase;GO:0000082,biological_process G1/S transition of mitotic cell cycle;GO:0000084,biological_process mitotic S phase;GO:0000278,biological_process mitotic cell cycle;GO:0000307,cellular_component cyclin-dependent protein kinase holoenzyme complex;GO:0000785,cellular_component chromatin;GO:0003674,molecular_function molecular_function;GO:0003824,mole…	CDK4; cyclin-dependent kinase 4 [EC:2.7.11.22]; K0208
24152	CDK4	CDK4	12	-	57751499	57751736	57751206	57751342	57752174	57752295	24152	29913340	27,46	19972132	8,12	298	149	0.000559624	0.020222	0.982,0.973	0.992,0.989	-0.013	ENSG00000135446	167;GO:0000080,biological_process mitotic G1 phase;GO:0000082,biological_process G1/S transition of mitotic cell cycle;GO:0000084,biological_process mitotic S phase;GO:0000278,biological_process mitotic cell cycle;GO:0000307,cellular_component cyclin-dependent protein kinase holoenzyme complex;GO:0000785,cellular_component chromatin;GO:0003674,molecular_function molecular_function;GO:0003824,mole…	CDK4; cyclin-dependent kinase 4 [EC:2.7.11.22]; K0208
24153	CDK4	CDK4	12	-	57751499	57751752	57751206	57751342	57752174	57752322	24153	13201594	27,46	924972	8,12	298	149	0.000478854	0.0182236	0.961,0.945	0.983,0.976	-0.027	ENSG00000135446	167;GO:0000080,biological_process mitotic G1 phase;GO:0000082,biological_process G1/S transition of mitotic cell cycle;GO:0000084,biological_process mitotic S phase;GO:0000278,biological_process mitotic cell cycle;GO:0000307,cellular_component cyclin-dependent protein kinase holoenzyme complex;GO:0000785,cellular_component chromatin;GO:0003674,molecular_function molecular_function;GO:0003824,mole…	CDK4; cyclin-dependent kinase 4 [EC:2.7.11.22]; K0208
24167	BSCL2	BSCL2	11	-	62692375	62692473	62691074	62691141	62694567	62694711	24167	33,30	0,0	19,17	3,2	246	149	0.00102134	0.0306869	1.0,1.0	0.793,0.837	0.185	ENSG00000168000	85;GO:0005575,cellular_component cellular_component;GO:0005622,cellular_component intracellular;GO:0005623,cellular_component cell;GO:0005737,cellular_component cytoplasm;GO:0005783,cellular_component endoplasmic reticulum;GO:0005789,cellular_component endoplasmic reticulum membrane;GO:0006629,biological_process lipid metabolic process;GO:0006638,biological_process neutral lipid metabolic process…	NA
24296	PTBP1	PTBP1	19	+	805491	805569	805012	805187	806407	806556	24296	7571142	257389	9541038	136170	226	149	1.99777e-10	2.43572e-07	0.66,0.659	0.822,0.801	-0.152	ENSG00000011304	95;GO:0000375,biological_process RNA splicing, via transesterification reactions;GO:0000377,biological_process RNA splicing, via transesterification reactions with bulged adenosine as nucleophile;GO:0000381,biological_process regulation of alternative mRNA splicing, via spliceosome;GO:0000398,biological_process mRNA splicing, via spliceosome;GO:0003674,molecular_function molecular_function;GO:000…	NA
24297	PTBP1	PTBP1	19	+	805512	805569	805012	805187	806407	806556	24297	202265	257389	245253	136170	205	149	4.09394e-09	2.17368e-06	0.364,0.331	0.567,0.52	-0.196	ENSG00000011304	95;GO:0000375,biological_process RNA splicing, via transesterification reactions;GO:0000377,biological_process RNA splicing, via transesterification reactions with bulged adenosine as nucleophile;GO:0000381,biological_process regulation of alternative mRNA splicing, via spliceosome;GO:0000398,biological_process mRNA splicing, via spliceosome;GO:0003674,molecular_function molecular_function;GO:000…	NA
24299	PTBP1	PTBP1	19	+	807868	807902	806407	806556	808359	808452	24299	10411433	31,23	10391267	10,9	182	149	0.000226114	0.0109462	0.965,0.981	0.988,0.991	-0.017	ENSG00000011304	95;GO:0000375,biological_process RNA splicing, via transesterification reactions;GO:0000377,biological_process RNA splicing, via transesterification reactions with bulged adenosine as nucleophile;GO:0000381,biological_process regulation of alternative mRNA splicing, via spliceosome;GO:0000398,biological_process mRNA splicing, via spliceosome;GO:0003674,molecular_function molecular_function;GO:000…	NA
24335	SCD	SCD	10	+	100356531	100356764	100354426	100354632	100360733	100364834	24335	23463335	19,38	27412554	11,10	298	149	0.00119451	0.0342552	0.984,0.978	0.992,0.992	-0.011	ENSG00000099194	129;GO:0001508,biological_process action potential;GO:0003008,biological_process system process;GO:0003674,molecular_function molecular_function;GO:0003824,molecular_function catalytic activity;GO:0004768,molecular_function stearoyl-CoA 9-desaturase activity;GO:0005575,cellular_component cellular_component;GO:0005622,cellular_component intracellular;GO:0005623,cellular_component cell;GO:0005737,c…	SCD, desC; stearoyl-CoA desaturase (Delta-9 desaturase) [EC:1.14.19.1]; K0050
24363	TMEM218	TMEM218	11	-	125102131	125102302	125101200	125101303	125102733	125102809	24363	83,78	7,1	44,65	0,0	298	149	0.00109688	0.0321534	0.856,0.975	1.0,1.0	-0.085	ENSG00000150433	2;GO:0005575,cellular_component cellular_component;GO:0016020,cellular_component membrane	NA
24365	TMEM218	TMEM218	11	-	125102131	125102351	125101200	125101303	125102733	125102809	24365	91,82	7,1	44,72	0,0	298	149	0.00129595	0.0360627	0.867,0.976	1.0,1.0	-0.079	ENSG00000150433	2;GO:0005575,cellular_component cellular_component;GO:0016020,cellular_component membrane	NA
24368	TMEM218	TMEM218	11	-	125110643	125110746	125102131	125102809	125111538	125111579	24368	1,0	17,44	7,3	30,23	251	149	0.00049015	0.0184604	0.034,0.0	0.122,0.072	-0.08	ENSG00000150433	2;GO:0005575,cellular_component cellular_component;GO:0016020,cellular_component membrane	NA
24370	TMEM218	TMEM218	11	-	125110643	125110746	125102131	125102809	125111586	125111613	24370	1,0	3,8	7,4	4,1	251	149	9.3456e-06	0.00116093	0.165,0.0	0.51,0.704	-0.524	ENSG00000150433	2;GO:0005575,cellular_component cellular_component;GO:0016020,cellular_component membrane	NA
24439	SNRPN	SNRPN	15	+	24967028	24967152	24962113	24962209	24967931	24968082	24439	74116	7861124	204185	10921075	272	149	1.2947e-05	0.00143502	0.049,0.054	0.093,0.086	-0.038	ENSG00000128739	163;GO:0000003,biological_process reproduction;GO:0000226,biological_process microtubule cytoskeleton organization;GO:0000245,biological_process spliceosomal complex assembly;GO:0000278,biological_process mitotic cell cycle;GO:0000375,biological_process RNA splicing, via transesterification reactions;GO:0000377,biological_process RNA splicing, via transesterification reactions with bulged adenosi…	SNRPB, SMB; small nuclear ribonucleoprotein B and B'; K1108
24440	SNRPN	SNRPN	15	+	24967028	24967240	24962113	24962209	24967931	24968082	24440	51,79	7861124	127114	10921075	298	149	0.00097291	0.0297682	0.031,0.034	0.055,0.05	-0.02	ENSG00000128739	163;GO:0000003,biological_process reproduction;GO:0000226,biological_process microtubule cytoskeleton organization;GO:0000245,biological_process spliceosomal complex assembly;GO:0000278,biological_process mitotic cell cycle;GO:0000375,biological_process RNA splicing, via transesterification reactions;GO:0000377,biological_process RNA splicing, via transesterification reactions with bulged adenosi…	SNRPB, SMB; small nuclear ribonucleoprotein B and B'; K1108
24521	ZMIZ2	ZMIZ2	7	+	44750971	44751091	44749814	44749980	44756187	44756299	24521	2,0	1,1	2,2	0,1	268	149	0.000875736	0.0278285	0.527,0.0	1.0,0.527	-0.5	ENSG00000122515	67;GO:0000228,cellular_component nuclear chromosome;GO:0000988,molecular_function obsolete transcription factor activity, protein binding;GO:0000989,molecular_function obsolete transcription factor activity, transcription factor binding;GO:0003674,molecular_function molecular_function;GO:0003712,molecular_function transcription coregulator activity;GO:0003713,molecular_function transcription coac…	NA
24535	TRIM39	TRIM39	6	+	30327651	30327696	30326834	30326995	30328908	30329041	24535	2,1	0,1	1,0	2,4	193	149	8.691e-05	0.00552907	1.0,0.436	0.279,0.0	0.579	ENSG00000204599	13;GO:0005575,cellular_component cellular_component;GO:0005622,cellular_component intracellular;GO:0005623,cellular_component cell;GO:0005737,cellular_component cytoplasm;GO:0005739,cellular_component mitochondrion;GO:0005829,cellular_component cytosol;GO:0043226,cellular_component organelle;GO:0043227,cellular_component membrane-bounded organelle;GO:0043229,cellular_component intracellular organ…	NA
24575	NPRL3	NPRL3	16	-	119125	119255	112621	112775	138149	138345	24575	48,67	8,17	31,43	0,4	278	149	0.00185835	0.0460656	0.763,0.679	1.0,0.852	-0.205	ENSG00000103148	NA	NA
24582	NPRL3	NPRL3	16	-	130521	130591	112621	112775	138149	138334	24582	49,72	8,17	42,55	0,4	218	149	0.000193931	0.00982169	0.807,0.743	1.0,0.904	-0.177	ENSG00000103148	NA	NA
24697	PTPRA	PTPRA	20	+	2947981	2948024	2923206	2923285	2964271	2964350	24697	24,26	0,1	22,14	7,10	191	149	3.35852e-07	8.91605e-05	1.0,0.953	0.71,0.522	0.36	ENSG00000132670	150;GO:0000902,biological_process cell morphogenesis;GO:0000904,biological_process cell morphogenesis involved in differentiation;GO:0003674,molecular_function molecular_function;GO:0003824,molecular_function catalytic activity;GO:0004721,molecular_function phosphoprotein phosphatase activity;GO:0004725,molecular_function protein tyrosine phosphatase activity;GO:0004871,molecular_function obsolet…	NA
24772	MTMR2	MTMR2	11	-	95887611	95887684	95865439	95865676	95888155	95888261	24772	5,5	8,16	0,0	11,3	221	149	6.57633e-05	0.00459102	0.296,0.174	0.0,0.0	0.235	ENSG00000087053	208;GO:0001508,biological_process action potential;GO:0002090,biological_process regulation of receptor internalization;GO:0002091,biological_process negative regulation of receptor internalization;GO:0003008,biological_process system process;GO:0003674,molecular_function molecular_function;GO:0003824,molecular_function catalytic activity;GO:0004721,molecular_function phosphoprotein phosphatase a…	MTMR1_2; myotubularin-related protein 1/2 [EC:3.1.3.64 3.1.3.95]; K1808
24782	PLAUR	PLAUR	19	-	43652224	43652371	43648579	43649143	43655438	43655573	24782	297353	5,10	401315	0,2	295	149	0.000711671	0.0242772	0.968,0.947	1.0,0.988	-0.036	ENSG00000011422	184;GO:0000003,biological_process reproduction;GO:0001655,biological_process urogenital system development;GO:0003006,biological_process developmental process involved in reproduction;GO:0003674,molecular_function molecular_function;GO:0004871,molecular_function obsolete signal transducer activity;GO:0004872,molecular_function signaling receptor activity;GO:0005575,cellular_component cellular_com…	PLAUR, CD87; plasminogen activator, urokinase receptor; K0398
24823	TMEM127	TMEM127	2	-	96265137	96265512	96254832	96254997	96265868	96265994	24823	76154	0,0	65,83	7,0	298	149	0.00209984	0.0496804	1.0,1.0	0.823,1.0	0.089	ENSG00000135956	27;GO:0005575,cellular_component cellular_component;GO:0005622,cellular_component intracellular;GO:0005623,cellular_component cell;GO:0005737,cellular_component cytoplasm;GO:0005886,cellular_component plasma membrane;GO:0008150,biological_process biological_process;GO:0008285,biological_process negative regulation of cell proliferation;GO:0009966,biological_process regulation of signal transducti…	NA
24826	PCMTD2	PCMTD2	20	+	64258766	64258882	64256585	64257051	64259941	64260272	24826	4,2	2,8	0,0	6,5	264	149	0.000221676	0.0107631	0.53,0.124	0.0,0.0	0.327	ENSG00000203880	6;GO:0005575,cellular_component cellular_component;GO:0005622,cellular_component intracellular;GO:0005623,cellular_component cell;GO:0005737,cellular_component cytoplasm;GO:0044424,cellular_component intracellular part;GO:0044464,cellular_component cell part	NA
24831	NFE2L1	NFE2L1	17	+	48054929	48055150	48054586	48054638	48056385	48056444	24831	2,2	0,0	4,10	5,3	298	149	6.59006e-07	0.000156071	1.0,1.0	0.286,0.625	0.544	ENSG00000082641	232;GO:0000003,biological_process reproduction;GO:0000226,biological_process microtubule cytoskeleton organization;GO:0000578,biological_process embryonic axis specification;GO:0000988,molecular_function obsolete transcription factor activity, protein binding;GO:0000989,molecular_function obsolete transcription factor activity, transcription factor binding;GO:0001071,molecular_function DNA-bindin…	NA
24974	MPV17	MPV17	2	-	27311898	27311951	27309491	27309981	27312493	27312589	24974	63,77	0,0	86,61	9,2	201	149	0.000108428	0.00648977	1.0,1.0	0.876,0.958	0.083	ENSG00000115204	76;GO:0000002,biological_process mitochondrial genome maintenance;GO:0000302,biological_process response to reactive oxygen species;GO:0001655,biological_process urogenital system development;GO:0001822,biological_process kidney development;GO:0005575,cellular_component cellular_component;GO:0005622,cellular_component intracellular;GO:0005623,cellular_component cell;GO:0005737,cellular_component …	MPV17; protein Mpv17; K1334
24976	MPV17	MPV17	2	-	27312213	27312246	27309491	27309981	27312493	27312589	24976	97119	0,0	80,79	9,2	181	149	0.000107127	0.00644699	1.0,1.0	0.88,0.97	0.075	ENSG00000115204	76;GO:0000002,biological_process mitochondrial genome maintenance;GO:0000302,biological_process response to reactive oxygen species;GO:0001655,biological_process urogenital system development;GO:0001822,biological_process kidney development;GO:0005575,cellular_component cellular_component;GO:0005622,cellular_component intracellular;GO:0005623,cellular_component cell;GO:0005737,cellular_component …	MPV17; protein Mpv17; K1334
24987	MPV17	MPV17	2	-	27316158	27316186	27312993	27313074	27317077	27317173	24987	5,2	0,1	8,2	4,4	176	149	0.00128926	0.035967	1.0,0.629	0.629,0.297	0.352	ENSG00000115204	76;GO:0000002,biological_process mitochondrial genome maintenance;GO:0000302,biological_process response to reactive oxygen species;GO:0001655,biological_process urogenital system development;GO:0001822,biological_process kidney development;GO:0005575,cellular_component cellular_component;GO:0005622,cellular_component intracellular;GO:0005623,cellular_component cell;GO:0005737,cellular_component …	MPV17; protein Mpv17; K1334
24989	MPV17	MPV17	2	-	27317077	27317234	27312993	27313074	27322447	27322522	24989	6,6	15,14	24,13	10,7	298	149	8.47962e-05	0.00545197	0.167,0.176	0.545,0.481	-0.342	ENSG00000115204	76;GO:0000002,biological_process mitochondrial genome maintenance;GO:0000302,biological_process response to reactive oxygen species;GO:0001655,biological_process urogenital system development;GO:0001822,biological_process kidney development;GO:0005575,cellular_component cellular_component;GO:0005622,cellular_component intracellular;GO:0005623,cellular_component cell;GO:0005737,cellular_component …	MPV17; protein Mpv17; K1334
24990	MPV17	MPV17	2	-	27317077	27317234	27312993	27313109	27322447	27322522	24990	10,5	224244	23,14	200182	298	149	0.000304672	0.0134986	0.022,0.01	0.054,0.037	-0.029	ENSG00000115204	76;GO:0000002,biological_process mitochondrial genome maintenance;GO:0000302,biological_process response to reactive oxygen species;GO:0001655,biological_process urogenital system development;GO:0001822,biological_process kidney development;GO:0005575,cellular_component cellular_component;GO:0005622,cellular_component intracellular;GO:0005623,cellular_component cell;GO:0005737,cellular_component …	MPV17; protein Mpv17; K1334
25005	SUOX	SUOX	12	+	56003617	56003656	56002542	56002720	56004153	56004673	25005	36,33	2,5	26,21	0,0	187	149	0.00126193	0.0354713	0.935,0.84	1.0,1.0	-0.113	ENSG00000139531	76;GO:0000096,biological_process sulfur amino acid metabolic process;GO:0000098,biological_process sulfur amino acid catabolic process;GO:0003674,molecular_function molecular_function;GO:0003824,molecular_function catalytic activity;GO:0005488,molecular_function binding;GO:0005575,cellular_component cellular_component;GO:0005622,cellular_component intracellular;GO:0005623,cellular_component cell;…	SUOX; sulfite oxidase [EC:1.8.3.1]; K0038
25015	EXO5	EXO5	1	+	40509732	40509790	40508797	40508908	40514514	40514846	25015	1,2	0,0	3,7	1,5	206	149	1.15493e-05	0.00132011	1.0,1.0	0.685,0.503	0.406	ENSG00000164002	64;GO:0003674,molecular_function molecular_function;GO:0003824,molecular_function catalytic activity;GO:0004518,molecular_function nuclease activity;GO:0004527,molecular_function exonuclease activity;GO:0004529,molecular_function exodeoxyribonuclease activity;GO:0004536,molecular_function deoxyribonuclease activity;GO:0005488,molecular_function binding;GO:0005515,molecular_function protein bindin…	NA
25023	MEN1	MEN1	11	-	64807995	64808099	64807551	64807680	64809664	64810132	25023	0,1	1,1	26,35	0,0	252	149	0.000458542	0.017696	0.0,0.372	1.0,1.0	-0.814	ENSG00000133895	367;GO:0000003,biological_process reproduction;GO:0000079,biological_process regulation of cyclin-dependent protein serine/threonine kinase activity;GO:0000122,biological_process negative regulation of transcription by RNA polymerase II;GO:0000165,biological_process MAPK cascade;GO:0000217,molecular_function DNA secondary structure binding;GO:0000400,molecular_function four-way junction DNA bindi…	MEN1, MNN1; menin; K1497
25137	C6orf48	C6orf48	6	+	31836294	31836517	31835410	31835451	31837235	31837435	25137	162162	509532	357339	501489	298	149	1.7499e-10	2.28565e-07	0.137,0.132	0.263,0.257	-0.126	ENSG00000204387	NA	NA
25138	C6orf48	C6orf48	6	+	31836298	31836517	31835410	31835451	31837235	31837435	25138	162174	509532	368345	501489	298	149	2.73233e-10	2.75045e-07	0.137,0.141	0.269,0.261	-0.126	ENSG00000204387	NA	NA
25139	C6orf48	C6orf48	6	+	31836423	31836517	31835410	31835451	31837235	31837435	25139	398482	509532	918848	501489	242	149	1.38649e-10	2.07463e-07	0.325,0.358	0.53,0.516	-0.181	ENSG00000204387	NA	NA
25172	SFXN2	SFXN2	10	+	102717702	102717780	102716613	102716711	102726611	102726657	25172	0,2	3,8	5,6	1,3	226	149	8.41483e-05	0.00542089	0.0,0.142	0.767,0.569	-0.597	ENSG00000156398	23;GO:0005575,cellular_component cellular_component;GO:0005622,cellular_component intracellular;GO:0005623,cellular_component cell;GO:0005737,cellular_component cytoplasm;GO:0005739,cellular_component mitochondrion;GO:0005740,cellular_component mitochondrial envelope;GO:0005743,cellular_component mitochondrial inner membrane;GO:0016020,cellular_component membrane;GO:0019866,cellular_component org…	NA
25199	NRDE2	NRDE2	14	-	90317703	90317820	90316586	90316811	90318004	90318113	25199	0,0	10,10	4,2	11,9	265	149	0.00177046	0.044558	0.0,0.0	0.17,0.111	-0.141	ENSG00000119720	NA	NA
25208	OSTF1	OSTF1	9	+	75117503	75117550	75088542	75088726	75127568	75127619	25208	81106	11,9	42,60	1,1	195	149	0.000360479	0.0149873	0.849,0.9	0.97,0.979	-0.1	ENSG00000134996	27;GO:0001503,biological_process ossification;GO:0003674,molecular_function molecular_function;GO:0005488,molecular_function binding;GO:0005515,molecular_function protein binding;GO:0005575,cellular_component cellular_component;GO:0005622,cellular_component intracellular;GO:0005623,cellular_component cell;GO:0005737,cellular_component cytoplasm;GO:0007154,biological_process cell communication;GO:…	NA
25260	ZBTB17	ZBTB17	1	-	15973038	15973125	15948290	15948497	15975982	15976079	25260	51,83	0,0	72,81	2,6	235	149	0.00187874	0.0463765	1.0,1.0	0.958,0.895	0.074	ENSG00000116809	125;GO:0001071,molecular_function DNA-binding transcription factor activity;GO:0001702,biological_process gastrulation with mouth forming second;GO:0001932,biological_process regulation of protein phosphorylation;GO:0001934,biological_process positive regulation of protein phosphorylation;GO:0003674,molecular_function molecular_function;GO:0003676,molecular_function nucleic acid binding;GO:000367…	ZBTB17, MIZ1; zinc finger and BTB domain-containing protein 17; K1050
25261	ARHGEF12	ARHGEF12	11	+	120409393	120409450	120407737	120407823	120420752	120420851	25261	4,0	6,13	4,5	0,0	205	149	1.03608e-09	7.57929e-07	0.326,0.0	1.0,1.0	-0.837	ENSG00000196914	86;GO:0000902,biological_process cell morphogenesis;GO:0000904,biological_process cell morphogenesis involved in differentiation;GO:0001664,molecular_function G protein-coupled receptor binding;GO:0003674,molecular_function molecular_function;GO:0005102,molecular_function signaling receptor binding;GO:0005488,molecular_function binding;GO:0005515,molecular_function protein binding;GO:0005575,cell…	ARHGEF12, LARG; Rho guanine nucleotide exchange factor 12; K0753
25324	TATDN1	TATDN1	8	-	124503839	124503951	124495471	124495542	124504274	124504347	25324	1,2	2,6	6,3	1,0	260	149	6.37776e-06	0.00087845	0.223,0.16	0.775,1.0	-0.696	ENSG00000147687	10;GO:0005575,cellular_component cellular_component;GO:0005622,cellular_component intracellular;GO:0005623,cellular_component cell;GO:0005634,cellular_component nucleus;GO:0043226,cellular_component organelle;GO:0043227,cellular_component membrane-bounded organelle;GO:0043229,cellular_component intracellular organelle;GO:0043231,cellular_component intracellular membrane-bounded organelle;GO:00444…	NA
25448	RFC5	RFC5	12	+	118017689	118017815	118016700	118016892	118019071	118019136	25448	3,16	172302	13,18	118129	274	149	0.000244248	0.0116049	0.009,0.028	0.057,0.071	-0.045	ENSG00000111445	101;GO:0000075,biological_process cell cycle checkpoint;GO:0000084,biological_process mitotic S phase;GO:0000278,biological_process mitotic cell cycle;GO:0000722,biological_process telomere maintenance via recombination;GO:0000723,biological_process telomere maintenance;GO:0003674,molecular_function molecular_function;GO:0005488,molecular_function binding;GO:0005515,molecular_function protein bin…	RFC3_5; replication factor C subunit 3/5; K1075
25450	RFC5	RFC5	12	+	118017689	118018053	118016721	118016892	118019071	118019136	25450	8,17	172302	21,18	118129	298	149	0.000102368	0.00626369	0.023,0.027	0.082,0.065	-0.049	ENSG00000111445	101;GO:0000075,biological_process cell cycle checkpoint;GO:0000084,biological_process mitotic S phase;GO:0000278,biological_process mitotic cell cycle;GO:0000722,biological_process telomere maintenance via recombination;GO:0000723,biological_process telomere maintenance;GO:0003674,molecular_function molecular_function;GO:0005488,molecular_function binding;GO:0005515,molecular_function protein bin…	RFC3_5; replication factor C subunit 3/5; K1075
25591	UCHL5	UCHL5	1	-	193020306	193020381	193018404	193018820	193021096	193021195	25591	18,21	6,5	25,20	2,0	223	149	0.000690208	0.023643	0.667,0.737	0.893,1.0	-0.245	ENSG00000116750	153;GO:0000228,cellular_component nuclear chromosome;GO:0000785,cellular_component chromatin;GO:0000790,cellular_component nuclear chromatin;GO:0003674,molecular_function molecular_function;GO:0003824,molecular_function catalytic activity;GO:0004221,molecular_function obsolete ubiquitin thiolesterase activity;GO:0004843,molecular_function thiol-dependent ubiquitin-specific protease activity;GO:00…	NA
25615	LTBP4	LTBP4	19	+	40609745	40609871	40609529	40609661	40610531	40610657	25615	48,94	0,13	45,83	0,0	274	149	5.45499e-05	0.00400832	1.0,0.797	1.0,1.0	-0.101	ENSG00000090006	111;GO:0001558,biological_process regulation of cell growth;GO:0002790,biological_process peptide secretion;GO:0003001,biological_process obsolete generation of a signal involved in cell-cell signaling;GO:0003674,molecular_function molecular_function;GO:0003824,molecular_function catalytic activity;GO:0004672,molecular_function protein kinase activity;GO:0004674,molecular_function protein serine/…	NA
25625	LTBP4	LTBP4	19	+	40622949	40623021	40622400	40622667	40623603	40623732	25625	121215	25,61	188144	25,17	220	149	0.00158418	0.0413557	0.766,0.705	0.836,0.852	-0.108	ENSG00000090006	111;GO:0001558,biological_process regulation of cell growth;GO:0002790,biological_process peptide secretion;GO:0003001,biological_process obsolete generation of a signal involved in cell-cell signaling;GO:0003674,molecular_function molecular_function;GO:0003824,molecular_function catalytic activity;GO:0004672,molecular_function protein kinase activity;GO:0004674,molecular_function protein serine/…	NA
25788	ERI2	ERI2	16	-	20805714	20805945	20803602	20803670	20806407	20806446	25788	1,1	2,4	2,2	0,0	298	149	4.87017e-09	2.54478e-06	0.2,0.111	1.0,1.0	-0.845	ENSG00000196678	NA	NA
25809	NUBP2	NUBP2	16	+	1786737	1786955	1786536	1786655	1787676	1787740	25809	481458	207252	315355	79111	298	149	9.70279e-05	0.00599261	0.537,0.476	0.666,0.615	-0.134	ENSG00000095906	17;GO:0000166,molecular_function nucleotide binding;GO:0003674,molecular_function molecular_function;GO:0005488,molecular_function binding;GO:0005575,cellular_component cellular_component;GO:0005622,cellular_component intracellular;GO:0005623,cellular_component cell;GO:0005634,cellular_component nucleus;GO:0036094,molecular_function small molecule binding;GO:0043226,cellular_component organelle;G…	NA
25810	NUBP2	NUBP2	16	+	1786756	1786955	1786536	1786655	1787676	1787777	25810	8821105	207252	612798	79111	298	149	6.04641e-05	0.00429896	0.681,0.687	0.795,0.782	-0.104	ENSG00000095906	17;GO:0000166,molecular_function nucleotide binding;GO:0003674,molecular_function molecular_function;GO:0005488,molecular_function binding;GO:0005575,cellular_component cellular_component;GO:0005622,cellular_component intracellular;GO:0005623,cellular_component cell;GO:0005634,cellular_component nucleus;GO:0036094,molecular_function small molecule binding;GO:0043226,cellular_component organelle;G…	NA
25858	NSD2	NSD2	4	+	1954536	1954685	1953323	1953524	1955160	1955340	25858	2,10	40,43	2,0	39,53	297	149	0.0013368	0.036918	0.024,0.104	0.025,0.0	0.052	ENSG00000109685	140;GO:0000122,biological_process negative regulation of transcription by RNA polymerase II;GO:0001501,biological_process skeletal system development;GO:0003007,biological_process heart morphogenesis;GO:0003149,biological_process membranous septum morphogenesis;GO:0003205,biological_process cardiac chamber development;GO:0003206,biological_process cardiac chamber morphogenesis;GO:0003209,biologic…	WHSC1, MMSET, NSD2; [histone H3]-lysine36 N-dimethyltransferase NSD2 [EC:2.1.1.357]; K1142
25881	ZNF692	ZNF692	1	-	248850681	248850781	248850005	248850516	248853936	248854051	25881	211216	8,12	301269	1,5	248	149	0.000324005	0.0140897	0.941,0.915	0.995,0.97	-0.054	ENSG00000171163	10;GO:0005575,cellular_component cellular_component;GO:0005622,cellular_component intracellular;GO:0005623,cellular_component cell;GO:0005634,cellular_component nucleus;GO:0043226,cellular_component organelle;GO:0043227,cellular_component membrane-bounded organelle;GO:0043229,cellular_component intracellular organelle;GO:0043231,cellular_component intracellular membrane-bounded organelle;GO:00444…	NA
25968	TRIM26	TRIM26	6	-	30201034	30201083	30198665	30199153	30204655	30204765	25968	19,15	0,7	21,22	0,0	197	149	0.000538327	0.0197121	1.0,0.618	1.0,1.0	-0.191	ENSG00000234127	15;GO:0003674,molecular_function molecular_function;GO:0003676,molecular_function nucleic acid binding;GO:0003677,molecular_function DNA binding;GO:0005488,molecular_function binding;GO:0005575,cellular_component cellular_component;GO:0005622,cellular_component intracellular;GO:0005623,cellular_component cell;GO:0005737,cellular_component cytoplasm;GO:0043167,molecular_function ion binding;GO:004…	NA
26059	WDR74	WDR74	11	-	62833617	62833674	62832911	62833131	62833791	62833937	26059	226213	15,4	216257	3,1	205	149	0.000282177	0.0128478	0.916,0.975	0.981,0.995	-0.042	ENSG00000133316	51;GO:0001701,biological_process in utero embryonic development;GO:0001824,biological_process blastocyst development;GO:0001825,biological_process blastocyst formation;GO:0005575,cellular_component cellular_component;GO:0005622,cellular_component intracellular;GO:0005623,cellular_component cell;GO:0005634,cellular_component nucleus;GO:0005730,cellular_component nucleolus;GO:0006139,biological_pro…	NA
26062	ZNF324B	ZNF324B	19	+	58453186	58453266	58451610	58451704	58453695	58453822	26062	1,4	4,1	0,0	3,4	228	149	0.000882423	0.0279619	0.14,0.723	0.0,0.0	0.431	ENSG00000249471	10;GO:0005575,cellular_component cellular_component;GO:0005622,cellular_component intracellular;GO:0005623,cellular_component cell;GO:0005634,cellular_component nucleus;GO:0043226,cellular_component organelle;GO:0043227,cellular_component membrane-bounded organelle;GO:0043229,cellular_component intracellular organelle;GO:0043231,cellular_component intracellular membrane-bounded organelle;GO:00444…	KRAB; KRAB domain-containing zinc finger protein; K0922
26075	RAF1	RAF1	3	-	12611949	12612062	12609232	12609335	12618514	12618747	26075	121205	8,7	103,99	0,1	261	149	0.00033381	0.0143643	0.896,0.944	1.0,0.983	-0.072	ENSG00000132155	273;GO:0000165,biological_process MAPK cascade;GO:0000186,biological_process activation of MAPKK activity;GO:0000902,biological_process cell morphogenesis;GO:0000904,biological_process cell morphogenesis involved in differentiation;GO:0001775,biological_process cell activation;GO:0001932,biological_process regulation of protein phosphorylation;GO:0001934,biological_process positive regulation of …	RAF1; RAF proto-oncogene serine/threonine-protein kinase [EC:2.7.11.1]; K0436
26137	SLC25A1	SLC25A1	22	-	19177726	19177865	19177119	19177204	19178132	19178240	26137	655825	45,37	558685	12,17	287	149	0.000113208	0.00670269	0.883,0.92	0.96,0.954	-0.055	ENSG00000100075	101;GO:0003674,molecular_function molecular_function;GO:0005215,molecular_function transporter activity;GO:0005342,molecular_function organic acid transmembrane transporter activity;GO:0005575,cellular_component cellular_component;GO:0005622,cellular_component intracellular;GO:0005623,cellular_component cell;GO:0005737,cellular_component cytoplasm;GO:0005739,cellular_component mitochondrion;GO:00…	NA
26138	SLC25A1	SLC25A1	22	-	19177726	19178041	19177119	19177204	19178132	19178240	26138	9231404	45,37	793985	12,17	298	149	0.000463015	0.0177646	0.911,0.95	0.971,0.967	-0.038	ENSG00000100075	101;GO:0003674,molecular_function molecular_function;GO:0005215,molecular_function transporter activity;GO:0005342,molecular_function organic acid transmembrane transporter activity;GO:0005575,cellular_component cellular_component;GO:0005622,cellular_component intracellular;GO:0005623,cellular_component cell;GO:0005737,cellular_component cytoplasm;GO:0005739,cellular_component mitochondrion;GO:00…	NA
26184	PTAR1	PTAR1	9	-	69723325	69723630	69709521	69718684	69732138	69732352	26184	4,8	0,0	14,8	9,0	298	149	0.000460641	0.0177355	1.0,1.0	0.437,1.0	0.281	ENSG00000188647	NA	NA
26185	SELENOI	SELENOI	2	+	26386353	26386536	26384958	26385139	26389004	26389067	26185	51,80	4,4	57,35	0,0	298	149	0.000871979	0.027784	0.864,0.909	1.0,1.0	-0.113	ENSG00000138018	47;GO:0005575,cellular_component cellular_component;GO:0005622,cellular_component intracellular;GO:0005623,cellular_component cell;GO:0005737,cellular_component cytoplasm;GO:0005783,cellular_component endoplasmic reticulum;GO:0005789,cellular_component endoplasmic reticulum membrane;GO:0006629,biological_process lipid metabolic process;GO:0006644,biological_process phospholipid metabolic process;…	EPT1; ethanolaminephosphotransferase [EC:2.7.8.1]; K0099
26218	THNSL2	THNSL2	2	+	88185327	88185479	88182947	88183073	88185897	88186626	26218	0,0	1,1	9,11	1,0	298	149	1.49823e-09	9.86407e-07	0.0,0.0	0.818,1.0	-0.909	ENSG00000144115	60;GO:0003674,molecular_function molecular_function;GO:0005488,molecular_function binding;GO:0005575,cellular_component cellular_component;GO:0005576,cellular_component extracellular region;GO:0006082,biological_process organic acid metabolic process;GO:0006520,biological_process cellular amino acid metabolic process;GO:0006629,biological_process lipid metabolic process;GO:0006631,biological_proc…	NA
26226	SLC9A5	SLC9A5	16	+	67262211	67262289	67259819	67259946	67264351	67264522	26226	2,7	0,0	9,0	3,4	226	149	1.3386e-06	0.000264317	1.0,1.0	0.664,0.0	0.668	ENSG00000135740	47;GO:0003674,molecular_function molecular_function;GO:0005215,molecular_function transporter activity;GO:0005451,molecular_function monovalent cation:proton antiporter activity;GO:0005575,cellular_component cellular_component;GO:0005623,cellular_component cell;GO:0005886,cellular_component plasma membrane;GO:0006810,biological_process transport;GO:0006811,biological_process ion transport;GO:0006…	NA
26300	MTFP1	MTFP1	22	+	30427121	30427403	30426716	30426844	30428461	30428643	26300	349404	51,86	252305	13,22	298	149	5.22453e-07	0.000129313	0.774,0.701	0.906,0.874	-0.152	ENSG00000242114	36;GO:0000266,biological_process mitochondrial fission;GO:0005575,cellular_component cellular_component;GO:0005622,cellular_component intracellular;GO:0005623,cellular_component cell;GO:0005737,cellular_component cytoplasm;GO:0005739,cellular_component mitochondrion;GO:0005740,cellular_component mitochondrial envelope;GO:0005743,cellular_component mitochondrial inner membrane;GO:0006996,biologica…	NA
26301	MTFP1	MTFP1	22	+	30427239	30427403	30426716	30426844	30428461	30428951	26301	420519	51,86	330371	13,22	298	149	1.91532e-07	5.62949e-05	0.805,0.751	0.927,0.894	-0.133	ENSG00000242114	36;GO:0000266,biological_process mitochondrial fission;GO:0005575,cellular_component cellular_component;GO:0005622,cellular_component intracellular;GO:0005623,cellular_component cell;GO:0005737,cellular_component cytoplasm;GO:0005739,cellular_component mitochondrion;GO:0005740,cellular_component mitochondrial envelope;GO:0005743,cellular_component mitochondrial inner membrane;GO:0006996,biologica…	NA
26466	PCOLCE	PCOLCE	7	+	100605504	100605812	100605152	100605215	100606415	100606630	26466	18,21	0,6	4,10	0,0	298	149	0.000755875	0.0251594	1.0,0.636	1.0,1.0	-0.182	ENSG00000106333	48;GO:0003674,molecular_function molecular_function;GO:0005488,molecular_function binding;GO:0005515,molecular_function protein binding;GO:0005518,molecular_function collagen binding;GO:0005539,molecular_function glycosaminoglycan binding;GO:0005575,cellular_component cellular_component;GO:0005576,cellular_component extracellular region;GO:0005615,cellular_component extracellular space;GO:0006508…	NA
26467	PCOLCE	PCOLCE	7	+	100605675	100605812	100605090	100605215	100606415	100606630	26467	18,24	0,6	4,13	0,0	285	149	0.000724151	0.0244998	1.0,0.677	1.0,1.0	-0.161	ENSG00000106333	48;GO:0003674,molecular_function molecular_function;GO:0005488,molecular_function binding;GO:0005515,molecular_function protein binding;GO:0005518,molecular_function collagen binding;GO:0005539,molecular_function glycosaminoglycan binding;GO:0005575,cellular_component cellular_component;GO:0005576,cellular_component extracellular region;GO:0005615,cellular_component extracellular space;GO:0006508…	NA
26548	NSUN5P1	NSUN5P1	7	+	75412788	75412932	75410361	75410460	75414884	75415023	26548	28,31	76189	21,24	35,41	292	149	0.000513231	0.0190905	0.158,0.077	0.234,0.23	-0.115	ENSG00000223705	NA	NA
26694	CHD3	CHD3	17	+	7907600	7907702	7907352	7907488	7907893	7908019	26694	41,49	57,87	80,62	58,52	250	149	0.000519167	0.0192677	0.3,0.251	0.451,0.415	-0.158	ENSG00000170004	280;GO:0000003,biological_process reproduction;GO:0000118,cellular_component histone deacetylase complex;GO:0000122,biological_process negative regulation of transcription by RNA polymerase II;GO:0000226,biological_process microtubule cytoskeleton organization;GO:0000902,biological_process cell morphogenesis;GO:0000904,biological_process cell morphogenesis involved in differentiation;GO:0001709,b…	CHD4, MI2B; chromodomain-helicase-DNA-binding protein 4 [EC:3.6.4.12]; K1164
26732	U2AF1	U2AF1	21	-	43100452	43100519	43095693	43095743	43101365	43101432	26732	1,3	6,1	2,6	1,0	215	149	0.000534084	0.0195785	0.104,0.675	0.581,1.0	-0.401	ENSG00000160201	90;GO:0000375,biological_process RNA splicing, via transesterification reactions;GO:0000377,biological_process RNA splicing, via transesterification reactions with bulged adenosine as nucleophile;GO:0000398,biological_process mRNA splicing, via spliceosome;GO:0005575,cellular_component cellular_component;GO:0005622,cellular_component intracellular;GO:0005623,cellular_component cell;GO:0005634,cel…	U2AF1; splicing factor U2AF 35 kDa subunit; K1283
26767	TMEM161A	TMEM161A	19	-	19134783	19134887	19132879	19133210	19138425	19138447	26767	232432	11,15	403489	8,4	252	149	0.00181598	0.0453911	0.926,0.945	0.968,0.986	-0.041	ENSG00000064545	60;GO:0005575,cellular_component cellular_component;GO:0006282,biological_process regulation of DNA repair;GO:0006950,biological_process response to stress;GO:0006979,biological_process response to oxidative stress;GO:0008150,biological_process biological_process;GO:0009314,biological_process response to radiation;GO:0009411,biological_process response to UV;GO:0009416,biological_process response…	NA
26769	TMEM161A	TMEM161A	19	-	19134783	19134916	19133129	19133210	19138425	19138467	26769	115273	11,15	234296	8,4	281	149	0.00155267	0.0408572	0.847,0.906	0.939,0.975	-0.08	ENSG00000064545	60;GO:0005575,cellular_component cellular_component;GO:0006282,biological_process regulation of DNA repair;GO:0006950,biological_process response to stress;GO:0006979,biological_process response to oxidative stress;GO:0008150,biological_process biological_process;GO:0009314,biological_process response to radiation;GO:0009411,biological_process response to UV;GO:0009416,biological_process response…	NA
26859	ARHGEF9	ARHGEF9	X	-	63655493	63655737	63643979	63644048	63665885	63666017	26859	71,76	0,0	53,77	8,1	298	149	0.000165524	0.008962	1.0,1.0	0.768,0.975	0.129	ENSG00000131089	81;GO:0003008,biological_process system process;GO:0003674,molecular_function molecular_function;GO:0005085,molecular_function guanyl-nucleotide exchange factor activity;GO:0005575,cellular_component cellular_component;GO:0005622,cellular_component intracellular;GO:0005623,cellular_component cell;GO:0005737,cellular_component cytoplasm;GO:0005829,cellular_component cytosol;GO:0005886,cellular_com…	ARHGEF4_29, ASEF1_2; Rho guanine nucleotide exchange factor 4/29; K0576
26894	AC093525.1	AC093525.1	16	+	2527560	2527615	2520983	2521123	2527772	2527955	26894	62,60	6,17	55,65	3,0	203	149	3.98678e-05	0.00315482	0.884,0.721	0.931,1.0	-0.163	ENSG00000259784	44;GO:0003674,molecular_function molecular_function;GO:0003824,molecular_function catalytic activity;GO:0005488,molecular_function binding;GO:0005506,molecular_function iron ion binding;GO:0005515,molecular_function protein binding;GO:0006040,biological_process amino sugar metabolic process;GO:0006044,biological_process N-acetylglucosamine metabolic process;GO:0006046,biological_process N-acetylg…	nagA, AMDHD2; N-acetylglucosamine-6-phosphate deacetylase [EC:3.5.1.25]; K0144
26909	OSER1-AS1	OSER1-AS1	20	+	44217366	44217682	44214887	44215003	44224820	44224978	26909	4,3	0,0	3,6	4,2	298	149	8.28424e-07	0.000189121	1.0,1.0	0.273,0.6	0.564	ENSG00000223891	NA	NA
26941	PAEP	PAEP	9	+	135562359	135562433	135561845	135561897	135562819	135562893	26941	23,41	6,6	13,8	1,0	222	149	0.00152961	0.0405095	0.72,0.821	0.897,1.0	-0.178	ENSG00000122133	8;GO:0005575,cellular_component cellular_component;GO:0005576,cellular_component extracellular region;GO:0007275,biological_process multicellular organism development;GO:0008150,biological_process biological_process;GO:0032501,biological_process multicellular organismal process;GO:0032502,biological_process developmental process;GO:0044699,biological_process biological_process;GO:0044707,biologic…	NA
26995	SEPT6	SEPT6	X	-	119625334	119625379	119615723	119616742	119629317	119629508	26995	6,3	9,6	5,6	1,0	193	149	5.70629e-06	0.000820286	0.34,0.279	0.794,1.0	-0.588	ENSG00000125354	77;GO:0000166,molecular_function nucleotide binding;GO:0000775,cellular_component chromosome, centromeric region;GO:0000776,cellular_component kinetochore;GO:0000777,cellular_component condensed chromosome kinetochore;GO:0000779,cellular_component condensed chromosome, centromeric region;GO:0000793,cellular_component condensed chromosome;GO:0000910,biological_process cytokinesis;GO:0001882,molecu…	SEPT6_8_11; septin 6/8/11; K1693
26996	SEPT6	SEPT6	X	-	119625334	119625379	119616947	119620051	119629317	119629508	26996	36,31	14,26	24,46	4,6	193	149	0.000509186	0.0189829	0.665,0.479	0.822,0.855	-0.266	ENSG00000125354	77;GO:0000166,molecular_function nucleotide binding;GO:0000775,cellular_component chromosome, centromeric region;GO:0000776,cellular_component kinetochore;GO:0000777,cellular_component condensed chromosome kinetochore;GO:0000779,cellular_component condensed chromosome, centromeric region;GO:0000793,cellular_component condensed chromosome;GO:0000910,biological_process cytokinesis;GO:0001882,molecu…	SEPT6_8_11; septin 6/8/11; K1693
26998	SEPT6	SEPT6	X	-	119625334	119625396	119619308	119620051	119629317	119629508	26998	9,9	14,26	7,21	4,6	210	149	0.000164049	0.00891141	0.313,0.197	0.554,0.713	-0.378	ENSG00000125354	77;GO:0000166,molecular_function nucleotide binding;GO:0000775,cellular_component chromosome, centromeric region;GO:0000776,cellular_component kinetochore;GO:0000777,cellular_component condensed chromosome kinetochore;GO:0000779,cellular_component condensed chromosome, centromeric region;GO:0000793,cellular_component condensed chromosome;GO:0000910,biological_process cytokinesis;GO:0001882,molecu…	SEPT6_8_11; septin 6/8/11; K1693
27000	SPIN1	SPIN1	9	+	88418849	88418951	88388443	88388538	88426381	88426591	27000	0,2	23,26	6,8	13,25	250	149	6.72009e-05	0.00466488	0.0,0.044	0.216,0.16	-0.166	ENSG00000106723	36;GO:0000003,biological_process reproduction;GO:0003674,molecular_function molecular_function;GO:0005488,molecular_function binding;GO:0005515,molecular_function protein binding;GO:0005575,cellular_component cellular_component;GO:0005622,cellular_component intracellular;GO:0005623,cellular_component cell;GO:0005634,cellular_component nucleus;GO:0005819,cellular_component spindle;GO:0005856,cellu…	NA
27020	PARPBP	PARPBP	12	+	102164437	102164608	102123885	102124041	102165728	102165883	27020	8,15	0,0	7,5	0,6	298	149	0.00167118	0.0429458	1.0,1.0	1.0,0.294	0.353	ENSG00000185480	51;GO:0000018,biological_process regulation of DNA recombination;GO:0000785,cellular_component chromatin;GO:0005575,cellular_component cellular_component;GO:0005622,cellular_component intracellular;GO:0005623,cellular_component cell;GO:0005634,cellular_component nucleus;GO:0005694,cellular_component chromosome;GO:0005737,cellular_component cytoplasm;GO:0006282,biological_process regulation of DNA…	NA
27099	EHBP1	EHBP1	2	+	62949093	62949162	62948291	62948316	62955516	62955660	27099	3,4	7,4	1,2	0,0	217	149	1.09124e-07	3.55668e-05	0.227,0.407	1.0,1.0	-0.683	ENSG00000115504	7;GO:0005575,cellular_component cellular_component;GO:0005622,cellular_component intracellular;GO:0005623,cellular_component cell;GO:0005737,cellular_component cytoplasm;GO:0016020,cellular_component membrane;GO:0044424,cellular_component intracellular part;GO:0044464,cellular_component cell part	NA
27107	EYA4	EYA4	6	+	133456555	133456648	133446629	133446754	133461113	133461180	27107	9,15	8,11	16,9	2,0	241	149	3.40677e-05	0.00286091	0.41,0.457	0.832,1.0	-0.482	ENSG00000112319	38;GO:0003008,biological_process system process;GO:0005575,cellular_component cellular_component;GO:0005622,cellular_component intracellular;GO:0005623,cellular_component cell;GO:0005634,cellular_component nucleus;GO:0005737,cellular_component cytoplasm;GO:0007275,biological_process multicellular organism development;GO:0007423,biological_process sensory organ development;GO:0007600,biological_pr…	NA
27110	UPP1	UPP1	7	+	48089211	48089418	48088643	48088923	48090249	48090364	27110	65126	1,0	46,58	3,6	298	149	7.9307e-05	0.00519027	0.97,1.0	0.885,0.829	0.128	ENSG00000183696	94;GO:0003674,molecular_function molecular_function;GO:0003824,molecular_function catalytic activity;GO:0004850,molecular_function uridine phosphorylase activity;GO:0005575,cellular_component cellular_component;GO:0005622,cellular_component intracellular;GO:0005623,cellular_component cell;GO:0005737,cellular_component cytoplasm;GO:0005829,cellular_component cytosol;GO:0006139,biological_process n…	udp, UPP; uridine phosphorylase [EC:2.4.2.3]; K0075
27116	UPP1	UPP1	7	+	48099669	48099787	48094762	48094827	48106872	48107082	27116	352390	799888	465430	489606	266	149	1.32233e-07	4.18555e-05	0.198,0.197	0.348,0.284	-0.118	ENSG00000183696	94;GO:0003674,molecular_function molecular_function;GO:0003824,molecular_function catalytic activity;GO:0004850,molecular_function uridine phosphorylase activity;GO:0005575,cellular_component cellular_component;GO:0005622,cellular_component intracellular;GO:0005623,cellular_component cell;GO:0005737,cellular_component cytoplasm;GO:0005829,cellular_component cytosol;GO:0006139,biological_process n…	udp, UPP; uridine phosphorylase [EC:2.4.2.3]; K0075
27118	UPP1	UPP1	7	+	48101823	48101870	48094762	48094827	48106872	48107082	27118	60,55	799888	73,73	489606	195	149	4.14735e-05	0.00324291	0.054,0.045	0.102,0.084	-0.043	ENSG00000183696	94;GO:0003674,molecular_function molecular_function;GO:0003824,molecular_function catalytic activity;GO:0004850,molecular_function uridine phosphorylase activity;GO:0005575,cellular_component cellular_component;GO:0005622,cellular_component intracellular;GO:0005623,cellular_component cell;GO:0005737,cellular_component cytoplasm;GO:0005829,cellular_component cytosol;GO:0006139,biological_process n…	udp, UPP; uridine phosphorylase [EC:2.4.2.3]; K0075
27123	UPP1	UPP1	7	+	48103296	48103411	48101823	48101870	48106872	48107082	27123	324271	111,84	241237	169123	263	149	6.77363e-05	0.00466488	0.623,0.646	0.447,0.522	0.15	ENSG00000183696	94;GO:0003674,molecular_function molecular_function;GO:0003824,molecular_function catalytic activity;GO:0004850,molecular_function uridine phosphorylase activity;GO:0005575,cellular_component cellular_component;GO:0005622,cellular_component intracellular;GO:0005623,cellular_component cell;GO:0005737,cellular_component cytoplasm;GO:0005829,cellular_component cytosol;GO:0006139,biological_process n…	udp, UPP; uridine phosphorylase [EC:2.4.2.3]; K0075
27125	UPP1	UPP1	7	+	48103296	48103411	48101823	48101982	48106872	48107082	27125	596549	49,48	465442	121,92	263	149	2.52105e-10	2.74697e-07	0.873,0.866	0.685,0.731	0.161	ENSG00000183696	94;GO:0003674,molecular_function molecular_function;GO:0003824,molecular_function catalytic activity;GO:0004850,molecular_function uridine phosphorylase activity;GO:0005575,cellular_component cellular_component;GO:0005622,cellular_component intracellular;GO:0005623,cellular_component cell;GO:0005737,cellular_component cytoplasm;GO:0005829,cellular_component cytosol;GO:0006139,biological_process n…	udp, UPP; uridine phosphorylase [EC:2.4.2.3]; K0075
27228	PHF7	PHF7	3	+	52422759	52422881	52421647	52421754	52423090	52423640	27228	2,0	2,2	6,4	0,0	270	149	5.41195e-07	0.000131967	0.356,0.0	1.0,1.0	-0.822	ENSG00000010318	16;GO:0005575,cellular_component cellular_component;GO:0005622,cellular_component intracellular;GO:0005623,cellular_component cell;GO:0005634,cellular_component nucleus;GO:0005737,cellular_component cytoplasm;GO:0005794,cellular_component Golgi apparatus;GO:0005886,cellular_component plasma membrane;GO:0016020,cellular_component membrane;GO:0043226,cellular_component organelle;GO:0043227,cellular…	NA
27243	LGALS9	LGALS9	17	+	27643524	27643620	27642237	27642348	27645313	27645349	27243	6,6	10,5	1,2	0,0	244	149	3.63337e-06	0.000592113	0.268,0.423	1.0,1.0	-0.654	ENSG00000168961	47;GO:0003674,molecular_function molecular_function;GO:0004871,molecular_function obsolete signal transducer activity;GO:0005488,molecular_function binding;GO:0005534,molecular_function galactose binding;GO:0005575,cellular_component cellular_component;GO:0005576,cellular_component extracellular region;GO:0005622,cellular_component intracellular;GO:0005623,cellular_component cell;GO:0005737,cellu…	NA
27348	PLCD3	PLCD3	17	-	45112862	45113012	45108966	45112704	45113121	45113257	27348	628947	21,40	737808	4,20	298	149	0.000218698	0.0106815	0.937,0.922	0.989,0.953	-0.041	ENSG00000161714	44;GO:0001525,biological_process angiogenesis;GO:0001568,biological_process blood vessel development;GO:0001701,biological_process in utero embryonic development;GO:0001890,biological_process placenta development;GO:0001892,biological_process embryonic placenta development;GO:0001944,biological_process vasculature development;GO:0005575,cellular_component cellular_component;GO:0005622,cellular_co…	PLCD; phosphatidylinositol phospholipase C, delta [EC:3.1.4.11]; K0585
27452	TULP3	TULP3	12	+	2937630	2937729	2934446	2934561	2938113	2938285	27452	40,41	2,7	24,49	1,0	247	149	0.000654343	0.0226264	0.923,0.779	0.935,1.0	-0.117	ENSG00000078246	155;GO:0001501,biological_process skeletal system development;GO:0001654,biological_process eye development;GO:0001701,biological_process in utero embryonic development;GO:0001838,biological_process embryonic epithelial tube formation;GO:0001841,biological_process neural tube formation;GO:0001843,biological_process neural tube closure;GO:0002009,biological_process morphogenesis of an epithelium;G…	NA
27454	CD99P1	CD99P1	X	+	2622689	2622734	2619428	2619497	2623384	2623453	27454	29,54	0,0	30,25	3,3	193	149	0.00127738	0.0357266	1.0,1.0	0.885,0.865	0.125	ENSG00000223773	NA	NA
27485	HPS3	HPS3	3	+	149140003	149140498	149129583	149129940	149141016	149141188	27485	18,25	2,4	18,17	0,0	298	149	0.000422324	0.0167702	0.818,0.758	1.0,1.0	-0.212	ENSG00000163755	14;GO:0005575,cellular_component cellular_component;GO:0005622,cellular_component intracellular;GO:0005623,cellular_component cell;GO:0005737,cellular_component cytoplasm;GO:0006996,biological_process organelle organization;GO:0008150,biological_process biological_process;GO:0009987,biological_process cellular process;GO:0016043,biological_process cellular component organization;GO:0043473,biolog…	NA
27585	PET100	PET100	19	+	7631231	7631321	7630822	7630846	7631472	7631624	27585	9,20	240387	23,29	144178	238	149	9.27522e-07	0.000206168	0.023,0.031	0.091,0.093	-0.065	ENSG00000229833	13;GO:0005575,cellular_component cellular_component;GO:0005622,cellular_component intracellular;GO:0005623,cellular_component cell;GO:0005737,cellular_component cytoplasm;GO:0005739,cellular_component mitochondrion;GO:0016020,cellular_component membrane;GO:0043226,cellular_component organelle;GO:0043227,cellular_component membrane-bounded organelle;GO:0043229,cellular_component intracellular orga…	NA
27598	TMEM268	TMEM268	9	+	114633767	114633878	114628100	114628250	114636989	114637070	27598	65,61	5,5	64,92	1,0	259	149	0.000209828	0.0103558	0.882,0.875	0.974,1.0	-0.108	ENSG00000157693	2;GO:0005575,cellular_component cellular_component;GO:0016020,cellular_component membrane	NA
27599	FAM229B	FAM229B	6	+	112097040	112097201	112087598	112087720	112099269	112099408	27599	121108	16,12	22,13	0,0	298	149	3.21886e-05	0.00273802	0.791,0.818	1.0,1.0	-0.196	ENSG00000203778	NA	NA
27628	MAP4K4	MAP4K4	2	+	101835899	101835978	101834408	101834463	101839818	101839994	27628	35,71	0,0	45,61	5,2	227	149	0.00206273	0.0491166	1.0,1.0	0.855,0.952	0.097	ENSG00000071054	75;GO:0000166,molecular_function nucleotide binding;GO:0001882,molecular_function nucleoside binding;GO:0001883,molecular_function purine nucleoside binding;GO:0003674,molecular_function molecular_function;GO:0003824,molecular_function catalytic activity;GO:0004672,molecular_function protein kinase activity;GO:0004674,molecular_function protein serine/threonine kinase activity;GO:0005488,molecula…	MAP4K4, HGK; mitogen-activated protein kinase kinase kinase kinase 4 [EC:2.7.11.1]; K0440
27671	ZNF266	ZNF266	19	-	9434797	9434859	9420064	9420218	9435107	9435193	27671	1,1	0,0	1,1	1,2	210	149	0.000588057	0.0209161	1.0,1.0	0.415,0.262	0.661	ENSG00000174652	10;GO:0005575,cellular_component cellular_component;GO:0005622,cellular_component intracellular;GO:0005623,cellular_component cell;GO:0005634,cellular_component nucleus;GO:0043226,cellular_component organelle;GO:0043227,cellular_component membrane-bounded organelle;GO:0043229,cellular_component intracellular organelle;GO:0043231,cellular_component intracellular membrane-bounded organelle;GO:00444…	KRAB; KRAB domain-containing zinc finger protein; K0922
27827	MROH1	MROH1	8	+	144160969	144161089	144148016	144148076	144163770	144163848	27827	3,0	4,6	8,12	0,3	268	149	2.35782e-05	0.002188	0.294,0.0	1.0,0.69	-0.698	ENSG00000179832	NA	NA
27846	PKD1	PKD1	16	-	2092479	2092592	2092046	2092188	2093543	2093738	27846	30,45	2,7	94,74	1,0	261	149	3.02975e-05	0.00261231	0.895,0.786	0.982,1.0	-0.15	ENSG00000008710	353;GO:0000003,biological_process reproduction;GO:0000079,biological_process regulation of cyclin-dependent protein serine/threonine kinase activity;GO:0001501,biological_process skeletal system development;GO:0001502,biological_process cartilage condensation;GO:0001568,biological_process blood vessel development;GO:0001655,biological_process urogenital system development;GO:0001656,biological_pr…	NA
27847	PKD1	PKD1	16	-	2092953	2093093	2092046	2092188	2093543	2093738	27847	22,35	2,7	73,92	1,0	288	149	6.66535e-06	0.00091268	0.851,0.721	0.974,1.0	-0.201	ENSG00000008710	353;GO:0000003,biological_process reproduction;GO:0000079,biological_process regulation of cyclin-dependent protein serine/threonine kinase activity;GO:0001501,biological_process skeletal system development;GO:0001502,biological_process cartilage condensation;GO:0001568,biological_process blood vessel development;GO:0001655,biological_process urogenital system development;GO:0001656,biological_pr…	NA
27864	RBM4	RBM4	11	+	66644633	66644743	66643749	66644140	66646026	66646468	27864	9,3	252339	15,24	260260	258	149	3.4353e-05	0.00286794	0.02,0.005	0.032,0.051	-0.029	ENSG00000173933	164;GO:0000165,biological_process MAPK cascade;GO:0000381,biological_process regulation of alternative mRNA splicing, via spliceosome;GO:0002181,biological_process cytoplasmic translation;GO:0002183,biological_process cytoplasmic translational initiation;GO:0002190,biological_process cap-independent translational initiation;GO:0002192,biological_process IRES-dependent translational initiation of …	NA
27867	YTHDF3	YTHDF3	8	+	63175330	63175416	63169386	63169411	63186146	63186261	27867	29,18	4,4	9,21	1,0	234	149	0.00185819	0.0460656	0.822,0.741	0.851,1.0	-0.144	ENSG00000185728	NA	NA
27868	YTHDF3	YTHDF3	8	+	63175336	63175416	63169386	63169411	63186146	63187745	27868	13,0	4,4	3,4	1,0	228	149	0.000746391	0.0248941	0.68,0.0	0.662,1.0	-0.491	ENSG00000185728	NA	NA
27872	BBS4	BBS4	15	+	72695176	72695228	72686186	72686251	72709699	72709779	27872	21,9	0,0	24,20	8,0	200	149	0.000507045	0.0189578	1.0,1.0	0.691,1.0	0.155	ENSG00000140463	325;GO:0000003,biological_process reproduction;GO:0000226,biological_process microtubule cytoskeleton organization;GO:0000242,cellular_component pericentriolar material;GO:0000902,biological_process cell morphogenesis;GO:0001654,biological_process eye development;GO:0001754,biological_process eye photoreceptor cell differentiation;GO:0001838,biological_process embryonic epithelial tube formation;…	NA
27879	WASH3P	WASH3P	15	+	101965952	101966223	101961603	101961641	101972595	101972694	27879	26,30	0,12	26,30	0,1	298	149	0.00129597	0.0360627	1.0,0.556	1.0,0.938	-0.191	ENSG00000185596	NA	NA
27884	WASH3P	WASH3P	15	+	101971822	101972049	101966069	101966223	101972595	101972694	27884	2,4	26,30	21,7	26,30	298	149	0.000912817	0.0284017	0.037,0.063	0.288,0.104	-0.146	ENSG00000185596	NA	NA
27914	RBM33	RBM33	7	+	155684932	155685052	155680589	155680908	155700772	155701490	27914	6,11	37,33	1,0	25,20	268	149	7.49162e-05	0.00502274	0.083,0.156	0.022,0.0	0.108	ENSG00000184863	NA	NA
27999	SF3B3	SF3B3	16	+	70550649	70550678	70548369	70548442	70554445	70554597	27999	6,7	172239	15,23	146148	177	149	7.75892e-06	0.00101759	0.029,0.024	0.08,0.116	-0.072	ENSG00000189091	173;GO:0000003,biological_process reproduction;GO:0000226,biological_process microtubule cytoskeleton organization;GO:0000245,biological_process spliceosomal complex assembly;GO:0000278,biological_process mitotic cell cycle;GO:0000375,biological_process RNA splicing, via transesterification reactions;GO:0000377,biological_process RNA splicing, via transesterification reactions with bulged adenosi…	FDH; formate dehydrogenase [EC:1.17.1.9]; K00122; SF3B3, SAP130, RSE1; splicing factor 3B subunit 3; K1283
28051	SENP3-EIF4A1	SENP3-EIF4A1	17	+	7565716	7565764	7565439	7565587	7566926	7567004	28051	444454	31,37	472551	15,16	196	149	7.95389e-05	0.00519512	0.916,0.903	0.96,0.963	-0.052	ENSG00000277957	43;GO:0003674,molecular_function molecular_function;GO:0003824,molecular_function catalytic activity;GO:0004843,molecular_function thiol-dependent ubiquitin-specific protease activity;GO:0005575,cellular_component cellular_component;GO:0005622,cellular_component intracellular;GO:0005623,cellular_component cell;GO:0005634,cellular_component nucleus;GO:0005654,cellular_component nucleoplasm;GO:0005…	NA
28142	UCHL1	UCHL1	4	+	41257114	41257126	41256832	41257009	41260646	41260797	28142	6,6	0,0	6,0	7,8	160	149	9.27952e-09	4.2002e-06	1.0,1.0	0.444,0.0	0.778	ENSG00000154277	196;GO:0000902,biological_process cell morphogenesis;GO:0000904,biological_process cell morphogenesis involved in differentiation;GO:0001932,biological_process regulation of protein phosphorylation;GO:0001933,biological_process negative regulation of protein phosphorylation;GO:0002931,biological_process response to ischemia;GO:0003008,biological_process system process;GO:0003674,molecular_functio…	UCHL1; ubiquitin carboxyl-terminal hydrolase L1 [EC:3.4.19.12]; K0561
28217	CCDC125	CCDC125	5	-	69313984	69314043	69311117	69311204	69320236	69320345	28217	6,13	0,6	6,8	0,0	207	149	0.00056567	0.0203957	1.0,0.609	1.0,1.0	-0.196	ENSG00000183323	12;GO:0005575,cellular_component cellular_component;GO:0005622,cellular_component intracellular;GO:0005623,cellular_component cell;GO:0005737,cellular_component cytoplasm;GO:0005856,cellular_component cytoskeleton;GO:0043226,cellular_component organelle;GO:0043228,cellular_component non-membrane-bounded organelle;GO:0043229,cellular_component intracellular organelle;GO:0043232,cellular_component …	NA
28218	CCDC125	CCDC125	5	-	69313984	69314046	69311117	69311204	69320236	69320580	28218	4,5	0,6	1,2	0,0	210	149	0.00138449	0.0378852	1.0,0.372	1.0,1.0	-0.314	ENSG00000183323	12;GO:0005575,cellular_component cellular_component;GO:0005622,cellular_component intracellular;GO:0005623,cellular_component cell;GO:0005737,cellular_component cytoplasm;GO:0005856,cellular_component cytoskeleton;GO:0043226,cellular_component organelle;GO:0043228,cellular_component non-membrane-bounded organelle;GO:0043229,cellular_component intracellular organelle;GO:0043232,cellular_component …	NA
28226	TBC1D3D	TBC1D3D	17	+	38007685	38007766	38007163	38007203	38008209	38008317	28226	1,0	2,1	4,1	0,1	229	149	1.72329e-05	0.00176177	0.245,0.0	1.0,0.394	-0.575	ENSG00000274419	NA	NA
28256	MYD88	MYD88	3	+	38140387	38140592	38139863	38139998	38140756	38140848	28256	40,44	6,0	20,43	0,0	298	149	0.00210714	0.0497953	0.769,1.0	1.0,1.0	-0.115	ENSG00000172936	259;GO:0000165,biological_process MAPK cascade;GO:0001816,biological_process cytokine production;GO:0001817,biological_process regulation of cytokine production;GO:0001819,biological_process positive regulation of cytokine production;GO:0002218,biological_process activation of innate immune response;GO:0002221,biological_process pattern recognition receptor signaling pathway;GO:0002224,biological…	MYD88; myeloid differentiation primary response protein MyD88; K0472
28270	POLR3GL	POLR3GL	1	+	145975306	145975436	145974824	145974991	145977482	145977539	28270	44,61	5,11	39,50	3,0	278	149	0.00193198	0.0471849	0.825,0.748	0.874,1.0	-0.151	ENSG00000121851	52;GO:0005575,cellular_component cellular_component;GO:0005622,cellular_component intracellular;GO:0005623,cellular_component cell;GO:0005634,cellular_component nucleus;GO:0005654,cellular_component nucleoplasm;GO:0006139,biological_process nucleobase-containing compound metabolic process;GO:0006351,biological_process transcription, DNA-templated;GO:0006353,biological_process DNA-templated transc…	RPC7, POLR3G; DNA-directed RNA polymerase III subunit RPC7; K0302
28283	ADARB1	ADARB1	21	+	45120793	45120959	45073852	45073903	45128401	45128573	28283	3,3	0,0	15,16	5,4	298	149	4.18112e-05	0.00325386	1.0,1.0	0.6,0.667	0.367	ENSG00000197381	118;GO:0001932,biological_process regulation of protein phosphorylation;GO:0001933,biological_process negative regulation of protein phosphorylation;GO:0003674,molecular_function molecular_function;GO:0003676,molecular_function nucleic acid binding;GO:0003723,molecular_function RNA binding;GO:0003725,molecular_function double-stranded RNA binding;GO:0003726,molecular_function double-stranded RNA …	NA
28387	NPIPB5	NPIPB5	16	+	22519328	22519414	22513545	22513921	22523819	22523900	28387	1,1	0,0	0,1	1,4	234	149	4.86652e-10	4.21581e-07	1.0,1.0	0.0,0.137	0.931	ENSG00000243716	3;GO:0005575,cellular_component cellular_component;GO:0005576,cellular_component extracellular region;GO:0016020,cellular_component membrane	NA
28471	ERCC2	ERCC2	19	-	45364423	45364547	45364234	45364331	45368629	45368743	28471	33,64	5,2	69,60	0,0	272	149	0.000487884	0.0184182	0.783,0.946	1.0,1.0	-0.135	ENSG00000104884	358;GO:0000075,biological_process cell cycle checkpoint;GO:0000428,cellular_component DNA-directed RNA polymerase complex;GO:0000441,cellular_component transcription factor TFIIH core complex;GO:0000718,biological_process nucleotide-excision repair, DNA damage removal;GO:0001503,biological_process ossification;GO:0001508,biological_process action potential;GO:0001666,biological_process response t…	ERCC2, XPD; DNA excision repair protein ERCC-2 [EC:3.6.4.12]; K1084
28490	ARID1B	ARID1B	6	+	157174846	157175005	157172775	157174117	157180968	157180994	28490	7,6	6,10	5,3	1,0	298	149	0.000175437	0.00925514	0.368,0.231	0.714,1.0	-0.557	ENSG00000049618	74;GO:0000988,molecular_function obsolete transcription factor activity, protein binding;GO:0000989,molecular_function obsolete transcription factor activity, transcription factor binding;GO:0001071,molecular_function DNA-binding transcription factor activity;GO:0003674,molecular_function molecular_function;GO:0003676,molecular_function nucleic acid binding;GO:0003677,molecular_function DNA bindi…	ARID1; AT-rich interactive domain-containing protein 1; K1165
28582	CTBP2	CTBP2	10	-	125038996	125039155	125003337	125003492	125160318	125160520	28582	112213	0,0	138173	6,7	298	149	5.28615e-05	0.00390167	1.0,1.0	0.92,0.925	0.077	ENSG00000175029	77;GO:0000988,molecular_function obsolete transcription factor activity, protein binding;GO:0000989,molecular_function obsolete transcription factor activity, transcription factor binding;GO:0003674,molecular_function molecular_function;GO:0003712,molecular_function transcription coregulator activity;GO:0003714,molecular_function transcription corepressor activity;GO:0005575,cellular_component ce…	CTBP; C-terminal binding protein; K0449
28585	CTBP2	CTBP2	10	-	125110989	125111093	125003337	125003492	125160318	125160513	28585	9,24	0,0	30,22	6,7	252	149	4.64184e-06	0.000700938	1.0,1.0	0.747,0.65	0.301	ENSG00000175029	77;GO:0000988,molecular_function obsolete transcription factor activity, protein binding;GO:0000989,molecular_function obsolete transcription factor activity, transcription factor binding;GO:0003674,molecular_function molecular_function;GO:0003712,molecular_function transcription coregulator activity;GO:0003714,molecular_function transcription corepressor activity;GO:0005575,cellular_component ce…	CTBP; C-terminal binding protein; K0449
28591	CTBP2	CTBP2	10	-	125133511	125133612	125038996	125039155	125160318	125160499	28591	4,10	11,24	2,2	21,39	249	149	0.000582771	0.0208137	0.179,0.2	0.054,0.03	0.148	ENSG00000175029	77;GO:0000988,molecular_function obsolete transcription factor activity, protein binding;GO:0000989,molecular_function obsolete transcription factor activity, transcription factor binding;GO:0003674,molecular_function molecular_function;GO:0003712,molecular_function transcription coregulator activity;GO:0003714,molecular_function transcription corepressor activity;GO:0005575,cellular_component ce…	CTBP; C-terminal binding protein; K0449
28592	CTBP2	CTBP2	10	-	125133511	125133612	125038996	125039155	125160826	125161170	28592	6,5	0,6	2,2	0,0	249	149	0.00159436	0.0414572	1.0,0.333	1.0,1.0	-0.334	ENSG00000175029	77;GO:0000988,molecular_function obsolete transcription factor activity, protein binding;GO:0000989,molecular_function obsolete transcription factor activity, transcription factor binding;GO:0003674,molecular_function molecular_function;GO:0003712,molecular_function transcription coregulator activity;GO:0003714,molecular_function transcription corepressor activity;GO:0005575,cellular_component ce…	CTBP; C-terminal binding protein; K0449
28597	CTBP2	CTBP2	10	-	125160318	125160520	125038996	125039155	125160826	125161170	28597	14,32	0,6	26,46	0,0	298	149	0.000482295	0.0183118	1.0,0.727	1.0,1.0	-0.137	ENSG00000175029	77;GO:0000988,molecular_function obsolete transcription factor activity, protein binding;GO:0000989,molecular_function obsolete transcription factor activity, transcription factor binding;GO:0003674,molecular_function molecular_function;GO:0003712,molecular_function transcription coregulator activity;GO:0003714,molecular_function transcription corepressor activity;GO:0005575,cellular_component ce…	CTBP; C-terminal binding protein; K0449
28605	CLYBL	CLYBL	13	+	99862990	99863092	99858860	99859049	99864817	99864911	28605	44,53	0,7	32,15	0,0	250	149	0.0017595	0.0443317	1.0,0.819	1.0,1.0	-0.091	ENSG00000125246	12;GO:0005575,cellular_component cellular_component;GO:0005622,cellular_component intracellular;GO:0005623,cellular_component cell;GO:0005737,cellular_component cytoplasm;GO:0005739,cellular_component mitochondrion;GO:0043226,cellular_component organelle;GO:0043227,cellular_component membrane-bounded organelle;GO:0043229,cellular_component intracellular organelle;GO:0043231,cellular_component int…	NA
28609	CHI3L2	CHI3L2	1	+	111229851	111229881	111227485	111227769	111230741	111230943	28609	36,30	5,8	6,3	0,0	178	149	0.00032912	0.0142744	0.858,0.758	1.0,1.0	-0.192	ENSG00000064886	8;GO:0003674,molecular_function molecular_function;GO:0005488,molecular_function binding;GO:0005575,cellular_component cellular_component;GO:0005576,cellular_component extracellular region;GO:0005615,cellular_component extracellular space;GO:0008061,molecular_function chitin binding;GO:0044421,cellular_component extracellular region part;GO:0097367,molecular_function carbohydrate derivative bindi…	NA
28637	ARHGEF25	ARHGEF25	12	+	57615836	57616017	57615511	57615712	57616283	57616495	28637	106102	3,0	77,57	8,3	298	149	0.00121979	0.034586	0.946,1.0	0.828,0.905	0.106	ENSG00000240771	20;GO:0005575,cellular_component cellular_component;GO:0005622,cellular_component intracellular;GO:0005623,cellular_component cell;GO:0005737,cellular_component cytoplasm;GO:0005829,cellular_component cytosol;GO:0005886,cellular_component plasma membrane;GO:0016020,cellular_component membrane;GO:0030016,cellular_component myofibril;GO:0030017,cellular_component sarcomere;GO:0043226,cellular_compo…	NA
28663	UNKL	UNKL	16	-	1413845	1414009	1403167	1403344	1414614	1414697	28663	8,26	3,3	8,5	0,0	298	149	0.000127667	0.00732172	0.571,0.813	1.0,1.0	-0.308	ENSG00000059145	11;GO:0005575,cellular_component cellular_component;GO:0005622,cellular_component intracellular;GO:0005623,cellular_component cell;GO:0005634,cellular_component nucleus;GO:0005737,cellular_component cytoplasm;GO:0043226,cellular_component organelle;GO:0043227,cellular_component membrane-bounded organelle;GO:0043229,cellular_component intracellular organelle;GO:0043231,cellular_component intracell…	NA
28664	UNKL	UNKL	16	-	1413845	1414055	1403167	1403344	1414614	1414691	28664	12,35	3,3	10,8	0,0	298	149	0.000234302	0.011227	0.667,0.854	1.0,1.0	-0.24	ENSG00000059145	11;GO:0005575,cellular_component cellular_component;GO:0005622,cellular_component intracellular;GO:0005623,cellular_component cell;GO:0005634,cellular_component nucleus;GO:0005737,cellular_component cytoplasm;GO:0043226,cellular_component organelle;GO:0043227,cellular_component membrane-bounded organelle;GO:0043229,cellular_component intracellular organelle;GO:0043231,cellular_component intracell…	NA
28750	FP565260.6	FP565260.6	21	-	5127897	5127950	5125878	5125992	5128213	5128273	28750	223316	14,14	177191	4,0	201	149	0.000121658	0.00706326	0.922,0.944	0.97,1.0	-0.052	ENSG00000280071	12;GO:0005575,cellular_component cellular_component;GO:0005622,cellular_component intracellular;GO:0005623,cellular_component cell;GO:0005737,cellular_component cytoplasm;GO:0005739,cellular_component mitochondrion;GO:0043226,cellular_component organelle;GO:0043227,cellular_component membrane-bounded organelle;GO:0043229,cellular_component intracellular organelle;GO:0043231,cellular_component int…	NA
28841	NQO2	NQO2	6	+	3002049	3002286	2999973	3000085	3006467	3006559	28841	46,41	10851516	72,65	9811104	298	149	9.28129e-05	0.00579019	0.021,0.013	0.035,0.029	-0.015	ENSG00000124588	33;GO:0003008,biological_process system process;GO:0003674,molecular_function molecular_function;GO:0003824,molecular_function catalytic activity;GO:0005575,cellular_component cellular_component;GO:0005622,cellular_component intracellular;GO:0005623,cellular_component cell;GO:0005634,cellular_component nucleus;GO:0005737,cellular_component cytoplasm;GO:0007610,biological_process behavior;GO:00076…	NA
28851	NQO2	NQO2	6	+	3015529	3015643	3012543	3012674	3016883	3016985	28851	9161122	620594	10651086	350411	262	149	3.97496e-06	0.000626085	0.457,0.518	0.634,0.6	-0.129	ENSG00000124588	33;GO:0003008,biological_process system process;GO:0003674,molecular_function molecular_function;GO:0003824,molecular_function catalytic activity;GO:0005575,cellular_component cellular_component;GO:0005622,cellular_component intracellular;GO:0005623,cellular_component cell;GO:0005634,cellular_component nucleus;GO:0005737,cellular_component cytoplasm;GO:0007610,biological_process behavior;GO:00076…	NA
28866	DCUN1D2	DCUN1D2	13	-	113462739	113462891	113461053	113461136	113474123	113474254	28866	10,13	0,1	12,7	7,4	298	149	1.44869e-05	0.00155848	1.0,0.867	0.462,0.467	0.469	ENSG00000150401	NA	NA
28992	TTC28-AS1	TTC28-AS1	22	+	27994472	27994653	27935150	27935230	27997410	27997423	28992	0,0	2,1	2,2	0,0	298	149	2.59372e-09	1.53286e-06	0.0,0.0	1.0,1.0	-1	ENSG00000235954	NA	NA
29130	REPS1	REPS1	6	-	138907494	138907600	138903492	138905132	138908667	138908816	29130	128167	7,12	197165	2,0	254	149	2.93744e-06	0.000495715	0.915,0.891	0.983,1.0	-0.089	ENSG00000135597	9;GO:0005575,cellular_component cellular_component;GO:0005623,cellular_component cell;GO:0005886,cellular_component plasma membrane;GO:0005905,cellular_component clathrin-coated pit;GO:0012505,cellular_component endomembrane system;GO:0016020,cellular_component membrane;GO:0044425,cellular_component membrane part;GO:0044464,cellular_component cell part;GO:0071944,cellular_component cell periphery	NA
29234	REPIN1	REPIN1	7	+	150369670	150369868	150368789	150368941	150371227	150371392	29234	110186	30,24	102,72	51,35	298	149	0.000229151	0.0110445	0.647,0.795	0.5,0.507	0.218	ENSG00000214022	85;GO:0000228,cellular_component nuclear chromosome;GO:0000808,cellular_component origin recognition complex;GO:0003674,molecular_function molecular_function;GO:0003676,molecular_function nucleic acid binding;GO:0003677,molecular_function DNA binding;GO:0005488,molecular_function binding;GO:0005575,cellular_component cellular_component;GO:0005622,cellular_component intracellular;GO:0005623,cellul…	NA
29235	REPIN1	REPIN1	7	+	150369741	150369868	150368808	150368941	150371227	150372242	29235	49,55	30,24	41,30	51,35	275	149	0.000889913	0.0281337	0.469,0.554	0.303,0.317	0.202	ENSG00000214022	85;GO:0000228,cellular_component nuclear chromosome;GO:0000808,cellular_component origin recognition complex;GO:0003674,molecular_function molecular_function;GO:0003676,molecular_function nucleic acid binding;GO:0003677,molecular_function DNA binding;GO:0005488,molecular_function binding;GO:0005575,cellular_component cellular_component;GO:0005622,cellular_component intracellular;GO:0005623,cellul…	NA
29296	TADA2A	TADA2A	17	+	37444695	37444768	37440504	37440662	37458523	37458587	29296	9,8	3,3	20,14	0,0	221	149	3.73063e-05	0.00300117	0.669,0.643	1.0,1.0	-0.344	ENSG00000276234	134;GO:0000123,cellular_component histone acetyltransferase complex;GO:0000125,cellular_component PCAF complex;GO:0000278,biological_process mitotic cell cycle;GO:0000280,biological_process nuclear division;GO:0000988,molecular_function obsolete transcription factor activity, protein binding;GO:0000989,molecular_function obsolete transcription factor activity, transcription factor binding;GO:0001…	NA
29324	CCNJL	CCNJL	5	-	160276268	160276412	160259468	160259771	160280524	160280738	29324	0,0	24,40	5,8	29,40	292	149	6.77134e-05	0.00466488	0.0,0.0	0.081,0.093	-0.087	ENSG00000135083	NA	NA
29355	PXK	PXK	3	+	58412900	58412963	58410089	58410159	58424751	58425058	29355	12,15	0,6	22,17	0,0	211	149	0.000709665	0.02425	1.0,0.638	1.0,1.0	-0.181	ENSG00000168297	71;GO:0003674,molecular_function molecular_function;GO:0005488,molecular_function binding;GO:0005515,molecular_function protein binding;GO:0005575,cellular_component cellular_component;GO:0005622,cellular_component intracellular;GO:0005623,cellular_component cell;GO:0005634,cellular_component nucleus;GO:0005737,cellular_component cytoplasm;GO:0005813,cellular_component centrosome;GO:0005815,cellu…	NA
29435	ST3GAL4	ST3GAL4	11	+	126413504	126413648	126409267	126409411	126440185	126440344	29435	231242	19,12	301336	3,7	292	149	2.64992e-05	0.00236403	0.861,0.911	0.981,0.961	-0.085	ENSG00000110080	80;GO:0000139,cellular_component Golgi membrane;GO:0003674,molecular_function molecular_function;GO:0003824,molecular_function catalytic activity;GO:0003836,molecular_function beta-galactoside (CMP) alpha-2,3-sialyltransferase activity;GO:0005575,cellular_component cellular_component;GO:0005576,cellular_component extracellular region;GO:0005622,cellular_component intracellular;GO:0005623,cellular…	SIAT4C; beta-galactoside alpha-2,3-sialyltransferase (sialyltransferase 4C) [EC:2.4.99.4]; K0349
29467	ZNF821	ZNF821	16	-	71864902	71865048	71864137	71864242	71867911	71868037	29467	10,31	5,1	27,40	0,0	294	149	0.000217537	0.0106564	0.503,0.94	1.0,1.0	-0.278	ENSG00000102984	10;GO:0005575,cellular_component cellular_component;GO:0005622,cellular_component intracellular;GO:0005623,cellular_component cell;GO:0005634,cellular_component nucleus;GO:0043226,cellular_component organelle;GO:0043227,cellular_component membrane-bounded organelle;GO:0043229,cellular_component intracellular organelle;GO:0043231,cellular_component intracellular membrane-bounded organelle;GO:00444…	NA
29468	ZNF821	ZNF821	16	-	71867892	71868037	71864753	71865048	71879906	71880023	29468	22,23	0,0	20,13	1,7	293	149	5.34971e-05	0.00393976	1.0,1.0	0.91,0.486	0.302	ENSG00000102984	10;GO:0005575,cellular_component cellular_component;GO:0005622,cellular_component intracellular;GO:0005623,cellular_component cell;GO:0005634,cellular_component nucleus;GO:0043226,cellular_component organelle;GO:0043227,cellular_component membrane-bounded organelle;GO:0043229,cellular_component intracellular organelle;GO:0043231,cellular_component intracellular membrane-bounded organelle;GO:00444…	NA
29469	ZNF821	ZNF821	16	-	71867911	71868037	71864898	71865048	71879906	71880023	29469	19,34	0,0	31,35	1,7	274	149	0.00018623	0.00959392	1.0,1.0	0.944,0.731	0.163	ENSG00000102984	10;GO:0005575,cellular_component cellular_component;GO:0005622,cellular_component intracellular;GO:0005623,cellular_component cell;GO:0005634,cellular_component nucleus;GO:0043226,cellular_component organelle;GO:0043227,cellular_component membrane-bounded organelle;GO:0043229,cellular_component intracellular organelle;GO:0043231,cellular_component intracellular membrane-bounded organelle;GO:00444…	NA
29558	ZBTB14	ZBTB14	18	-	5293971	5294001	5293243	5293327	5295812	5296040	29558	0,0	2,2	2,2	0,2	178	149	5.62889e-05	0.00406354	0.0,0.0	1.0,0.456	-0.728	ENSG00000198081	44;GO:0000122,biological_process negative regulation of transcription by RNA polymerase II;GO:0005575,cellular_component cellular_component;GO:0005622,cellular_component intracellular;GO:0005623,cellular_component cell;GO:0005634,cellular_component nucleus;GO:0006355,biological_process regulation of transcription, DNA-templated;GO:0006357,biological_process regulation of transcription by RNA poly…	NA
29722	AURKA	AURKA	20	-	56381432	56381571	56369664	56370659	56388155	56388202	29722	8,2	4,2	3,1	0,0	287	149	1.79289e-06	0.000337258	0.509,0.342	1.0,1.0	-0.575	ENSG00000087586	138;GO:0000226,biological_process microtubule cytoskeleton organization;GO:0000278,biological_process mitotic cell cycle;GO:0000280,biological_process nuclear division;GO:0000922,cellular_component spindle pole;GO:0003674,molecular_function molecular_function;GO:0003824,molecular_function catalytic activity;GO:0004672,molecular_function protein kinase activity;GO:0004674,molecular_function protei…	AURKA; aurora kinase A [EC:2.7.11.1]; K1148
29727	AURKA	AURKA	20	-	56388686	56388784	56388155	56388202	56392153	56392215	29727	57,69	50,57	49,29	18,9	246	149	0.00072655	0.0245557	0.408,0.423	0.622,0.661	-0.226	ENSG00000087586	138;GO:0000226,biological_process microtubule cytoskeleton organization;GO:0000278,biological_process mitotic cell cycle;GO:0000280,biological_process nuclear division;GO:0000922,cellular_component spindle pole;GO:0003674,molecular_function molecular_function;GO:0003824,molecular_function catalytic activity;GO:0004672,molecular_function protein kinase activity;GO:0004674,molecular_function protei…	AURKA; aurora kinase A [EC:2.7.11.1]; K1148
29887	CUTC	CUTC	10	+	99750368	99750396	99747256	99747390	99754528	99754550	29887	78,65	27,21	30,43	25,31	176	149	0.00140773	0.03827	0.71,0.724	0.504,0.54	0.195	ENSG00000119929	61;GO:0000041,biological_process transition metal ion transport;GO:0003674,molecular_function molecular_function;GO:0005488,molecular_function binding;GO:0005507,molecular_function copper ion binding;GO:0005575,cellular_component cellular_component;GO:0005622,cellular_component intracellular;GO:0005623,cellular_component cell;GO:0005634,cellular_component nucleus;GO:0005730,cellular_component nuc…	NA
29954	SLC35A2	SLC35A2	X	-	48904745	48904892	48903183	48903465	48906391	48906543	29954	67,62	0,0	30,51	2,4	295	149	0.00102353	0.0307012	1.0,1.0	0.883,0.866	0.125	ENSG00000102100	68;GO:0000139,cellular_component Golgi membrane;GO:0003674,molecular_function molecular_function;GO:0005215,molecular_function transporter activity;GO:0005338,molecular_function nucleotide-sugar transmembrane transporter activity;GO:0005459,molecular_function UDP-galactose transmembrane transporter activity;GO:0005575,cellular_component cellular_component;GO:0005622,cellular_component intracellul…	NA
29970	NUDT2	NUDT2	9	+	34336228	34336341	34329505	34329599	34338712	34338847	29970	3,3	42,41	21,24	35,28	261	149	2.57726e-09	1.53286e-06	0.039,0.04	0.255,0.329	-0.253	ENSG00000164978	47;GO:0003674,molecular_function molecular_function;GO:0003824,molecular_function catalytic activity;GO:0004081,molecular_function bis(5'-nucleosyl)-tetraphosphatase (asymmetrical) activity;GO:0004551,molecular_function nucleotide diphosphatase activity;GO:0005575,cellular_component cellular_component;GO:0005622,cellular_component intracellular;GO:0005623,cellular_component cell;GO:0005737,cellul…	NUDT2; bis(5'-nucleosidyl)-tetraphosphatase [EC:3.6.1.17]; K0151
29971	NUDT2	NUDT2	9	+	34336299	34336341	34329505	34329599	34338712	34338847	29971	0,3	42,41	9,8	35,28	190	149	5.1522e-05	0.00383722	0.0,0.054	0.168,0.183	-0.148	ENSG00000164978	47;GO:0003674,molecular_function molecular_function;GO:0003824,molecular_function catalytic activity;GO:0004081,molecular_function bis(5'-nucleosyl)-tetraphosphatase (asymmetrical) activity;GO:0004551,molecular_function nucleotide diphosphatase activity;GO:0005575,cellular_component cellular_component;GO:0005622,cellular_component intracellular;GO:0005623,cellular_component cell;GO:0005737,cellul…	NUDT2; bis(5'-nucleosidyl)-tetraphosphatase [EC:3.6.1.17]; K0151
30052	GBF1	GBF1	10	+	102381126	102381255	102380505	102380686	102382055	102382899	30052	206255	9,21	289301	4,8	277	149	0.000472884	0.0180172	0.925,0.867	0.975,0.953	-0.068	ENSG00000107862	76;GO:0000139,cellular_component Golgi membrane;GO:0003674,molecular_function molecular_function;GO:0005083,molecular_function GTPase regulator activity;GO:0005085,molecular_function guanyl-nucleotide exchange factor activity;GO:0005086,molecular_function ARF guanyl-nucleotide exchange factor activity;GO:0005575,cellular_component cellular_component;GO:0005622,cellular_component intracellular;GO:…	GBF1; golgi-specific brefeldin A-resistance guanine nucleotide exchange factor 1; K1844
30129	NCOR2	NCOR2	12	-	124340601	124340694	124340293	124340443	124341822	124342055	30129	54,97	40,48	119132	38,34	241	149	0.00154849	0.0408124	0.455,0.555	0.659,0.706	-0.177	ENSG00000196498	211;GO:0000003,biological_process reproduction;GO:0000118,cellular_component histone deacetylase complex;GO:0000122,biological_process negative regulation of transcription by RNA polymerase II;GO:0000785,cellular_component chromatin;GO:0000975,molecular_function transcription regulatory region DNA binding;GO:0000988,molecular_function obsolete transcription factor activity, protein binding;GO:000…	NCOR2, SMRT; nuclear receptor co-repressor 2; K0606
30144	NCOR2	NCOR2	12	-	124457105	124457162	124449814	124449867	124466172	124466286	30144	83202	18,27	197213	5,14	205	149	1.46416e-05	0.00156999	0.77,0.845	0.966,0.917	-0.134	ENSG00000196498	211;GO:0000003,biological_process reproduction;GO:0000118,cellular_component histone deacetylase complex;GO:0000122,biological_process negative regulation of transcription by RNA polymerase II;GO:0000785,cellular_component chromatin;GO:0000975,molecular_function transcription regulatory region DNA binding;GO:0000988,molecular_function obsolete transcription factor activity, protein binding;GO:000…	NCOR2, SMRT; nuclear receptor co-repressor 2; K0606
30204	ARHGAP11B	ARHGAP11B	15	+	30641521	30641617	30638745	30638820	30644638	30644702	30204	0,0	7,1	4,6	9,1	244	149	2.14078e-05	0.0020309	0.0,0.0	0.213,0.786	-0.499	ENSG00000187951	28;GO:0005575,cellular_component cellular_component;GO:0005622,cellular_component intracellular;GO:0005623,cellular_component cell;GO:0005737,cellular_component cytoplasm;GO:0005829,cellular_component cytosol;GO:0007154,biological_process cell communication;GO:0007165,biological_process signal transduction;GO:0007264,biological_process small GTPase mediated signal transduction;GO:0008150,biologic…	NA
30265	COPE	COPE	19	-	18906959	18907112	18905575	18905629	18910970	18911071	30265	14701920	26,58	12051365	62,65	298	149	4.76006e-05	0.00362723	0.966,0.943	0.907,0.913	0.044	ENSG00000105669	113;GO:0000139,cellular_component Golgi membrane;GO:0002119,biological_process nematode larval development;GO:0002164,biological_process larval development;GO:0005575,cellular_component cellular_component;GO:0005622,cellular_component intracellular;GO:0005623,cellular_component cell;GO:0005737,cellular_component cytoplasm;GO:0005739,cellular_component mitochondrion;GO:0005773,cellular_component v…	NA
30293	PPARA	PPARA	22	+	46219811	46220014	46218262	46218401	46231791	46232239	30293	0,1	3,1	2,4	0,1	298	149	3.66823e-06	0.000594215	0.0,0.333	1.0,0.667	-0.667	ENSG00000186951	302;GO:0000122,biological_process negative regulation of transcription by RNA polymerase II;GO:0000981,molecular_function DNA-binding transcription factor activity, RNA polymerase II-specific;GO:0001071,molecular_function DNA-binding transcription factor activity;GO:0001666,biological_process response to hypoxia;GO:0003008,biological_process system process;GO:0003013,biological_process circulator…	NR1C1, PPARA; peroxisome proliferator-activated receptor alpha; K0729
30355	NUDT16L1	NUDT16L1	16	+	4693977	4694308	4693706	4693879	4694957	4695859	30355	87129	0,0	76101	6,2	298	149	0.000977426	0.0298478	1.0,1.0	0.864,0.962	0.087	ENSG00000168101	13;GO:0003674,molecular_function molecular_function;GO:0003676,molecular_function nucleic acid binding;GO:0003723,molecular_function RNA binding;GO:0005488,molecular_function binding;GO:0005575,cellular_component cellular_component;GO:0005622,cellular_component intracellular;GO:0005623,cellular_component cell;GO:0005737,cellular_component cytoplasm;GO:0030515,molecular_function snoRNA binding;GO:…	NUDT16L1, SDOS; NUDT16-like protein 1; K1686
30356	NUDT16L1	NUDT16L1	16	+	4693983	4694238	4693760	4693879	4694957	4695292	30356	86139	0,0	68,69	6,2	298	149	0.00028844	0.0129708	1.0,1.0	0.85,0.945	0.103	ENSG00000168101	13;GO:0003674,molecular_function molecular_function;GO:0003676,molecular_function nucleic acid binding;GO:0003723,molecular_function RNA binding;GO:0005488,molecular_function binding;GO:0005575,cellular_component cellular_component;GO:0005622,cellular_component intracellular;GO:0005623,cellular_component cell;GO:0005737,cellular_component cytoplasm;GO:0030515,molecular_function snoRNA binding;GO:…	NUDT16L1, SDOS; NUDT16-like protein 1; K1686
30424	UBXN11	UBXN11	1	-	26303042	26303167	26302812	26302918	26306591	26306636	30424	1,7	12,6	0,0	7,6	273	149	0.000442467	0.0172578	0.044,0.389	0.0,0.0	0.216	ENSG00000158062	10;GO:0005575,cellular_component cellular_component;GO:0005622,cellular_component intracellular;GO:0005623,cellular_component cell;GO:0005856,cellular_component cytoskeleton;GO:0043226,cellular_component organelle;GO:0043228,cellular_component non-membrane-bounded organelle;GO:0043229,cellular_component intracellular organelle;GO:0043232,cellular_component intracellular non-membrane-bounded organ…	NA
30504	NEDD8	NEDD8	14	-	24231651	24231737	24218383	24218431	24232249	24232325	30504	42,44	16732564	53,48	11981362	234	149	0.000294134	0.0131309	0.016,0.011	0.027,0.022	-0.011	ENSG00000129559	66;GO:0005575,cellular_component cellular_component;GO:0005622,cellular_component intracellular;GO:0005623,cellular_component cell;GO:0005634,cellular_component nucleus;GO:0006355,biological_process regulation of transcription, DNA-templated;GO:0006357,biological_process regulation of transcription by RNA polymerase II;GO:0006464,biological_process cellular protein modification process;GO:0006508…	NA
30520	RNF212	RNF212	4	-	1081418	1081467	1079642	1079688	1081566	1081619	30520	11,18	1,0	29,28	8,2	197	149	0.00171179	0.0435811	0.893,1.0	0.733,0.914	0.123	ENSG00000178222	13;GO:0005575,cellular_component cellular_component;GO:0005622,cellular_component intracellular;GO:0005623,cellular_component cell;GO:0005634,cellular_component nucleus;GO:0005694,cellular_component chromosome;GO:0043226,cellular_component organelle;GO:0043227,cellular_component membrane-bounded organelle;GO:0043228,cellular_component non-membrane-bounded organelle;GO:0043229,cellular_component i…	NA
30630	BCAS3	BCAS3	17	+	61388617	61388708	61368326	61368494	61391976	61392273	30630	18,31	22,34	29,55	13,17	239	149	0.000127555	0.00732172	0.338,0.362	0.582,0.669	-0.275	ENSG00000141376	12;GO:0005575,cellular_component cellular_component;GO:0005622,cellular_component intracellular;GO:0005623,cellular_component cell;GO:0005634,cellular_component nucleus;GO:0005737,cellular_component cytoplasm;GO:0043226,cellular_component organelle;GO:0043227,cellular_component membrane-bounded organelle;GO:0043229,cellular_component intracellular organelle;GO:0043231,cellular_component intracell…	NA
30631	BCAS3	BCAS3	17	+	61388617	61388708	61380505	61380571	61391976	61392273	30631	20,36	7,9	30,69	1,4	239	149	0.00023065	0.0111005	0.64,0.714	0.949,0.915	-0.255	ENSG00000141376	12;GO:0005575,cellular_component cellular_component;GO:0005622,cellular_component intracellular;GO:0005623,cellular_component cell;GO:0005634,cellular_component nucleus;GO:0005737,cellular_component cytoplasm;GO:0043226,cellular_component organelle;GO:0043227,cellular_component membrane-bounded organelle;GO:0043229,cellular_component intracellular organelle;GO:0043231,cellular_component intracell…	NA
30652	EXOSC1	EXOSC1	10	-	97445452	97445606	97443236	97443311	97445731	97445847	30652	4,10	155193	24,12	162171	298	149	0.00141668	0.0383832	0.013,0.025	0.069,0.034	-0.033	ENSG00000171311	66;GO:0000178,cellular_component exosome (RNase complex);GO:0000288,biological_process nuclear-transcribed mRNA catabolic process, deadenylation-dependent decay;GO:0000291,biological_process nuclear-transcribed mRNA catabolic process, exonucleolytic;GO:0000956,biological_process nuclear-transcribed mRNA catabolic process;GO:0003674,molecular_function molecular_function;GO:0003676,molecular_functi…	CSL4, EXOSC1; exosome complex component CSL4; K0757
30772	AXIN1	AXIN1	16	-	291189	291297	289439	289607	293487	293718	30772	72,89	107,80	74114	42,64	256	149	0.000814105	0.0262998	0.281,0.393	0.506,0.509	-0.171	ENSG00000103126	453;GO:0000003,biological_process reproduction;GO:0000165,biological_process MAPK cascade;GO:0000187,biological_process activation of MAPK activity;GO:0000209,biological_process protein polyubiquitination;GO:0000226,biological_process microtubule cytoskeleton organization;GO:0001501,biological_process skeletal system development;GO:0001654,biological_process eye development;GO:0001701,biological_…	AXIN1; axin 1; K0215
30790	YIPF1	YIPF1	1	-	53883112	53883276	53878641	53878722	53888906	53888986	30790	83,84	22,16	74,54	5,0	298	149	1.19688e-05	0.00135396	0.654,0.724	0.881,1.0	-0.251	ENSG00000058799	17;GO:0005575,cellular_component cellular_component;GO:0005622,cellular_component intracellular;GO:0005623,cellular_component cell;GO:0005737,cellular_component cytoplasm;GO:0016020,cellular_component membrane;GO:0016023,cellular_component cytoplasmic vesicle;GO:0030133,cellular_component transport vesicle;GO:0031410,cellular_component cytoplasmic vesicle;GO:0031982,cellular_component vesicle;GO:…	NA
30882	SLC25A38	SLC25A38	3	+	39389361	39389389	39383388	39383793	39389494	39389616	30882	0,18	74,94	0,3	98103	176	149	0.000167784	0.0090508	0.0,0.139	0.0,0.024	0.058	ENSG00000144659	77;GO:0002262,biological_process myeloid cell homeostasis;GO:0002376,biological_process immune system process;GO:0002520,biological_process immune system development;GO:0005575,cellular_component cellular_component;GO:0005622,cellular_component intracellular;GO:0005623,cellular_component cell;GO:0005737,cellular_component cytoplasm;GO:0005739,cellular_component mitochondrion;GO:0005740,cellular_c…	NA
30946	ZCCHC10	ZCCHC10	5	-	133000131	133000173	132996984	132998850	133006758	133006920	30946	12,14	4,2	20,5	1,0	190	149	0.00149047	0.0397929	0.702,0.846	0.94,1.0	-0.196	ENSG00000155329	NA	NA
30950	ZCCHC10	ZCCHC10	5	-	133022840	133022906	133006758	133006920	133026496	133026545	30950	2,5	3,6	1,0	6,3	214	149	0.00078808	0.0257369	0.317,0.367	0.104,0.0	0.29	ENSG00000155329	NA	NA
31016	RALY	RALY	20	+	34073818	34073866	34072065	34072330	34076701	34076815	31016	0,0	9,14	2,6	0,8	196	149	1.21239e-05	0.00136681	0.0,0.0	1.0,0.363	-0.681	ENSG00000125970	47;GO:0000375,biological_process RNA splicing, via transesterification reactions;GO:0000377,biological_process RNA splicing, via transesterification reactions with bulged adenosine as nucleophile;GO:0000398,biological_process mRNA splicing, via spliceosome;GO:0003674,molecular_function molecular_function;GO:0003676,molecular_function nucleic acid binding;GO:0003723,molecular_function RNA binding;…	NA
31053	RUFY3	RUFY3	4	+	70804347	70804416	70802955	70802983	70806515	70806553	31053	0,1	2,1	16,10	2,0	217	149	1.79998e-05	0.00180821	0.0,0.407	0.846,1.0	-0.72	ENSG00000018189	52;GO:0005575,cellular_component cellular_component;GO:0005623,cellular_component cell;GO:0007275,biological_process multicellular organism development;GO:0007399,biological_process nervous system development;GO:0008150,biological_process biological_process;GO:0009987,biological_process cellular process;GO:0010721,biological_process negative regulation of cell development;GO:0010769,biological_pr…	NA
31160	TSG101	TSG101	11	-	18516098	18516164	18509541	18509665	18526774	18526821	31160	2,5	0,0	3,1	1,3	214	149	0.00013886	0.00782729	1.0,1.0	0.676,0.188	0.568	ENSG00000074319	228;GO:0000813,cellular_component ESCRT I complex;GO:0000988,molecular_function obsolete transcription factor activity, protein binding;GO:0000989,molecular_function obsolete transcription factor activity, transcription factor binding;GO:0001558,biological_process regulation of cell growth;GO:0001763,biological_process morphogenesis of a branching structure;GO:0002009,biological_process morphogen…	TSG101, STP22, VPS23; ESCRT-I complex subunit TSG101; K1218
31232	SYNGR3	SYNGR3	16	+	1991973	1992211	1989944	1990201	1992635	1992711	31232	9,18	4,2	5,5	0,0	298	149	7.16302e-05	0.00488198	0.529,0.818	1.0,1.0	-0.327	ENSG00000127561	41;GO:0003674,molecular_function molecular_function;GO:0005488,molecular_function binding;GO:0005515,molecular_function protein binding;GO:0005575,cellular_component cellular_component;GO:0005622,cellular_component intracellular;GO:0005623,cellular_component cell;GO:0005737,cellular_component cytoplasm;GO:0008021,cellular_component synaptic vesicle;GO:0008150,biological_process biological_process…	NA
31251	GUSB	GUSB	7	-	65979398	65979541	65976014	65976202	65980223	65980409	31251	230245	10,8	312240	2,1	291	149	6.08386e-05	0.00430698	0.922,0.94	0.988,0.992	-0.059	ENSG00000169919	53;GO:0000323,cellular_component lytic vacuole;GO:0003674,molecular_function molecular_function;GO:0003824,molecular_function catalytic activity;GO:0004553,molecular_function hydrolase activity, hydrolyzing O-glycosyl compounds;GO:0004566,molecular_function beta-glucuronidase activity;GO:0005488,molecular_function binding;GO:0005575,cellular_component cellular_component;GO:0005622,cellular_compon…	uidA, GUSB; beta-glucuronidase [EC:3.2.1.31]; K0119
31253	GUSB	GUSB	7	-	65979833	65979911	65976014	65976202	65980223	65980409	31253	121169	10,8	172154	2,1	226	149	5.49776e-05	0.00402179	0.889,0.933	0.983,0.99	-0.075	ENSG00000169919	53;GO:0000323,cellular_component lytic vacuole;GO:0003674,molecular_function molecular_function;GO:0003824,molecular_function catalytic activity;GO:0004553,molecular_function hydrolase activity, hydrolyzing O-glycosyl compounds;GO:0004566,molecular_function beta-glucuronidase activity;GO:0005488,molecular_function binding;GO:0005575,cellular_component cellular_component;GO:0005622,cellular_compon…	uidA, GUSB; beta-glucuronidase [EC:3.2.1.31]; K0119
31294	ATP6V0D1	ATP6V0D1	16	-	67444527	67444706	67443098	67443178	67480956	67481148	31294	12011526	67,58	956990	21,29	298	149	0.00187884	0.0463765	0.9,0.929	0.958,0.945	-0.037	ENSG00000159720	364;GO:0000003,biological_process reproduction;GO:0000041,biological_process transition metal ion transport;GO:0000166,molecular_function nucleotide binding;GO:0000220,cellular_component vacuolar proton-transporting V-type ATPase, V0 domain;GO:0000322,cellular_component storage vacuole;GO:0000323,cellular_component lytic vacuole;GO:0000324,cellular_component fungal-type vacuole;GO:0000325,cellula…	ATPeV0D, ATP6D; V-type H+-transporting ATPase subunit d; K0214
31314	GALK2	GALK2	15	+	49225204	49225349	49217189	49217313	49235850	49235941	31314	0,1	28,42	8,2	18,31	293	149	0.000373044	0.015255	0.0,0.012	0.184,0.032	-0.102	ENSG00000156958	22;GO:0003674,molecular_function molecular_function;GO:0003824,molecular_function catalytic activity;GO:0004335,molecular_function galactokinase activity;GO:0005575,cellular_component cellular_component;GO:0005576,cellular_component extracellular region;GO:0005975,biological_process carbohydrate metabolic process;GO:0006793,biological_process phosphorus metabolic process;GO:0006796,biological_pro…	NA
31385	INTS4	INTS4	11	-	77978995	77979102	77960952	77961138	77981458	77981576	31385	38,42	0,0	24,28	4,2	255	149	0.000548706	0.0199778	1.0,1.0	0.778,0.891	0.165	ENSG00000149262	48;GO:0000428,cellular_component DNA-directed RNA polymerase complex;GO:0005575,cellular_component cellular_component;GO:0005622,cellular_component intracellular;GO:0005623,cellular_component cell;GO:0005634,cellular_component nucleus;GO:0005654,cellular_component nucleoplasm;GO:0006139,biological_process nucleobase-containing compound metabolic process;GO:0006396,biological_process RNA processin…	NA
[truncated: 648 more rows]

## Sheet: MXE
Supplementary Data 4. MEN1-regulated ASEs were identified from MEN1-WT and MEN1-KO NCI-H460 cells.
[truncated: 137 more rows]

## Sheet: A3SS
Supplementary Data 4. MEN1-regulated ASEs were identified from MEN1-WT and MEN1-KO NCI-H460 cells.
[truncated: 212 more rows]

[truncated: 2 more sheets: A5SS, RI]
