# Supplementary material for: MEN1 is a regulator of alternative splicing and prevents R-loop-induced genome instability through suppression of RNA polymerase II elongation
Source: Nucleic Acids Res. 2023 Jul 3;51(15):7951–71. doi: 10.1093/nar/gkad548 (PMC10450199; doi:10.1093/nar/gkad548)
Supplement: gkad548_Supplemental_Files [file gkad548_supplemental_files.zip › Supplemental Data 5.xls]

## Sheet: WT_Cisplatin_vs_WT_con.DEG_down
Supplementary Data 5. Cisplatin-induced genes expression (down) were identified from Con and Cisplatin-treated NCI-H460 cells.
Gene	WT_DDP_1	WT_DDP_2	WT_con_1	WT_con_2	logFC	logCPM	PValue	FDR	GeneInfo	GeneName	GO	KEGG	NR
ENSG00000197405	10.94	13.52	45.77	49.65	-1.98359	4.9933	1.93924e-29	1.01161e-26	19:47290022-47322066:+	C5AR1	248;GO:0000187,biological_process activation of MAPK activity;GO:0001653,molecular_function peptide receptor activity;GO:0001817,biological_process regulation of cytokine production;GO:0001819,biological_process positive regulation of cytokine production;GO:0001847,molecular_function opsonin receptor activity;GO:0001848,molecular_function complement binding;GO:0001856,molecular_function complemen…	C5AR1, CD88; C5a anaphylatoxin chemotactic receptor 1; K04010	complement C5a receptor 1 [Source:HGNC Symbol%3BAcc:HGNC:1338]
ENSG00000166851	26.84	29.71	90.99	110.5	-1.85246	6.9652	1.63995e-27	7.87044e-25	16:23677655-23690367:+	PLK1	294;GO:0000003,biological_process reproduction;GO:0000075,biological_process cell cycle checkpoint;GO:0000077,biological_process DNA damage checkpoint;GO:0000079,biological_process regulation of cyclin-dependent protein serine/threonine kinase activity;GO:0000086,biological_process G2/M transition of mitotic cell cycle;GO:0000088,biological_process mitotic prophase;GO:0000122,biological_process n…	PLK1; polo-like kinase 1 [EC:2.7.11.21]; K06631	polo like kinase 1 [Source:HGNC Symbol%3BAcc:HGNC:9077]
ENSG00000103257	110.98	106.39	337.36	349.45	-1.67759	8.43622	9.75529e-26	4.33496e-23	16:87830022-87869488:-	SLC7A5	99;GO:0002376,biological_process immune system process;GO:0003333,biological_process amino acid transmembrane transport;GO:0003674,molecular_function molecular_function;GO:0003823,molecular_function antigen binding;GO:0005215,molecular_function transporter activity;GO:0005342,molecular_function organic acid transmembrane transporter activity;GO:0005488,molecular_function binding;GO:0005575,cellul…	SLC7A5, LAT1; solute carrier family 7 (L-type amino acid transporter), member 5; K13780	solute carrier family 7 member 5 [Source:HGNC Symbol%3BAcc:HGNC:11063]
ENSG00000105281	184.46	177.5	557.08	532.94	-1.60868	9.31973	1.20265e-23	4.65464e-21	19:46774882-46788594:-	SLC1A5	78;GO:0003333,biological_process amino acid transmembrane transport;GO:0003674,molecular_function molecular_function;GO:0004872,molecular_function signaling receptor activity;GO:0005215,molecular_function transporter activity;GO:0005342,molecular_function organic acid transmembrane transporter activity;GO:0005488,molecular_function binding;GO:0005575,cellular_component cellular_component;GO:00056…	SLC1A5; solute carrier family 1 (neutral amino acid transporter), member 5; K05616	solute carrier family 1 member 5 [Source:HGNC Symbol%3BAcc:HGNC:10943]
ENSG00000140044	14.28	13.89	61.16	50.72	-2.00849	4.21948	1.39655e-23	5.23618e-21	14:75427715-75474111:+	JDP2	88;GO:0000122,biological_process negative regulation of transcription by RNA polymerase II;GO:0001071,molecular_function DNA-binding transcription factor activity;GO:0003674,molecular_function molecular_function;GO:0003676,molecular_function nucleic acid binding;GO:0003677,molecular_function DNA binding;GO:0003682,molecular_function chromatin binding;GO:0003690,molecular_function double-stranded …	NA	Jun dimerization protein 2 [Source:HGNC Symbol%3BAcc:HGNC:17546]
ENSG00000122986	18.82	17.73	59.11	54.52	-1.65443	4.98273	7.54761e-22	2.26391e-19	12:110627840-110704950:-	HVCN1	54;GO:0003674,molecular_function molecular_function;GO:0005215,molecular_function transporter activity;GO:0005216,molecular_function ion channel activity;GO:0005244,molecular_function voltage-gated ion channel activity;GO:0005261,molecular_function cation channel activity;GO:0005575,cellular_component cellular_component;GO:0006810,biological_process transport;GO:0006811,biological_process ion tra…	NA	hydrogen voltage gated channel 1 [Source:HGNC Symbol%3BAcc:HGNC:28240]
ENSG00000059804	17.13	13.86	58.8	48.43	-1.80748	5.73054	1.01653e-21	2.97471e-19	12:7919229-7936275:-	SLC2A3	119;GO:0001669,cellular_component acrosomal vesicle;GO:0002080,cellular_component acrosomal membrane;GO:0003674,molecular_function molecular_function;GO:0005215,molecular_function transporter activity;GO:0005355,molecular_function glucose transmembrane transporter activity;GO:0005488,molecular_function binding;GO:0005536,molecular_function glucose binding;GO:0005575,cellular_component cellular_co…	SLC2A1, GLUT1; MFS transporter, SP family, solute carrier family 2 (facilitated glucose transporter), member 1; K07299; SLC2A2, GLUT2; MFS transporter, SP family, solute carrier family 2 (facilitated glucose transporter), member 2; K07593; SLC2A4, GLUT4; MFS transporter, SP family, solute carrier family 2 (facilitated glucose transporter), member 4; K07191	solute carrier family 2 member 3 [Source:HGNC Symbol%3BAcc:HGNC:11007]
ENSG00000100889	31.19	33.75	96.68	88.6	-1.53283	7.22387	1.82665e-21	4.87025e-19	14:24094052-24110598:+	PCK2	42;GO:0003674,molecular_function molecular_function;GO:0003824,molecular_function catalytic activity;GO:0004611,molecular_function phosphoenolpyruvate carboxykinase activity;GO:0005575,cellular_component cellular_component;GO:0005622,cellular_component intracellular;GO:0005623,cellular_component cell;GO:0005737,cellular_component cytoplasm;GO:0005739,cellular_component mitochondrion;GO:0005759,ce…	E4.1.1.32, pckA, PCK; phosphoenolpyruvate carboxykinase (GTP) [EC:4.1.1.32]; K01596	phosphoenolpyruvate carboxykinase 2%2C mitochondrial [Source:HGNC Symbol%3BAcc:HGNC:8725]
ENSG00000139514	14.52	15.72	45.74	41.49	-1.54849	5.80512	3.05116e-21	7.95822e-19	13:29509409-29595688:-	SLC7A1	57;GO:0003333,biological_process amino acid transmembrane transport;GO:0003674,molecular_function molecular_function;GO:0005215,molecular_function transporter activity;GO:0005342,molecular_function organic acid transmembrane transporter activity;GO:0005575,cellular_component cellular_component;GO:0005623,cellular_component cell;GO:0005886,cellular_component plasma membrane;GO:0005887,cellular_com…	SLC7A1, ATRC1; solute carrier family 7 (cationic amino acid transporter), member 1; K13863	solute carrier family 7 member 1 [Source:HGNC Symbol%3BAcc:HGNC:11057]
ENSG00000112759	16.4	17.93	45.28	52.38	-1.52732	5.50996	9.16828e-20	2.29169e-17	6:44219504-44234151:+	SLC29A1	116;GO:0000003,biological_process reproduction;GO:0001666,biological_process response to hypoxia;GO:0001678,biological_process cellular glucose homeostasis;GO:0003008,biological_process system process;GO:0003674,molecular_function molecular_function;GO:0005215,molecular_function transporter activity;GO:0005337,molecular_function nucleoside transmembrane transporter activity;GO:0005575,cellular_co…	SLC29A1_2_3, ENT1_2_3; solute carrier family 29 (equilibrative nucleoside transporter), member 1/2/3; K15014	solute carrier family 29 member 1 (Augustine blood group) [Source:HGNC Symbol%3BAcc:HGNC:11003]
ENSG00000128965	25.35	34.67	102.14	86.14	-1.67263	5.63569	3.24994e-19	7.49861e-17	15:40952961-40956519:+	CHAC1	74;GO:0003674,molecular_function molecular_function;GO:0005102,molecular_function signaling receptor binding;GO:0005112,molecular_function Notch binding;GO:0005488,molecular_function binding;GO:0005515,molecular_function protein binding;GO:0005575,cellular_component cellular_component;GO:0005622,cellular_component intracellular;GO:0005623,cellular_component cell;GO:0005737,cellular_component cyto…	CHAC, chaC; glutathione-specific gamma-glutamylcyclotransferase [EC:4.3.2.7]; K07232	ChaC glutathione specific gamma-glutamylcyclotransferase 1 [Source:HGNC Symbol%3BAcc:HGNC:28680]
ENSG00000196517	9.22	7.39	25.35	23.48	-1.57241	5.436	3.37434e-18	7.22953e-16	1:43991499-44031467:-	SLC6A9	68;GO:0003333,biological_process amino acid transmembrane transport;GO:0003674,molecular_function molecular_function;GO:0005215,molecular_function transporter activity;GO:0005283,molecular_function amino acid:sodium symporter activity;GO:0005294,molecular_function neutral L-amino acid secondary active transmembrane transporter activity;GO:0005342,molecular_function organic acid transmembrane tran…	SLC6A5_9, GLYT; solute carrier family 6 (neurotransmitter transporter, glycine) member 5/9; K05038	solute carrier family 6 member 9 [Source:HGNC Symbol%3BAcc:HGNC:11056]
ENSG00000186193	7.4	6.97	21.27	22.76	-1.63272	4.13138	4.66539e-18	9.65092e-16	9:137062123-137070588:-	SAPCD2	21;GO:0005575,cellular_component cellular_component;GO:0005622,cellular_component intracellular;GO:0005623,cellular_component cell;GO:0005634,cellular_component nucleus;GO:0005730,cellular_component nucleolus;GO:0005737,cellular_component cytoplasm;GO:0031974,cellular_component membrane-enclosed lumen;GO:0031981,cellular_component nuclear lumen;GO:0043226,cellular_component organelle;GO:0043227,c…	NA	suppressor APC domain containing 2 [Source:HGNC Symbol%3BAcc:HGNC:28055]
ENSG00000167536	6.17	5.27	20.15	18.88	-1.78795	3.86082	4.88267e-18	9.92919e-16	17:28897780-28903071:-	DHRS13	2;GO:0005575,cellular_component cellular_component;GO:0005576,cellular_component extracellular region	NA	dehydrogenase/reductase 13 [Source:HGNC Symbol%3BAcc:HGNC:28326]
ENSG00000117399	36.06	46.57	106.98	129.92	-1.54115	6.91163	6.77424e-18	1.31092e-15	1:43358954-43363203:+	CDC20	187;GO:0000075,biological_process cell cycle checkpoint;GO:0000236,biological_process mitotic prometaphase;GO:0000278,biological_process mitotic cell cycle;GO:0000922,cellular_component spindle pole;GO:0003008,biological_process system process;GO:0005575,cellular_component cellular_component;GO:0005622,cellular_component intracellular;GO:0005623,cellular_component cell;GO:0005634,cellular_compone…	CDC20; cell division cycle 20, cofactor of APC complex; K03363	cell division cycle 20 [Source:HGNC Symbol%3BAcc:HGNC:1723]
ENSG00000116761	12.71	15.62	40.99	37.5	-1.49109	5.03599	7.70643e-18	1.46765e-15	1:70411217-70439851:+	CTH	179;GO:0000096,biological_process sulfur amino acid metabolic process;GO:0000097,biological_process sulfur amino acid biosynthetic process;GO:0000098,biological_process sulfur amino acid catabolic process;GO:0001558,biological_process regulation of cell growth;GO:0003674,molecular_function molecular_function;GO:0003824,molecular_function catalytic activity;GO:0004121,molecular_function cystathion…	CTH; cystathionine gamma-lyase [EC:4.4.1.1]; K01758	cystathionine gamma-lyase [Source:HGNC Symbol%3BAcc:HGNC:2501]
ENSG00000115902	27.46	28.4	76.26	68.39	-1.39232	6.33398	1.50494e-17	2.7358e-15	2:64988476-65023865:+	SLC1A4	128;GO:0000099,molecular_function sulfur amino acid transmembrane transporter activity;GO:0000101,biological_process sulfur amino acid transport;GO:0003008,biological_process system process;GO:0003333,biological_process amino acid transmembrane transport;GO:0003674,molecular_function molecular_function;GO:0005215,molecular_function transporter activity;GO:0005216,molecular_function ion channel ac…	SLC1A5; solute carrier family 1 (neutral amino acid transporter), member 5; K05616	solute carrier family 1 member 4 [Source:HGNC Symbol%3BAcc:HGNC:10942]
ENSG00000171388	23.87	25.82	75.54	99.24	-1.83151	3.73644	1.85178e-16	2.96235e-14	X:129645258-129654937:-	APLN	117;GO:0000003,biological_process reproduction;GO:0001664,molecular_function G protein-coupled receptor binding;GO:0002026,biological_process regulation of the force of heart contraction;GO:0002376,biological_process immune system process;GO:0002791,biological_process regulation of peptide secretion;GO:0002793,biological_process positive regulation of peptide secretion;GO:0003008,biological_proce…	APLN; apelin; K05225	apelin [Source:HGNC Symbol%3BAcc:HGNC:16665]
ENSG00000244274	10.68	12.13	30.88	30.06	-1.43716	4.42226	5.61801e-16	8.42561e-14	20:45406056-45410610:+	DBNDD2	37;GO:0001932,biological_process regulation of protein phosphorylation;GO:0001933,biological_process negative regulation of protein phosphorylation;GO:0006469,biological_process negative regulation of protein kinase activity;GO:0008150,biological_process biological_process;GO:0009892,biological_process negative regulation of metabolic process;GO:0010563,biological_process negative regulation of p…	NA	dysbindin domain containing 2 [Source:HGNC Symbol%3BAcc:HGNC:15881]
ENSG00000139269	0.19	0.13	3.34	2.98	-4.25809	0.979632	7.22815e-16	1.07066e-13	12:57452322-57459280:+	INHBE	2;GO:0005575,cellular_component cellular_component;GO:0005576,cellular_component extracellular region	INHBA; inhibin beta A chain; K04667	inhibin beta E subunit [Source:HGNC Symbol%3BAcc:HGNC:24029]
ENSG00000092621	125.35	142.26	319.6	308.24	-1.25118	8.64698	2.79677e-15	3.99472e-13	1:119648410-119744226:+	PHGDH	95;GO:0003674,molecular_function molecular_function;GO:0003824,molecular_function catalytic activity;GO:0004617,molecular_function phosphoglycerate dehydrogenase activity;GO:0005575,cellular_component cellular_component;GO:0005622,cellular_component intracellular;GO:0005623,cellular_component cell;GO:0005737,cellular_component cytoplasm;GO:0005829,cellular_component cytosol;GO:0006082,biological_…	serA, PHGDH; D-3-phosphoglycerate dehydrogenase / 2-oxoglutarate reductase [EC:1.1.1.95 1.1.1.399]; K00058	phosphoglycerate dehydrogenase [Source:HGNC Symbol%3BAcc:HGNC:8923]
ENSG00000128283	32.11	34.9	74.51	77.45	-1.20098	6.01701	1.74507e-14	2.32638e-12	22:37560446-37569405:+	CDC42EP1	52;GO:0005575,cellular_component cellular_component;GO:0005622,cellular_component intracellular;GO:0005623,cellular_component cell;GO:0005737,cellular_component cytoplasm;GO:0005794,cellular_component Golgi apparatus;GO:0005856,cellular_component cytoskeleton;GO:0005886,cellular_component plasma membrane;GO:0007154,biological_process cell communication;GO:0007165,biological_process signal transdu…	NA	CDC42 effector protein 1 [Source:HGNC Symbol%3BAcc:HGNC:17014]
ENSG00000178999	41.55	41.51	90.77	104.74	-1.25298	6.2466	2.13281e-14	2.72229e-12	17:8204732-8210600:-	AURKB	204;GO:0000122,biological_process negative regulation of transcription by RNA polymerase II;GO:0000226,biological_process microtubule cytoskeleton organization;GO:0000228,cellular_component nuclear chromosome;GO:0000236,biological_process mitotic prometaphase;GO:0000278,biological_process mitotic cell cycle;GO:0000280,biological_process nuclear division;GO:0000775,cellular_component chromosome, c…	NA	aurora kinase B [Source:HGNC Symbol%3BAcc:HGNC:11390]
ENSG00000111665	14.78	18.51	39.72	43.54	-1.34291	4.76185	3.06981e-14	3.87701e-12	12:6844792-6852066:-	CDCA3	8;GO:0005575,cellular_component cellular_component;GO:0005622,cellular_component intracellular;GO:0005623,cellular_component cell;GO:0005737,cellular_component cytoplasm;GO:0005829,cellular_component cytosol;GO:0044424,cellular_component intracellular part;GO:0044444,cellular_component cytoplasmic part;GO:0044464,cellular_component cell part	NA	cell division cycle associated 3 [Source:HGNC Symbol%3BAcc:HGNC:14624]
ENSG00000175832	144.52	156.15	320.66	333.48	-1.14116	8.44603	2.36634e-13	2.81103e-11	17:43527843-43579620:-	ETV4	133;GO:0000902,biological_process cell morphogenesis;GO:0000904,biological_process cell morphogenesis involved in differentiation;GO:0001763,biological_process morphogenesis of a branching structure;GO:0002009,biological_process morphogenesis of an epithelium;GO:0003674,molecular_function molecular_function;GO:0003676,molecular_function nucleic acid binding;GO:0003677,molecular_function DNA bindi…	ETV4; ets translocation variant 4; K15592	ETS variant 4 [Source:HGNC Symbol%3BAcc:HGNC:3493]
ENSG00000169884	3.76	4.09	11.86	11.89	-1.61544	3.27813	2.4132e-13	2.83858e-11	12:48965339-48971763:-	WNT10B	318;GO:0000003,biological_process reproduction;GO:0000086,biological_process G2/M transition of mitotic cell cycle;GO:0000122,biological_process negative regulation of transcription by RNA polymerase II;GO:0000278,biological_process mitotic cell cycle;GO:0001501,biological_process skeletal system development;GO:0001664,molecular_function G protein-coupled receptor binding;GO:0002062,biological_pr…	WNT10; wingless-type MMTV integration site family, member 10; K01357	Wnt family member 10B [Source:HGNC Symbol%3BAcc:HGNC:12775]
ENSG00000113739	67.76	74.3	175	150.09	-1.21503	6.74447	2.76378e-13	3.21941e-11	5:173314712-173329503:-	STC2	123;GO:0000003,biological_process reproduction;GO:0001666,biological_process response to hypoxia;GO:0001890,biological_process placenta development;GO:0001893,biological_process maternal placenta development;GO:0003006,biological_process developmental process involved in reproduction;GO:0003674,molecular_function molecular_function;GO:0005102,molecular_function signaling receptor binding;GO:00051…	NA	stanniocalcin 2 [Source:HGNC Symbol%3BAcc:HGNC:11374]
ENSG00000140451	3.63	2.35	8.95	11.68	-1.79941	3.88212	3.08228e-13	3.55589e-11	15:64815631-64825668:-	PIF1	176;GO:0000166,molecular_function nucleotide binding;GO:0000228,cellular_component nuclear chromosome;GO:0000287,molecular_function magnesium ion binding;GO:0000781,cellular_component chromosome, telomeric region;GO:0000784,cellular_component nuclear chromosome, telomeric region;GO:0001882,molecular_function nucleoside binding;GO:0001883,molecular_function purine nucleoside binding;GO:0003674,mol…	NA	PIF1 5'-to-3' DNA helicase [Source:HGNC Symbol%3BAcc:HGNC:26220]
ENSG00000135069	67.34	94.89	207.89	190.52	-1.32067	7.29172	3.81938e-13	4.28128e-11	9:78297142-78330093:+	PSAT1	63;GO:0003674,molecular_function molecular_function;GO:0003824,molecular_function catalytic activity;GO:0004648,molecular_function O-phospho-L-serine:2-oxoglutarate aminotransferase activity;GO:0005575,cellular_component cellular_component;GO:0005622,cellular_component intracellular;GO:0005623,cellular_component cell;GO:0005737,cellular_component cytoplasm;GO:0005829,cellular_component cytosol;GO…	serC, PSAT1; phosphoserine aminotransferase [EC:2.6.1.52]; K00831	phosphoserine aminotransferase 1 [Source:HGNC Symbol%3BAcc:HGNC:19129]
ENSG00000166123	13.85	15.99	34.57	32.86	-1.19649	5.26729	3.8538e-13	4.28128e-11	16:46884377-46931297:+	GPT2	56;GO:0003674,molecular_function molecular_function;GO:0003824,molecular_function catalytic activity;GO:0004021,molecular_function L-alanine:2-oxoglutarate aminotransferase activity;GO:0005575,cellular_component cellular_component;GO:0005622,cellular_component intracellular;GO:0005623,cellular_component cell;GO:0005737,cellular_component cytoplasm;GO:0005739,cellular_component mitochondrion;GO:00…	GPT, ALT; alanine transaminase [EC:2.6.1.2]; K00814	glutamic--pyruvic transaminase 2 [Source:HGNC Symbol%3BAcc:HGNC:18062]
ENSG00000134222	15.91	15.38	34.52	37.86	-1.22731	4.87736	4.13934e-13	4.55631e-11	1:109279555-109283186:-	PSRC1	117;GO:0000070,biological_process mitotic sister chromatid segregation;GO:0000226,biological_process microtubule cytoskeleton organization;GO:0000278,biological_process mitotic cell cycle;GO:0000280,biological_process nuclear division;GO:0000819,biological_process sister chromatid segregation;GO:0000922,cellular_component spindle pole;GO:0001558,biological_process regulation of cell growth;GO:000…	NA	proline and serine rich coiled-coil 1 [Source:HGNC Symbol%3BAcc:HGNC:24472]
ENSG00000086730	12.46	10.81	33.86	29.35	-1.45905	4.00438	4.2498e-13	4.63537e-11	7:74199651-74229834:+	LAT2	49;GO:0001775,biological_process cell activation;GO:0002253,biological_process activation of immune response;GO:0002376,biological_process immune system process;GO:0002429,biological_process immune response-activating cell surface receptor signaling pathway;GO:0002682,biological_process regulation of immune system process;GO:0002684,biological_process positive regulation of immune system process;…	NA	linker for activation of T-cells family member 2 [Source:HGNC Symbol%3BAcc:HGNC:12749]
ENSG00000130707	411.56	490.59	989.64	994.51	-1.15864	9.80942	4.74292e-13	5.12663e-11	9:130444928-130501274:+	ASS1	198;GO:0000050,biological_process urea cycle;GO:0000053,biological_process argininosuccinate metabolic process;GO:0000323,cellular_component lytic vacuole;GO:0001101,biological_process response to acid chemical;GO:0001655,biological_process urogenital system development;GO:0001822,biological_process kidney development;GO:0001889,biological_process liver development;GO:0002237,biological_process r…	argG, ASS1; argininosuccinate synthase [EC:6.3.4.5]; K01940	argininosuccinate synthase 1 [Source:HGNC Symbol%3BAcc:HGNC:758]
ENSG00000152049	119.75	143.25	303.25	281.86	-1.17539	7.14844	6.15407e-13	6.53421e-11	2:223051813-223198399:+	KCNE4	54;GO:0003674,molecular_function molecular_function;GO:0005215,molecular_function transporter activity;GO:0005216,molecular_function ion channel activity;GO:0005261,molecular_function cation channel activity;GO:0005267,molecular_function potassium channel activity;GO:0005575,cellular_component cellular_component;GO:0005623,cellular_component cell;GO:0005886,cellular_component plasma membrane;GO:0…	NA	potassium voltage-gated channel subfamily E regulatory subunit 4 [Source:HGNC Symbol%3BAcc:HGNC:6244]
ENSG00000108106	225.4	274.35	510.65	584.16	-1.15264	8.24053	3.33625e-12	3.22809e-10	19:55399744-55407777:-	UBE2S	117;GO:0000151,cellular_component ubiquitin ligase complex;GO:0000152,cellular_component nuclear ubiquitin ligase complex;GO:0000209,biological_process protein polyubiquitination;GO:0000278,biological_process mitotic cell cycle;GO:0000280,biological_process nuclear division;GO:0003674,molecular_function molecular_function;GO:0003824,molecular_function catalytic activity;GO:0004842,molecular_funct…	UBE2S, E2EPF; ubiquitin-conjugating enzyme E2 S [EC:2.3.2.23]; K10583	ubiquitin conjugating enzyme E2 S [Source:HGNC Symbol%3BAcc:HGNC:17895]
ENSG00000101255	174.38	222.94	441.42	429.82	-1.15557	8.5259	4.19842e-12	4.02981e-10	20:362834-397559:+	TRIB3	208;GO:0000988,molecular_function obsolete transcription factor activity, protein binding;GO:0000989,molecular_function obsolete transcription factor activity, transcription factor binding;GO:0001932,biological_process regulation of protein phosphorylation;GO:0001933,biological_process negative regulation of protein phosphorylation;GO:0003674,molecular_function molecular_function;GO:0003712,molec…	TRIB3; tribbles homolog 3; K19518	tribbles pseudokinase 3 [Source:HGNC Symbol%3BAcc:HGNC:16228]
ENSG00000112984	9.13	10.73	20.85	21.69	-1.11975	5.39147	6.12557e-12	5.65343e-10	5:138178718-138187715:+	KIF20A	54;GO:0000087,biological_process mitotic M phase;GO:0000226,biological_process microtubule cytoskeleton organization;GO:0000278,biological_process mitotic cell cycle;GO:0000279,biological_process M phase;GO:0000910,biological_process cytokinesis;GO:0001578,biological_process microtubule bundle formation;GO:0003674,molecular_function molecular_function;GO:0005215,molecular_function transporter act…	NA	kinesin family member 20A [Source:HGNC Symbol%3BAcc:HGNC:9787]
ENSG00000149798	22	22.82	50.07	49.97	-1.17723	4.53329	7.04166e-12	6.40045e-10	11:65314817-65322429:+	CDC42EP2	106;GO:0003674,molecular_function molecular_function;GO:0005083,molecular_function GTPase regulator activity;GO:0005096,molecular_function GTPase activator activity;GO:0005099,molecular_function GTPase activator activity;GO:0005100,molecular_function GTPase activator activity;GO:0005575,cellular_component cellular_component;GO:0005622,cellular_component intracellular;GO:0005623,cellular_component…	NA	CDC42 effector protein 2 [Source:HGNC Symbol%3BAcc:HGNC:16263]
ENSG00000017483	70.75	68.32	143.31	147.01	-1.07982	7.44555	7.90813e-12	7.08073e-10	X:48458536-48470256:-	SLC38A5	44;GO:0003333,biological_process amino acid transmembrane transport;GO:0003674,molecular_function molecular_function;GO:0005215,molecular_function transporter activity;GO:0005342,molecular_function organic acid transmembrane transporter activity;GO:0005575,cellular_component cellular_component;GO:0005623,cellular_component cell;GO:0005886,cellular_component plasma membrane;GO:0006810,biological_p…	SLC38A5, SNAT5; solute carrier family 38 (sodium-coupled neutral amino acid transporter), member 5; K14992	solute carrier family 38 member 5 [Source:HGNC Symbol%3BAcc:HGNC:18070]
ENSG00000134690	16.86	19.19	40.54	39.34	-1.16784	4.62437	1.09517e-11	9.66166e-10	1:37692417-37709719:+	CDCA8	55;GO:0000089,biological_process mitotic metaphase;GO:0000236,biological_process mitotic prometaphase;GO:0000279,biological_process M phase;GO:0000775,cellular_component chromosome, centromeric region;GO:0000922,cellular_component spindle pole;GO:0005575,cellular_component cellular_component;GO:0005622,cellular_component intracellular;GO:0005623,cellular_component cell;GO:0005634,cellular_compone…	NA	cell division cycle associated 8 [Source:HGNC Symbol%3BAcc:HGNC:14629]
ENSG00000070669	52.16	68.41	144.97	126.12	-1.19244	7.43368	1.18183e-11	1.035e-09	7:97852117-97872542:-	ASNS	166;GO:0001101,biological_process response to acid chemical;GO:0001889,biological_process liver development;GO:0001932,biological_process regulation of protein phosphorylation;GO:0001934,biological_process positive regulation of protein phosphorylation;GO:0003674,molecular_function molecular_function;GO:0003824,molecular_function catalytic activity;GO:0004066,molecular_function asparagine synthas…	asnB, ASNS; asparagine synthase (glutamine-hydrolysing) [EC:6.3.5.4]; K01953	asparagine synthetase (glutamine-hydrolyzing) [Source:HGNC Symbol%3BAcc:HGNC:753]
ENSG00000184897	120.93	148.28	274.04	298.35	-1.1097	7.0836	1.6523e-11	1.41602e-09	3:129314770-129316277:-	H1FX	62;GO:0000785,cellular_component chromatin;GO:0000786,cellular_component nucleosome;GO:0003674,molecular_function molecular_function;GO:0003676,molecular_function nucleic acid binding;GO:0003677,molecular_function DNA binding;GO:0005488,molecular_function binding;GO:0005575,cellular_component cellular_component;GO:0005622,cellular_component intracellular;GO:0005623,cellular_component cell;GO:0005…	NA	H1 histone family member X [Source:HGNC Symbol%3BAcc:HGNC:4722]
ENSG00000093009	13.75	16.78	31.4	34.06	-1.12105	5.46193	1.70121e-11	1.4476e-09	22:19479458-19520612:+	CDC45	93;GO:0000075,biological_process cell cycle checkpoint;GO:0000076,biological_process DNA replication checkpoint;GO:0000082,biological_process G1/S transition of mitotic cell cycle;GO:0000083,biological_process regulation of transcription involved in G1/S transition of mitotic cell cycle;GO:0000084,biological_process mitotic S phase;GO:0000278,biological_process mitotic cell cycle;GO:0005575,cellu…	CDC45; cell division control protein 45; K06628	cell division cycle 45 [Source:HGNC Symbol%3BAcc:HGNC:1739]
ENSG00000169862	2.41	3.1	6.18	7.39	-1.31998	4.19966	1.71376e-11	1.44801e-09	5:10971839-11904043:-	CTNND2	58;GO:0001763,biological_process morphogenesis of a branching structure;GO:0003008,biological_process system process;GO:0005575,cellular_component cellular_component;GO:0005622,cellular_component intracellular;GO:0005623,cellular_component cell;GO:0005634,cellular_component nucleus;GO:0005737,cellular_component cytoplasm;GO:0005912,cellular_component adherens junction;GO:0007154,biological_proces…	NA	catenin delta 2 [Source:HGNC Symbol%3BAcc:HGNC:2516]
ENSG00000180198	22.33	26.37	47.87	53.76	-1.08183	6.05837	2.99118e-11	2.44137e-09	1:28505942-28539300:+	RCC1	105;GO:0000082,biological_process G1/S transition of mitotic cell cycle;GO:0000226,biological_process microtubule cytoskeleton organization;GO:0000228,cellular_component nuclear chromosome;GO:0000278,biological_process mitotic cell cycle;GO:0000785,cellular_component chromatin;GO:0000790,cellular_component nuclear chromatin;GO:0000793,cellular_component condensed chromosome;GO:0000794,cellular_co…	NA	regulator of chromosome condensation 1 [Source:HGNC Symbol%3BAcc:HGNC:1913]
ENSG00000175906	63.35	64.74	143.11	122.99	-1.07438	5.90952	6.1431e-11	4.87146e-09	17:43398958-43401137:+	ARL4D	114;GO:0003674,molecular_function molecular_function;GO:0003824,molecular_function catalytic activity;GO:0003924,molecular_function GTPase activity;GO:0005575,cellular_component cellular_component;GO:0005622,cellular_component intracellular;GO:0005623,cellular_component cell;GO:0005634,cellular_component nucleus;GO:0005730,cellular_component nucleolus;GO:0005737,cellular_component cytoplasm;GO:00…	NA	ADP ribosylation factor like GTPase 4D [Source:HGNC Symbol%3BAcc:HGNC:656]
ENSG00000110108	46.27	54.54	97.16	113.79	-1.08537	5.8421	6.17154e-11	4.87146e-09	11:60913873-60923443:+	TMEM109	60;GO:0005575,cellular_component cellular_component;GO:0005622,cellular_component intracellular;GO:0005623,cellular_component cell;GO:0005634,cellular_component nucleus;GO:0005635,cellular_component nuclear envelope;GO:0005640,cellular_component nuclear outer membrane;GO:0005737,cellular_component cytoplasm;GO:0005783,cellular_component endoplasmic reticulum;GO:0005789,cellular_component endoplas…	NA	transmembrane protein 109 [Source:HGNC Symbol%3BAcc:HGNC:28771]
ENSG00000198959	0.21	0.5	2.44	1.99	-2.64639	1.48937	6.95826e-11	5.45655e-09	20:38127386-38166578:-	TGM2	186;GO:0000166,molecular_function nucleotide binding;GO:0001763,biological_process morphogenesis of a branching structure;GO:0001882,molecular_function nucleoside binding;GO:0001883,molecular_function purine nucleoside binding;GO:0001974,biological_process blood vessel remodeling;GO:0002009,biological_process morphogenesis of an epithelium;GO:0003674,molecular_function molecular_function;GO:00038…	TGM2; transglutaminase 2 [EC:2.3.2.13]; K05625	transglutaminase 2 [Source:HGNC Symbol%3BAcc:HGNC:11778]
ENSG00000237649	14.51	16.05	29.16	33.67	-1.05894	5.68664	7.9533e-11	6.19634e-09	6:33391535-33409924:+	KIFC1	86;GO:0000070,biological_process mitotic sister chromatid segregation;GO:0000166,molecular_function nucleotide binding;GO:0000278,biological_process mitotic cell cycle;GO:0000280,biological_process nuclear division;GO:0000819,biological_process sister chromatid segregation;GO:0001882,molecular_function nucleoside binding;GO:0001883,molecular_function purine nucleoside binding;GO:0003674,molecular…	NA	kinesin family member C1 [Source:HGNC Symbol%3BAcc:HGNC:6389]
ENSG00000143013	9.23	12.55	30.78	28.48	-1.46419	3.3604	8.80625e-11	6.8166e-09	1:87328467-87348923:+	LMO4	170;GO:0000975,molecular_function transcription regulatory region DNA binding;GO:0000976,molecular_function transcription regulatory region sequence-specific DNA binding;GO:0001067,molecular_function regulatory region nucleic acid binding;GO:0001071,molecular_function DNA-binding transcription factor activity;GO:0001158,molecular_function enhancer sequence-specific DNA binding;GO:0001838,biologic…	NA	LIM domain only 4 [Source:HGNC Symbol%3BAcc:HGNC:6644]
ENSG00000099282	26.61	31.96	60.59	59.55	-1.05739	5.34877	1.15047e-10	8.68136e-09	10:69451472-69507669:+	TSPAN15	12;GO:0005575,cellular_component cellular_component;GO:0005623,cellular_component cell;GO:0005886,cellular_component plasma membrane;GO:0005887,cellular_component integral component of plasma membrane;GO:0016020,cellular_component membrane;GO:0016021,cellular_component integral component of membrane;GO:0031224,cellular_component intrinsic component of membrane;GO:0031226,cellular_component intrin…	NA	tetraspanin 15 [Source:HGNC Symbol%3BAcc:HGNC:23298]
ENSG00000160349	185.88	163.59	424.69	340.95	-1.14911	7.21837	1.39239e-10	1.03123e-08	9:135521437-135526532:+	LCN1	30;GO:0003674,molecular_function molecular_function;GO:0004857,molecular_function enzyme inhibitor activity;GO:0004866,molecular_function endopeptidase inhibitor activity;GO:0004869,molecular_function cysteine-type endopeptidase inhibitor activity;GO:0005575,cellular_component cellular_component;GO:0005576,cellular_component extracellular region;GO:0006508,biological_process proteolysis;GO:000815…	NA	lipocalin 1 [Source:HGNC Symbol%3BAcc:HGNC:6525]
ENSG00000099194	183.18	205.29	390.57	377.05	-1.00328	8.29168	1.46729e-10	1.07344e-08	10:100347123-100364834:+	SCD	129;GO:0001508,biological_process action potential;GO:0003008,biological_process system process;GO:0003674,molecular_function molecular_function;GO:0003824,molecular_function catalytic activity;GO:0004768,molecular_function stearoyl-CoA 9-desaturase activity;GO:0005575,cellular_component cellular_component;GO:0005622,cellular_component intracellular;GO:0005623,cellular_component cell;GO:0005737,c…	SCD, desC; stearoyl-CoA desaturase (Delta-9 desaturase) [EC:1.14.19.1]; K00507	stearoyl-CoA desaturase [Source:HGNC Symbol%3BAcc:HGNC:10571]
ENSG00000138074	39.02	34.5	74.59	76.52	-1.05598	6.75153	1.53224e-10	1.11417e-08	2:27199586-27212958:-	SLC5A6	102;GO:0003333,biological_process amino acid transmembrane transport;GO:0003674,molecular_function molecular_function;GO:0005215,molecular_function transporter activity;GO:0005575,cellular_component cellular_component;GO:0005623,cellular_component cell;GO:0005886,cellular_component plasma membrane;GO:0005887,cellular_component integral component of plasma membrane;GO:0005903,cellular_component br…	SLC5A6, SMVT; solute carrier family 5 (sodium-dependent multivitamin transporter), member 6; K14386	solute carrier family 5 member 6 [Source:HGNC Symbol%3BAcc:HGNC:11041]
ENSG00000104635	14.04	15.2	28.63	30.33	-1.03106	5.29078	1.81384e-10	1.29538e-08	8:22367248-22434129:+	SLC39A14	79;GO:0000041,biological_process transition metal ion transport;GO:0003674,molecular_function molecular_function;GO:0005215,molecular_function transporter activity;GO:0005381,molecular_function iron ion transmembrane transporter activity;GO:0005385,molecular_function zinc ion transmembrane transporter activity;GO:0005575,cellular_component cellular_component;GO:0005622,cellular_component intracel…	SLC39A14, ZIP14; solute carrier family 39 (zinc transporter), member 14; K14720	solute carrier family 39 member 14 [Source:HGNC Symbol%3BAcc:HGNC:20858]
ENSG00000006611	17.06	19.98	37.38	36.41	-1.01545	6.30693	3.13939e-10	2.1899e-08	11:17493894-17544416:-	USH1C	106;GO:0000086,biological_process G2/M transition of mitotic cell cycle;GO:0000278,biological_process mitotic cell cycle;GO:0001750,cellular_component photoreceptor outer segment;GO:0001894,biological_process tissue homeostasis;GO:0001895,biological_process retina homeostasis;GO:0001917,cellular_component photoreceptor inner segment;GO:0003008,biological_process system process;GO:0005575,cellular…	NA	USH1 protein network component harmonin [Source:HGNC Symbol%3BAcc:HGNC:12597]
ENSG00000134824	146.05	115.34	279.08	276.61	-1.10287	8.54193	4.79106e-10	3.19351e-08	11:61792979-61867354:+	FADS2	68;GO:0000038,biological_process very long-chain fatty acid metabolic process;GO:0001676,biological_process long-chain fatty acid metabolic process;GO:0003674,molecular_function molecular_function;GO:0003824,molecular_function catalytic activity;GO:0004768,molecular_function stearoyl-CoA 9-desaturase activity;GO:0005575,cellular_component cellular_component;GO:0005622,cellular_component intracell…	FADS2; acyl-CoA 6-desaturase (Delta-6 desaturase) [EC:1.14.19.3]; K10226	fatty acid desaturase 2 [Source:HGNC Symbol%3BAcc:HGNC:3575]
ENSG00000182379	4.54	5.38	12.11	14.6	-1.44648	3.19474	4.93495e-10	3.27124e-08	12:57216794-57226449:+	NXPH4	22;GO:0003674,molecular_function molecular_function;GO:0005102,molecular_function signaling receptor binding;GO:0005488,molecular_function binding;GO:0005515,molecular_function protein binding;GO:0005575,cellular_component cellular_component;GO:0005576,cellular_component extracellular region;GO:0007154,biological_process cell communication;GO:0007165,biological_process signal transduction;GO:0007…	NA	neurexophilin 4 [Source:HGNC Symbol%3BAcc:HGNC:8078]
ENSG00000106948	3.88	3.31	7.36	8.1	-1.12176	4.65628	5.52021e-10	3.63909e-08	9:114334155-114394405:-	AKNA	10;GO:0005575,cellular_component cellular_component;GO:0005622,cellular_component intracellular;GO:0005623,cellular_component cell;GO:0005634,cellular_component nucleus;GO:0043226,cellular_component organelle;GO:0043227,cellular_component membrane-bounded organelle;GO:0043229,cellular_component intracellular organelle;GO:0043231,cellular_component intracellular membrane-bounded organelle;GO:00444…	NA	AT-hook transcription factor [Source:HGNC Symbol%3BAcc:HGNC:24108]
ENSG00000089685	44.55	66.48	115.92	129.53	-1.16824	5.87875	6.07687e-10	3.98417e-08	17:78214185-78225636:+	BIRC5	232;GO:0000075,biological_process cell cycle checkpoint;GO:0000086,biological_process G2/M transition of mitotic cell cycle;GO:0000226,biological_process microtubule cytoskeleton organization;GO:0000228,cellular_component nuclear chromosome;GO:0000236,biological_process mitotic prometaphase;GO:0000278,biological_process mitotic cell cycle;GO:0000280,biological_process nuclear division;GO:0000775,…	BIRC5; baculoviral IAP repeat-containing protein 5; K08731	baculoviral IAP repeat containing 5 [Source:HGNC Symbol%3BAcc:HGNC:593]
ENSG00000101057	45.09	58.01	97.58	117.03	-1.07953	7.38903	6.34136e-10	4.13498e-08	20:43667018-43716496:+	MYBL2	73;GO:0000226,biological_process microtubule cytoskeleton organization;GO:0000278,biological_process mitotic cell cycle;GO:0000280,biological_process nuclear division;GO:0001071,molecular_function DNA-binding transcription factor activity;GO:0003674,molecular_function molecular_function;GO:0003700,molecular_function DNA-binding transcription factor activity;GO:0005575,cellular_component cellular_…	NA	MYB proto-oncogene like 2 [Source:HGNC Symbol%3BAcc:HGNC:7548]
ENSG00000069011	28.55	26.97	51.4	60.08	-1.02297	5.69844	6.59313e-10	4.27591e-08	5:135027734-135034813:-	PITX1	141;GO:0000988,molecular_function obsolete transcription factor activity, protein binding;GO:0000989,molecular_function obsolete transcription factor activity, transcription factor binding;GO:0001071,molecular_function DNA-binding transcription factor activity;GO:0001076,molecular_function obsolete transcription factor activity, RNA polymerase II transcription factor binding;GO:0001190,molecular_…	NA	paired like homeodomain 1 [Source:HGNC Symbol%3BAcc:HGNC:9004]
ENSG00000181852	42.8	52.81	96.83	93.5	-1.01507	6.22888	7.74527e-10	4.94296e-08	12:56202174-56221933:-	RNF41	105;GO:0000209,biological_process protein polyubiquitination;GO:0002065,biological_process columnar/cuboidal epithelial cell differentiation;GO:0002682,biological_process regulation of immune system process;GO:0002694,biological_process regulation of leukocyte activation;GO:0003674,molecular_function molecular_function;GO:0003824,molecular_function catalytic activity;GO:0004842,molecular_function…	RNF41, NRDP1; E3 ubiquitin-protein ligase NRDP1 [EC:2.3.2.27]; K11981	ring finger protein 41 [Source:HGNC Symbol%3BAcc:HGNC:18401]
ENSG00000168476	50.84	41.71	91.87	97.66	-1.04967	6.04318	9.84281e-10	6.15073e-08	8:22138019-22141951:-	REEP4	2;GO:0005575,cellular_component cellular_component;GO:0016020,cellular_component membrane	NA	receptor accessory protein 4 [Source:HGNC Symbol%3BAcc:HGNC:26176]
ENSG00000129195	17.28	23.32	39.32	50.82	-1.17175	4.93462	1.64123e-09	9.99566e-08	17:6444414-6451469:+	PIMREG	20;GO:0005575,cellular_component cellular_component;GO:0005622,cellular_component intracellular;GO:0005623,cellular_component cell;GO:0005634,cellular_component nucleus;GO:0005730,cellular_component nucleolus;GO:0031974,cellular_component membrane-enclosed lumen;GO:0031981,cellular_component nuclear lumen;GO:0043226,cellular_component organelle;GO:0043227,cellular_component membrane-bounded organ…	NA	PICALM interacting mitotic regulator [Source:HGNC Symbol%3BAcc:HGNC:25483]
ENSG00000189060	56.08	77.03	131.37	140.24	-1.05166	5.89449	1.85108e-09	1.11605e-07	22:37805092-37807436:+	H1F0	71;GO:0000228,cellular_component nuclear chromosome;GO:0000737,biological_process DNA catabolic process, endonucleolytic;GO:0000785,cellular_component chromatin;GO:0000790,cellular_component nuclear chromatin;GO:0005575,cellular_component cellular_component;GO:0005622,cellular_component intracellular;GO:0005623,cellular_component cell;GO:0005634,cellular_component nucleus;GO:0005654,cellular_comp…	NA	H1 histone family member 0 [Source:HGNC Symbol%3BAcc:HGNC:4714]
ENSG00000162063	5.98	5.4	11.26	12.33	-1.06909	4.48309	2.0592e-09	1.22917e-07	16:2429393-2458854:+	CCNF	91;GO:0000151,cellular_component ubiquitin ligase complex;GO:0000320,biological_process re-entry into mitotic cell cycle;GO:0001890,biological_process placenta development;GO:0005575,cellular_component cellular_component;GO:0005622,cellular_component intracellular;GO:0005623,cellular_component cell;GO:0005634,cellular_component nucleus;GO:0005737,cellular_component cytoplasm;GO:0005813,cellular_c…	NA	cyclin F [Source:HGNC Symbol%3BAcc:HGNC:1591]
ENSG00000169750	26.38	35.38	59.98	71.33	-1.10955	4.81566	2.74151e-09	1.61238e-07	17:82031623-82034204:+	RAC3	157;GO:0003008,biological_process system process;GO:0003674,molecular_function molecular_function;GO:0003824,molecular_function catalytic activity;GO:0003924,molecular_function GTPase activity;GO:0005575,cellular_component cellular_component;GO:0005622,cellular_component intracellular;GO:0005623,cellular_component cell;GO:0005737,cellular_component cytoplasm;GO:0005829,cellular_component cytosol;…	RAC3; Ras-related C3 botulinum toxin substrate 3; K07861	ras-related C3 botulinum toxin substrate 3 (rho family%2C small GTP binding protein Rac3) [Source:HGNC Symbol%3BAcc:HGNC:9803]
ENSG00000145920	0.69	0.17	4.2	6.43	-3.5908	0.407252	2.86713e-09	1.66989e-07	5:175796309-175884020:+	CPLX2	86;GO:0000149,molecular_function SNARE binding;GO:0001505,biological_process regulation of neurotransmitter levels;GO:0003001,biological_process obsolete generation of a signal involved in cell-cell signaling;GO:0003008,biological_process system process;GO:0003674,molecular_function molecular_function;GO:0005488,molecular_function binding;GO:0005515,molecular_function protein binding;GO:0005575,c…	CPLX1_2; complexin-1/2; K15294	complexin 2 [Source:HGNC Symbol%3BAcc:HGNC:2310]
ENSG00000187840	186.76	259.46	440.59	459.41	-1.03571	6.91408	5.1164e-09	2.89559e-07	8:38030340-38060365:+	EIF4EBP1	134;GO:0000082,biological_process G1/S transition of mitotic cell cycle;GO:0000278,biological_process mitotic cell cycle;GO:0003674,molecular_function molecular_function;GO:0005575,cellular_component cellular_component;GO:0005622,cellular_component intracellular;GO:0005623,cellular_component cell;GO:0005634,cellular_component nucleus;GO:0005737,cellular_component cytoplasm;GO:0005829,cellular_com…	EIF4EBP1; eukaryotic translation initiation factor 4E binding protein 1; K07205	eukaryotic translation initiation factor 4E binding protein 1 [Source:HGNC Symbol%3BAcc:HGNC:3288]
ENSG00000092445	11.64	8.55	21.52	21.36	-1.10073	5.46374	5.70151e-09	3.16698e-07	15:41557674-41583586:+	TYRO3	221;GO:0000003,biological_process reproduction;GO:0000902,biological_process cell morphogenesis;GO:0000904,biological_process cell morphogenesis involved in differentiation;GO:0001775,biological_process cell activation;GO:0001779,biological_process natural killer cell differentiation;GO:0002376,biological_process immune system process;GO:0002520,biological_process immune system development;GO:000…	NA	TYRO3 protein tyrosine kinase [Source:HGNC Symbol%3BAcc:HGNC:12446]
ENSG00000185130	0.74	0.91	7.79	5.47	-2.98984	0.650993	7.44367e-09	3.98701e-07	6:27807443-27807931:-	HIST1H2BL	62;GO:0000785,cellular_component chromatin;GO:0000786,cellular_component nucleosome;GO:0003674,molecular_function molecular_function;GO:0003676,molecular_function nucleic acid binding;GO:0003677,molecular_function DNA binding;GO:0005488,molecular_function binding;GO:0005575,cellular_component cellular_component;GO:0005622,cellular_component intracellular;GO:0005623,cellular_component cell;GO:0005…	H2B; histone H2B; K11252	histone cluster 1 H2B family member l [Source:HGNC Symbol%3BAcc:HGNC:4748]
ENSG00000165272	4.5	5.21	12.1	12.66	-1.36676	2.95318	8.4659e-09	4.49442e-07	9:33441153-33447611:-	AQP3	111;GO:0002682,biological_process regulation of immune system process;GO:0002684,biological_process positive regulation of immune system process;GO:0003008,biological_process system process;GO:0003014,biological_process renal system process;GO:0003091,biological_process renal water homeostasis;GO:0003097,biological_process renal water transport;GO:0003674,molecular_function molecular_function;GO:…	AQP3; aquaporin-3; K09876	aquaporin 3 (Gill blood group) [Source:HGNC Symbol%3BAcc:HGNC:636]
ENSG00000177917	8.98	13.4	25.49	26.03	-1.22474	3.85258	9.52615e-09	5.01293e-07	2:152717892-152761253:+	ARL6IP6	2;GO:0005575,cellular_component cellular_component;GO:0016020,cellular_component membrane	NA	ADP ribosylation factor like GTPase 6 interacting protein 6 [Source:HGNC Symbol%3BAcc:HGNC:24048]
ENSG00000065600	9.95	12.36	23.52	21.43	-1.03153	4.39185	1.50192e-08	7.66809e-07	1:212363930-212414901:-	TMEM206	2;GO:0005575,cellular_component cellular_component;GO:0016020,cellular_component membrane	NA	transmembrane protein 206 [Source:HGNC Symbol%3BAcc:HGNC:25593]
ENSG00000141540	2.53	2.33	5.81	6.35	-1.34036	2.98303	1.55209e-08	7.82436e-07	17:74213513-74262020:+	TTYH2	9;GO:0005575,cellular_component cellular_component;GO:0005623,cellular_component cell;GO:0005886,cellular_component plasma membrane;GO:0016020,cellular_component membrane;GO:0016021,cellular_component integral component of membrane;GO:0031224,cellular_component intrinsic component of membrane;GO:0044425,cellular_component membrane part;GO:0044464,cellular_component cell part;GO:0071944,cellular_c…	NA	tweety family member 2 [Source:HGNC Symbol%3BAcc:HGNC:13877]
ENSG00000186185	11.96	9.69	19.67	24.45	-1.04142	5.44844	2.27444e-08	1.08829e-06	17:44924708-44947711:-	KIF18B	35;GO:0000278,biological_process mitotic cell cycle;GO:0005575,cellular_component cellular_component;GO:0005622,cellular_component intracellular;GO:0005623,cellular_component cell;GO:0005634,cellular_component nucleus;GO:0005730,cellular_component nucleolus;GO:0005737,cellular_component cytoplasm;GO:0005856,cellular_component cytoskeleton;GO:0005886,cellular_component plasma membrane;GO:0007049,b…	NA	kinesin family member 18B [Source:HGNC Symbol%3BAcc:HGNC:27102]
ENSG00000164088	7.28	6.82	15.5	13.75	-1.07069	4.00861	2.66224e-08	1.26251e-06	3:52245792-52250597:+	PPM1M	42;GO:0003674,molecular_function molecular_function;GO:0003824,molecular_function catalytic activity;GO:0004721,molecular_function phosphoprotein phosphatase activity;GO:0004722,molecular_function protein serine/threonine phosphatase activity;GO:0005488,molecular_function binding;GO:0005575,cellular_component cellular_component;GO:0005622,cellular_component intracellular;GO:0005623,cellular_compo…	NA	protein phosphatase%2C Mg2+/Mn2+ dependent 1M [Source:HGNC Symbol%3BAcc:HGNC:26506]
ENSG00000100242	16.1	10.22	30.42	29.03	-1.18711	5.74008	2.82541e-08	1.33462e-06	22:38734724-38794143:-	SUN2	117;GO:0000226,biological_process microtubule cytoskeleton organization;GO:0000228,cellular_component nuclear chromosome;GO:0000278,biological_process mitotic cell cycle;GO:0000781,cellular_component chromosome, telomeric region;GO:0000784,cellular_component nuclear chromosome, telomeric region;GO:0000793,cellular_component condensed chromosome;GO:0000794,cellular_component condensed nuclear chro…	NA	Sad1 and UNC84 domain containing 2 [Source:HGNC Symbol%3BAcc:HGNC:14210]
ENSG00000163661	0.49	0.61	2.65	2.73	-2.29421	1.00438	3.18542e-08	1.47563e-06	3:157436788-157443628:+	PTX3	57;GO:0001871,molecular_function obsolete pattern binding;GO:0001872,molecular_function (1->3)-beta-D-glucan binding;GO:0001878,biological_process response to yeast;GO:0002252,biological_process immune effector process;GO:0002376,biological_process immune system process;GO:0003674,molecular_function molecular_function;GO:0005488,molecular_function binding;GO:0005575,cellular_component cellular_co…	NA	pentraxin 3 [Source:HGNC Symbol%3BAcc:HGNC:9692]
ENSG00000158158	4.4	3.97	8.33	8.96	-1.064	3.91987	3.75854e-08	1.72118e-06	2:96760901-96811891:+	CNNM4	6;GO:0005575,cellular_component cellular_component;GO:0005623,cellular_component cell;GO:0005886,cellular_component plasma membrane;GO:0016020,cellular_component membrane;GO:0044464,cellular_component cell part;GO:0071944,cellular_component cell periphery	NA	cyclin and CBS domain divalent metal cation transport mediator 4 [Source:HGNC Symbol%3BAcc:HGNC:105]
ENSG00000160867	3.44	2.33	7.24	6.56	-1.27205	3.67331	4.55847e-08	2.04841e-06	5:177086885-177098144:+	FGFR4	221;GO:0001759,biological_process organ induction;GO:0003156,biological_process regulation of animal organ formation;GO:0003674,molecular_function molecular_function;GO:0003824,molecular_function catalytic activity;GO:0004672,molecular_function protein kinase activity;GO:0004713,molecular_function protein tyrosine kinase activity;GO:0004714,molecular_function transmembrane receptor protein tyrosi…	FGFR4, CD334; fibroblast growth factor receptor 4 [EC:2.7.10.1]; K05095	fibroblast growth factor receptor 4 [Source:HGNC Symbol%3BAcc:HGNC:3691]
ENSG00000111206	19.37	26.83	41.3	49.87	-1.00322	6.37608	5.58176e-08	2.44416e-06	12:2857680-2877155:-	FOXM1	223;GO:0000086,biological_process G2/M transition of mitotic cell cycle;GO:0000122,biological_process negative regulation of transcription by RNA polymerase II;GO:0000278,biological_process mitotic cell cycle;GO:0000302,biological_process response to reactive oxygen species;GO:0000975,molecular_function transcription regulatory region DNA binding;GO:0000981,molecular_function DNA-binding transcri…	FOXM; forkhead box protein M; K09406	forkhead box M1 [Source:HGNC Symbol%3BAcc:HGNC:3818]
ENSG00000075218	6.69	9.51	15.21	17.54	-1.03775	4.7745	5.74632e-08	2.50707e-06	22:46296740-46330810:+	GTSE1	80;GO:0000075,biological_process cell cycle checkpoint;GO:0000077,biological_process DNA damage checkpoint;GO:0000085,biological_process mitotic G2 phase;GO:0000278,biological_process mitotic cell cycle;GO:0005575,cellular_component cellular_component;GO:0005622,cellular_component intracellular;GO:0005623,cellular_component cell;GO:0005737,cellular_component cytoplasm;GO:0005856,cellular_componen…	GTSE1, B99; G-2 and S-phase expressed protein 1; K10129	G2 and S-phase expressed 1 [Source:HGNC Symbol%3BAcc:HGNC:13698]
ENSG00000142552	2.74	4.37	9.17	9.63	-1.42146	2.77598	7.61483e-08	3.217e-06	19:49527617-49546962:+	RCN3	19;GO:0005575,cellular_component cellular_component;GO:0005622,cellular_component intracellular;GO:0005623,cellular_component cell;GO:0005737,cellular_component cytoplasm;GO:0005783,cellular_component endoplasmic reticulum;GO:0005788,cellular_component endoplasmic reticulum lumen;GO:0031974,cellular_component membrane-enclosed lumen;GO:0043226,cellular_component organelle;GO:0043227,cellular_comp…	NA	reticulocalbin 3 [Source:HGNC Symbol%3BAcc:HGNC:21145]
ENSG00000140284	4.63	4.81	10.93	8.99	-1.0976	3.79427	9.43902e-08	3.86211e-06	15:50182195-50236395:+	SLC27A2	123;GO:0000038,biological_process very long-chain fatty acid metabolic process;GO:0001561,biological_process fatty acid alpha-oxidation;GO:0001676,biological_process long-chain fatty acid metabolic process;GO:0003674,molecular_function molecular_function;GO:0003824,molecular_function catalytic activity;GO:0004467,molecular_function long-chain fatty acid-CoA ligase activity;GO:0005215,molecular_fu…	SLC27A2, FACVL1, FATP2; solute carrier family 27 (fatty acid transporter), member 2 [EC:6.2.1.- 6.2.1.3]; K08746	solute carrier family 27 member 2 [Source:HGNC Symbol%3BAcc:HGNC:10996]
XLOC_001448	1.38	2.36	5.47	6.94	-1.74552	2.02819	1.10586e-07	4.4375e-06	1:173499321-173500293:+	XLOC_001448	NA	NA	NA
ENSG00000174136	5.12	5.8	14.99	10.31	-1.23346	3.72341	1.281e-07	5.02271e-06	5:98768649-98798643:+	RGMB	110;GO:0000902,biological_process cell morphogenesis;GO:0000904,biological_process cell morphogenesis involved in differentiation;GO:0003674,molecular_function molecular_function;GO:0005488,molecular_function binding;GO:0005515,molecular_function protein binding;GO:0005575,cellular_component cellular_component;GO:0005622,cellular_component intracellular;GO:0005623,cellular_component cell;GO:00057…	RGMB; RGM domain family member B; K06847	repulsive guidance molecule family member b [Source:HGNC Symbol%3BAcc:HGNC:26896]
ENSG00000079215	0.39	0.64	1.99	2.3	-2.06786	1.21366	1.5705e-07	6.02007e-06	5:36606354-36688334:+	SLC1A3	242;GO:0000902,biological_process cell morphogenesis;GO:0000904,biological_process cell morphogenesis involved in differentiation;GO:0001101,biological_process response to acid chemical;GO:0001504,biological_process neurotransmitter uptake;GO:0001505,biological_process regulation of neurotransmitter levels;GO:0003008,biological_process system process;GO:0003333,biological_process amino acid trans…	SLC1A3, EAAT1; solute carrier family 1 (glial high affinity glutamate transporter), member 3; K05614; SLC1A6, EAAT4; solute carrier family 1 (high affinity glutamate/aspartate transporter), member 6; K05617	solute carrier family 1 member 3 [Source:HGNC Symbol%3BAcc:HGNC:10941]
ENSG00000090447	8.61	8.39	17.34	16.67	-1.01879	3.7651	1.87943e-07	7.06877e-06	16:4257185-4273075:-	TFAP4	236;GO:0000079,biological_process regulation of cyclin-dependent protein serine/threonine kinase activity;GO:0000975,molecular_function transcription regulatory region DNA binding;GO:0000981,molecular_function DNA-binding transcription factor activity, RNA polymerase II-specific;GO:0001067,molecular_function regulatory region nucleic acid binding;GO:0001071,molecular_function DNA-binding transcri…	TFAP4; transcription factor AP-4; K09108	transcription factor AP-4 [Source:HGNC Symbol%3BAcc:HGNC:11745]
ENSG00000135245	37.93	62.2	111.12	108.63	-1.15732	3.95768	1.91289e-07	7.14979e-06	7:128455848-128458418:+	HILPDA	51;GO:0001817,biological_process regulation of cytokine production;GO:0001819,biological_process positive regulation of cytokine production;GO:0003674,molecular_function molecular_function;GO:0005102,molecular_function signaling receptor binding;GO:0005488,molecular_function binding;GO:0005515,molecular_function protein binding;GO:0005575,cellular_component cellular_component;GO:0005576,cellular_…	NA	hypoxia inducible lipid droplet associated [Source:HGNC Symbol%3BAcc:HGNC:28859]
ENSG00000158402	3.45	4.6	8.5	9.17	-1.15291	3.28977	2.44005e-07	8.86576e-06	5:138285264-138338355:-	CDC25C	116;GO:0000075,biological_process cell cycle checkpoint;GO:0000079,biological_process regulation of cyclin-dependent protein serine/threonine kinase activity;GO:0000086,biological_process G2/M transition of mitotic cell cycle;GO:0000087,biological_process mitotic M phase;GO:0000278,biological_process mitotic cell cycle;GO:0000279,biological_process M phase;GO:0001932,biological_process regulation…	CDC25C; M-phase inducer phosphatase 3 [EC:3.1.3.48]; K05867	cell division cycle 25C [Source:HGNC Symbol%3BAcc:HGNC:1727]
ENSG00000160200	4.02	4.25	9.86	7.83	-1.11771	3.60647	2.44588e-07	8.86576e-06	21:43053190-43076943:-	CBS	234;GO:0000003,biological_process reproduction;GO:0000096,biological_process sulfur amino acid metabolic process;GO:0000097,biological_process sulfur amino acid biosynthetic process;GO:0000098,biological_process sulfur amino acid catabolic process;GO:0001101,biological_process response to acid chemical;GO:0001501,biological_process skeletal system development;GO:0001503,biological_process ossific…	CBS; cystathionine beta-synthase [EC:4.2.1.22]; K01697	cystathionine-beta-synthase [Source:HGNC Symbol%3BAcc:HGNC:1550]
ENSG00000112039	4.43	5.39	9.52	10.7	-1.06105	3.61764	2.7806e-07	9.98851e-06	6:35452360-35467103:+	FANCE	46;GO:0005575,cellular_component cellular_component;GO:0005622,cellular_component intracellular;GO:0005623,cellular_component cell;GO:0005634,cellular_component nucleus;GO:0005654,cellular_component nucleoplasm;GO:0006139,biological_process nucleobase-containing compound metabolic process;GO:0006259,biological_process DNA metabolic process;GO:0006281,biological_process DNA repair;GO:0006725,biolo…	FANCE; fanconi anemia group E protein; K10892	Fanconi anemia complementation group E [Source:HGNC Symbol%3BAcc:HGNC:3586]
ENSG00000092470	3.72	4.1	8.04	8.02	-1.05734	3.51203	2.90498e-07	1.03732e-05	15:43826962-43868419:+	WDR76	NA	NA	WD repeat domain 76 [Source:HGNC Symbol%3BAcc:HGNC:25773]
ENSG00000128165	7.28	6.06	15.76	18.82	-1.38973	2.46359	4.34502e-07	1.48523e-05	22:50481555-50486440:+	ADM2	80;GO:0001525,biological_process angiogenesis;GO:0001568,biological_process blood vessel development;GO:0001944,biological_process vasculature development;GO:0003008,biological_process system process;GO:0003013,biological_process circulatory system process;GO:0003674,molecular_function molecular_function;GO:0005102,molecular_function signaling receptor binding;GO:0005179,molecular_function hormon…	NA	adrenomedullin 2 [Source:HGNC Symbol%3BAcc:HGNC:28898]
ENSG00000134013	10.13	6.92	16.43	18.07	-1.02981	5.07337	4.55136e-07	1.53391e-05	8:23297188-23425328:-	LOXL2	166;GO:0000902,biological_process cell morphogenesis;GO:0000904,biological_process cell morphogenesis involved in differentiation;GO:0000988,molecular_function obsolete transcription factor activity, protein binding;GO:0000989,molecular_function obsolete transcription factor activity, transcription factor binding;GO:0001525,biological_process angiogenesis;GO:0001568,biological_process blood vesse…	NA	lysyl oxidase like 2 [Source:HGNC Symbol%3BAcc:HGNC:6666]
ENSG00000164758	4.21	4.4	11.7	11.39	-1.43959	2.14215	4.85171e-07	1.62147e-05	8:117520712-117540262:+	MED30	130;GO:0000988,molecular_function obsolete transcription factor activity, protein binding;GO:0000989,molecular_function obsolete transcription factor activity, transcription factor binding;GO:0001076,molecular_function obsolete transcription factor activity, RNA polymerase II transcription factor binding;GO:0001104,molecular_function transcription coregulator activity;GO:0003674,molecular_functio…	MED30; mediator of RNA polymerase II transcription subunit 30; K15143	mediator complex subunit 30 [Source:HGNC Symbol%3BAcc:HGNC:23032]
ENSG00000106070	3.44	3.15	6.68	7.14	-1.0852	3.26566	6.76934e-07	2.16583e-05	7:50590062-50793462:-	GRB10	127;GO:0003674,molecular_function molecular_function;GO:0005070,molecular_function SH3/SH2 adaptor activity;GO:0005102,molecular_function signaling receptor binding;GO:0005158,molecular_function insulin receptor binding;GO:0005488,molecular_function binding;GO:0005515,molecular_function protein binding;GO:0005575,cellular_component cellular_component;GO:0005622,cellular_component intracellular;GO…	GRB10; growth factor receptor-bound protein 10; K20064	growth factor receptor bound protein 10 [Source:HGNC Symbol%3BAcc:HGNC:4564]
ENSG00000170214	0.68	0.58	2.08	2.45	-1.85784	1.26785	8.74201e-07	2.73142e-05	5:159865079-159972544:+	ADRA1B	213;GO:0000003,biological_process reproduction;GO:0001974,biological_process blood vessel remodeling;GO:0001975,biological_process response to amphetamine;GO:0001976,biological_process neurological system process involved in regulation of systemic arterial blood pressure;GO:0001978,biological_process regulation of systemic arterial blood pressure by carotid sinus baroreceptor feedback;GO:0001982,…	ADRA1B; adrenergic receptor alpha-1B; K04136	adrenoceptor alpha 1B [Source:HGNC Symbol%3BAcc:HGNC:278]
ENSG00000110328	4.77	4.07	8.56	9.19	-1.02152	3.6217	8.80887e-07	2.74517e-05	11:11270875-11622005:-	GALNT18	19;GO:0000139,cellular_component Golgi membrane;GO:0005575,cellular_component cellular_component;GO:0005622,cellular_component intracellular;GO:0005623,cellular_component cell;GO:0005737,cellular_component cytoplasm;GO:0005794,cellular_component Golgi apparatus;GO:0012505,cellular_component endomembrane system;GO:0016020,cellular_component membrane;GO:0031090,cellular_component organelle membrane…	GALNT; polypeptide N-acetylgalactosaminyltransferase [EC:2.4.1.41]; K00710	polypeptide N-acetylgalactosaminyltransferase 18 [Source:HGNC Symbol%3BAcc:HGNC:30488]
ENSG00000111087	0.13	0.36	0.87	1.36	-2.21599	1.26617	8.96799e-07	2.78751e-05	12:57460134-57472262:+	GLI1	207;GO:0000003,biological_process reproduction;GO:0000975,molecular_function transcription regulatory region DNA binding;GO:0000981,molecular_function DNA-binding transcription factor activity, RNA polymerase II-specific;GO:0001067,molecular_function regulatory region nucleic acid binding;GO:0001071,molecular_function DNA-binding transcription factor activity;GO:0001503,biological_process ossific…	GLI1; zinc finger protein GLI1; K16797	GLI family zinc finger 1 [Source:HGNC Symbol%3BAcc:HGNC:4317]
ENSG00000182885	0.51	0.42	1.54	2.44	-2.09916	1.12495	1.05528e-06	3.22991e-05	16:57668186-57689378:+	ADGRG3	12;GO:0005575,cellular_component cellular_component;GO:0005623,cellular_component cell;GO:0005886,cellular_component plasma membrane;GO:0005887,cellular_component integral component of plasma membrane;GO:0016020,cellular_component membrane;GO:0016021,cellular_component integral component of membrane;GO:0031224,cellular_component intrinsic component of membrane;GO:0031226,cellular_component intrin…	NA	adhesion G protein-coupled receptor G3 [Source:HGNC Symbol%3BAcc:HGNC:13728]
ENSG00000160191	1.56	3.1	6.13	5.87	-1.38768	2.9833	1.09973e-06	3.3574e-05	21:42653635-42775509:+	PDE9A	68;GO:0001726,cellular_component ruffle;GO:0003674,molecular_function molecular_function;GO:0003824,molecular_function catalytic activity;GO:0004112,molecular_function cyclic-nucleotide phosphodiesterase activity;GO:0004114,molecular_function 3',5'-cyclic-nucleotide phosphodiesterase activity;GO:0005575,cellular_component cellular_component;GO:0005622,cellular_component intracellular;GO:0005623,c…	PDE9; high affinity cGMP-specific 3',5'-cyclic phosphodiesterase 9 [EC:3.1.4.35]; K13761	phosphodiesterase 9A [Source:HGNC Symbol%3BAcc:HGNC:8795]
ENSG00000171227	9.31	11.75	20.16	22.48	-1.03704	3.43415	1.3728e-06	4.09723e-05	2:119429900-119438520:+	TMEM37	2;GO:0005575,cellular_component cellular_component;GO:0016020,cellular_component membrane	NA	transmembrane protein 37 [Source:HGNC Symbol%3BAcc:HGNC:18216]
ENSG00000160117	1.37	1.02	2.92	3.3	-1.39477	2.27388	1.44108e-06	4.27593e-05	19:17281644-17287646:+	ANKLE1	NA	NA	ankyrin repeat and LEM domain containing 1 [Source:HGNC Symbol%3BAcc:HGNC:26812]
ENSG00000198910	97.51	55.95	168.9	164.82	-1.1304	8.85403	1.96864e-06	5.61038e-05	X:153861513-153909223:-	L1CAM	155;GO:0000902,biological_process cell morphogenesis;GO:0000904,biological_process cell morphogenesis involved in differentiation;GO:0002376,biological_process immune system process;GO:0003674,molecular_function molecular_function;GO:0005102,molecular_function signaling receptor binding;GO:0005178,molecular_function integrin binding;GO:0005488,molecular_function binding;GO:0005515,molecular_funct…	L1CAM, CD171; L1 cell adhesion molecule; K06550; NRCAM; neuronal cell adhesion molecule; K06756	L1 cell adhesion molecule [Source:HGNC Symbol%3BAcc:HGNC:6470]
ENSG00000274276	3.04	2.54	6.22	5.94	-1.14172	2.94485	2.12516e-06	6.02781e-05	21:6444868-6468040:-	CBSL	234;GO:0000003,biological_process reproduction;GO:0000096,biological_process sulfur amino acid metabolic process;GO:0000097,biological_process sulfur amino acid biosynthetic process;GO:0000098,biological_process sulfur amino acid catabolic process;GO:0001101,biological_process response to acid chemical;GO:0001501,biological_process skeletal system development;GO:0001503,biological_process ossific…	CBS; cystathionine beta-synthase [EC:4.2.1.22]; K01697	cystathionine-beta-synthase like [Source:HGNC Symbol%3BAcc:HGNC:51829]
ENSG00000071242	1.31	1.32	2.96	3.21	-1.24785	2.45841	2.15612e-06	6.1012e-05	6:166409363-166906451:-	RPS6KA2	353;GO:0000003,biological_process reproduction;GO:0000089,biological_process mitotic metaphase;GO:0000165,biological_process MAPK cascade;GO:0000279,biological_process M phase;GO:0000902,biological_process cell morphogenesis;GO:0000904,biological_process cell morphogenesis involved in differentiation;GO:0001556,biological_process oocyte maturation;GO:0001976,biological_process neurological system…	RPS6KA; ribosomal protein S6 kinase alpha-1/2/3/6 [EC:2.7.11.1]; K04373	ribosomal protein S6 kinase A2 [Source:HGNC Symbol%3BAcc:HGNC:10431]
ENSG00000178342	1.01	0.45	2.51	2.83	-1.88465	1.34033	2.48045e-06	6.79463e-05	18:79863667-79900184:+	KCNG2	98;GO:0002791,biological_process regulation of peptide secretion;GO:0003008,biological_process system process;GO:0003674,molecular_function molecular_function;GO:0005215,molecular_function transporter activity;GO:0005216,molecular_function ion channel activity;GO:0005244,molecular_function voltage-gated ion channel activity;GO:0005249,molecular_function voltage-gated potassium channel activity;GO…	NA	potassium voltage-gated channel modifier subfamily G member 2 [Source:HGNC Symbol%3BAcc:HGNC:6249]
ENSG00000131620	2.12	1.71	4.96	3.52	-1.16257	3.32824	3.80567e-06	9.71498e-05	11:70078301-70189528:+	ANO1	54;GO:0003674,molecular_function molecular_function;GO:0005215,molecular_function transporter activity;GO:0005216,molecular_function ion channel activity;GO:0005229,molecular_function intracellular calcium activated chloride channel activity;GO:0005253,molecular_function anion channel activity;GO:0005254,molecular_function chloride channel activity;GO:0005575,cellular_component cellular_component…	NA	anoctamin 1 [Source:HGNC Symbol%3BAcc:HGNC:21625]
ENSG00000153982	1.25	1.29	3.6	3.75	-1.54488	1.48997	5.93674e-06	0.000143897	17:59220466-59275967:+	GDPD1	7;GO:0005575,cellular_component cellular_component;GO:0005622,cellular_component intracellular;GO:0005623,cellular_component cell;GO:0005737,cellular_component cytoplasm;GO:0016020,cellular_component membrane;GO:0044424,cellular_component intracellular part;GO:0044464,cellular_component cell part	NA	glycerophosphodiester phosphodiesterase domain containing 1 [Source:HGNC Symbol%3BAcc:HGNC:20883]
ENSG00000168306	1.31	1.55	3.39	3.16	-1.21561	2.38753	6.62378e-06	0.000158311	3:58505135-58537319:-	ACOX2	93;GO:0000166,molecular_function nucleotide binding;GO:0003674,molecular_function molecular_function;GO:0003824,molecular_function catalytic activity;GO:0003997,molecular_function acyl-CoA oxidase activity;GO:0005488,molecular_function binding;GO:0005504,molecular_function fatty acid binding;GO:0005575,cellular_component cellular_component;GO:0005622,cellular_component intracellular;GO:0005623,ce…	ACOX2; 3alpha,7alpha,12alpha-trihydroxy-5beta-cholestanoyl-CoA 24-hydroxylase [EC:1.17.99.3]; K10214	acyl-CoA oxidase 2 [Source:HGNC Symbol%3BAcc:HGNC:120]
ENSG00000130829	0.12	0.96	3.23	2.23	-2.3394	1.02796	8.93318e-06	0.000204543	X:153642491-153651326:+	DUSP9	100;GO:0000165,biological_process MAPK cascade;GO:0000188,biological_process inactivation of MAPK activity;GO:0001932,biological_process regulation of protein phosphorylation;GO:0001933,biological_process negative regulation of protein phosphorylation;GO:0003674,molecular_function molecular_function;GO:0003824,molecular_function catalytic activity;GO:0004721,molecular_function phosphoprotein phos…	DUSP9, MKP4; dual specificity phosphatase 9 [EC:3.1.3.16 3.1.3.48]; K18498	dual specificity phosphatase 9 [Source:HGNC Symbol%3BAcc:HGNC:3076]
ENSG00000115590	1.18	0.93	3.16	3.01	-1.56648	1.39807	1.09415e-05	0.000244008	2:101991843-102028544:+	IL1R2	38;GO:0002376,biological_process immune system process;GO:0003674,molecular_function molecular_function;GO:0004871,molecular_function obsolete signal transducer activity;GO:0004872,molecular_function signaling receptor activity;GO:0004888,molecular_function transmembrane signaling receptor activity;GO:0004896,molecular_function cytokine receptor activity;GO:0004908,molecular_function interleukin-…	IL1R2, CD121b; interleukin 1 receptor type II; K04387	interleukin 1 receptor type 2 [Source:HGNC Symbol%3BAcc:HGNC:5994]
ENSG00000125148	29.72	51.97	72.57	90.12	-1.018	4.27472	1.58025e-05	0.000331826	16:56608198-56609497:+	MT2A	81;GO:0002376,biological_process immune system process;GO:0003674,molecular_function molecular_function;GO:0005488,molecular_function binding;GO:0005575,cellular_component cellular_component;GO:0005622,cellular_component intracellular;GO:0005623,cellular_component cell;GO:0005634,cellular_component nucleus;GO:0005737,cellular_component cytoplasm;GO:0005829,cellular_component cytosol;GO:0006873,bi…	MT1_2; metallothionein 1/2; K14739	metallothionein 2A [Source:HGNC Symbol%3BAcc:HGNC:7406]
ENSG00000185736	1.57	2	3.7	3.64	-1.0559	2.76184	1.6557e-05	0.000343092	10:1177317-1737476:-	ADARB2	29;GO:0003674,molecular_function molecular_function;GO:0003676,molecular_function nucleic acid binding;GO:0003723,molecular_function RNA binding;GO:0003725,molecular_function double-stranded RNA binding;GO:0003727,molecular_function single-stranded RNA binding;GO:0003824,molecular_function catalytic activity;GO:0004000,molecular_function adenosine deaminase activity;GO:0005488,molecular_function …	NA	adenosine deaminase%2C RNA specific B2 (inactive) [Source:HGNC Symbol%3BAcc:HGNC:227]
ENSG00000140092	2.83	2.82	5.66	5.83	-1.04135	2.7666	1.72977e-05	0.000354765	14:91869411-91947987:-	FBLN5	39;GO:0001558,biological_process regulation of cell growth;GO:0005575,cellular_component cellular_component;GO:0005576,cellular_component extracellular region;GO:0005615,cellular_component extracellular space;GO:0008104,biological_process protein localization;GO:0008150,biological_process biological_process;GO:0009987,biological_process cellular process;GO:0016043,biological_process cellular comp…	NA	fibulin 5 [Source:HGNC Symbol%3BAcc:HGNC:3602]
XLOC_027556	1.03	1.02	2.22	2.05	-1.07658	2.63515	1.91224e-05	0.000385597	4:13988749-14004041:+	XLOC_027556	1;GO:0005654,cellular_component nucleoplasm	NA	NA
ENSG00000165905	0.31	0.15	1.05	0.87	-2.02945	0.569186	2.15538e-05	0.000426034	11:45921620-45929096:+	LARGE2	29;GO:0000139,cellular_component Golgi membrane;GO:0005575,cellular_component cellular_component;GO:0005622,cellular_component intracellular;GO:0005623,cellular_component cell;GO:0005737,cellular_component cytoplasm;GO:0005794,cellular_component Golgi apparatus;GO:0008150,biological_process biological_process;GO:0009987,biological_process cellular process;GO:0012505,cellular_component endomembran…	LARGE; glycosyltransferase-like protein LARGE [EC:2.4.2.- 2.4.1.-]; K09668	LARGE xylosyl- and glucuronyltransferase 2 [Source:HGNC Symbol%3BAcc:HGNC:16522]
ENSG00000206190	0.35	0.33	0.82	0.95	-1.41259	1.59385	2.18557e-05	0.000431291	15:25677272-25865172:-	ATP10A	145;GO:0003674,molecular_function molecular_function;GO:0003824,molecular_function catalytic activity;GO:0004012,molecular_function phospholipid-translocating ATPase activity;GO:0005215,molecular_function transporter activity;GO:0005319,molecular_function lipid transporter activity;GO:0005548,molecular_function phospholipid transporter activity;GO:0005575,cellular_component cellular_component;GO:…	NA	ATPase phospholipid transporting 10A (putative) [Source:HGNC Symbol%3BAcc:HGNC:13542]
ENSG00000073670	0.85	0.93	1.96	2.37	-1.29734	1.88673	2.62892e-05	0.000506289	17:44759030-44781846:+	ADAM11	33;GO:0003674,molecular_function molecular_function;GO:0003824,molecular_function catalytic activity;GO:0005102,molecular_function signaling receptor binding;GO:0005178,molecular_function integrin binding;GO:0005488,molecular_function binding;GO:0005515,molecular_function protein binding;GO:0005575,cellular_component cellular_component;GO:0005623,cellular_component cell;GO:0005886,cellular_compon…	NA	ADAM metallopeptidase domain 11 [Source:HGNC Symbol%3BAcc:HGNC:189]
ENSG00000102003	1.45	1.94	4.51	4.09	-1.35653	1.7509	2.73541e-05	0.000520944	X:49187803-49200259:-	SYP	134;GO:0000149,molecular_function SNARE binding;GO:0003008,biological_process system process;GO:0003674,molecular_function molecular_function;GO:0005488,molecular_function binding;GO:0005496,molecular_function steroid binding;GO:0005509,molecular_function calcium ion binding;GO:0005515,molecular_function protein binding;GO:0005575,cellular_component cellular_component;GO:0005622,cellular_componen…	NA	synaptophysin [Source:HGNC Symbol%3BAcc:HGNC:11506]
ENSG00000137841	0.29	0.17	0.73	0.81	-1.72641	0.967162	2.82326e-05	0.000535125	15:40278175-40307935:-	PLCB2	64;GO:0003008,biological_process system process;GO:0003674,molecular_function molecular_function;GO:0003824,molecular_function catalytic activity;GO:0004435,molecular_function phosphatidylinositol phospholipase C activity;GO:0004620,molecular_function phospholipase activity;GO:0004629,molecular_function phospholipase C activity;GO:0005575,cellular_component cellular_component;GO:0005622,cellular_…	PLCB; phosphatidylinositol phospholipase C, beta [EC:3.1.4.11]; K05858	phospholipase C beta 2 [Source:HGNC Symbol%3BAcc:HGNC:9055]
ENSG00000176438	0.21	0.35	0.8	1.04	-1.73261	0.965556	3.28233e-05	0.000603084	14:95407265-95475836:-	SYNE3	57;GO:0005575,cellular_component cellular_component;GO:0005622,cellular_component intracellular;GO:0005623,cellular_component cell;GO:0005634,cellular_component nucleus;GO:0005635,cellular_component nuclear envelope;GO:0005640,cellular_component nuclear outer membrane;GO:0006996,biological_process organelle organization;GO:0007010,biological_process cytoskeleton organization;GO:0008104,biological…	NA	spectrin repeat containing nuclear envelope family member 3 [Source:HGNC Symbol%3BAcc:HGNC:19861]
ENSG00000186897	0.2	0.58	2.21	1.94	-2.39678	0.0410273	3.34116e-05	0.00061202	12:49332410-49337188:-	C1QL4	2;GO:0005575,cellular_component cellular_component;GO:0005576,cellular_component extracellular region	NA	complement C1q like 4 [Source:HGNC Symbol%3BAcc:HGNC:31416]
ENSG00000158966	1.17	1.3	2.52	2.39	-1.00301	2.79546	3.39341e-05	0.000620642	1:64470791-64693058:+	CACHD1	2;GO:0005575,cellular_component cellular_component;GO:0016020,cellular_component membrane	NA	cache domain containing 1 [Source:HGNC Symbol%3BAcc:HGNC:29314]
ENSG00000115194	1.19	1.22	3.14	3.05	-1.37944	1.5078	3.97657e-05	0.000711041	2:27253683-27275817:-	SLC30A3	110;GO:0000041,biological_process transition metal ion transport;GO:0003674,molecular_function molecular_function;GO:0005215,molecular_function transporter activity;GO:0005385,molecular_function zinc ion transmembrane transporter activity;GO:0005575,cellular_component cellular_component;GO:0005622,cellular_component intracellular;GO:0005623,cellular_component cell;GO:0005737,cellular_component cy…	NA	solute carrier family 30 member 3 [Source:HGNC Symbol%3BAcc:HGNC:11014]
ENSG00000118193	0.21	0.22	0.59	0.67	-1.5335	1.17015	4.54184e-05	0.000797847	1:200551496-200620734:-	KIF14	21;GO:0005575,cellular_component cellular_component;GO:0005622,cellular_component intracellular;GO:0005623,cellular_component cell;GO:0005634,cellular_component nucleus;GO:0005737,cellular_component cytoplasm;GO:0005819,cellular_component spindle;GO:0005856,cellular_component cytoskeleton;GO:0015630,cellular_component microtubule cytoskeleton;GO:0032991,cellular_component protein-containing compl…	NA	kinesin family member 14 [Source:HGNC Symbol%3BAcc:HGNC:19181]
ENSG00000160050	4.48	4.87	9.06	9.44	-1.00244	2.63457	5.82229e-05	0.000977006	1:32200385-32205387:+	CCDC28B	42;GO:0000902,biological_process cell morphogenesis;GO:0005575,cellular_component cellular_component;GO:0005622,cellular_component intracellular;GO:0005623,cellular_component cell;GO:0005813,cellular_component centrosome;GO:0005815,cellular_component microtubule organizing center;GO:0005856,cellular_component cytoskeleton;GO:0006996,biological_process organelle organization;GO:0008150,biological_…	NA	coiled-coil domain containing 28B [Source:HGNC Symbol%3BAcc:HGNC:28163]
ENSG00000163359	0.3	0.14	0.78	0.51	-1.55821	2.10425	5.91933e-05	0.000990518	2:237324002-237414375:-	COL6A3	90;GO:0000902,biological_process cell morphogenesis;GO:0000904,biological_process cell morphogenesis involved in differentiation;GO:0005575,cellular_component cellular_component;GO:0005576,cellular_component extracellular region;GO:0005578,cellular_component extracellular matrix;GO:0005581,cellular_component collagen trimer;GO:0005589,cellular_component collagen type VI trimer;GO:0005615,cellular…	COL6A; collagen type VI alpha; K06238	collagen type VI alpha 3 chain [Source:HGNC Symbol%3BAcc:HGNC:2213]
ENSG00000180447	1.02	0.94	2.46	3.28	-1.56238	1.1016	7.40311e-05	0.00119546	9:86944362-86947189:-	GAS1	177;GO:0000902,biological_process cell morphogenesis;GO:0000904,biological_process cell morphogenesis involved in differentiation;GO:0001501,biological_process skeletal system development;GO:0001558,biological_process regulation of cell growth;GO:0001654,biological_process eye development;GO:0002053,biological_process positive regulation of mesenchymal cell proliferation;GO:0003002,biological_pro…	GAS1; growth arrest-specific 1; K06232	growth arrest specific 1 [Source:HGNC Symbol%3BAcc:HGNC:4165]
ENSG00000204366	1.79	1.61	3.5	4.13	-1.18069	1.98597	8.49705e-05	0.0013379	6:31899606-31901992:-	ZBTB12	10;GO:0005575,cellular_component cellular_component;GO:0005622,cellular_component intracellular;GO:0005623,cellular_component cell;GO:0005634,cellular_component nucleus;GO:0043226,cellular_component organelle;GO:0043227,cellular_component membrane-bounded organelle;GO:0043229,cellular_component intracellular organelle;GO:0043231,cellular_component intracellular membrane-bounded organelle;GO:00444…	NA	zinc finger and BTB domain containing 12 [Source:HGNC Symbol%3BAcc:HGNC:19066]
ENSG00000167037	0.12	0.18	0.6	0.5	-1.86245	0.444033	0.000102512	0.0015618	22:24806168-24927578:+	SGSM1	10;GO:0005575,cellular_component cellular_component;GO:0005622,cellular_component intracellular;GO:0005623,cellular_component cell;GO:0005802,cellular_component trans-Golgi network;GO:0043226,cellular_component organelle;GO:0043227,cellular_component membrane-bounded organelle;GO:0043229,cellular_component intracellular organelle;GO:0043231,cellular_component intracellular membrane-bounded organe…	NA	small G protein signaling modulator 1 [Source:HGNC Symbol%3BAcc:HGNC:29410]
ENSG00000181418	0.79	0.42	1.52	1.86	-1.48195	1.37949	0.000119617	0.00177334	12:48995148-48999309:-	DDN	42;GO:0005575,cellular_component cellular_component;GO:0005622,cellular_component intracellular;GO:0005623,cellular_component cell;GO:0005634,cellular_component nucleus;GO:0005737,cellular_component cytoplasm;GO:0005783,cellular_component endoplasmic reticulum;GO:0005789,cellular_component endoplasmic reticulum membrane;GO:0005886,cellular_component plasma membrane;GO:0012505,cellular_component e…	NA	dendrin [Source:HGNC Symbol%3BAcc:HGNC:24458]
ENSG00000007968	3.01	3.01	4.94	7.99	-1.11687	2.67458	0.000138577	0.0019912	1:23506429-23531220:-	E2F2	107;GO:0000080,biological_process mitotic G1 phase;GO:0000278,biological_process mitotic cell cycle;GO:0000975,molecular_function transcription regulatory region DNA binding;GO:0001047,molecular_function core promoter binding;GO:0001067,molecular_function regulatory region nucleic acid binding;GO:0001071,molecular_function DNA-binding transcription factor activity;GO:0003674,molecular_function mo…	E2F2; transcription factor E2F2; K09389	E2F transcription factor 2 [Source:HGNC Symbol%3BAcc:HGNC:3114]
ENSG00000141576	1.28	1.55	2.62	3.3	-1.08515	2.25106	0.00015648	0.00218686	17:76142452-76240373:-	RNF157	NA	NA	ring finger protein 157 [Source:HGNC Symbol%3BAcc:HGNC:29402]
XLOC_001822	0.73	0.95	2.49	2.15	-1.47505	0.991517	0.000201026	0.00266509	1:228648748-228649912:+	XLOC_001822	NA	NA	NA
ENSG00000002587	0.84	0.75	2.47	2.33	-1.59901	0.698335	0.000210281	0.00277248	4:11393149-11429765:-	HS3ST1	50;GO:0003674,molecular_function molecular_function;GO:0003824,molecular_function catalytic activity;GO:0005575,cellular_component cellular_component;GO:0005622,cellular_component intracellular;GO:0005623,cellular_component cell;GO:0005737,cellular_component cytoplasm;GO:0005794,cellular_component Golgi apparatus;GO:0005796,cellular_component Golgi lumen;GO:0005975,biological_process carbohydrate…	HS3ST1; [heparan sulfate]-glucosamine 3-sulfotransferase 1 [EC:2.8.2.23]; K01024	heparan sulfate-glucosamine 3-sulfotransferase 1 [Source:HGNC Symbol%3BAcc:HGNC:5194]
ENSG00000116791	1.29	1.89	3.42	4.35	-1.30414	1.51556	0.00022447	0.00290527	1:74705481-74733408:-	CRYZ	73;GO:0000166,molecular_function nucleotide binding;GO:0003008,biological_process system process;GO:0003674,molecular_function molecular_function;GO:0003676,molecular_function nucleic acid binding;GO:0003723,molecular_function RNA binding;GO:0003729,molecular_function mRNA binding;GO:0003730,molecular_function mRNA 3'-UTR binding;GO:0003824,molecular_function catalytic activity;GO:0003960,molecul…	NA	crystallin zeta [Source:HGNC Symbol%3BAcc:HGNC:2419]
ENSG00000196843	1.11	0.39	2.09	2.26	-1.54516	1.46497	0.000230293	0.00296783	2:96536742-96552638:+	ARID5A	58;GO:0003674,molecular_function molecular_function;GO:0003676,molecular_function nucleic acid binding;GO:0003677,molecular_function DNA binding;GO:0005488,molecular_function binding;GO:0005575,cellular_component cellular_component;GO:0005622,cellular_component intracellular;GO:0005623,cellular_component cell;GO:0005634,cellular_component nucleus;GO:0005730,cellular_component nucleolus;GO:0006355…	NA	AT-rich interaction domain 5A [Source:HGNC Symbol%3BAcc:HGNC:17361]
ENSG00000177721	5.22	5.01	9.85	10.51	-1.00893	2.20369	0.00027007	0.00336628	5:43039080-43043170:-	ANXA2R	NA	NA	annexin A2 receptor [Source:HGNC Symbol%3BAcc:HGNC:33463]
XLOC_005419	0.59	1.4	3.59	3.03	-1.73871	0.515634	0.000288157	0.00354596	10:123138856-123139852:-	XLOC_005419	NA	NA	NA
ENSG00000007372	1.46	1.14	2.55	2.86	-1.07786	1.9801	0.000376198	0.00442079	11:31784778-31818062:-	PAX6	362;GO:0000228,cellular_component nuclear chromosome;GO:0000785,cellular_component chromatin;GO:0000790,cellular_component nuclear chromatin;GO:0000902,biological_process cell morphogenesis;GO:0000904,biological_process cell morphogenesis involved in differentiation;GO:0000975,molecular_function transcription regulatory region DNA binding;GO:0000976,molecular_function transcription regulatory reg…	PAX6; paired box protein 6; K08031	paired box 6 [Source:HGNC Symbol%3BAcc:HGNC:8620]
ENSG00000088305	0.73	0.78	1.44	1.93	-1.16963	1.72864	0.000394231	0.00457445	20:32762384-32809356:+	DNMT3B	231;GO:0000122,biological_process negative regulation of transcription by RNA polymerase II;GO:0000228,cellular_component nuclear chromosome;GO:0000775,cellular_component chromosome, centromeric region;GO:0000785,cellular_component chromatin;GO:0000790,cellular_component nuclear chromatin;GO:0000792,cellular_component heterochromatin;GO:0000988,molecular_function obsolete transcription factor act…	DNMT3B; DNA (cytosine-5)-methyltransferase 3B [EC:2.1.1.37]; K17399	DNA methyltransferase 3 beta [Source:HGNC Symbol%3BAcc:HGNC:2979]
ENSG00000065361	0.32	0.22	0.65	0.72	-1.33266	1.15977	0.000475507	0.00527276	12:56079856-56103505:+	ERBB3	264;GO:0000902,biological_process cell morphogenesis;GO:0000904,biological_process cell morphogenesis involved in differentiation;GO:0001932,biological_process regulation of protein phosphorylation;GO:0001934,biological_process positive regulation of protein phosphorylation;GO:0003197,biological_process endocardial cushion development;GO:0003674,molecular_function molecular_function;GO:0003824,mo…	ERBB3, HER3; receptor tyrosine-protein kinase erbB-3 [EC:2.7.10.1]; K05084	erb-b2 receptor tyrosine kinase 3 [Source:HGNC Symbol%3BAcc:HGNC:3431]
ENSG00000184481	1.96	1.78	4.5	3.21	-1.06116	2.171	0.000518115	0.00564096	X:71096196-71103535:+	FOXO4	226;GO:0000075,biological_process cell cycle checkpoint;GO:0000077,biological_process DNA damage checkpoint;GO:0000080,biological_process mitotic G1 phase;GO:0000122,biological_process negative regulation of transcription by RNA polymerase II;GO:0000278,biological_process mitotic cell cycle;GO:0000981,molecular_function DNA-binding transcription factor activity, RNA polymerase II-specific;GO:0001…	FOXO4; forkhead box protein O4; K12358	forkhead box O4 [Source:HGNC Symbol%3BAcc:HGNC:7139]
ENSG00000141391	3.41	3.93	8.21	6.31	-1.00307	2.26212	0.000548561	0.00588172	18:12407895-12432238:+	PRELID3A	12;GO:0005575,cellular_component cellular_component;GO:0005622,cellular_component intracellular;GO:0005623,cellular_component cell;GO:0005737,cellular_component cytoplasm;GO:0005739,cellular_component mitochondrion;GO:0043226,cellular_component organelle;GO:0043227,cellular_component membrane-bounded organelle;GO:0043229,cellular_component intracellular organelle;GO:0043231,cellular_component int…	NA	PRELI domain containing 3A [Source:HGNC Symbol%3BAcc:HGNC:24639]
ENSG00000177468	0.43	0.17	1.35	1.36	-2.15423	-0.286077	0.000601578	0.00629688	6:137492201-137494250:-	OLIG3	10;GO:0005575,cellular_component cellular_component;GO:0005622,cellular_component intracellular;GO:0005623,cellular_component cell;GO:0005634,cellular_component nucleus;GO:0043226,cellular_component organelle;GO:0043227,cellular_component membrane-bounded organelle;GO:0043229,cellular_component intracellular organelle;GO:0043231,cellular_component intracellular membrane-bounded organelle;GO:00444…	NA	oligodendrocyte transcription factor 3 [Source:HGNC Symbol%3BAcc:HGNC:18003]
ENSG00000115155	0.04	0.08	0.26	0.19	-1.88036	0.0654566	0.000671203	0.00687124	2:26457202-26558698:-	OTOF	98;GO:0001505,biological_process regulation of neurotransmitter levels;GO:0003001,biological_process obsolete generation of a signal involved in cell-cell signaling;GO:0003008,biological_process system process;GO:0003674,molecular_function molecular_function;GO:0005488,molecular_function binding;GO:0005509,molecular_function calcium ion binding;GO:0005575,cellular_component cellular_component;GO:…	NA	otoferlin [Source:HGNC Symbol%3BAcc:HGNC:8515]
XLOC_017120	1.27	1.67	4.98	4.59	-1.70309	0.246135	0.000690841	0.00703625	17:82217897-82218230:-	XLOC_017120	NA	NA	NA
ENSG00000186907	0.49	0.58	1.83	1.21	-1.51212	0.69806	0.000818432	0.00807529	11:57460548-57477534:+	RTN4RL2	87;GO:0002064,biological_process epithelial cell development;GO:0002119,biological_process nematode larval development;GO:0002164,biological_process larval development;GO:0003674,molecular_function molecular_function;GO:0004872,molecular_function signaling receptor activity;GO:0005575,cellular_component cellular_component;GO:0005623,cellular_component cell;GO:0005886,cellular_component plasma mem…	PHLPP; PH domain and leucine-rich repeat-containing protein phosphatase [EC:3.1.3.16]; K16340	reticulon 4 receptor like 2 [Source:HGNC Symbol%3BAcc:HGNC:23053]
ENSG00000167157	2.88	2.46	6.07	5.11	-1.08311	1.72194	0.000832697	0.00818867	9:129665640-129722674:+	PRRX2	104;GO:0000228,cellular_component nuclear chromosome;GO:0001071,molecular_function DNA-binding transcription factor activity;GO:0001501,biological_process skeletal system development;GO:0001568,biological_process blood vessel development;GO:0001944,biological_process vasculature development;GO:0002053,biological_process positive regulation of mesenchymal cell proliferation;GO:0003674,molecular_fu…	NA	paired related homeobox 2 [Source:HGNC Symbol%3BAcc:HGNC:21338]
ENSG00000128536	0.19	0.1	0.7	0.39	-1.91016	0.0902711	0.000836477	0.00821112	7:105876795-106033773:+	CDHR3	6;GO:0005575,cellular_component cellular_component;GO:0005623,cellular_component cell;GO:0005886,cellular_component plasma membrane;GO:0016020,cellular_component membrane;GO:0044464,cellular_component cell part;GO:0071944,cellular_component cell periphery	NA	cadherin related family member 3 [Source:HGNC Symbol%3BAcc:HGNC:26308]
ENSG00000119699	1.59	1.45	3.22	3.13	-1.07691	1.61881	0.000859428	0.00836966	14:75958098-75982991:-	TGFB3	410;GO:0000003,biological_process reproduction;GO:0000187,biological_process activation of MAPK activity;GO:0001501,biological_process skeletal system development;GO:0001503,biological_process ossification;GO:0001666,biological_process response to hypoxia;GO:0001701,biological_process in utero embryonic development;GO:0001775,biological_process cell activation;GO:0001817,biological_process regula…	TGFB3; transforming growth factor beta-3; K13377	transforming growth factor beta 3 [Source:HGNC Symbol%3BAcc:HGNC:11769]
XLOC_030886	1.74	0.72	3.31	3.33	-1.44244	0.92865	0.000892619	0.00861248	6:20101045-20101818:+	XLOC_030886	NA	NA	NA
ENSG00000125744	0.64	1.01	1.79	2.02	-1.2239	1.26648	0.000972749	0.0091898	19:45485288-45497061:-	RTN2	43;GO:0003674,molecular_function molecular_function;GO:0004871,molecular_function obsolete signal transducer activity;GO:0005575,cellular_component cellular_component;GO:0005622,cellular_component intracellular;GO:0005623,cellular_component cell;GO:0005737,cellular_component cytoplasm;GO:0005783,cellular_component endoplasmic reticulum;GO:0005789,cellular_component endoplasmic reticulum membrane;…	NA	reticulon 2 [Source:HGNC Symbol%3BAcc:HGNC:10468]
ENSG00000100092	0.89	1	1.93	1.91	-1.03793	1.69011	0.00102123	0.00957245	22:37634653-37666932:+	SH3BP1	NA	NA	SH3 domain binding protein 1 [Source:HGNC Symbol%3BAcc:HGNC:10824]
ENSG00000126259	0.2	0.19	0.57	0.7	-1.71933	0.0657389	0.00130995	0.0115565	19:35855860-35867109:+	KIRREL2	46;GO:0001932,biological_process regulation of protein phosphorylation;GO:0001933,biological_process negative regulation of protein phosphorylation;GO:0005575,cellular_component cellular_component;GO:0005623,cellular_component cell;GO:0005886,cellular_component plasma membrane;GO:0005911,cellular_component cell-cell junction;GO:0007155,biological_process cell adhesion;GO:0008150,biological_proces…	NA	kirre like nephrin family adhesion molecule 2 [Source:HGNC Symbol%3BAcc:HGNC:18816]
XLOC_014534	1.31	0.69	2.2	1.91	-1.05353	2.35163	0.00136598	0.0118761	16:86379454-86383728:-	XLOC_014534	NA	NA	NA
ENSG00000080986	0.78	1.01	2.21	1.56	-1.09933	1.7284	0.00138307	0.0119382	18:2571510-2616635:+	NDC80	102;GO:0000070,biological_process mitotic sister chromatid segregation;GO:0000132,biological_process establishment of mitotic spindle orientation;GO:0000226,biological_process microtubule cytoskeleton organization;GO:0000228,cellular_component nuclear chromosome;GO:0000236,biological_process mitotic prometaphase;GO:0000278,biological_process mitotic cell cycle;GO:0000280,biological_process nuclea…	NA	NDC80%2C kinetochore complex component [Source:HGNC Symbol%3BAcc:HGNC:16909]
ENSG00000109220	4.4	6.27	12.48	8.93	-1.02428	2.05294	0.00143303	0.0122112	4:54009788-54064690:-	CHIC2	39;GO:0005575,cellular_component cellular_component;GO:0005622,cellular_component intracellular;GO:0005623,cellular_component cell;GO:0005737,cellular_component cytoplasm;GO:0005794,cellular_component Golgi apparatus;GO:0005798,cellular_component Golgi-associated vesicle;GO:0005886,cellular_component plasma membrane;GO:0006810,biological_process transport;GO:0006892,biological_process post-Golgi …	NA	cysteine rich hydrophobic domain 2 [Source:HGNC Symbol%3BAcc:HGNC:1935]
ENSG00000167748	0.85	0.76	2.12	2.13	-1.40709	0.568499	0.00148122	0.0125417	19:50819147-50823787:-	KLK1	116;GO:0002254,biological_process kinin cascade;GO:0002255,biological_process tissue kallikrein-kinin cascade;GO:0002526,biological_process acute inflammatory response;GO:0002936,biological_process bradykinin biosynthetic process;GO:0003007,biological_process heart morphogenesis;GO:0003008,biological_process system process;GO:0003012,biological_process muscle system process;GO:0003013,biological_…	KLK1_2; tissue kallikrein [EC:3.4.21.35]; K01325	kallikrein 1 [Source:HGNC Symbol%3BAcc:HGNC:6357]
ENSG00000118257	0.46	0.36	0.93	0.9	-1.18348	1.13685	0.00161305	0.0134026	2:205681989-205798133:+	NRP2	164;GO:0000902,biological_process cell morphogenesis;GO:0000904,biological_process cell morphogenesis involved in differentiation;GO:0001525,biological_process angiogenesis;GO:0001568,biological_process blood vessel development;GO:0001667,biological_process ameboidal-type cell migration;GO:0001755,biological_process neural crest cell migration;GO:0001936,biological_process regulation of endotheli…	NA	neuropilin 2 [Source:HGNC Symbol%3BAcc:HGNC:8005]
ENSG00000185361	0.88	1.24	2.83	2.97	-1.45866	0.328412	0.00241116	0.0182049	19:4639517-4655568:+	TNFAIP8L1	NA	NA	TNF alpha induced protein 8 like 1 [Source:HGNC Symbol%3BAcc:HGNC:28279]
ENSG00000105963	0.8	0.99	1.52	2.49	-1.17365	1.36772	0.00241432	0.0182068	7:897900-955407:-	ADAP1	73;GO:0003674,molecular_function molecular_function;GO:0005083,molecular_function GTPase regulator activity;GO:0005096,molecular_function GTPase activator activity;GO:0005488,molecular_function binding;GO:0005543,molecular_function phospholipid binding;GO:0005547,molecular_function phosphatidylinositol-3,4,5-trisphosphate binding;GO:0005575,cellular_component cellular_component;GO:0005622,cellula…	NA	ArfGAP with dual PH domains 1 [Source:HGNC Symbol%3BAcc:HGNC:16486]
ENSG00000116774	0.67	0.44	1.3	1.58	-1.3955	0.499299	0.00251459	0.0187508	1:113979390-114035572:+	OLFML3	2;GO:0005575,cellular_component cellular_component;GO:0005576,cellular_component extracellular region	NA	olfactomedin like 3 [Source:HGNC Symbol%3BAcc:HGNC:24956]
ENSG00000126246	1.91	1.44	3.42	3.26	-1.01068	1.55224	0.00269441	0.0197119	19:35738800-35742453:-	IGFLR1	6;GO:0005575,cellular_component cellular_component;GO:0005623,cellular_component cell;GO:0005886,cellular_component plasma membrane;GO:0016020,cellular_component membrane;GO:0044464,cellular_component cell part;GO:0071944,cellular_component cell periphery	NA	IGF like family receptor 1 [Source:HGNC Symbol%3BAcc:HGNC:23620]
ENSG00000112655	0.27	0.44	0.87	0.68	-1.15039	1.14675	0.00336802	0.0232639	6:43076267-43161719:+	PTK7	222;GO:0000902,biological_process cell morphogenesis;GO:0000904,biological_process cell morphogenesis involved in differentiation;GO:0001736,biological_process establishment of planar polarity;GO:0001738,biological_process morphogenesis of a polarized epithelium;GO:0001838,biological_process embryonic epithelial tube formation;GO:0001841,biological_process neural tube formation;GO:0001843,biologi…	NA	protein tyrosine kinase 7 (inactive) [Source:HGNC Symbol%3BAcc:HGNC:9618]
ENSG00000134287	3.11	2.67	6.07	5.6	-1.02965	1.33938	0.00337972	0.0233183	12:48935722-48957551:-	ARF3	142;GO:0000139,cellular_component Golgi membrane;GO:0000166,molecular_function nucleotide binding;GO:0001882,molecular_function nucleoside binding;GO:0001883,molecular_function purine nucleoside binding;GO:0003674,molecular_function molecular_function;GO:0003824,molecular_function catalytic activity;GO:0003924,molecular_function GTPase activity;GO:0005488,molecular_function binding;GO:0005525,mol…	ARF1_2; ADP-ribosylation factor 1/2; K07937; ARF3; ADP-ribosylation factor 3; K07938	ADP ribosylation factor 3 [Source:HGNC Symbol%3BAcc:HGNC:654]
ENSG00000183671	1.13	1.82	3.04	2.99	-1.05067	1.34763	0.00380541	0.0256502	2:206175315-206218047:-	GPR1	34;GO:0003674,molecular_function molecular_function;GO:0004871,molecular_function obsolete signal transducer activity;GO:0004872,molecular_function signaling receptor activity;GO:0004888,molecular_function transmembrane signaling receptor activity;GO:0004930,molecular_function G protein-coupled receptor activity;GO:0005575,cellular_component cellular_component;GO:0005623,cellular_component cell;G…	NA	G protein-coupled receptor 1 [Source:HGNC Symbol%3BAcc:HGNC:4463]
XLOC_005099	0.71	0.5	1.19	2.02	-1.41311	0.444601	0.0040072	0.0265187	10:73780650-73781927:-	XLOC_005099	NA	NA	NA
ENSG00000163507	0.18	0.7	1.2	0.98	-1.32563	1.17899	0.00461113	0.0292876	3:108549868-108589644:-	KIAA1524	9;GO:0005575,cellular_component cellular_component;GO:0005622,cellular_component intracellular;GO:0005623,cellular_component cell;GO:0005737,cellular_component cytoplasm;GO:0005886,cellular_component plasma membrane;GO:0016020,cellular_component membrane;GO:0044424,cellular_component intracellular part;GO:0044464,cellular_component cell part;GO:0071944,cellular_component cell periphery	NA	KIAA1524 [Source:HGNC Symbol%3BAcc:HGNC:29302]
ENSG00000134516	0.22	0.26	0.54	0.45	-1.05418	1.15875	0.00468073	0.0296199	5:169637246-170083382:+	DOCK2	186;GO:0001766,biological_process membrane raft polarization;GO:0001767,biological_process establishment of lymphocyte polarity;GO:0001768,biological_process establishment of T cell polarity;GO:0001771,biological_process immunological synapse formation;GO:0001773,biological_process myeloid dendritic cell activation;GO:0001775,biological_process cell activation;GO:0002252,biological_process immune…	DOCK2; dedicator of cytokinesis protein 2; K12367	dedicator of cytokinesis 2 [Source:HGNC Symbol%3BAcc:HGNC:2988]
ENSG00000099985	1.77	1.28	3.82	2.84	-1.14037	0.992679	0.00488943	0.0306017	22:30262828-30266840:-	OSM	179;GO:0001932,biological_process regulation of protein phosphorylation;GO:0001934,biological_process positive regulation of protein phosphorylation;GO:0002673,biological_process regulation of acute inflammatory response;GO:0002675,biological_process positive regulation of acute inflammatory response;GO:0003674,molecular_function molecular_function;GO:0005102,molecular_function signaling receptor…	OSM; oncostatin M; K05418	oncostatin M [Source:HGNC Symbol%3BAcc:HGNC:8506]
ENSG00000106976	0.55	0.29	0.93	0.87	-1.12265	1.13772	0.0048921	0.0306024	9:128191654-128255248:+	DNM1	118;GO:0003674,molecular_function molecular_function;GO:0003824,molecular_function catalytic activity;GO:0003924,molecular_function GTPase activity;GO:0005488,molecular_function binding;GO:0005515,molecular_function protein binding;GO:0005575,cellular_component cellular_component;GO:0005622,cellular_component intracellular;GO:0005623,cellular_component cell;GO:0005737,cellular_component cytoplasm…	DNM1_3; dynamin 1/3 [EC:3.6.5.5]; K01528	dynamin 1 [Source:HGNC Symbol%3BAcc:HGNC:2972]
XLOC_014914	0.97	0.72	1.9	1.62	-1.07576	1.03009	0.00574936	0.0345909	17:17028373-17036174:+	XLOC_014914	NA	NA	NA
ENSG00000188620	0.72	0.91	1.93	1.75	-1.18578	0.650446	0.00587993	0.0351157	10:123135961-123137741:+	HMX3	56;GO:0000003,biological_process reproduction;GO:0003008,biological_process system process;GO:0003674,molecular_function molecular_function;GO:0003676,molecular_function nucleic acid binding;GO:0003677,molecular_function DNA binding;GO:0005488,molecular_function binding;GO:0005575,cellular_component cellular_component;GO:0005622,cellular_component intracellular;GO:0005623,cellular_component cell;…	NA	H6 family homeobox 3 [Source:HGNC Symbol%3BAcc:HGNC:5019]
ENSG00000148288	1.16	0.96	2.02	2.33	-1.05686	1.01732	0.00603171	0.0357905	9:133152947-133163945:-	GBGT1	84;GO:0000139,cellular_component Golgi membrane;GO:0003674,molecular_function molecular_function;GO:0003824,molecular_function catalytic activity;GO:0005083,molecular_function GTPase regulator activity;GO:0005575,cellular_component cellular_component;GO:0005622,cellular_component intracellular;GO:0005623,cellular_component cell;GO:0005737,cellular_component cytoplasm;GO:0005794,cellular_component…	GBGT1; globoside alpha-N-acetylgalactosaminyltransferase [EC:2.4.1.88]; K00722; RALGDS; ral guanine nucleotide dissociation stimulator; K08732	globoside alpha-1%2C3-N-acetylgalactosaminyltransferase 1 (FORS blood group) [Source:HGNC Symbol%3BAcc:HGNC:20460]
ENSG00000105610	0.58	0.13	0.95	1.21	-1.60276	-0.112204	0.00691501	0.0395718	19:12884422-12887181:-	KLF1	134;GO:0000228,cellular_component nuclear chromosome;GO:0000785,cellular_component chromatin;GO:0000790,cellular_component nuclear chromatin;GO:0000975,molecular_function transcription regulatory region DNA binding;GO:0000976,molecular_function transcription regulatory region sequence-specific DNA binding;GO:0000987,molecular_function proximal promoter sequence-specific DNA binding;GO:0001067,mol…	NA	Kruppel like factor 1 [Source:HGNC Symbol%3BAcc:HGNC:6345]
ENSG00000213516	0.72	0.71	1.88	1.36	-1.19148	0.602014	0.00757742	0.0422856	1:88979455-88992960:-	RBMXL1	173;GO:0000228,cellular_component nuclear chromosome;GO:0000245,biological_process spliceosomal complex assembly;GO:0000375,biological_process RNA splicing, via transesterification reactions;GO:0000377,biological_process RNA splicing, via transesterification reactions with bulged adenosine as nucleophile;GO:0000381,biological_process regulation of alternative mRNA splicing, via spliceosome;GO:000…	RBMX, HNRNPG; heterogeneous nuclear ribonucleoprotein G; K12885	RNA binding motif protein%2C X-linked like 1 [Source:HGNC Symbol%3BAcc:HGNC:25073]
ENSG00000157851	0.33	0.2	0.65	0.82	-1.45294	-0.00784206	0.00777646	0.0432354	2:26847746-26950351:+	DPYSL5	66;GO:0000902,biological_process cell morphogenesis;GO:0000904,biological_process cell morphogenesis involved in differentiation;GO:0005575,cellular_component cellular_component;GO:0005622,cellular_component intracellular;GO:0005623,cellular_component cell;GO:0005737,cellular_component cytoplasm;GO:0005829,cellular_component cytosol;GO:0006928,biological_process movement of cell or subcellular co…	DPYSL5, CRAM; dihydropyrimidinase-like 5; K07529	dihydropyrimidinase like 5 [Source:HGNC Symbol%3BAcc:HGNC:20637]
XLOC_016108	0.26	0.46	1.13	0.72	-1.36643	0.266848	0.00823976	0.0447276	17:13664192-13671968:-	XLOC_016108	NA	NA	NA
ENSG00000080224	0.18	0.18	0.44	0.39	-1.22573	0.387779	0.00856075	0.0459592	3:96814580-97752460:+	EPHA6	2;GO:0005575,cellular_component cellular_component;GO:0016020,cellular_component membrane	EPHA6, EHK2; Eph receptor A6 [EC:2.7.10.1]; K05107	EPH receptor A6 [Source:HGNC Symbol%3BAcc:HGNC:19296]
ENSG00000249992	0.7	1.15	2.14	2	-1.16811	0.584413	0.00873487	0.0466409	3:45224465-45226278:-	TMEM158	7;GO:0003674,molecular_function molecular_function;GO:0004872,molecular_function signaling receptor activity;GO:0005488,molecular_function binding;GO:0005575,cellular_component cellular_component;GO:0016020,cellular_component membrane;GO:0033218,molecular_function amide binding;GO:0042277,molecular_function peptide binding	NA	transmembrane protein 158 (gene/pseudogene) [Source:HGNC Symbol%3BAcc:HGNC:30293]
ENSG00000167550	2.8	1.21	4.15	4.4	-1.10498	1.09149	0.00877764	0.0467455	12:49064684-49070025:-	RHEBL1	63;GO:0000166,molecular_function nucleotide binding;GO:0001882,molecular_function nucleoside binding;GO:0001883,molecular_function purine nucleoside binding;GO:0003674,molecular_function molecular_function;GO:0005488,molecular_function binding;GO:0005525,molecular_function GTP binding;GO:0005575,cellular_component cellular_component;GO:0005622,cellular_component intracellular;GO:0005623,cellular_…	NA	Ras homolog enriched in brain like 1 [Source:HGNC Symbol%3BAcc:HGNC:21166]

## Sheet: WT_Cisplatin_vs_WT_con.DEG_up
Supplementary Data 5. Cisplatin-induced genes expression (up) were identified from Con and Cisplatin-treated NCI-H460 cells.
Gene	WT_DDP_1	WT_DDP_2	WT_con_1	WT_con_2	logFC	logCPM	PValue	FDR	GeneInfo	GeneName	GO	KEGG	NR
ENSG00000159388	155.64	204.96	7.67	8.31	4.47021	5.48336	3.48492e-93	4.18121e-89	1:203305490-203309602:+	BTG2	181;GO:0000981,molecular_function DNA-binding transcription factor activity, RNA polymerase II-specific;GO:0000982,molecular_function DNA-binding transcription factor activity, RNA polymerase II-specific;GO:0001071,molecular_function DNA-binding transcription factor activity;GO:0001077,molecular_function DNA-binding transcription activator activity, RNA polymerase II-specific;GO:0001228,molecular…	TOB; protein Tob/BTG; K14443	BTG anti-proliferation factor 2 [Source:HGNC Symbol%3BAcc:HGNC:1131]
ENSG00000124762	1403.1	1885.44	92.62	106.04	4.02578	8.74331	1.0749e-92	6.44831e-89	6:36676459-36687339:+	CDKN1A	323;GO:0000075,biological_process cell cycle checkpoint;GO:0000077,biological_process DNA damage checkpoint;GO:0000079,biological_process regulation of cyclin-dependent protein serine/threonine kinase activity;GO:0000080,biological_process mitotic G1 phase;GO:0000082,biological_process G1/S transition of mitotic cell cycle;GO:0000084,biological_process mitotic S phase;GO:0000086,biological_proces…	CDKN1A, P21, CIP1; cyclin-dependent kinase inhibitor 1A; K06625	cyclin dependent kinase inhibitor 1A [Source:HGNC Symbol%3BAcc:HGNC:1784]
ENSG00000265972	77.99	87.11	6.35	5.18	3.81659	5.79568	2.52953e-88	1.01164e-84	1:145992434-145996600:-	TXNIP	167;GO:0000122,biological_process negative regulation of transcription by RNA polymerase II;GO:0000302,biological_process response to reactive oxygen species;GO:0002347,biological_process response to tumor cell;GO:0002376,biological_process immune system process;GO:0003674,molecular_function molecular_function;GO:0004857,molecular_function enzyme inhibitor activity;GO:0005575,cellular_component c…	NA	thioredoxin interacting protein [Source:HGNC Symbol%3BAcc:HGNC:16952]
ENSG00000143217	15.31	15.35	0.36	0.45	5.19822	3.603	2.28242e-69	6.84611e-66	1:161070994-161089599:-	NECTIN4	25;GO:0005575,cellular_component cellular_component;GO:0005576,cellular_component extracellular region;GO:0005623,cellular_component cell;GO:0005886,cellular_component plasma membrane;GO:0005912,cellular_component adherens junction;GO:0007155,biological_process cell adhesion;GO:0008150,biological_process biological_process;GO:0009987,biological_process cellular process;GO:0016020,cellular_compone…	PVRL4; poliovirus receptor-related 4; K06593	nectin cell adhesion molecule 4 [Source:HGNC Symbol%3BAcc:HGNC:19688]
ENSG00000177106	96.03	77.39	8.66	9.19	3.26434	6.72218	8.50156e-63	2.04004e-59	11:694437-727727:+	EPS8L2	35;GO:0001726,cellular_component ruffle;GO:0003674,molecular_function molecular_function;GO:0003779,molecular_function actin binding;GO:0005488,molecular_function binding;GO:0005515,molecular_function protein binding;GO:0005575,cellular_component cellular_component;GO:0005622,cellular_component intracellular;GO:0005623,cellular_component cell;GO:0005737,cellular_component cytoplasm;GO:0005886,cel…	NA	EPS8 like 2 [Source:HGNC Symbol%3BAcc:HGNC:21296]
ENSG00000161513	229.47	241.33	35.87	37.45	2.66347	7.95137	6.10385e-60	1.22057e-56	17:74862496-74873031:-	FDXR	85;GO:0000166,molecular_function nucleotide binding;GO:0003674,molecular_function molecular_function;GO:0003824,molecular_function catalytic activity;GO:0004324,molecular_function ferredoxin-NADP+ reductase activity;GO:0005488,molecular_function binding;GO:0005575,cellular_component cellular_component;GO:0005622,cellular_component intracellular;GO:0005623,cellular_component cell;GO:0005737,cellul…	NA	ferredoxin reductase [Source:HGNC Symbol%3BAcc:HGNC:3642]
ENSG00000132517	21	16.55	0.67	0.88	4.57783	3.72997	2.68517e-55	4.60237e-52	17:5032599-5052009:-	SLC52A1	29;GO:0003674,molecular_function molecular_function;GO:0005215,molecular_function transporter activity;GO:0005575,cellular_component cellular_component;GO:0005623,cellular_component cell;GO:0005886,cellular_component plasma membrane;GO:0005887,cellular_component integral component of plasma membrane;GO:0006810,biological_process transport;GO:0006811,biological_process ion transport;GO:0006820,bio…	NA	solute carrier family 52 member 1 [Source:HGNC Symbol%3BAcc:HGNC:30225]
ENSG00000177606	34.71	44.9	3.12	4.26	3.40723	4.43781	3.91506e-52	5.87161e-49	1:58780787-58784327:-	JUN	472;GO:0000165,biological_process MAPK cascade;GO:0000228,cellular_component nuclear chromosome;GO:0000302,biological_process response to reactive oxygen species;GO:0000785,cellular_component chromatin;GO:0000790,cellular_component nuclear chromatin;GO:0000791,cellular_component euchromatin;GO:0000975,molecular_function transcription regulatory region DNA binding;GO:0000976,molecular_function tra…	JUN; transcription factor AP-1; K04448	Jun proto-oncogene%2C AP-1 transcription factor subunit [Source:HGNC Symbol%3BAcc:HGNC:6204]
ENSG00000196562	39.13	27.61	3.12	3.14	3.40024	5.57908	2.12285e-51	2.83e-48	20:47656347-47786616:-	SULF2	194;GO:0000902,biological_process cell morphogenesis;GO:0000904,biological_process cell morphogenesis involved in differentiation;GO:0001501,biological_process skeletal system development;GO:0001655,biological_process urogenital system development;GO:0001817,biological_process regulation of cytokine production;GO:0001819,biological_process positive regulation of cytokine production;GO:0001822,bio…	E3.1.6.1; arylsulfatase [EC:3.1.6.1]; K01130; GNS; N-acetylglucosamine-6-sulfatase [EC:3.1.6.14]; K01137; NDUFB7; NADH dehydrogenase (ubiquinone) 1 beta subcomplex subunit 7; K03963	sulfatase 2 [Source:HGNC Symbol%3BAcc:HGNC:20392]
ENSG00000174307	683.67	827.63	112.74	133.26	2.59775	7.39244	2.17421e-49	2.60862e-46	1:201464382-201469237:-	PHLDA3	81;GO:0003674,molecular_function molecular_function;GO:0005488,molecular_function binding;GO:0005543,molecular_function phospholipid binding;GO:0005546,molecular_function phosphatidylinositol-4,5-bisphosphate binding;GO:0005547,molecular_function phosphatidylinositol-3,4,5-trisphosphate binding;GO:0005575,cellular_component cellular_component;GO:0005622,cellular_component intracellular;GO:0005623…	NA	pleckstrin homology like domain family A member 3 [Source:HGNC Symbol%3BAcc:HGNC:8934]
ENSG00000115129	195.89	222.12	39.08	39.42	2.39193	7.01644	2.06104e-47	2.24803e-44	2:24077432-24085861:-	TP53I3	73;GO:0000166,molecular_function nucleotide binding;GO:0003674,molecular_function molecular_function;GO:0003824,molecular_function catalytic activity;GO:0003960,molecular_function NADPH:quinone reductase activity;GO:0005488,molecular_function binding;GO:0006139,biological_process nucleobase-containing compound metabolic process;GO:0006725,biological_process cellular aromatic compound metabolic pr…	TP53I3; tumor protein p53-inducible protein 3 [EC:1.-.-.-]; K10133	tumor protein p53 inducible protein 3 [Source:HGNC Symbol%3BAcc:HGNC:19373]
ENSG00000130513	3616.64	2916.47	502.26	521.7	2.65876	10.7731	2.70754e-47	2.70709e-44	19:18374730-18389176:+	GDF15	35;GO:0003674,molecular_function molecular_function;GO:0005102,molecular_function signaling receptor binding;GO:0005125,molecular_function cytokine activity;GO:0005488,molecular_function binding;GO:0005515,molecular_function protein binding;GO:0005575,cellular_component cellular_component;GO:0005576,cellular_component extracellular region;GO:0007154,biological_process cell communication;GO:000716…	GDF15; growth differentiation factor 15; K05504	growth differentiation factor 15 [Source:HGNC Symbol%3BAcc:HGNC:30142]
ENSG00000135679	33.9	38.34	5.48	3.58	2.97083	5.06744	2.41051e-46	2.22472e-43	12:68808175-68850686:+	MDM2	375;GO:0000075,biological_process cell cycle checkpoint;GO:0000077,biological_process DNA damage checkpoint;GO:0000122,biological_process negative regulation of transcription by RNA polymerase II;GO:0000302,biological_process response to reactive oxygen species;GO:0001101,biological_process response to acid chemical;GO:0001666,biological_process response to hypoxia;GO:0003008,biological_process s…	MDM2; E3 ubiquitin-protein ligase Mdm2 [EC:2.3.2.27]; K06643	MDM2 proto-oncogene [Source:HGNC Symbol%3BAcc:HGNC:6973]
ENSG00000197852	16.23	23.31	1.13	0.64	4.44607	3.34981	6.35837e-44	5.44912e-41	1:111680629-111755824:-	FAM212B	NA	NA	family with sequence similarity 212 member B [Source:HGNC Symbol%3BAcc:HGNC:28045]
ENSG00000166592	9.14	8.44	0.12	0.12	6.10727	2.41175	3.42223e-42	2.59202e-39	16:66921678-66925644:-	RRAD	178;GO:0000070,biological_process mitotic sister chromatid segregation;GO:0000278,biological_process mitotic cell cycle;GO:0000280,biological_process nuclear division;GO:0000819,biological_process sister chromatid segregation;GO:0001558,biological_process regulation of cell growth;GO:0003002,biological_process regionalization;GO:0003674,molecular_function molecular_function;GO:0003824,molecular_f…	H3; histone H3; K11253	RRAD%2C Ras related glycolysis inhibitor and calcium channel regulator [Source:HGNC Symbol%3BAcc:HGNC:10446]
ENSG00000107796	64.84	80.15	13.58	13.3	2.40855	5.60417	3.66605e-42	2.59202e-39	10:88935073-88991339:-	ACTA2	262;GO:0000003,biological_process reproduction;GO:0000166,molecular_function nucleotide binding;GO:0000278,biological_process mitotic cell cycle;GO:0000281,biological_process mitotic cytokinesis;GO:0000910,biological_process cytokinesis;GO:0000920,biological_process septum digestion after cytokinesis;GO:0001568,biological_process blood vessel development;GO:0001655,biological_process urogenital s…	ACTA2; actin, aortic smooth muscle; K12313; ACTB_G1; actin beta/gamma 1; K05692; ACTC1; actin, alpha cardiac muscle; K12314; ACTG2; actin, gamma-enteric smooth muscle; K12315	actin%2C alpha 2%2C smooth muscle%2C aorta [Source:HGNC Symbol%3BAcc:HGNC:130]
ENSG00000135678	18.2	17.92	1.83	2.34	3.09155	3.82196	3.67264e-42	2.59202e-39	12:68842196-68971570:-	CPM	29;GO:0003674,molecular_function molecular_function;GO:0003824,molecular_function catalytic activity;GO:0004180,molecular_function carboxypeptidase activity;GO:0004181,molecular_function metallocarboxypeptidase activity;GO:0005575,cellular_component cellular_component;GO:0005622,cellular_component intracellular;GO:0005623,cellular_component cell;GO:0005634,cellular_component nucleus;GO:0005737,ce…	NA	carboxypeptidase M [Source:HGNC Symbol%3BAcc:HGNC:2311]
ENSG00000116717	272.74	376.18	60.31	51.24	2.51536	6.55872	5.21432e-38	3.47563e-35	1:67685060-67688338:+	GADD45A	126;GO:0000079,biological_process regulation of cyclin-dependent protein serine/threonine kinase activity;GO:0000086,biological_process G2/M transition of mitotic cell cycle;GO:0000226,biological_process microtubule cytoskeleton organization;GO:0000278,biological_process mitotic cell cycle;GO:0000975,molecular_function transcription regulatory region DNA binding;GO:0001047,molecular_function core…	GADD45; growth arrest and DNA-damage-inducible protein; K04402	growth arrest and DNA damage inducible alpha [Source:HGNC Symbol%3BAcc:HGNC:4095]
ENSG00000185088	295.95	362.28	73.08	65.28	2.22737	6.22685	1.28105e-36	8.08947e-34	15:63125871-63158021:-	RPS27L	141;GO:0000075,biological_process cell cycle checkpoint;GO:0000077,biological_process DNA damage checkpoint;GO:0003674,molecular_function molecular_function;GO:0003676,molecular_function nucleic acid binding;GO:0005488,molecular_function binding;GO:0005575,cellular_component cellular_component;GO:0005622,cellular_component intracellular;GO:0005623,cellular_component cell;GO:0005634,cellular_compo…	RP-S27e, RPS27; small subunit ribosomal protein S27e; K02978	ribosomal protein S27 like [Source:HGNC Symbol%3BAcc:HGNC:18476]
ENSG00000134574	137.48	152.14	39.68	38.6	1.86672	7.04561	5.91344e-31	3.54747e-28	11:47214464-47239240:+	DDB2	79;GO:0000209,biological_process protein polyubiquitination;GO:0000718,biological_process nucleotide-excision repair, DNA damage removal;GO:0003674,molecular_function molecular_function;GO:0003676,molecular_function nucleic acid binding;GO:0003677,molecular_function DNA binding;GO:0003684,molecular_function damaged DNA binding;GO:0005488,molecular_function binding;GO:0005575,cellular_component ce…	DDB2; DNA damage-binding protein 2; K10140	damage specific DNA binding protein 2 [Source:HGNC Symbol%3BAcc:HGNC:2718]
ENSG00000055163	40.01	38.79	10.49	10.96	1.85879	6.63828	3.2261e-30	1.84318e-27	5:157266078-157395595:+	CYFIP2	74;GO:0000902,biological_process cell morphogenesis;GO:0000904,biological_process cell morphogenesis involved in differentiation;GO:0001654,biological_process eye development;GO:0003407,biological_process neural retina development;GO:0005575,cellular_component cellular_component;GO:0005622,cellular_component intracellular;GO:0005623,cellular_component cell;GO:0005737,cellular_component cytoplasm;…	CYFIP; cytoplasmic FMR1 interacting protein; K05749	cytoplasmic FMR1 interacting protein 2 [Source:HGNC Symbol%3BAcc:HGNC:13760]
ENSG00000080573	5.94	4.18	0.44	0.69	3.15246	3.89166	5.37025e-30	2.92874e-27	19:9959560-10010471:-	COL5A3	60;GO:0003674,molecular_function molecular_function;GO:0005198,molecular_function structural molecule activity;GO:0005201,molecular_function extracellular matrix structural constituent;GO:0005488,molecular_function binding;GO:0005515,molecular_function protein binding;GO:0005518,molecular_function collagen binding;GO:0005539,molecular_function glycosaminoglycan binding;GO:0005575,cellular_compone…	COL5AS; collagen type V/XI/XXIV/XXVII, alpha; K19721	collagen type V alpha 3 chain [Source:HGNC Symbol%3BAcc:HGNC:14864]
ENSG00000197191	26.37	38.28	3.86	4.26	2.96576	3.34769	1.00777e-27	5.03801e-25	9:137224634-137226311:+	CYSRT1	NA	NA	cysteine rich tail 1 [Source:HGNC Symbol%3BAcc:HGNC:30529]
ENSG00000120738	9.92	14.64	1.48	1.79	2.88137	3.51448	2.32018e-27	1.07068e-24	5:138465489-138469315:+	EGR1	251;GO:0000122,biological_process negative regulation of transcription by RNA polymerase II;GO:0000975,molecular_function transcription regulatory region DNA binding;GO:0000976,molecular_function transcription regulatory region sequence-specific DNA binding;GO:0000981,molecular_function DNA-binding transcription factor activity, RNA polymerase II-specific;GO:0000982,molecular_function DNA-binding…	EGR1; early growth response protein 1; K09203	early growth response 1 [Source:HGNC Symbol%3BAcc:HGNC:3238]
ENSG00000173846	42.22	35.88	10.28	11.43	1.83096	5.60099	8.1777e-25	3.50415e-22	1:44800224-44805990:+	PLK3	190;GO:0000082,biological_process G1/S transition of mitotic cell cycle;GO:0000084,biological_process mitotic S phase;GO:0000122,biological_process negative regulation of transcription by RNA polymerase II;GO:0000278,biological_process mitotic cell cycle;GO:0000302,biological_process response to reactive oxygen species;GO:0000910,biological_process cytokinesis;GO:0001666,biological_process respon…	PLK3, CNK; polo-like kinase 3 [EC:2.7.11.21]; K08862	polo like kinase 3 [Source:HGNC Symbol%3BAcc:HGNC:2154]
ENSG00000181026	196.28	215.76	66.79	63.13	1.64461	7.04796	1.52574e-24	6.31236e-22	15:88621295-88632282:+	AEN	70;GO:0003674,molecular_function molecular_function;GO:0003824,molecular_function catalytic activity;GO:0004518,molecular_function nuclease activity;GO:0004527,molecular_function exonuclease activity;GO:0005575,cellular_component cellular_component;GO:0005622,cellular_component intracellular;GO:0005623,cellular_component cell;GO:0005634,cellular_component nucleus;GO:0005654,cellular_component nuc…	NA	apoptosis enhancing nuclease [Source:HGNC Symbol%3BAcc:HGNC:25722]
ENSG00000170836	14.52	16.86	4.27	3.71	1.9544	4.22635	4.81418e-24	1.92535e-21	17:60600182-60666280:+	PPM1D	59;GO:0000086,biological_process G2/M transition of mitotic cell cycle;GO:0000278,biological_process mitotic cell cycle;GO:0003674,molecular_function molecular_function;GO:0003824,molecular_function catalytic activity;GO:0004721,molecular_function phosphoprotein phosphatase activity;GO:0004722,molecular_function protein serine/threonine phosphatase activity;GO:0004724,molecular_function magnesium…	PPM1D, WIP1; protein phosphatase 1D [EC:3.1.3.16]; K10147	protein phosphatase%2C Mg2+/Mn2+ dependent 1D [Source:HGNC Symbol%3BAcc:HGNC:9277]
ENSG00000080546	11.74	11.06	2.59	1.7	2.38706	3.58765	1.46225e-23	5.31638e-21	6:108986436-109094819:-	SESN1	31;GO:0005575,cellular_component cellular_component;GO:0005622,cellular_component intracellular;GO:0005623,cellular_component cell;GO:0005634,cellular_component nucleus;GO:0006950,biological_process response to stress;GO:0006974,biological_process cellular response to DNA damage stimulus;GO:0007049,biological_process cell cycle;GO:0007050,biological_process cell cycle arrest;GO:0008150,biological…	SESN1_3; sestrin 1/3; K10141	sestrin 1 [Source:HGNC Symbol%3BAcc:HGNC:21595]
ENSG00000105327	23.57	23.23	5.36	4.6	2.21087	3.49399	4.32941e-23	1.52777e-20	19:47220821-47232766:-	BBC3	203;GO:0001558,biological_process regulation of cell growth;GO:0001666,biological_process response to hypoxia;GO:0001836,biological_process release of cytochrome c from mitochondria;GO:0005575,cellular_component cellular_component;GO:0005622,cellular_component intracellular;GO:0005623,cellular_component cell;GO:0005737,cellular_component cytoplasm;GO:0005739,cellular_component mitochondrion;GO:00…	BBC3, PUMA; Bcl-2-binding component 3; K10132	BCL2 binding component 3 [Source:HGNC Symbol%3BAcc:HGNC:17868]
ENSG00000026103	12.41	10.5	1.74	1.63	2.74351	2.89171	4.97829e-23	1.70656e-20	10:88990581-89015785:+	FAS	277;GO:0000003,biological_process reproduction;GO:0001666,biological_process response to hypoxia;GO:0001775,biological_process cell activation;GO:0001776,biological_process leukocyte homeostasis;GO:0002237,biological_process response to molecule of bacterial origin;GO:0002250,biological_process adaptive immune response;GO:0002252,biological_process immune effector process;GO:0002260,biological_pr…	TNFRSF6, FAS, CD95; tumor necrosis factor receptor superfamily member 6; K04390	Fas cell surface death receptor [Source:HGNC Symbol%3BAcc:HGNC:11920]
ENSG00000104856	20.95	17.39	4.73	5.04	1.95454	4.41629	5.2879e-23	1.76234e-20	19:45001429-45038198:+	RELB	98;GO:0000988,molecular_function obsolete transcription factor activity, protein binding;GO:0000989,molecular_function obsolete transcription factor activity, transcription factor binding;GO:0001071,molecular_function DNA-binding transcription factor activity;GO:0001773,biological_process myeloid dendritic cell activation;GO:0001775,biological_process cell activation;GO:0002250,biological_process…	RELB; transcription factor RelB; K09253	RELB proto-oncogene%2C NF-kB subunit [Source:HGNC Symbol%3BAcc:HGNC:9956]
ENSG00000112249	4.41	4.89	1.33	1.32	1.79042	4.33934	7.54389e-23	2.44626e-20	6:100508193-100881372:-	ASCC3	122;GO:0003674,molecular_function molecular_function;GO:0003678,molecular_function DNA helicase activity;GO:0003824,molecular_function catalytic activity;GO:0004003,molecular_function ATP-dependent DNA helicase activity;GO:0004386,molecular_function helicase activity;GO:0005575,cellular_component cellular_component;GO:0005622,cellular_component intracellular;GO:0005623,cellular_component cell;GO:…	NA	activating signal cointegrator 1 complex subunit 3 [Source:HGNC Symbol%3BAcc:HGNC:18697]
ENSG00000177595	51.94	31.89	7.87	9.03	2.30036	6.12673	3.88172e-22	1.2256e-19	11:799178-809753:-	PIDD1	81;GO:0000075,biological_process cell cycle checkpoint;GO:0000077,biological_process DNA damage checkpoint;GO:0003674,molecular_function molecular_function;GO:0005102,molecular_function signaling receptor binding;GO:0005123,molecular_function death receptor binding;GO:0005126,molecular_function cytokine receptor binding;GO:0005488,molecular_function binding;GO:0005515,molecular_function protein b…	LRDD, PIDD; leucine-rich repeats and death domain-containing protein; K10130	p53-induced death domain protein 1 [Source:HGNC Symbol%3BAcc:HGNC:16491]
ENSG00000157873	29.31	22.73	3.75	5.75	2.43712	3.77667	4.17034e-22	1.28297e-19	1:2555638-2565382:+	TNFRSF14	122;GO:0001932,biological_process regulation of protein phosphorylation;GO:0001934,biological_process positive regulation of protein phosphorylation;GO:0002376,biological_process immune system process;GO:0002682,biological_process regulation of immune system process;GO:0002683,biological_process negative regulation of immune system process;GO:0002684,biological_process positive regulation of immu…	TNFRSF14, HVEM, CD270; tumor necrosis factor receptor superfamily member 14; K05152	TNF receptor superfamily member 14 [Source:HGNC Symbol%3BAcc:HGNC:11912]
ENSG00000065357	37.76	28.08	9.15	8.68	1.86994	5.70313	1.61817e-21	4.62258e-19	12:55927318-55954027:+	DGKA	54;GO:0001775,biological_process cell activation;GO:0003674,molecular_function molecular_function;GO:0003824,molecular_function catalytic activity;GO:0004143,molecular_function diacylglycerol kinase activity;GO:0005488,molecular_function binding;GO:0005543,molecular_function phospholipid binding;GO:0005575,cellular_component cellular_component;GO:0005622,cellular_component intracellular;GO:000562…	dgkA, DGK; diacylglycerol kinase (ATP) [EC:2.7.1.107]; K00901	diacylglycerol kinase alpha [Source:HGNC Symbol%3BAcc:HGNC:2849]
ENSG00000057657	3.88	4	0.65	0.44	2.82161	2.53737	1.67204e-21	4.66538e-19	6:106086319-106109939:+	PRDM1	167;GO:0000003,biological_process reproduction;GO:0000122,biological_process negative regulation of transcription by RNA polymerase II;GO:0001071,molecular_function DNA-binding transcription factor activity;GO:0001654,biological_process eye development;GO:0001701,biological_process in utero embryonic development;GO:0001754,biological_process eye photoreceptor cell differentiation;GO:0001890,biolo…	NA	PR/SET domain 1 [Source:HGNC Symbol%3BAcc:HGNC:9346]
ENSG00000008735	4.23	3.84	0.5	0.62	2.82415	2.53872	1.81768e-21	4.87025e-19	22:50600684-50613981:+	MAPK8IP2	209;GO:0000003,biological_process reproduction;GO:0000165,biological_process MAPK cascade;GO:0000902,biological_process cell morphogenesis;GO:0000904,biological_process cell morphogenesis involved in differentiation;GO:0001540,molecular_function amyloid-beta binding;GO:0001662,biological_process behavioral fear response;GO:0001932,biological_process regulation of protein phosphorylation;GO:000193…	MAPK8IP2, JIP2; mitogen-activated protein kinase 8 interacting protein 2; K04435	mitogen-activated protein kinase 8 interacting protein 2 [Source:HGNC Symbol%3BAcc:HGNC:6883]
ENSG00000161544	17.74	23.01	4	4.61	2.21811	3.39563	1.53177e-20	3.91025e-18	17:76527355-76551175:-	CYGB	34;GO:0003674,molecular_function molecular_function;GO:0003824,molecular_function catalytic activity;GO:0004601,molecular_function peroxidase activity;GO:0005215,molecular_function transporter activity;GO:0005344,molecular_function oxygen carrier activity;GO:0005575,cellular_component cellular_component;GO:0005622,cellular_component intracellular;GO:0005623,cellular_component cell;GO:0005737,cell…	NA	cytoglobin [Source:HGNC Symbol%3BAcc:HGNC:16505]
ENSG00000087076	22.38	28.31	6.05	6.82	1.95449	3.77533	1.06255e-19	2.60173e-17	19:48813016-48836678:-	HSD17B14	42;GO:0003674,molecular_function molecular_function;GO:0003824,molecular_function catalytic activity;GO:0004303,molecular_function estradiol 17-beta-dehydrogenase activity;GO:0005575,cellular_component cellular_component;GO:0005622,cellular_component intracellular;GO:0005623,cellular_component cell;GO:0005737,cellular_component cytoplasm;GO:0005813,cellular_component centrosome;GO:0005815,cellula…	NA	hydroxysteroid 17-beta dehydrogenase 14 [Source:HGNC Symbol%3BAcc:HGNC:23238]
ENSG00000197019	47.14	52.93	14.76	17.21	1.62561	4.5576	1.77058e-19	4.24868e-17	19:40421591-40426025:-	SERTAD1	66;GO:0000079,biological_process regulation of cyclin-dependent protein serine/threonine kinase activity;GO:0001558,biological_process regulation of cell growth;GO:0001932,biological_process regulation of protein phosphorylation;GO:0005575,cellular_component cellular_component;GO:0005622,cellular_component intracellular;GO:0005623,cellular_component cell;GO:0005634,cellular_component nucleus;GO:0…	NA	SERTA domain containing 1 [Source:HGNC Symbol%3BAcc:HGNC:17932]
ENSG00000187994	3.65	3.98	0.47	0.39	3.12178	1.96486	2.96584e-19	6.97729e-17	19:38867833-38878279:-	RINL	38;GO:0001726,cellular_component ruffle;GO:0003674,molecular_function molecular_function;GO:0005085,molecular_function guanyl-nucleotide exchange factor activity;GO:0005575,cellular_component cellular_component;GO:0005622,cellular_component intracellular;GO:0005623,cellular_component cell;GO:0005737,cellular_component cytoplasm;GO:0005856,cellular_component cytoskeleton;GO:0006810,biological_proc…	NA	Ras and Rab interactor like [Source:HGNC Symbol%3BAcc:HGNC:24795]
ENSG00000165891	7.08	6.6	1.88	1.62	1.94443	3.59612	4.25212e-19	9.62583e-17	12:77021246-77065580:-	E2F7	162;GO:0000082,biological_process G1/S transition of mitotic cell cycle;GO:0000083,biological_process regulation of transcription involved in G1/S transition of mitotic cell cycle;GO:0000122,biological_process negative regulation of transcription by RNA polymerase II;GO:0000278,biological_process mitotic cell cycle;GO:0000975,molecular_function transcription regulatory region DNA binding;GO:00009…	NA	E2F transcription factor 7 [Source:HGNC Symbol%3BAcc:HGNC:23820]
ENSG00000177374	2.47	1.89	0	0.16	4.71049	1.38914	1.06104e-18	2.35748e-16	17:2054153-2063241:+	HIC1	112;GO:0000122,biological_process negative regulation of transcription by RNA polymerase II;GO:0000785,cellular_component chromatin;GO:0001071,molecular_function DNA-binding transcription factor activity;GO:0003674,molecular_function molecular_function;GO:0003676,molecular_function nucleic acid binding;GO:0003677,molecular_function DNA binding;GO:0003700,molecular_function DNA-binding transcripti…	NA	HIC ZBTB transcriptional repressor 1 [Source:HGNC Symbol%3BAcc:HGNC:4909]
ENSG00000078237	20.87	29.04	6.2	5.9	2.01909	3.66564	2.19091e-18	4.77936e-16	12:4307762-4354593:+	TIGAR	52;GO:0005575,cellular_component cellular_component;GO:0005622,cellular_component intracellular;GO:0005623,cellular_component cell;GO:0008150,biological_process biological_process;GO:0009892,biological_process negative regulation of metabolic process;GO:0009894,biological_process regulation of catabolic process;GO:0009895,biological_process negative regulation of catabolic process;GO:0010506,biol…	TIGAR; fructose-2,6-bisphosphatase [EC:3.1.3.46]; K14634	TP53 induced glycolysis regulatory phosphatase [Source:HGNC Symbol%3BAcc:HGNC:1185]
ENSG00000154767	30.76	33.23	12.18	12.34	1.36377	5.96556	4.13012e-18	8.69354e-16	3:14145146-14178783:-	XPC	102;GO:0000075,biological_process cell cycle checkpoint;GO:0000077,biological_process DNA damage checkpoint;GO:0000109,cellular_component nucleotide-excision repair complex;GO:0000217,molecular_function DNA secondary structure binding;GO:0000404,molecular_function heteroduplex DNA loop binding;GO:0000405,molecular_function bubble DNA binding;GO:0000715,biological_process nucleotide-excision repai…	XPC; xeroderma pigmentosum group C-complementing protein; K10838	XPC complex subunit%2C DNA damage recognition and repair factor [Source:HGNC Symbol%3BAcc:HGNC:12816]
ENSG00000100139	11.2	11.93	3.32	4.14	1.61252	4.33119	5.51841e-18	1.1035e-15	22:37905656-37942822:+	MICALL1	10;GO:0005575,cellular_component cellular_component;GO:0005622,cellular_component intracellular;GO:0005623,cellular_component cell;GO:0005856,cellular_component cytoskeleton;GO:0043226,cellular_component organelle;GO:0043228,cellular_component non-membrane-bounded organelle;GO:0043229,cellular_component intracellular organelle;GO:0043232,cellular_component intracellular non-membrane-bounded organ…	NA	MICAL like 1 [Source:HGNC Symbol%3BAcc:HGNC:29804]
ENSG00000136003	102.46	116.31	37.75	43.05	1.41654	5.74712	6.35367e-18	1.24969e-15	12:108562581-108569384:+	ISCU	36;GO:0003674,molecular_function molecular_function;GO:0005198,molecular_function structural molecule activity;GO:0005488,molecular_function binding;GO:0005506,molecular_function iron ion binding;GO:0005515,molecular_function protein binding;GO:0005575,cellular_component cellular_component;GO:0005622,cellular_component intracellular;GO:0005623,cellular_component cell;GO:0005634,cellular_component…	NA	iron-sulfur cluster assembly enzyme [Source:HGNC Symbol%3BAcc:HGNC:29882]
ENSG00000198753	17.79	10.57	3.3	3.41	2.06873	5.74096	9.82254e-18	1.84142e-15	X:153764195-153779346:+	PLXNB3	48;GO:0000902,biological_process cell morphogenesis;GO:0000904,biological_process cell morphogenesis involved in differentiation;GO:0005575,cellular_component cellular_component;GO:0005623,cellular_component cell;GO:0005886,cellular_component plasma membrane;GO:0006928,biological_process movement of cell or subcellular component;GO:0006935,biological_process chemotaxis;GO:0007275,biological_proce…	PLXNB; plexin B; K06821	plexin B3 [Source:HGNC Symbol%3BAcc:HGNC:9105]
ENSG00000144596	1.68	0.77	0	0	8.95886	1.19729	1.39474e-17	2.57447e-15	3:14489110-14556075:-	GRIP2	43;GO:0005575,cellular_component cellular_component;GO:0005622,cellular_component intracellular;GO:0005623,cellular_component cell;GO:0005737,cellular_component cytoplasm;GO:0005783,cellular_component endoplasmic reticulum;GO:0005856,cellular_component cytoskeleton;GO:0005886,cellular_component plasma membrane;GO:0006810,biological_process transport;GO:0008104,biological_process protein localizat…	NA	glutamate receptor interacting protein 2 [Source:HGNC Symbol%3BAcc:HGNC:23841]
ENSG00000131080	17.66	17.2	5.05	4.14	1.90158	3.41387	2.39086e-17	4.28142e-15	X:66595636-66639298:-	EDA2R	97;GO:0003674,molecular_function molecular_function;GO:0004871,molecular_function obsolete signal transducer activity;GO:0004872,molecular_function signaling receptor activity;GO:0004888,molecular_function transmembrane signaling receptor activity;GO:0005031,molecular_function tumor necrosis factor-activated receptor activity;GO:0005035,molecular_function death receptor activity;GO:0005575,cellul…	EDA2R, TNFRSF27, XEDAR; tumor necrosis factor receptor superfamily member 27; K05163	ectodysplasin A2 receptor [Source:HGNC Symbol%3BAcc:HGNC:17756]
ENSG00000196152	17.81	12.62	3.74	3.53	2.04996	3.83218	3.07681e-17	5.35916e-15	9:127424373-127445372:+	ZNF79	10;GO:0005575,cellular_component cellular_component;GO:0005622,cellular_component intracellular;GO:0005623,cellular_component cell;GO:0005634,cellular_component nucleus;GO:0043226,cellular_component organelle;GO:0043227,cellular_component membrane-bounded organelle;GO:0043229,cellular_component intracellular organelle;GO:0043231,cellular_component intracellular membrane-bounded organelle;GO:00444…	KRAB; KRAB domain-containing zinc finger protein; K09228	zinc finger protein 79 [Source:HGNC Symbol%3BAcc:HGNC:13153]
ENSG00000170734	14.52	16.24	5.22	5.55	1.49317	4.4811	3.08203e-17	5.35916e-15	6:43576149-43615660:+	POLH	90;GO:0000731,biological_process DNA synthesis involved in DNA repair;GO:0003674,molecular_function molecular_function;GO:0003676,molecular_function nucleic acid binding;GO:0003677,molecular_function DNA binding;GO:0003684,molecular_function damaged DNA binding;GO:0003824,molecular_function catalytic activity;GO:0003887,molecular_function DNA-directed DNA polymerase activity;GO:0005488,molecular_…	POLH; DNA polymerase eta [EC:2.7.7.7]; K03509	DNA polymerase eta [Source:HGNC Symbol%3BAcc:HGNC:9181]
ENSG00000163071	4.58	6.04	0.95	0.42	2.92079	2.35509	3.22769e-17	5.53225e-15	4:52051330-52097292:+	SPATA18	70;GO:0000003,biological_process reproduction;GO:0000422,biological_process autophagy of mitochondrion;GO:0005575,cellular_component cellular_component;GO:0005622,cellular_component intracellular;GO:0005623,cellular_component cell;GO:0005737,cellular_component cytoplasm;GO:0005739,cellular_component mitochondrion;GO:0005740,cellular_component mitochondrial envelope;GO:0005741,cellular_component m…	NA	spermatogenesis associated 18 [Source:HGNC Symbol%3BAcc:HGNC:29579]
ENSG00000108602	3562.93	4121.96	1352.07	1559.42	1.37981	11.8133	3.7325e-17	6.3074e-15	17:19737983-19748943:-	ALDH3A1	69;GO:0001666,biological_process response to hypoxia;GO:0003674,molecular_function molecular_function;GO:0003824,molecular_function catalytic activity;GO:0004028,molecular_function 3-chloroallyl aldehyde dehydrogenase activity;GO:0004029,molecular_function aldehyde dehydrogenase (NAD) activity;GO:0004033,molecular_function aldo-keto reductase (NADP) activity;GO:0005575,cellular_component cellular…	ALDH3; aldehyde dehydrogenase (NAD(P)+) [EC:1.2.1.5]; K00129	aldehyde dehydrogenase 3 family member A1 [Source:HGNC Symbol%3BAcc:HGNC:405]
ENSG00000182175	7.28	9.99	1.89	1.63	2.26711	2.97793	3.88326e-17	6.47102e-15	15:93035272-93089204:-	RGMA	137;GO:0000902,biological_process cell morphogenesis;GO:0000904,biological_process cell morphogenesis involved in differentiation;GO:0001838,biological_process embryonic epithelial tube formation;GO:0001841,biological_process neural tube formation;GO:0001843,biological_process neural tube closure;GO:0001932,biological_process regulation of protein phosphorylation;GO:0001934,biological_process pos…	RGMB; RGM domain family member B; K06847	repulsive guidance molecule family member a [Source:HGNC Symbol%3BAcc:HGNC:30308]
ENSG00000169184	8.85	8.78	3.19	3.12	1.46241	4.57444	5.29929e-17	8.70971e-15	22:27748276-27801498:-	MN1	7;GO:0001503,biological_process ossification;GO:0001957,biological_process intramembranous ossification;GO:0008150,biological_process biological_process;GO:0032501,biological_process multicellular organismal process;GO:0036072,biological_process direct ossification;GO:0044699,biological_process biological_process;GO:0044707,biological_process multicellular organismal process	NA	MN1 proto-oncogene%2C transcriptional regulator [Source:HGNC Symbol%3BAcc:HGNC:7180]
ENSG00000213398	44.88	26.45	8.25	8.73	2.05964	5.02418	1.33613e-16	2.16634e-14	16:67939749-67944131:-	LCAT	128;GO:0003674,molecular_function molecular_function;GO:0003824,molecular_function catalytic activity;GO:0004607,molecular_function phosphatidylcholine-sterol O-acyltransferase activity;GO:0004620,molecular_function phospholipase activity;GO:0004623,molecular_function phospholipase A2 activity;GO:0005575,cellular_component cellular_component;GO:0005576,cellular_component extracellular region;GO:0…	LCAT; lecithin-cholesterol acyltransferase [EC:2.3.1.43]; K00650	lecithin-cholesterol acyltransferase [Source:HGNC Symbol%3BAcc:HGNC:6522]
ENSG00000164938	8.83	6.06	0.65	0.56	3.58178	1.6453	3.72732e-16	5.88426e-14	8:94925971-94949411:-	TP53INP1	129;GO:0003674,molecular_function molecular_function;GO:0005575,cellular_component cellular_component;GO:0005622,cellular_component intracellular;GO:0005623,cellular_component cell;GO:0005634,cellular_component nucleus;GO:0005654,cellular_component nucleoplasm;GO:0005737,cellular_component cytoplasm;GO:0005773,cellular_component vacuole;GO:0005776,cellular_component autophagosome;GO:0005829,cellu…	NA	tumor protein p53 inducible nuclear protein 1 [Source:HGNC Symbol%3BAcc:HGNC:18022]
ENSG00000151065	7.29	8.74	2.14	2.36	1.81174	3.42055	4.19061e-16	6.52974e-14	12:1946053-2004535:-	DCP1B	47;GO:0000288,biological_process nuclear-transcribed mRNA catabolic process, deadenylation-dependent decay;GO:0000291,biological_process nuclear-transcribed mRNA catabolic process, exonucleolytic;GO:0000956,biological_process nuclear-transcribed mRNA catabolic process;GO:0005575,cellular_component cellular_component;GO:0005622,cellular_component intracellular;GO:0005623,cellular_component cell;GO…	DCP1B; mRNA-decapping enzyme 1B [EC:3.-.-.-]; K12611	decapping mRNA 1B [Source:HGNC Symbol%3BAcc:HGNC:24451]
ENSG00000172831	80.54	84.75	32.13	34.5	1.29144	6.84035	4.26899e-16	6.56658e-14	16:66934443-66945096:+	CES2	31;GO:0003674,molecular_function molecular_function;GO:0003824,molecular_function catalytic activity;GO:0004091,molecular_function carboxylic ester hydrolase activity;GO:0005575,cellular_component cellular_component;GO:0005622,cellular_component intracellular;GO:0005623,cellular_component cell;GO:0005737,cellular_component cytoplasm;GO:0005783,cellular_component endoplasmic reticulum;GO:0005788,c…	CES2; carboxylesterase 2 [EC:3.1.1.1 3.1.1.84 3.1.1.56]; K03927	carboxylesterase 2 [Source:HGNC Symbol%3BAcc:HGNC:1864]
ENSG00000010030	5.21	5.8	0.81	0.75	2.79051	1.85783	5.30599e-16	8.05839e-14	6:36354090-36387800:-	ETV7	51;GO:0005575,cellular_component cellular_component;GO:0005622,cellular_component intracellular;GO:0005623,cellular_component cell;GO:0005634,cellular_component nucleus;GO:0006139,biological_process nucleobase-containing compound metabolic process;GO:0006351,biological_process transcription, DNA-templated;GO:0006366,biological_process transcription by RNA polymerase II;GO:0006725,biological_proce…	ETV6_7, yan; ETS translocation variant 6/7; K03211	ETS variant 7 [Source:HGNC Symbol%3BAcc:HGNC:18160]
ENSG00000184545	6.97	5.47	1.29	1.33	2.22732	2.84768	7.64418e-16	1.11847e-13	11:1554043-1571920:-	DUSP8	93;GO:0000188,biological_process inactivation of MAPK activity;GO:0001932,biological_process regulation of protein phosphorylation;GO:0001933,biological_process negative regulation of protein phosphorylation;GO:0003674,molecular_function molecular_function;GO:0003824,molecular_function catalytic activity;GO:0004721,molecular_function phosphoprotein phosphatase activity;GO:0004725,molecular_functi…	DUSP, MKP; dual specificity MAP kinase phosphatase [EC:3.1.3.16 3.1.3.48]; K04459	dual specificity phosphatase 8 [Source:HGNC Symbol%3BAcc:HGNC:3074]
ENSG00000162783	59.06	57.02	20.42	24.31	1.35813	5.30944	1.60315e-15	2.31742e-13	1:181088711-181092899:+	IER5	NA	NA	immediate early response 5 [Source:HGNC Symbol%3BAcc:HGNC:5393]
ENSG00000275342	1.37	1.37	0.2	0.2	2.76582	1.78045	3.95229e-15	5.57877e-13	8:8317735-8386498:-	PRAG1	NA	NA	PEAK1 related kinase activating pseudokinase 1 [Source:HGNC Symbol%3BAcc:HGNC:25438]
ENSG00000118503	86.65	81.37	35.79	30.59	1.32142	7.12032	4.11546e-15	5.74154e-13	6:137867187-137883312:+	TNFAIP3	389;GO:0000079,biological_process regulation of cyclin-dependent protein serine/threonine kinase activity;GO:0000209,biological_process protein polyubiquitination;GO:0000323,cellular_component lytic vacuole;GO:0001775,biological_process cell activation;GO:0001776,biological_process leukocyte homeostasis;GO:0001782,biological_process B cell homeostasis;GO:0001817,biological_process regulation of c…	TNFAIP3, A20, OTUD7C; tumor necrosis factor, alpha-induced protein 3 [EC:3.4.19.12]; K11859	TNF alpha induced protein 3 [Source:HGNC Symbol%3BAcc:HGNC:11896]
ENSG00000145632	82.56	75.98	33.15	31.65	1.27305	6.84565	7.02671e-15	9.6904e-13	5:58453981-58460260:-	PLK2	153;GO:0000075,biological_process cell cycle checkpoint;GO:0000082,biological_process G1/S transition of mitotic cell cycle;GO:0000226,biological_process microtubule cytoskeleton organization;GO:0000278,biological_process mitotic cell cycle;GO:0003008,biological_process system process;GO:0003674,molecular_function molecular_function;GO:0003824,molecular_function catalytic activity;GO:0004672,mole…	PLK2; polo-like kinase 2 [EC:2.7.11.21]; K08861	polo like kinase 2 [Source:HGNC Symbol%3BAcc:HGNC:19699]
ENSG00000170855	95.5	127.45	36.47	37.02	1.57761	4.10435	8.41359e-15	1.14712e-12	12:120443960-120446412:-	TRIAP1	101;GO:0000075,biological_process cell cycle checkpoint;GO:0000077,biological_process DNA damage checkpoint;GO:0003674,molecular_function molecular_function;GO:0004857,molecular_function enzyme inhibitor activity;GO:0004866,molecular_function endopeptidase inhibitor activity;GO:0004869,molecular_function cysteine-type endopeptidase inhibitor activity;GO:0005575,cellular_component cellular_compone…	NA	TP53 regulated inhibitor of apoptosis 1 [Source:HGNC Symbol%3BAcc:HGNC:26937]
ENSG00000186994	6.75	4.13	0.77	1.2	2.44857	3.17857	1.67237e-14	2.25451e-12	19:8322583-8343262:-	KANK3	25;GO:0005575,cellular_component cellular_component;GO:0005622,cellular_component intracellular;GO:0005623,cellular_component cell;GO:0005737,cellular_component cytoplasm;GO:0008150,biological_process biological_process;GO:0010639,biological_process negative regulation of organelle organization;GO:0032231,biological_process regulation of actin filament bundle assembly;GO:0032232,biological_proces…	NA	KN motif and ankyrin repeat domains 3 [Source:HGNC Symbol%3BAcc:HGNC:24796]
ENSG00000087085	2.29	1.47	0.1	0.07	4.34325	1.05603	1.90081e-14	2.50615e-12	7:100889993-100896974:-	ACHE	256;GO:0001503,biological_process ossification;GO:0001505,biological_process regulation of neurotransmitter levels;GO:0001507,biological_process acetylcholine catabolic process in synaptic cleft;GO:0001540,molecular_function amyloid-beta binding;GO:0001649,biological_process osteoblast differentiation;GO:0001654,biological_process eye development;GO:0001919,biological_process regulation of recept…	ACHE; acetylcholinesterase [EC:3.1.1.7]; K01049	acetylcholinesterase (Cartwright blood group) [Source:HGNC Symbol%3BAcc:HGNC:108]
ENSG00000149557	9.15	12.42	2.94	2.69	1.9114	3.15192	2.05205e-14	2.67614e-12	11:125445744-125496317:-	FEZ1	111;GO:0000902,biological_process cell morphogenesis;GO:0000904,biological_process cell morphogenesis involved in differentiation;GO:0003674,molecular_function molecular_function;GO:0005488,molecular_function binding;GO:0005515,molecular_function protein binding;GO:0005575,cellular_component cellular_component;GO:0005622,cellular_component intracellular;GO:0005623,cellular_component cell;GO:00057…	NA	fasciculation and elongation protein zeta 1 [Source:HGNC Symbol%3BAcc:HGNC:3659]
ENSG00000172667	8.86	9.74	2.14	1.76	2.22675	2.3274	2.11065e-14	2.72229e-12	3:179017222-179072279:-	ZMAT3	41;GO:0001558,biological_process regulation of cell growth;GO:0005575,cellular_component cellular_component;GO:0005622,cellular_component intracellular;GO:0005623,cellular_component cell;GO:0005634,cellular_component nucleus;GO:0005730,cellular_component nucleolus;GO:0006917,biological_process apoptotic process;GO:0008150,biological_process biological_process;GO:0010941,biological_process regulat…	ZMAT3; zinc finger, matrin type 3; K10137	zinc finger matrin-type 3 [Source:HGNC Symbol%3BAcc:HGNC:29983]
ENSG00000013364	73.63	73.13	32.05	31.14	1.19681	7.15141	3.4375e-14	4.29616e-12	16:29820393-29848039:+	MVP	37;GO:0005575,cellular_component cellular_component;GO:0005576,cellular_component extracellular region;GO:0005622,cellular_component intracellular;GO:0005623,cellular_component cell;GO:0005634,cellular_component nucleus;GO:0005635,cellular_component nuclear envelope;GO:0005643,cellular_component nuclear pore;GO:0005737,cellular_component cytoplasm;GO:0008150,biological_process biological_process;…	NA	major vault protein [Source:HGNC Symbol%3BAcc:HGNC:7531]
ENSG00000099290	33.05	29.75	13.62	12.26	1.26116	6.49802	6.56548e-14	8.12088e-12	10:50067887-50133506:+	WASHC2A	39;GO:0005575,cellular_component cellular_component;GO:0005622,cellular_component intracellular;GO:0005623,cellular_component cell;GO:0005737,cellular_component cytoplasm;GO:0005768,cellular_component endosome;GO:0005769,cellular_component early endosome;GO:0005886,cellular_component plasma membrane;GO:0006810,biological_process transport;GO:0008150,biological_process biological_process;GO:000998…	FAM21; WASH complex subunit FAM21; K18462	WASH complex subunit 2A [Source:HGNC Symbol%3BAcc:HGNC:23416]
ENSG00000113328	34.04	49.77	14.97	13.78	1.51832	4.69315	7.96421e-14	9.75047e-12	5:163437568-163446151:+	CCNG1	100;GO:0000075,biological_process cell cycle checkpoint;GO:0000077,biological_process DNA damage checkpoint;GO:0000079,biological_process regulation of cyclin-dependent protein serine/threonine kinase activity;GO:0001932,biological_process regulation of protein phosphorylation;GO:0003674,molecular_function molecular_function;GO:0005488,molecular_function binding;GO:0005515,molecular_function prot…	CCNG1; cyclin G1; K10145	cyclin G1 [Source:HGNC Symbol%3BAcc:HGNC:1592]
ENSG00000148180	34.18	26.29	11.94	10.91	1.38846	5.78116	1.35816e-13	1.64598e-11	9:121207793-121332843:+	GSN	175;GO:0000902,biological_process cell morphogenesis;GO:0001101,biological_process response to acid chemical;GO:0001726,cellular_component ruffle;GO:0003674,molecular_function molecular_function;GO:0003779,molecular_function actin binding;GO:0005488,molecular_function binding;GO:0005509,molecular_function calcium ion binding;GO:0005515,molecular_function protein binding;GO:0005575,cellular_compon…	GSN; gelsolin; K05768	gelsolin [Source:HGNC Symbol%3BAcc:HGNC:4620]
ENSG00000183840	33.59	39.11	15.52	15.08	1.22711	5.18504	1.49322e-13	1.79156e-11	2:132416573-132646559:+	GPR39	120;GO:0002021,biological_process response to dietary excess;GO:0002024,biological_process diet induced thermogenesis;GO:0002791,biological_process regulation of peptide secretion;GO:0002793,biological_process positive regulation of peptide secretion;GO:0003008,biological_process system process;GO:0003674,molecular_function molecular_function;GO:0004871,molecular_function obsolete signal transduc…	NA	G protein-coupled receptor 39 [Source:HGNC Symbol%3BAcc:HGNC:4496]
ENSG00000106829	6.3	5.49	1.89	1.92	1.61119	3.45713	3.56271e-13	4.07099e-11	9:79571772-79726882:+	TLE4	113;GO:0000122,biological_process negative regulation of transcription by RNA polymerase II;GO:0000981,molecular_function DNA-binding transcription factor activity, RNA polymerase II-specific;GO:0000988,molecular_function obsolete transcription factor activity, protein binding;GO:0000989,molecular_function obsolete transcription factor activity, transcription factor binding;GO:0001071,molecular_f…	NA	transducin like enhancer of split 4 [Source:HGNC Symbol%3BAcc:HGNC:11840]
XLOC_038051	0.36	0.57	0.06	0.02	3.45488	1.31509	3.83188e-13	4.28128e-11	GL000214.1:32347-59315:-	XLOC_038051	NA	NA	NA
ENSG00000148400	20.23	11.31	4.33	4.62	1.80854	6.2849	4.96245e-13	5.31603e-11	9:136494443-136545862:-	NOTCH1	715;GO:0000003,biological_process reproduction;GO:0000122,biological_process negative regulation of transcription by RNA polymerase II;GO:0000139,cellular_component Golgi membrane;GO:0000902,biological_process cell morphogenesis;GO:0000904,biological_process cell morphogenesis involved in differentiation;GO:0000975,molecular_function transcription regulatory region DNA binding;GO:0000988,molecula…
	NOTCH1; Notch 1; K02599	notch 1 [Source:HGNC Symbol%3BAcc:HGNC:7881]								lopmental process;GO:0051094,biological_process positive regulation of developmental process;GO:0051128,biological_process regulation of cellular component organization;GO:0051130,biological_process positive regulation of cellular component organization;GO:0051145,biological_process smooth muscle cell differentiation;GO:0051146,biological_process striated muscle cell differentiation;GO:0051147,bi…
ENSG00000244509	38.13	58.41	15.91	15.77	1.58185	4.20379	7.16212e-13	7.53782e-11	22:39014082-39020352:+	APOBEC3C	81;GO:0005575,cellular_component cellular_component;GO:0005622,cellular_component intracellular;GO:0005623,cellular_component cell;GO:0005634,cellular_component nucleus;GO:0005737,cellular_component cytoplasm;GO:0006139,biological_process nucleobase-containing compound metabolic process;GO:0006213,biological_process pyrimidine nucleoside metabolic process;GO:0006216,biological_process cytidine ca…	APOBEC3; C->U-editing enzyme APOBEC3 [EC:3.5.4.-]; K18750	apolipoprotein B mRNA editing enzyme catalytic subunit 3C [Source:HGNC Symbol%3BAcc:HGNC:17353]
ENSG00000183153	14.38	12.63	3.51	4.16	1.79598	2.96402	7.8147e-13	8.15312e-11	17:40362930-40363815:-	GJD3	50;GO:0003674,molecular_function molecular_function;GO:0005215,molecular_function transporter activity;GO:0005216,molecular_function ion channel activity;GO:0005575,cellular_component cellular_component;GO:0005623,cellular_component cell;GO:0005886,cellular_component plasma membrane;GO:0005887,cellular_component integral component of plasma membrane;GO:0005911,cellular_component cell-cell junctio…	NA	gap junction protein delta 3 [Source:HGNC Symbol%3BAcc:HGNC:19147]
ENSG00000196072	28.97	34.14	11.32	10.1	1.53652	3.51847	8.81863e-13	9.1212e-11	10:100273279-100286712:-	BLOC1S2	165;GO:0000226,biological_process microtubule cytoskeleton organization;GO:0000930,cellular_component gamma-tubulin complex;GO:0003008,biological_process system process;GO:0003674,molecular_function molecular_function;GO:0005488,molecular_function binding;GO:0005515,molecular_function protein binding;GO:0005575,cellular_component cellular_component;GO:0005622,cellular_component intracellular;GO:0…	NA	biogenesis of lysosomal organelles complex 1 subunit 2 [Source:HGNC Symbol%3BAcc:HGNC:20984]
ENSG00000135423	6.03	5.35	1.46	1.69	1.83167	2.83922	9.23586e-13	9.4711e-11	12:56470943-56488414:-	GLS2	93;GO:0001505,biological_process regulation of neurotransmitter levels;GO:0003001,biological_process obsolete generation of a signal involved in cell-cell signaling;GO:0003008,biological_process system process;GO:0003674,molecular_function molecular_function;GO:0003824,molecular_function catalytic activity;GO:0004359,molecular_function glutaminase activity;GO:0005575,cellular_component cellular_c…	glsA, GLS; glutaminase [EC:3.5.1.2]; K01425	glutaminase 2 [Source:HGNC Symbol%3BAcc:HGNC:29570]
ENSG00000126368	22.19	22.69	6.92	10.1	1.3807	4.84019	1.37258e-12	1.39561e-10	17:40092786-40100725:-	NR1D1	165;GO:0000122,biological_process negative regulation of transcription by RNA polymerase II;GO:0000228,cellular_component nuclear chromosome;GO:0000785,cellular_component chromatin;GO:0000790,cellular_component nuclear chromatin;GO:0000975,molecular_function transcription regulatory region DNA binding;GO:0000981,molecular_function DNA-binding transcription factor activity, RNA polymerase II-speci…	NR1D1; nuclear receptor subfamily 1 group D member 1; K03728	nuclear receptor subfamily 1 group D member 1 [Source:HGNC Symbol%3BAcc:HGNC:7962]
ENSG00000116514	15.6	19.76	7.12	7.42	1.2598	4.7955	1.61484e-12	1.62814e-10	1:32936444-32964685:-	RNF19B	52;GO:0000323,cellular_component lytic vacuole;GO:0001816,biological_process cytokine production;GO:0001906,biological_process cell killing;GO:0001909,biological_process leukocyte mediated cytotoxicity;GO:0002228,biological_process natural killer cell mediated immunity;GO:0002252,biological_process immune effector process;GO:0002376,biological_process immune system process;GO:0002443,biological_p…	NA	ring finger protein 19B [Source:HGNC Symbol%3BAcc:HGNC:26886]
ENSG00000162643	0.54	0.86	0	0	7.78089	0.133844	1.79622e-12	1.79592e-10	1:84999146-85133138:+	WDR63	NA	NA	WD repeat domain 63 [Source:HGNC Symbol%3BAcc:HGNC:30711]
ENSG00000173535	4.82	5.08	1.05	0.94	2.29268	1.87221	2.13005e-12	2.1121e-10	8:23084354-23117437:+	TNFRSF10C	31;GO:0003674,molecular_function molecular_function;GO:0004871,molecular_function obsolete signal transducer activity;GO:0004872,molecular_function signaling receptor activity;GO:0004888,molecular_function transmembrane signaling receptor activity;GO:0005575,cellular_component cellular_component;GO:0005623,cellular_component cell;GO:0005886,cellular_component plasma membrane;GO:0005887,cellular_c…	TNFRSF10A_B, TRAILR1_2, DR4_5, CD261_2; tumor necrosis factor receptor superfamily member 10A/B; K04722	TNF receptor superfamily member 10c [Source:HGNC Symbol%3BAcc:HGNC:11906]
ENSG00000172661	23.08	19.1	9.24	8.7	1.21735	5.92399	2.51649e-12	2.47482e-10	10:45727199-45792961:+	WASHC2C	39;GO:0005575,cellular_component cellular_component;GO:0005622,cellular_component intracellular;GO:0005623,cellular_component cell;GO:0005737,cellular_component cytoplasm;GO:0005768,cellular_component endosome;GO:0005769,cellular_component early endosome;GO:0005886,cellular_component plasma membrane;GO:0006810,biological_process transport;GO:0008150,biological_process biological_process;GO:000998…	FAM21; WASH complex subunit FAM21; K18462	WASH complex subunit 2C [Source:HGNC Symbol%3BAcc:HGNC:23414]
ENSG00000029534	1.64	1.39	0.32	0.43	1.99636	2.561	2.93811e-12	2.86597e-10	8:41653219-41896762:-	ANK1	170;GO:0000902,biological_process cell morphogenesis;GO:0000904,biological_process cell morphogenesis involved in differentiation;GO:0002262,biological_process myeloid cell homeostasis;GO:0002376,biological_process immune system process;GO:0002520,biological_process immune system development;GO:0003674,molecular_function molecular_function;GO:0005198,molecular_function structural molecule activit…	ANK; ankyrin; K10380	ankyrin 1 [Source:HGNC Symbol%3BAcc:HGNC:492]
ENSG00000099814	24.37	15.49	6.26	7.34	1.54038	6.00182	5.39961e-12	5.14162e-10	14:104865279-104896770:+	CEP170B	10;GO:0005575,cellular_component cellular_component;GO:0005622,cellular_component intracellular;GO:0005623,cellular_component cell;GO:0005856,cellular_component cytoskeleton;GO:0043226,cellular_component organelle;GO:0043228,cellular_component non-membrane-bounded organelle;GO:0043229,cellular_component intracellular organelle;GO:0043232,cellular_component intracellular non-membrane-bounded organ…	NA	centrosomal protein 170B [Source:HGNC Symbol%3BAcc:HGNC:20362]
ENSG00000158055	7.29	6.4	2.38	2.02	1.61562	3.21808	5.7961e-12	5.47572e-10	1:24319321-24364482:+	GRHL3	257;GO:0000003,biological_process reproduction;GO:0000902,biological_process cell morphogenesis;GO:0000904,biological_process cell morphogenesis involved in differentiation;GO:0000981,molecular_function DNA-binding transcription factor activity, RNA polymerase II-specific;GO:0001071,molecular_function DNA-binding transcription factor activity;GO:0001654,biological_process eye development;GO:00017…	NA	grainyhead like transcription factor 3 [Source:HGNC Symbol%3BAcc:HGNC:25839]
ENSG00000139410	18.33	24.74	7.12	8.14	1.47371	3.87396	5.8525e-12	5.4858e-10	12:113422236-113438276:+	SDSL	12;GO:0005575,cellular_component cellular_component;GO:0005622,cellular_component intracellular;GO:0005623,cellular_component cell;GO:0005737,cellular_component cytoplasm;GO:0005739,cellular_component mitochondrion;GO:0043226,cellular_component organelle;GO:0043227,cellular_component membrane-bounded organelle;GO:0043229,cellular_component intracellular organelle;GO:0043231,cellular_component int…	SDS, SDH, CHA1; L-serine/L-threonine ammonia-lyase [EC:4.3.1.17 4.3.1.19]; K17989	serine dehydratase like [Source:HGNC Symbol%3BAcc:HGNC:30404]
ENSG00000135778	114.85	148.88	51.79	60.88	1.20477	6.15106	5.96955e-12	5.55215e-10	1:232950604-232983882:+	NTPCR	NA	NTPCR; nucleoside-triphosphatase [EC:3.6.1.15]; K06928	nucleoside-triphosphatase%2C cancer-related [Source:HGNC Symbol%3BAcc:HGNC:28204]
ENSG00000135114	2.15	2.61	0.4	0.09	3.21962	1.1114	6.61762e-12	6.06093e-10	12:121019110-121039242:-	OASL	82;GO:0002376,biological_process immune system process;GO:0003674,molecular_function molecular_function;GO:0003676,molecular_function nucleic acid binding;GO:0003677,molecular_function DNA binding;GO:0003723,molecular_function RNA binding;GO:0003725,molecular_function double-stranded RNA binding;GO:0005102,molecular_function signaling receptor binding;GO:0005488,molecular_function binding;GO:0005…	OASL; 2'-5'-oligoadenylate synthase-like protein; K14608	2'-5'-oligoadenylate synthetase like [Source:HGNC Symbol%3BAcc:HGNC:8090]
ENSG00000180921	29.16	20.67	8.52	10.25	1.39564	5.9292	7.65274e-12	6.90358e-10	8:143723932-143733801:-	FAM83H	NA	NA	family with sequence similarity 83 member H [Source:HGNC Symbol%3BAcc:HGNC:24797]
ENSG00000136295	37.46	29.3	12.91	14.45	1.27241	5.49544	9.17536e-12	8.15452e-10	7:2631950-2664802:+	TTYH3	35;GO:0003674,molecular_function molecular_function;GO:0005215,molecular_function transporter activity;GO:0005216,molecular_function ion channel activity;GO:0005253,molecular_function anion channel activity;GO:0005254,molecular_function chloride channel activity;GO:0005575,cellular_component cellular_component;GO:0005623,cellular_component cell;GO:0005886,cellular_component plasma membrane;GO:000…	NA	tweety family member 3 [Source:HGNC Symbol%3BAcc:HGNC:22222]
ENSG00000048392	3.5	4.23	0.64	0.85	2.34465	1.74178	1.46067e-11	1.26993e-09	8:102204501-102239118:-	RRM2B	114;GO:0000002,biological_process mitochondrial genome maintenance;GO:0001655,biological_process urogenital system development;GO:0001822,biological_process kidney development;GO:0003008,biological_process system process;GO:0003014,biological_process renal system process;GO:0003674,molecular_function molecular_function;GO:0003824,molecular_function catalytic activity;GO:0004748,molecular_function…	RRM2; ribonucleoside-diphosphate reductase subunit M2 [EC:1.17.4.1]; K10808	ribonucleotide reductase regulatory TP53 inducible subunit M2B [Source:HGNC Symbol%3BAcc:HGNC:17296]
ENSG00000148175	82.33	106.19	41.76	42.67	1.1362	5.92057	1.62837e-11	1.40555e-09	9:121338987-121370304:-	STOM	47;GO:0005575,cellular_component cellular_component;GO:0005576,cellular_component extracellular region;GO:0005622,cellular_component intracellular;GO:0005623,cellular_component cell;GO:0005737,cellular_component cytoplasm;GO:0005856,cellular_component cytoskeleton;GO:0005886,cellular_component plasma membrane;GO:0005887,cellular_component integral component of plasma membrane;GO:0006461,biologica…	NA	stomatin [Source:HGNC Symbol%3BAcc:HGNC:3383]
ENSG00000140450	3.04	2.32	0.22	0.33	3.23233	0.992882	1.79671e-11	1.50748e-09	15:97960697-97973838:+	ARRDC4	NA	NA	arrestin domain containing 4 [Source:HGNC Symbol%3BAcc:HGNC:28087]
ENSG00000128510	29.49	24.9	10.85	11.86	1.24303	4.6173	1.84035e-11	1.53337e-09	7:130293133-130324180:+	CPA4	44;GO:0003674,molecular_function molecular_function;GO:0003824,molecular_function catalytic activity;GO:0004180,molecular_function carboxypeptidase activity;GO:0004181,molecular_function metallocarboxypeptidase activity;GO:0005575,cellular_component cellular_component;GO:0005576,cellular_component extracellular region;GO:0006325,biological_process chromatin organization;GO:0006464,biological_proc…	NA	carboxypeptidase A4 [Source:HGNC Symbol%3BAcc:HGNC:15740]
ENSG00000179598	15.18	18.02	3.82	6.05	1.72925	3.05116	2.53653e-11	2.09885e-09	17:17200994-17206315:-	PLD6	170;GO:0000003,biological_process reproduction;GO:0000578,biological_process embryonic axis specification;GO:0002064,biological_process epithelial cell development;GO:0003002,biological_process regionalization;GO:0003006,biological_process developmental process involved in reproduction;GO:0003674,molecular_function molecular_function;GO:0003824,molecular_function catalytic activity;GO:0004620,mol…	NA	phospholipase D family member 6 [Source:HGNC Symbol%3BAcc:HGNC:30447]
ENSG00000196611	16.4	12.11	4.99	4.78	1.52779	3.7698	2.73392e-11	2.24668e-09	11:102789919-102798160:-	MMP1	210;GO:0000003,biological_process reproduction;GO:0000096,biological_process sulfur amino acid metabolic process;GO:0001553,biological_process luteinization;GO:0001554,biological_process luteolysis;GO:0002237,biological_process response to molecule of bacterial origin;GO:0002376,biological_process immune system process;GO:0003006,biological_process developmental process involved in reproduction;G…	MMP1; matrix metalloproteinase-1 (interstitial collagenase) [EC:3.4.24.7]; K01388	matrix metallopeptidase 1 [Source:HGNC Symbol%3BAcc:HGNC:7155]
ENSG00000102032	5.41	6.74	1.86	1.23	1.94816	2.4601	3.602e-11	2.92005e-09	X:153935262-153944691:-	RENBP	83;GO:0000166,molecular_function nucleotide binding;GO:0001882,molecular_function nucleoside binding;GO:0001883,molecular_function purine nucleoside binding;GO:0003008,biological_process system process;GO:0003013,biological_process circulatory system process;GO:0003674,molecular_function molecular_function;GO:0003824,molecular_function catalytic activity;GO:0004857,molecular_function enzyme inhib…	RENBP; N-acylglucosamine 2-epimerase [EC:5.1.3.8]; K01787	renin binding protein [Source:HGNC Symbol%3BAcc:HGNC:9959]
ENSG00000100033	1.84	1.5	0	0.27	3.57332	0.817662	5.32543e-11	4.28822e-09	22:18912776-18936553:-	PRODH	112;GO:0000166,molecular_function nucleotide binding;GO:0003674,molecular_function molecular_function;GO:0003824,molecular_function catalytic activity;GO:0004657,molecular_function proline dehydrogenase activity;GO:0005488,molecular_function binding;GO:0005575,cellular_component cellular_component;GO:0005622,cellular_component intracellular;GO:0005623,cellular_component cell;GO:0005737,cellular_c…	PRODH, fadM, putB; proline dehydrogenase [EC:1.5.5.2]; K00318	proline dehydrogenase 1 [Source:HGNC Symbol%3BAcc:HGNC:9453]
ENSG00000268279	29.17	28.47	10.18	8.86	1.57587	2.96296	5.71306e-11	4.56968e-09	3:14135216-14148252:+	AC090004.1	26;GO:0005575,cellular_component cellular_component;GO:0005622,cellular_component intracellular;GO:0005623,cellular_component cell;GO:0005634,cellular_component nucleus;GO:0005635,cellular_component nuclear envelope;GO:0005637,cellular_component nuclear inner membrane;GO:0005737,cellular_component cytoplasm;GO:0005783,cellular_component endoplasmic reticulum;GO:0005794,cellular_component Golgi ap…	NA	NA
ENSG00000198513	5.76	6.6	2.13	1.78	1.63658	2.80095	9.68171e-11	7.44623e-09	14:50532508-50633068:+	ATL1	276;GO:0000003,biological_process reproduction;GO:0000137,cellular_component Golgi cis cisterna;GO:0000139,cellular_component Golgi membrane;GO:0000166,molecular_function nucleotide binding;GO:0000902,biological_process cell morphogenesis;GO:0000904,biological_process cell morphogenesis involved in differentiation;GO:0001882,molecular_function nucleoside binding;GO:0001883,molecular_function puri…	NA	atlastin GTPase 1 [Source:HGNC Symbol%3BAcc:HGNC:11231]
ENSG00000177076	2.56	3.86	0.17	0.34	3.60047	0.648144	9.76732e-11	7.46422e-09	9:19409058-19452020:+	ACER2	159;GO:0000139,cellular_component Golgi membrane;GO:0001952,biological_process regulation of cell-matrix adhesion;GO:0001953,biological_process negative regulation of cell-matrix adhesion;GO:0003674,molecular_function molecular_function;GO:0003824,molecular_function catalytic activity;GO:0004553,molecular_function hydrolase activity, hydrolyzing O-glycosyl compounds;GO:0005575,cellular_component …	ACER1_2, ASAH3; alkaline ceramidase [EC:3.5.1.23]; K01441	alkaline ceramidase 2 [Source:HGNC Symbol%3BAcc:HGNC:23675]
ENSG00000169554	5.27	5.84	2.54	1.89	1.30359	4.09697	1.08222e-10	8.21802e-09	2:144364363-144524583:-	ZEB2	259;GO:0000122,biological_process negative regulation of transcription by RNA polymerase II;GO:0000902,biological_process cell morphogenesis;GO:0000904,biological_process cell morphogenesis involved in differentiation;GO:0000975,molecular_function transcription regulatory region DNA binding;GO:0001067,molecular_function regulatory region nucleic acid binding;GO:0001071,molecular_function DNA-bind…	ZEB1; zinc finger homeobox protein 1; K09299	zinc finger E-box binding homeobox 2 [Source:HGNC Symbol%3BAcc:HGNC:14881]
ENSG00000133134	51.82	61.53	25.16	24.76	1.16147	4.30869	1.34256e-10	1.00675e-08	X:103309345-103311046:-	BEX2	76;GO:0002052,biological_process positive regulation of neuroblast proliferation;GO:0005575,cellular_component cellular_component;GO:0005622,cellular_component intracellular;GO:0005623,cellular_component cell;GO:0005634,cellular_component nucleus;GO:0005737,cellular_component cytoplasm;GO:0007154,biological_process cell communication;GO:0007165,biological_process signal transduction;GO:0007166,bi…	NA	brain expressed X-linked 2 [Source:HGNC Symbol%3BAcc:HGNC:30933]
ENSG00000196975	54.67	59.08	27.01	28.17	1.02361	5.39182	1.37669e-10	1.02593e-08	2:69644424-69827100:+	ANXA4	74;GO:0001655,biological_process urogenital system development;GO:0001822,biological_process kidney development;GO:0003674,molecular_function molecular_function;GO:0004857,molecular_function enzyme inhibitor activity;GO:0004859,molecular_function phospholipase inhibitor activity;GO:0005488,molecular_function binding;GO:0005509,molecular_function calcium ion binding;GO:0005543,molecular_function p…	NA	annexin A4 [Source:HGNC Symbol%3BAcc:HGNC:542]
ENSG00000140519	6.5	5.72	1.87	1.79	1.72185	2.58604	1.42409e-10	1.04823e-08	15:89471397-89496613:-	RHCG	80;GO:0003674,molecular_function molecular_function;GO:0005215,molecular_function transporter activity;GO:0005488,molecular_function binding;GO:0005515,molecular_function protein binding;GO:0005575,cellular_component cellular_component;GO:0005622,cellular_component intracellular;GO:0005623,cellular_component cell;GO:0005737,cellular_component cytoplasm;GO:0005886,cellular_component plasma membran…	NA	Rh family C glycoprotein [Source:HGNC Symbol%3BAcc:HGNC:18140]
ENSG00000179046	46.58	34.64	17.25	16.92	1.23457	5.33108	1.65626e-10	1.1971e-08	4:188091272-188109603:-	TRIML2	7;GO:0008150,biological_process biological_process;GO:0010033,biological_process response to organic substance;GO:0032526,biological_process response to retinoic acid;GO:0033993,biological_process response to lipid;GO:0042221,biological_process response to chemical;GO:0050896,biological_process response to stimulus;GO:1901700,biological_process response to oxygen-containing compound	NA	tripartite motif family like 2 [Source:HGNC Symbol%3BAcc:HGNC:26378]
ENSG00000130684	11.41	9.11	4.22	3.85	1.32816	4.02422	1.78696e-10	1.28383e-08	20:25674214-25696841:-	ZNF337	10;GO:0005575,cellular_component cellular_component;GO:0005622,cellular_component intracellular;GO:0005623,cellular_component cell;GO:0005634,cellular_component nucleus;GO:0043226,cellular_component organelle;GO:0043227,cellular_component membrane-bounded organelle;GO:0043229,cellular_component intracellular organelle;GO:0043231,cellular_component intracellular membrane-bounded organelle;GO:00444…	KRAB; KRAB domain-containing zinc finger protein; K09228	zinc finger protein 337 [Source:HGNC Symbol%3BAcc:HGNC:15809]
ENSG00000076604	266.28	242.48	123.62	125.12	1.01527	8.35428	2.62967e-10	1.86691e-08	17:28743983-28750958:+	TRAF4	213;GO:0000902,biological_process cell morphogenesis;GO:0000904,biological_process cell morphogenesis involved in differentiation;GO:0001654,biological_process eye development;GO:0001700,biological_process embryonic development via the syncytial blastoderm;GO:0001703,biological_process gastrulation with mouth forming first;GO:0001709,biological_process cell fate determination;GO:0001932,biologica…	TRAF4; TNF receptor-associated factor 4; K09848	TNF receptor associated factor 4 [Source:HGNC Symbol%3BAcc:HGNC:12034]
ENSG00000206075	18.28	25.13	9.06	8.79	1.25778	4.27334	2.74612e-10	1.93812e-08	18:63476760-63505085:+	SERPINB5	70;GO:0000003,biological_process reproduction;GO:0001655,biological_process urogenital system development;GO:0002009,biological_process morphogenesis of an epithelium;GO:0003006,biological_process developmental process involved in reproduction;GO:0003674,molecular_function molecular_function;GO:0004857,molecular_function enzyme inhibitor activity;GO:0004866,molecular_function endopeptidase inhibi…	SERPINB5; serpin B5; K10139	serpin family B member 5 [Source:HGNC Symbol%3BAcc:HGNC:8949]
ENSG00000150551	85.15	102.49	42.48	45.64	1.06901	4.99056	2.87047e-10	2.01403e-08	2:132644852-132671579:-	LYPD1	6;GO:0005575,cellular_component cellular_component;GO:0005623,cellular_component cell;GO:0005886,cellular_component plasma membrane;GO:0016020,cellular_component membrane;GO:0044464,cellular_component cell part;GO:0071944,cellular_component cell periphery	NA	LY6/PLAUR domain containing 1 [Source:HGNC Symbol%3BAcc:HGNC:28431]
ENSG00000107984	11.74	12.74	4.4	3.39	1.63027	2.71997	3.16788e-10	2.19701e-08	10:52314295-52318042:+	DKK1	230;GO:0000122,biological_process negative regulation of transcription by RNA polymerase II;GO:0000902,biological_process cell morphogenesis;GO:0000904,biological_process cell morphogenesis involved in differentiation;GO:0001704,biological_process formation of primary germ layer;GO:0001706,biological_process endoderm formation;GO:0001707,biological_process mesoderm formation;GO:0001756,biological…	DKK; dickkopf; K02165	dickkopf WNT signaling pathway inhibitor 1 [Source:HGNC Symbol%3BAcc:HGNC:2891]
ENSG00000125827	78.77	97.11	43.26	40.82	1.04234	6.17769	3.25176e-10	2.24222e-08	20:7977347-8019829:-	TMX4	2;GO:0005575,cellular_component cellular_component;GO:0016020,cellular_component membrane	NA	thioredoxin related transmembrane protein 4 [Source:HGNC Symbol%3BAcc:HGNC:25237]
ENSG00000167992	2.19	1.48	0.35	0.35	2.3819	1.7689	3.30628e-10	2.26679e-08	11:61258285-61295424:-	VWCE	2;GO:0005575,cellular_component cellular_component;GO:0005576,cellular_component extracellular region	NA	von Willebrand factor C and EGF domains [Source:HGNC Symbol%3BAcc:HGNC:26487]
ENSG00000161642	14.7	19.94	7.23	6.64	1.29675	3.98603	3.79972e-10	2.59029e-08	12:54369132-54391298:-	ZNF385A	21;GO:0005575,cellular_component cellular_component;GO:0005622,cellular_component intracellular;GO:0005623,cellular_component cell;GO:0005634,cellular_component nucleus;GO:0005730,cellular_component nucleolus;GO:0005737,cellular_component cytoplasm;GO:0031974,cellular_component membrane-enclosed lumen;GO:0031981,cellular_component nuclear lumen;GO:0043226,cellular_component organelle;GO:0043227,c…	NA	zinc finger protein 385A [Source:HGNC Symbol%3BAcc:HGNC:17521]
ENSG00000130005	48.33	63.23	23.31	27.12	1.12308	5.26848	4.07852e-10	2.76464e-08	19:1397025-1401570:-	GAMT	98;GO:0000003,biological_process reproduction;GO:0003008,biological_process system process;GO:0003012,biological_process muscle system process;GO:0003674,molecular_function molecular_function;GO:0003824,molecular_function catalytic activity;GO:0005488,molecular_function binding;GO:0005515,molecular_function protein binding;GO:0005575,cellular_component cellular_component;GO:0005622,cellular_compo…	GAMT; guanidinoacetate N-methyltransferase [EC:2.1.1.2]; K00542	guanidinoacetate N-methyltransferase [Source:HGNC Symbol%3BAcc:HGNC:4136]
ENSG00000091592	1.57	0.96	0.17	0.26	2.52834	1.79176	4.76942e-10	3.19351e-08	17:5499426-5619424:-	NLRP1	146;GO:0000166,molecular_function nucleotide binding;GO:0001817,biological_process regulation of cytokine production;GO:0001819,biological_process positive regulation of cytokine production;GO:0001882,molecular_function nucleoside binding;GO:0001883,molecular_function purine nucleoside binding;GO:0002376,biological_process immune system process;GO:0003674,molecular_function molecular_function;GO:…	NLRP1, CARD7; NACHT, LRR and PYD domains-containing protein 1; K12798	NLR family pyrin domain containing 1 [Source:HGNC Symbol%3BAcc:HGNC:14374]
ENSG00000164331	14.86	17.91	6.89	5.61	1.36754	3.43025	6.90231e-10	4.45236e-08	5:73552334-73565686:-	ANKRA2	25;GO:0003674,molecular_function molecular_function;GO:0005488,molecular_function binding;GO:0005515,molecular_function protein binding;GO:0005575,cellular_component cellular_component;GO:0005622,cellular_component intracellular;GO:0005623,cellular_component cell;GO:0005634,cellular_component nucleus;GO:0005737,cellular_component cytoplasm;GO:0005829,cellular_component cytosol;GO:0005856,cellular…	NA	ankyrin repeat family A member 2 [Source:HGNC Symbol%3BAcc:HGNC:13208]
ENSG00000131669	186.24	218.6	83.64	106.94	1.06665	6.09429	7.22571e-10	4.63605e-08	9:93121488-93134288:-	NINJ1	15;GO:0005575,cellular_component cellular_component;GO:0007155,biological_process cell adhesion;GO:0007275,biological_process multicellular organism development;GO:0007399,biological_process nervous system development;GO:0008150,biological_process biological_process;GO:0009987,biological_process cellular process;GO:0016020,cellular_component membrane;GO:0022610,biological_process biological adhes…	NA	ninjurin 1 [Source:HGNC Symbol%3BAcc:HGNC:7824]
ENSG00000175197	306.76	277.26	147.52	105.19	1.18992	6.92227	7.93224e-10	5.0355e-08	12:57516587-57520517:-	DDIT3	321;GO:0000302,biological_process response to reactive oxygen species;GO:0000988,molecular_function obsolete transcription factor activity, protein binding;GO:0000989,molecular_function obsolete transcription factor activity, transcription factor binding;GO:0001071,molecular_function DNA-binding transcription factor activity;GO:0001568,biological_process blood vessel development;GO:0001817,biolog…	DDIT3, GADD153; DNA damage-inducible transcript 3; K04452	DNA damage inducible transcript 3 [Source:HGNC Symbol%3BAcc:HGNC:2726]
ENSG00000162772	30.95	38.16	15.33	14.22	1.20322	3.95855	9.16787e-10	5.75896e-08	1:212565333-212620777:+	ATF3	173;GO:0000988,molecular_function obsolete transcription factor activity, protein binding;GO:0000989,molecular_function obsolete transcription factor activity, transcription factor binding;GO:0001071,molecular_function DNA-binding transcription factor activity;GO:0001709,biological_process cell fate determination;GO:0001932,biological_process regulation of protein phosphorylation;GO:0001934,biolo…	NA	activating transcription factor 3 [Source:HGNC Symbol%3BAcc:HGNC:785]
ENSG00000129038	7.78	5.93	2.39	2.33	1.52108	3.15881	1.10745e-09	6.84905e-08	15:73925988-73952137:+	LOXL1	27;GO:0003674,molecular_function molecular_function;GO:0003824,molecular_function catalytic activity;GO:0005575,cellular_component cellular_component;GO:0005576,cellular_component extracellular region;GO:0005578,cellular_component extracellular matrix;GO:0005615,cellular_component extracellular space;GO:0006464,biological_process cellular protein modification process;GO:0008150,biological_process…	NA	lysyl oxidase like 1 [Source:HGNC Symbol%3BAcc:HGNC:6665]
ENSG00000198576	6.65	5.54	1.91	1.4	1.856	2.24767	1.43754e-09	8.7998e-08	8:142611043-142614472:-	ARC	94;GO:0001669,cellular_component acrosomal vesicle;GO:0003002,biological_process regionalization;GO:0003008,biological_process system process;GO:0003674,molecular_function molecular_function;GO:0003779,molecular_function actin binding;GO:0005488,molecular_function binding;GO:0005515,molecular_function protein binding;GO:0005575,cellular_component cellular_component;GO:0005622,cellular_component i…	ARC; activity-regulated cytoskeleton-associated protein; K15867	activity regulated cytoskeleton associated protein [Source:HGNC Symbol%3BAcc:HGNC:648]
ENSG00000163435	2.03	1.93	0.12	0.25	3.33688	0.425415	1.86862e-09	1.12098e-07	1:202007944-202017188:+	ELF3	139;GO:0000988,molecular_function obsolete transcription factor activity, protein binding;GO:0000989,molecular_function obsolete transcription factor activity, transcription factor binding;GO:0001071,molecular_function DNA-binding transcription factor activity;GO:0001701,biological_process in utero embryonic development;GO:0001824,biological_process blastocyst development;GO:0003674,molecular_fun…	NA	E74 like ETS transcription factor 3 [Source:HGNC Symbol%3BAcc:HGNC:3318]
ENSG00000107537	20.16	24.92	10.57	9.25	1.16282	4.09266	2.35407e-09	1.39134e-07	10:13277795-13302412:-	PHYH	66;GO:0001561,biological_process fatty acid alpha-oxidation;GO:0003674,molecular_function molecular_function;GO:0003824,molecular_function catalytic activity;GO:0005488,molecular_function binding;GO:0005575,cellular_component cellular_component;GO:0005622,cellular_component intracellular;GO:0005623,cellular_component cell;GO:0005737,cellular_component cytoplasm;GO:0005739,cellular_component mitoc…	PHYH; phytanoyl-CoA hydroxylase [EC:1.14.11.18]; K00477	phytanoyl-CoA 2-hydroxylase [Source:HGNC Symbol%3BAcc:HGNC:8940]
ENSG00000110171	12.67	11.87	5.73	5.93	1.05535	4.37385	2.76817e-09	1.62012e-07	11:6448612-6474459:-	TRIM3	26;GO:0003674,molecular_function molecular_function;GO:0005488,molecular_function binding;GO:0005515,molecular_function protein binding;GO:0005575,cellular_component cellular_component;GO:0005622,cellular_component intracellular;GO:0005623,cellular_component cell;GO:0005737,cellular_component cytoplasm;GO:0005768,cellular_component endosome;GO:0005769,cellular_component early endosome;GO:0007275,…	NA	tripartite motif containing 3 [Source:HGNC Symbol%3BAcc:HGNC:10064]
XLOC_037438	1.19	1.09	0.39	0.38	1.55796	2.58567	2.92809e-09	1.69716e-07	9:72265762-72273873:-	XLOC_037438	4;GO:0005829,cellular_component cytosol;GO:0016020,cellular_component membrane;GO:0042803,molecular_function protein homodimerization activity;GO:0070062,cellular_component extracellular exosome	NA	NA
ENSG00000179588	6.91	5.31	2.39	2.49	1.30772	3.76733	2.99777e-09	1.72919e-07	16:88453316-88537016:+	ZFPM1	284;GO:0000122,biological_process negative regulation of transcription by RNA polymerase II;GO:0000902,biological_process cell morphogenesis;GO:0000904,biological_process cell morphogenesis involved in differentiation;GO:0000981,molecular_function DNA-binding transcription factor activity, RNA polymerase II-specific;GO:0000982,molecular_function DNA-binding transcription factor activity, RNA poly…	NA	zinc finger protein%2C FOG family member 1 [Source:HGNC Symbol%3BAcc:HGNC:19762]
ENSG00000009413	0.78	0.65	0.22	0.19	1.79192	2.19904	3.20191e-09	1.83811e-07	6:111299027-111483715:-	REV3L	71;GO:0003674,molecular_function molecular_function;GO:0003824,molecular_function catalytic activity;GO:0003887,molecular_function DNA-directed DNA polymerase activity;GO:0005575,cellular_component cellular_component;GO:0005622,cellular_component intracellular;GO:0005623,cellular_component cell;GO:0005634,cellular_component nucleus;GO:0005654,cellular_component nucleoplasm;GO:0005694,cellular_com…	REV3L, POLZ; DNA polymerase zeta [EC:2.7.7.7]; K02350	REV3 like%2C DNA directed polymerase zeta catalytic subunit [Source:HGNC Symbol%3BAcc:HGNC:9968]
ENSG00000120149	28.71	34.89	11.81	16	1.17235	4.25265	4.9571e-09	2.83215e-07	5:174724532-174730893:+	MSX2	345;GO:0000122,biological_process negative regulation of transcription by RNA polymerase II;GO:0000902,biological_process cell morphogenesis;GO:0000904,biological_process cell morphogenesis involved in differentiation;GO:0000975,molecular_function transcription regulatory region DNA binding;GO:0000976,molecular_function transcription regulatory region sequence-specific DNA binding;GO:0000977,mole…	MSX; homeobox protein MSX; K09341	msh homeobox 2 [Source:HGNC Symbol%3BAcc:HGNC:7392]
ENSG00000136048	17.14	17.62	6.34	7.72	1.28635	3.27713	5.08808e-09	2.89321e-07	12:101877350-102012130:+	DRAM1	21;GO:0000323,cellular_component lytic vacuole;GO:0005575,cellular_component cellular_component;GO:0005622,cellular_component intracellular;GO:0005623,cellular_component cell;GO:0005737,cellular_component cytoplasm;GO:0005764,cellular_component lysosome;GO:0005765,cellular_component lysosomal membrane;GO:0005773,cellular_component vacuole;GO:0005774,cellular_component vacuolar membrane;GO:0016020…	NA	DNA damage regulated autophagy modulator 1 [Source:HGNC Symbol%3BAcc:HGNC:25645]
XLOC_038259	2.81	2.37	0.46	0.08	3.21241	0.516828	5.40025e-09	3.01806e-07	X:1657760-1660796:+	XLOC_038259	1;GO:0016021,cellular_component integral component of membrane	NA	NA
ENSG00000242732	3.51	4.39	1.29	0.98	1.77391	2.16221	5.40359e-09	3.01806e-07	X:72127109-72131901:-	RTL5	NA	NA	retrotransposon Gag like 5 [Source:HGNC Symbol%3BAcc:HGNC:29430]
XLOC_003886	6.96	5.15	1.67	1.62	1.86181	2.1498	5.40825e-09	3.01806e-07	10:4985956-4987074:+	XLOC_003886	NA	NA	NA
ENSG00000162981	2.49	3.16	0.08	0.55	3.10476	0.600147	5.79287e-09	3.1882e-07	2:14632685-14650814:+	FAM84A	NA	NA	family with sequence similarity 84 member A [Source:HGNC Symbol%3BAcc:HGNC:20743]
ENSG00000158023	1.84	2.22	0.53	0.69	1.70146	2.24947	6.66145e-09	3.63291e-07	12:121917861-122003927:+	WDR66	NA	NA	WD repeat domain 66 [Source:HGNC Symbol%3BAcc:HGNC:28506]
ENSG00000184205	14.48	10.97	5.01	5.84	1.21487	4.26025	7.14797e-09	3.8806e-07	X:53082366-53088540:+	TSPYL2	134;GO:0000182,molecular_function rDNA binding;GO:0001558,biological_process regulation of cell growth;GO:0001932,biological_process regulation of protein phosphorylation;GO:0001934,biological_process positive regulation of protein phosphorylation;GO:0003674,molecular_function molecular_function;GO:0003676,molecular_function nucleic acid binding;GO:0003677,molecular_function DNA binding;GO:000548…	NA	TSPY like 2 [Source:HGNC Symbol%3BAcc:HGNC:24358]
ENSG00000277586	74.13	104.62	39.47	44.6	1.06435	6.74167	7.22879e-09	3.9068e-07	8:24950954-24957110:-	NEFL	171;GO:0000226,biological_process microtubule cytoskeleton organization;GO:0003008,biological_process system process;GO:0003674,molecular_function molecular_function;GO:0005198,molecular_function structural molecule activity;GO:0005200,molecular_function structural constituent of cytoskeleton;GO:0005488,molecular_function binding;GO:0005515,molecular_function protein binding;GO:0005575,cellular_c…	NEFL, NF-L; neurofilament light polypeptide; K04572	neurofilament light [Source:HGNC Symbol%3BAcc:HGNC:7739]
ENSG00000079432	18.46	13.01	6.01	7.53	1.20377	6.4322	7.34761e-09	3.95321e-07	19:42268536-42295797:+	CIC	10;GO:0005575,cellular_component cellular_component;GO:0005622,cellular_component intracellular;GO:0005623,cellular_component cell;GO:0005634,cellular_component nucleus;GO:0043226,cellular_component organelle;GO:0043227,cellular_component membrane-bounded organelle;GO:0043229,cellular_component intracellular organelle;GO:0043231,cellular_component intracellular membrane-bounded organelle;GO:00444…	NA	capicua transcriptional repressor [Source:HGNC Symbol%3BAcc:HGNC:14214]
ENSG00000166920	27.22	36.73	12.77	12.86	1.29561	3.39592	1.21408e-08	6.25176e-07	15:45430528-45448761:+	C15orf48	13;GO:0005575,cellular_component cellular_component;GO:0005622,cellular_component intracellular;GO:0005623,cellular_component cell;GO:0005634,cellular_component nucleus;GO:0005737,cellular_component cytoplasm;GO:0005739,cellular_component mitochondrion;GO:0043226,cellular_component organelle;GO:0043227,cellular_component membrane-bounded organelle;GO:0043229,cellular_component intracellular organ…	NA	chromosome 15 open reading frame 48 [Source:HGNC Symbol%3BAcc:HGNC:29898]
ENSG00000168918	0.58	0.81	0.09	0.09	2.82986	0.664559	1.25666e-08	6.44335e-07	2:233059966-233207903:+	INPP5D	230;GO:0001817,biological_process regulation of cytokine production;GO:0002250,biological_process adaptive immune response;GO:0002252,biological_process immune effector process;GO:0002253,biological_process activation of immune response;GO:0002376,biological_process immune system process;GO:0002429,biological_process immune response-activating cell surface receptor signaling pathway;GO:0002443,bi…	SHIP1, INPP5D; phosphatidylinositol-3,4,5-trisphosphate 5-phosphatase 1 [EC:3.1.3.86]; K03084	inositol polyphosphate-5-phosphatase D [Source:HGNC Symbol%3BAcc:HGNC:6079]
ENSG00000158062	21.26	18.33	8.83	10.12	1.0461	4.53996	1.5088e-08	7.67061e-07	1:26281327-26318363:-	UBXN11	10;GO:0005575,cellular_component cellular_component;GO:0005622,cellular_component intracellular;GO:0005623,cellular_component cell;GO:0005856,cellular_component cytoskeleton;GO:0043226,cellular_component organelle;GO:0043228,cellular_component non-membrane-bounded organelle;GO:0043229,cellular_component intracellular organelle;GO:0043232,cellular_component intracellular non-membrane-bounded organ…	NA	UBX domain protein 11 [Source:HGNC Symbol%3BAcc:HGNC:30600]
ENSG00000145506	11.51	8.03	3.67	3.46	1.43734	3.34766	1.52994e-08	7.74524e-07	5:1008828-1038943:+	NKD2	114;GO:0005575,cellular_component cellular_component;GO:0005622,cellular_component intracellular;GO:0005623,cellular_component cell;GO:0005737,cellular_component cytoplasm;GO:0005886,cellular_component plasma membrane;GO:0006605,biological_process protein targeting;GO:0006612,biological_process protein targeting to membrane;GO:0006810,biological_process transport;GO:0006886,biological_process int…	NKD; naked cuticle; K03213	naked cuticle homolog 2 [Source:HGNC Symbol%3BAcc:HGNC:17046]
ENSG00000148541	0.51	0.57	0	0	7.00891	-0.519859	1.74767e-08	8.73691e-07	10:59246128-59363181:-	FAM13C	NA	NA	family with sequence similarity 13 member C [Source:HGNC Symbol%3BAcc:HGNC:19371]
ENSG00000176531	10.43	10.28	3.81	5.24	1.17663	3.86257	1.86441e-08	9.28184e-07	19:43474953-43504935:-	PHLDB3	NA	NA	pleckstrin homology like domain family B member 3 [Source:HGNC Symbol%3BAcc:HGNC:30499]
ENSG00000188290	21.38	16.24	5.48	8.04	1.46186	3.2701	2.00763e-08	9.91257e-07	1:998961-1000172:-	HES4	14;GO:0003674,molecular_function molecular_function;GO:0005488,molecular_function binding;GO:0005515,molecular_function protein binding;GO:0005575,cellular_component cellular_component;GO:0005622,cellular_component intracellular;GO:0005623,cellular_component cell;GO:0005634,cellular_component nucleus;GO:0008134,molecular_function transcription factor binding;GO:0043226,cellular_component organell…	HES4; hairy and enhancer of split 4; K09089	hes family bHLH transcription factor 4 [Source:HGNC Symbol%3BAcc:HGNC:24149]
ENSG00000132274	1.49	1.56	0.31	0.09	2.87951	0.567708	2.04406e-08	1.00511e-06	11:5689688-5737089:+	TRIM22	68;GO:0000988,molecular_function obsolete transcription factor activity, protein binding;GO:0000989,molecular_function obsolete transcription factor activity, transcription factor binding;GO:0001071,molecular_function DNA-binding transcription factor activity;GO:0002376,biological_process immune system process;GO:0003674,molecular_function molecular_function;GO:0003700,molecular_function DNA-bind…	NA	tripartite motif containing 22 [Source:HGNC Symbol%3BAcc:HGNC:16379]
ENSG00000173530	10.96	7.89	3.27	3.23	1.51831	2.90686	2.23164e-08	1.07965e-06	8:23135587-23164030:-	TNFRSF10D	150;GO:0000003,biological_process reproduction;GO:0001932,biological_process regulation of protein phosphorylation;GO:0001934,biological_process positive regulation of protein phosphorylation;GO:0003006,biological_process developmental process involved in reproduction;GO:0003674,molecular_function molecular_function;GO:0004871,molecular_function obsolete signal transducer activity;GO:0004872,mole…	TNFRSF10A_B, TRAILR1_2, DR4_5, CD261_2; tumor necrosis factor receptor superfamily member 10A/B; K04722	TNF receptor superfamily member 10d [Source:HGNC Symbol%3BAcc:HGNC:11907]
ENSG00000162591	12.31	7.29	3.57	4.06	1.35022	5.11236	2.24655e-08	1.08249e-06	1:3489919-3611495:-	MEGF6	8;GO:0003674,molecular_function molecular_function;GO:0005488,molecular_function binding;GO:0005509,molecular_function calcium ion binding;GO:0005575,cellular_component cellular_component;GO:0005576,cellular_component extracellular region;GO:0043167,molecular_function ion binding;GO:0043169,molecular_function cation binding;GO:0046872,molecular_function metal ion binding	NA	multiple EGF like domains 6 [Source:HGNC Symbol%3BAcc:HGNC:3232]
ENSG00000089486	19.66	22.37	9.51	9.11	1.15341	3.51911	2.63655e-08	1.25529e-06	16:4510674-4538828:-	CDIP1	58;GO:0005575,cellular_component cellular_component;GO:0005622,cellular_component intracellular;GO:0005623,cellular_component cell;GO:0005634,cellular_component nucleus;GO:0006915,biological_process apoptotic process;GO:0006917,biological_process apoptotic process;GO:0006950,biological_process response to stress;GO:0006974,biological_process cellular response to DNA damage stimulus;GO:0007154,bio…	NA	cell death inducing p53 target 1 [Source:HGNC Symbol%3BAcc:HGNC:13234]
ENSG00000173947	7.49	11.45	1.56	2.9	2.05904	1.80602	3.83273e-08	1.74848e-06	1:111346287-111353013:+	PIFO	57;GO:0003674,molecular_function molecular_function;GO:0005488,molecular_function binding;GO:0005515,molecular_function protein binding;GO:0005575,cellular_component cellular_component;GO:0005622,cellular_component intracellular;GO:0005623,cellular_component cell;GO:0005634,cellular_component nucleus;GO:0005737,cellular_component cytoplasm;GO:0005794,cellular_component Golgi apparatus;GO:0005795,…	NA	primary cilia formation [Source:HGNC Symbol%3BAcc:HGNC:27009]
ENSG00000079101	1.03	1.18	0.04	0.17	3.31075	0.180268	4.24312e-08	1.92109e-06	18:596987-650334:+	CLUL1	2;GO:0005575,cellular_component cellular_component;GO:0005576,cellular_component extracellular region	NA	clusterin like 1 [Source:HGNC Symbol%3BAcc:HGNC:2096]
ENSG00000186517	1.27	0.92	0.28	0.1	2.46638	1.21586	4.83124e-08	2.15484e-06	1:161046945-161069970:-	ARHGAP30	36;GO:0005575,cellular_component cellular_component;GO:0005622,cellular_component intracellular;GO:0005623,cellular_component cell;GO:0005737,cellular_component cytoplasm;GO:0005829,cellular_component cytosol;GO:0007154,biological_process cell communication;GO:0007165,biological_process signal transduction;GO:0007264,biological_process small GTPase mediated signal transduction;GO:0008150,biologic…	NA	Rho GTPase activating protein 30 [Source:HGNC Symbol%3BAcc:HGNC:27414]
ENSG00000166750	5.56	5.96	2.55	2.67	1.12154	3.50436	4.95983e-08	2.204e-06	17:35243035-35273655:+	SLFN5	10;GO:0005575,cellular_component cellular_component;GO:0005622,cellular_component intracellular;GO:0005623,cellular_component cell;GO:0005634,cellular_component nucleus;GO:0043226,cellular_component organelle;GO:0043227,cellular_component membrane-bounded organelle;GO:0043229,cellular_component intracellular organelle;GO:0043231,cellular_component intracellular membrane-bounded organelle;GO:00444…	NA	schlafen family member 5 [Source:HGNC Symbol%3BAcc:HGNC:28286]
ENSG00000218891	16.33	13.57	6.34	7.62	1.08316	4.22164	5.19632e-08	2.29211e-06	19:55576769-55580845:-	ZNF579	10;GO:0005575,cellular_component cellular_component;GO:0005622,cellular_component intracellular;GO:0005623,cellular_component cell;GO:0005634,cellular_component nucleus;GO:0043226,cellular_component organelle;GO:0043227,cellular_component membrane-bounded organelle;GO:0043229,cellular_component intracellular organelle;GO:0043231,cellular_component intracellular membrane-bounded organelle;GO:00444…	NA	zinc finger protein 579 [Source:HGNC Symbol%3BAcc:HGNC:26646]
ENSG00000163660	12.68	12.77	6.51	5.91	1.015	4.03518	5.25076e-08	2.30764e-06	3:157146507-157160760:-	CCNL1	43;GO:0005575,cellular_component cellular_component;GO:0005622,cellular_component intracellular;GO:0005623,cellular_component cell;GO:0005634,cellular_component nucleus;GO:0005654,cellular_component nucleoplasm;GO:0005737,cellular_component cytoplasm;GO:0006139,biological_process nucleobase-containing compound metabolic process;GO:0006396,biological_process RNA processing;GO:0006725,biological_pr…	NA	cyclin L1 [Source:HGNC Symbol%3BAcc:HGNC:20569]
ENSG00000187608	34.22	40.43	14.97	18.99	1.11552	3.7694	7.04068e-08	2.98495e-06	1:1001137-1014541:+	ISG15	73;GO:0001817,biological_process regulation of cytokine production;GO:0001818,biological_process negative regulation of cytokine production;GO:0002376,biological_process immune system process;GO:0003674,molecular_function molecular_function;GO:0005575,cellular_component cellular_component;GO:0005576,cellular_component extracellular region;GO:0005615,cellular_component extracellular space;GO:00056…	ISG15; ubiquitin cross-reactive protein; K12159	ISG15 ubiquitin-like modifier [Source:HGNC Symbol%3BAcc:HGNC:4053]
ENSG00000142700	9.72	9.04	3.81	4.61	1.13663	3.48582	1.14146e-07	4.56507e-06	1:50417549-50423500:-	DMRTA2	34;GO:0005575,cellular_component cellular_component;GO:0005622,cellular_component intracellular;GO:0005623,cellular_component cell;GO:0005634,cellular_component nucleus;GO:0007275,biological_process multicellular organism development;GO:0007517,biological_process muscle organ development;GO:0007519,biological_process skeletal muscle tissue development;GO:0008150,biological_process biological_proc…	NA	DMRT like family A2 [Source:HGNC Symbol%3BAcc:HGNC:13908]
ENSG00000185650	13.31	14.77	7.15	6.62	1.00724	3.91405	1.1598e-07	4.62302e-06	14:68787659-68796253:-	ZFP36L1	109;GO:0000288,biological_process nuclear-transcribed mRNA catabolic process, deadenylation-dependent decay;GO:0000956,biological_process nuclear-transcribed mRNA catabolic process;GO:0001071,molecular_function DNA-binding transcription factor activity;GO:0001568,biological_process blood vessel development;GO:0001570,biological_process vasculogenesis;GO:0001775,biological_process cell activation;…	ZFP36L; butyrate response factor; K18753	ZFP36 ring finger protein like 1 [Source:HGNC Symbol%3BAcc:HGNC:1107]
ENSG00000196576	314.54	177.33	101.5	98.94	1.28585	9.92253	1.22293e-07	4.82653e-06	22:50274978-50307627:-	PLXNB2	127;GO:0001838,biological_process embryonic epithelial tube formation;GO:0001841,biological_process neural tube formation;GO:0001843,biological_process neural tube closure;GO:0001932,biological_process regulation of protein phosphorylation;GO:0002009,biological_process morphogenesis of an epithelium;GO:0003674,molecular_function molecular_function;GO:0004871,molecular_function obsolete signal tra…	PLXNB; plexin B; K06821	plexin B2 [Source:HGNC Symbol%3BAcc:HGNC:9104]
ENSG00000154640	23.33	30.24	13.64	12.09	1.03448	4.15129	1.25434e-07	4.9343e-06	21:17593652-17612947:-	BTG3	21;GO:0005575,cellular_component cellular_component;GO:0005622,cellular_component intracellular;GO:0005623,cellular_component cell;GO:0005737,cellular_component cytoplasm;GO:0006950,biological_process response to stress;GO:0006979,biological_process response to oxidative stress;GO:0007346,biological_process regulation of mitotic cell cycle;GO:0008150,biological_process biological_process;GO:00082…	TOB; protein Tob/BTG; K14443	BTG anti-proliferation factor 3 [Source:HGNC Symbol%3BAcc:HGNC:1132]
ENSG00000106799	9.65	7.52	3.67	3.38	1.26723	3.22748	1.31609e-07	5.12679e-06	9:99104037-99154192:+	TGFBR1	479;GO:0000003,biological_process reproduction;GO:0000166,molecular_function nucleotide binding;GO:0000186,biological_process activation of MAPKK activity;GO:0000902,biological_process cell morphogenesis;GO:0000904,biological_process cell morphogenesis involved in differentiation;GO:0001501,biological_process skeletal system development;GO:0001525,biological_process angiogenesis;GO:0001558,biolog…	ACVR1C, ALK7; activin receptor type-1C [EC:2.7.11.30]; K13568; ACVRL1, ALK1; activin receptor-like kinase 1 [EC:2.7.11.30]; K13594; BMPR1A, ALK3, CD292; bone morphogenetic protein receptor type-1A [EC:2.7.11.30]; K04673; BMPR1B, ALK6, CDw293; bone morphogenetic protein receptor type-1B [EC:2.7.11.30]; K13578; TGFBR1, ALK5; TGF-beta receptor type-1 [EC:2.7.11.30]; K04674	transforming growth factor beta receptor 1 [Source:HGNC Symbol%3BAcc:HGNC:11772]
ENSG00000100647	13.72	13.1	5.83	5.87	1.17698	3.1563	1.36381e-07	5.2784e-06	14:69611595-69715142:+	SUSD6	2;GO:0005575,cellular_component cellular_component;GO:0016020,cellular_component membrane	NA	sushi domain containing 6 [Source:HGNC Symbol%3BAcc:HGNC:19956]
ENSG00000116299	1.75	1.58	0.43	0.56	1.72351	1.78855	1.49373e-07	5.74415e-06	1:109113678-109206781:+	KIAA1324	67;GO:0005575,cellular_component cellular_component;GO:0005623,cellular_component cell;GO:0005886,cellular_component plasma membrane;GO:0005887,cellular_component integral component of plasma membrane;GO:0006914,biological_process autophagy;GO:0006950,biological_process response to stress;GO:0007154,biological_process cell communication;GO:0008150,biological_process biological_process;GO:0008152,…	NA	KIAA1324 [Source:HGNC Symbol%3BAcc:HGNC:29618]
ENSG00000099889	3.55	2.34	1.07	0.72	1.70315	2.5158	1.59674e-07	6.10119e-06	22:19969895-20016808:-	ARVCF	26;GO:0005575,cellular_component cellular_component;GO:0005622,cellular_component intracellular;GO:0005623,cellular_component cell;GO:0005634,cellular_component nucleus;GO:0005737,cellular_component cytoplasm;GO:0005886,cellular_component plasma membrane;GO:0007155,biological_process cell adhesion;GO:0007275,biological_process multicellular organism development;GO:0008150,biological_process biolo…	NA	armadillo repeat gene deleted in velocardiofacial syndrome [Source:HGNC Symbol%3BAcc:HGNC:728]
ENSG00000112972	13.48	12.53	5.3	6.94	1.06977	3.91431	1.61796e-07	6.16261e-06	5:43289394-43313512:-	HMGCS1	129;GO:0000003,biological_process reproduction;GO:0001101,biological_process response to acid chemical;GO:0001889,biological_process liver development;GO:0003006,biological_process developmental process involved in reproduction;GO:0003674,molecular_function molecular_function;GO:0003824,molecular_function catalytic activity;GO:0004421,molecular_function hydroxymethylglutaryl-CoA synthase activity…	E2.3.3.10; hydroxymethylglutaryl-CoA synthase [EC:2.3.3.10]; K01641	3-hydroxy-3-methylglutaryl-CoA synthase 1 [Source:HGNC Symbol%3BAcc:HGNC:5007]
ENSG00000079385	0.88	1.1	0.2	0	3.25272	0.134997	1.74145e-07	6.57043e-06	19:42507303-42561234:-	CEACAM1	177;GO:0000003,biological_process reproduction;GO:0001525,biological_process angiogenesis;GO:0001568,biological_process blood vessel development;GO:0001817,biological_process regulation of cytokine production;GO:0001932,biological_process regulation of protein phosphorylation;GO:0001934,biological_process positive regulation of protein phosphorylation;GO:0001944,biological_process vasculature dev…	NA	carcinoembryonic antigen related cell adhesion molecule 1 [Source:HGNC Symbol%3BAcc:HGNC:1814]
ENSG00000140471	5.88	5.34	2.73	1.75	1.30397	3.24467	1.93852e-07	7.20073e-06	15:100559368-100603230:-	LINS1	NA	NA	lines homolog 1 [Source:HGNC Symbol%3BAcc:HGNC:30922]
ENSG00000277639	9.78	9.61	0.87	0.87	3.37732	-0.0341081	1.96908e-07	7.29167e-06	16:53035689-53052873:-	AC007906.2	NA	NA	NA
ENSG00000149313	8.59	9.63	2.97	3.96	1.37291	2.57944	2.2473e-07	8.24561e-06	11:106075500-106098710:+	AASDHPPT	41;GO:0000287,molecular_function magnesium ion binding;GO:0003674,molecular_function molecular_function;GO:0003824,molecular_function catalytic activity;GO:0005488,molecular_function binding;GO:0005575,cellular_component cellular_component;GO:0005622,cellular_component intracellular;GO:0005623,cellular_component cell;GO:0005737,cellular_component cytoplasm;GO:0005829,cellular_component cytosol;GO…	LYS5, acpT; 4'-phosphopantetheinyl transferase [EC:2.7.8.-]; K06133	aminoadipate-semialdehyde dehydrogenase-phosphopantetheinyl transferase [Source:HGNC Symbol%3BAcc:HGNC:14235]
ENSG00000105290	72.14	50.43	29.12	30.31	1.03155	6.59348	2.26242e-07	8.25623e-06	19:35867898-35879791:+	APLP1	101;GO:0005575,cellular_component cellular_component;GO:0005576,cellular_component extracellular region;GO:0005578,cellular_component extracellular matrix;GO:0005604,cellular_component basement membrane;GO:0005622,cellular_component intracellular;GO:0005623,cellular_component cell;GO:0005737,cellular_component cytoplasm;GO:0005886,cellular_component plasma membrane;GO:0006140,biological_process r…	NA	amyloid beta precursor like protein 1 [Source:HGNC Symbol%3BAcc:HGNC:597]
ENSG00000173230	1.58	1.41	0.73	0.61	1.13082	3.43851	2.79975e-07	1.00273e-05	3:121663198-121749767:-	GOLGB1	33;GO:0000139,cellular_component Golgi membrane;GO:0005575,cellular_component cellular_component;GO:0005622,cellular_component intracellular;GO:0005623,cellular_component cell;GO:0005737,cellular_component cytoplasm;GO:0005793,cellular_component endoplasmic reticulum-Golgi intermediate compartment;GO:0005794,cellular_component Golgi apparatus;GO:0005795,cellular_component Golgi stack;GO:0005801,c…	NA	golgin B1 [Source:HGNC Symbol%3BAcc:HGNC:4429]
XLOC_038184	2.55	2.74	0.47	0	3.37606	-0.0343529	2.99559e-07	1.06021e-05	KI270744.1:404-11011:-	XLOC_038184	NA	NA	NA
ENSG00000167216	1.32	1.11	0.21	0.22	2.45578	0.602182	3.30765e-07	1.15364e-05	18:46917491-47102243:+	KATNAL2	10;GO:0005575,cellular_component cellular_component;GO:0005622,cellular_component intracellular;GO:0005623,cellular_component cell;GO:0005856,cellular_component cytoskeleton;GO:0043226,cellular_component organelle;GO:0043228,cellular_component non-membrane-bounded organelle;GO:0043229,cellular_component intracellular organelle;GO:0043232,cellular_component intracellular non-membrane-bounded organ…	NA	katanin catalytic subunit A1 like 2 [Source:HGNC Symbol%3BAcc:HGNC:25387]
ENSG00000204947	1.95	1.76	0.56	0.51	1.76394	1.5429	3.52046e-07	1.22077e-05	7:149102783-149126346:-	ZNF425	43;GO:0005575,cellular_component cellular_component;GO:0005622,cellular_component intracellular;GO:0005623,cellular_component cell;GO:0005634,cellular_component nucleus;GO:0005737,cellular_component cytoplasm;GO:0006355,biological_process regulation of transcription, DNA-templated;GO:0008150,biological_process biological_process;GO:0009889,biological_process regulation of biosynthetic process;GO:…	KRAB; KRAB domain-containing zinc finger protein; K09228	zinc finger protein 425 [Source:HGNC Symbol%3BAcc:HGNC:20690]
ENSG00000137500	12.03	17.25	6.9	4.37	1.34978	3.31452	4.51034e-07	1.52437e-05	11:83259096-83286407:-	CCDC90B	13;GO:0005575,cellular_component cellular_component;GO:0005622,cellular_component intracellular;GO:0005623,cellular_component cell;GO:0005737,cellular_component cytoplasm;GO:0005739,cellular_component mitochondrion;GO:0016020,cellular_component membrane;GO:0043226,cellular_component organelle;GO:0043227,cellular_component membrane-bounded organelle;GO:0043229,cellular_component intracellular orga…	NA	coiled-coil domain containing 90B [Source:HGNC Symbol%3BAcc:HGNC:28108]
ENSG00000155090	26.5	40.14	16.9	15.82	1.00075	5.16778	4.68017e-07	1.57291e-05	8:102648778-102655902:-	KLF10	126;GO:0000122,biological_process negative regulation of transcription by RNA polymerase II;GO:0001071,molecular_function DNA-binding transcription factor activity;GO:0001501,biological_process skeletal system development;GO:0001503,biological_process ossification;GO:0002682,biological_process regulation of immune system process;GO:0002761,biological_process regulation of myeloid leukocyte differ…	NA	Kruppel like factor 10 [Source:HGNC Symbol%3BAcc:HGNC:11810]
ENSG00000164949	5.08	3.51	0.7	1.25	2.11674	1.31049	4.72829e-07	1.58464e-05	8:94249252-94262350:-	GEM	127;GO:0000166,molecular_function nucleotide binding;GO:0000287,molecular_function magnesium ion binding;GO:0001882,molecular_function nucleoside binding;GO:0001883,molecular_function purine nucleoside binding;GO:0002376,biological_process immune system process;GO:0003674,molecular_function molecular_function;GO:0003824,molecular_function catalytic activity;GO:0003924,molecular_function GTPase ac…	NA	GTP binding protein overexpressed in skeletal muscle [Source:HGNC Symbol%3BAcc:HGNC:4234]
ENSG00000125347	8.96	9.02	3.67	3.77	1.25238	2.66632	4.91583e-07	1.63834e-05	5:132481608-132490798:-	IRF1	380;GO:0000003,biological_process reproduction;GO:0000228,cellular_component nuclear chromosome;GO:0000785,cellular_component chromatin;GO:0000790,cellular_component nuclear chromatin;GO:0000975,molecular_function transcription regulatory region DNA binding;GO:0000976,molecular_function transcription regulatory region sequence-specific DNA binding;GO:0000977,molecular_function RNA polymerase II r…	IRF1; interferon regulatory factor 1; K09444	interferon regulatory factor 1 [Source:HGNC Symbol%3BAcc:HGNC:6116]
ENSG00000110031	5.04	3.5	1.22	1.22	1.78465	1.76856	5.24625e-07	1.7388e-05	11:58526870-58578220:-	LPXN	90;GO:0000988,molecular_function obsolete transcription factor activity, protein binding;GO:0000989,molecular_function obsolete transcription factor activity, transcription factor binding;GO:0002102,cellular_component podosome;GO:0002682,biological_process regulation of immune system process;GO:0002683,biological_process negative regulation of immune system process;GO:0003674,molecular_function m…	NA	leupaxin [Source:HGNC Symbol%3BAcc:HGNC:14061]
ENSG00000284505	10.73	7.38	1.4	3.17	1.96986	1.80509	5.67627e-07	1.85569e-05	8:142771196-142777810:-	LYNX1	11;GO:0005575,cellular_component cellular_component;GO:0005576,cellular_component extracellular region;GO:0005623,cellular_component cell;GO:0005886,cellular_component plasma membrane;GO:0016020,cellular_component membrane;GO:0030425,cellular_component dendrite;GO:0042995,cellular_component cell projection;GO:0043005,cellular_component neuron projection;GO:0044464,cellular_component cell part;GO:…	NA	Ly6/neurotoxin 1 [Source:HGNC Symbol%3BAcc:HGNC:29604]
ENSG00000117000	0.65	0.58	0.16	0.17	1.89227	1.24665	6.2445e-07	2.01945e-05	1:40161372-40240921:+	RLF	80;GO:0003674,molecular_function molecular_function;GO:0003676,molecular_function nucleic acid binding;GO:0003677,molecular_function DNA binding;GO:0005488,molecular_function binding;GO:0005575,cellular_component cellular_component;GO:0005622,cellular_component intracellular;GO:0005623,cellular_component cell;GO:0005634,cellular_component nucleus;GO:0006139,biological_process nucleobase-containin…	NA	rearranged L-myc fusion [Source:HGNC Symbol%3BAcc:HGNC:10025]
ENSG00000161509	1.91	0.97	0.31	0.35	2.08953	1.7857	6.32856e-07	2.04113e-05	17:74842022-74861504:-	GRIN2C	129;GO:0003008,biological_process system process;GO:0003674,molecular_function molecular_function;GO:0004871,molecular_function obsolete signal transducer activity;GO:0004872,molecular_function signaling receptor activity;GO:0004888,molecular_function transmembrane signaling receptor activity;GO:0004970,molecular_function ionotropic glutamate receptor activity;GO:0004972,molecular_function NMDA g…	GRIN2C; glutamate receptor ionotropic, NMDA 2C; K05211	glutamate ionotropic receptor NMDA type subunit 2C [Source:HGNC Symbol%3BAcc:HGNC:4587]
ENSG00000134444	3.31	3.09	1.46	1.5	1.09277	3.22276	6.61465e-07	2.12199e-05	18:62187257-62307829:+	KIAA1468	NA	NA	KIAA1468 [Source:HGNC Symbol%3BAcc:HGNC:29289]
ENSG00000138646	0.94	0.9	0.22	0.2	2.075	0.913605	7.14246e-07	2.27308e-05	4:88457116-88506163:+	HERC5	110;GO:0000079,biological_process regulation of cyclin-dependent protein serine/threonine kinase activity;GO:0001817,biological_process regulation of cytokine production;GO:0001818,biological_process negative regulation of cytokine production;GO:0001932,biological_process regulation of protein phosphorylation;GO:0002376,biological_process immune system process;GO:0002682,biological_process regula…	NA	HECT and RLD domain containing E3 ubiquitin protein ligase 5 [Source:HGNC Symbol%3BAcc:HGNC:24368]
ENSG00000095951	0.67	0.63	0.23	0.22	1.51476	1.92053	7.25978e-07	2.30431e-05	6:12008761-12164999:+	HIVEP1	51;GO:0000122,biological_process negative regulation of transcription by RNA polymerase II;GO:0003674,molecular_function molecular_function;GO:0003676,molecular_function nucleic acid binding;GO:0003677,molecular_function DNA binding;GO:0005488,molecular_function binding;GO:0005575,cellular_component cellular_component;GO:0005622,cellular_component intracellular;GO:0005623,cellular_component cell;…	NA	human immunodeficiency virus type I enhancer binding protein 1 [Source:HGNC Symbol%3BAcc:HGNC:4920]
ENSG00000112584	5.42	6.41	3.11	2.57	1.03619	3.63865	7.45386e-07	2.35967e-05	6:170290702-170407065:+	FAM120B	10;GO:0005575,cellular_component cellular_component;GO:0005622,cellular_component intracellular;GO:0005623,cellular_component cell;GO:0005634,cellular_component nucleus;GO:0043226,cellular_component organelle;GO:0043227,cellular_component membrane-bounded organelle;GO:0043229,cellular_component intracellular organelle;GO:0043231,cellular_component intracellular membrane-bounded organelle;GO:00444…	NA	family with sequence similarity 120B [Source:HGNC Symbol%3BAcc:HGNC:21109]
XLOC_029801	3.36	2.64	0.38	0.66	2.49136	0.51704	7.91429e-07	2.49883e-05	5:1039765-1040501:-	XLOC_029801	NA	NA	NA
ENSG00000136378	18.19	10.7	6.39	6.51	1.15319	5.73248	8.40799e-07	2.64775e-05	15:78759202-78811431:-	ADAMTS7	21;GO:0003674,molecular_function molecular_function;GO:0003824,molecular_function catalytic activity;GO:0005575,cellular_component cellular_component;GO:0005576,cellular_component extracellular region;GO:0005578,cellular_component extracellular matrix;GO:0005623,cellular_component cell;GO:0006508,biological_process proteolysis;GO:0008150,biological_process biological_process;GO:0008152,biological…	NA	ADAM metallopeptidase with thrombospondin type 1 motif 7 [Source:HGNC Symbol%3BAcc:HGNC:223]
ENSG00000128564	6.31	7.01	3.26	3.06	1.0538	3.27909	9.70725e-07	3.00174e-05	7:101162508-101165593:-	VGF	148;GO:0000003,biological_process reproduction;GO:0001541,biological_process ovarian follicle development;GO:0002021,biological_process response to dietary excess;GO:0002790,biological_process peptide secretion;GO:0003001,biological_process obsolete generation of a signal involved in cell-cell signaling;GO:0003006,biological_process developmental process involved in reproduction;GO:0003674,molecu…	NA	VGF nerve growth factor inducible [Source:HGNC Symbol%3BAcc:HGNC:12684]
ENSG00000183878	2.67	2.36	1.08	1.18	1.13395	3.10828	9.8949e-07	3.0519e-05	Y:13248378-13480673:-	UTY	357;GO:0000003,biological_process reproduction;GO:0000122,biological_process negative regulation of transcription by RNA polymerase II;GO:0000578,biological_process embryonic axis specification;GO:0000975,molecular_function transcription regulatory region DNA binding;GO:0000976,molecular_function transcription regulatory region sequence-specific DNA binding;GO:0000977,molecular_function RNA polym…	UTX, KDM6A; lysine-specific demethylase 6A [EC:1.14.11.68]; K11447	ubiquitously transcribed tetratricopeptide repeat containing%2C Y-linked [Source:HGNC Symbol%3BAcc:HGNC:12638]
ENSG00000132326	2.14	2.1	0.79	0.94	1.27365	2.52501	1.00116e-06	3.07998e-05	2:238244037-238290102:-	PER2	59;GO:0000122,biological_process negative regulation of transcription by RNA polymerase II;GO:0000988,molecular_function obsolete transcription factor activity, protein binding;GO:0003674,molecular_function molecular_function;GO:0005575,cellular_component cellular_component;GO:0005622,cellular_component intracellular;GO:0005623,cellular_component cell;GO:0005634,cellular_component nucleus;GO:0005…	PER2; period circadian protein 2; K02633	period circadian clock 2 [Source:HGNC Symbol%3BAcc:HGNC:8846]
ENSG00000165359	2.96	2.88	1.28	1.11	1.26977	2.50761	1.23601e-06	3.75434e-05	X:135520642-135582510:+	INTS6L	NA	NA	integrator complex subunit 6 like [Source:HGNC Symbol%3BAcc:HGNC:27334]
ENSG00000187240	0.37	0.39	0.08	0.15	1.68372	1.72783	1.26968e-06	3.83718e-05	11:103109430-103479863:+	DYNC2H1	125;GO:0000902,biological_process cell morphogenesis;GO:0002376,biological_process immune system process;GO:0002478,biological_process antigen processing and presentation of exogenous peptide antigen;GO:0002495,biological_process antigen processing and presentation of peptide antigen via MHC class II;GO:0002504,biological_process antigen processing and presentation of peptide or polysaccharide an…	DYNC2H, DNCH2; dynein heavy chain 2, cytosolic; K10414	dynein cytoplasmic 2 heavy chain 1 [Source:HGNC Symbol%3BAcc:HGNC:2962]
ENSG00000196208	0.95	1.21	0.3	0.46	1.48011	2.21701	1.27356e-06	3.83924e-05	2:11482340-11642788:+	GREB1	2;GO:0005575,cellular_component cellular_component;GO:0016020,cellular_component membrane	NA	growth regulation by estrogen in breast cancer 1 [Source:HGNC Symbol%3BAcc:HGNC:24885]
ENSG00000114270	1.68	0.87	0.28	0.48	1.72942	2.91014	1.47688e-06	4.35371e-05	3:48564072-48595267:-	COL7A1	46;GO:0005575,cellular_component cellular_component;GO:0005576,cellular_component extracellular region;GO:0005578,cellular_component extracellular matrix;GO:0005581,cellular_component collagen trimer;GO:0005590,cellular_component collagen type VII trimer;GO:0005604,cellular_component basement membrane;GO:0005622,cellular_component intracellular;GO:0005623,cellular_component cell;GO:0005737,cellul…	COL7A; collagen type VII alpha; K16628	collagen type VII alpha 1 chain [Source:HGNC Symbol%3BAcc:HGNC:2214]
ENSG00000163947	0.99	1.3	0.24	0.3	2.07539	0.843611	1.58781e-06	4.62393e-05	3:56727417-57079329:-	ARHGEF3	56;GO:0003674,molecular_function molecular_function;GO:0005083,molecular_function GTPase regulator activity;GO:0005085,molecular_function guanyl-nucleotide exchange factor activity;GO:0005088,molecular_function Ras guanyl-nucleotide exchange factor activity;GO:0005089,molecular_function Rho guanyl-nucleotide exchange factor activity;GO:0005575,cellular_component cellular_component;GO:0005622,cell…	NA	Rho guanine nucleotide exchange factor 3 [Source:HGNC Symbol%3BAcc:HGNC:683]
ENSG00000129003	1.59	1.21	0.71	0.49	1.21069	3.51511	1.60604e-06	4.65441e-05	15:61852388-62060473:-	VPS13C	NA	NA	vacuolar protein sorting 13 homolog C [Source:HGNC Symbol%3BAcc:HGNC:23594]
ENSG00000160886	15.72	16.89	7.73	6.9	1.13485	2.90951	1.7284e-06	4.99696e-05	8:142700110-142705127:+	LY6K	25;GO:0005575,cellular_component cellular_component;GO:0005576,cellular_component extracellular region;GO:0005622,cellular_component intracellular;GO:0005623,cellular_component cell;GO:0005634,cellular_component nucleus;GO:0005730,cellular_component nucleolus;GO:0005737,cellular_component cytoplasm;GO:0005886,cellular_component plasma membrane;GO:0016020,cellular_component membrane;GO:0031974,cel…	NA	lymphocyte antigen 6 family member K [Source:HGNC Symbol%3BAcc:HGNC:24225]
ENSG00000167874	2.61	2.24	0.32	0.32	2.85454	0.0416424	1.87266e-06	5.37378e-05	17:7855064-7856099:+	TMEM88	2;GO:0005575,cellular_component cellular_component;GO:0016020,cellular_component membrane	NA	transmembrane protein 88 [Source:HGNC Symbol%3BAcc:HGNC:32371]
ENSG00000151553	5.04	5.1	2.64	2.07	1.08614	3.16707	2.05675e-06	5.8476e-05	10:114821743-114899832:+	FAM160B1	NA	NA	family with sequence similarity 160 member B1 [Source:HGNC Symbol%3BAcc:HGNC:29320]
ENSG00000183722	14.07	14.39	6.18	6.23	1.17667	2.65425	2.18891e-06	6.17942e-05	13:39342891-39603528:-	LHFPL6	8;GO:0003674,molecular_function molecular_function;GO:0003676,molecular_function nucleic acid binding;GO:0003677,molecular_function DNA binding;GO:0005488,molecular_function binding;GO:0005575,cellular_component cellular_component;GO:0016020,cellular_component membrane;GO:0097159,molecular_function organic cyclic compound binding;GO:1901363,molecular_function heterocyclic compound binding	NA	LHFPL tetraspan subfamily member 6 [Source:HGNC Symbol%3BAcc:HGNC:6586]
ENSG00000119630	6.3	5.05	1.99	1.34	1.74631	1.49096	2.30105e-06	6.42046e-05	14:74941833-74955784:-	PGF	105;GO:0000003,biological_process reproduction;GO:0001525,biological_process angiogenesis;GO:0001568,biological_process blood vessel development;GO:0001655,biological_process urogenital system development;GO:0001657,biological_process ureteric bud development;GO:0001658,biological_process branching involved in ureteric bud morphogenesis;GO:0001666,biological_process response to hypoxia;GO:0001763…	PGF; placenta growth factor; K16859	placental growth factor [Source:HGNC Symbol%3BAcc:HGNC:8893]
ENSG00000277196	0.78	0.81	0.08	0.12	2.97073	-0.0867262	2.44436e-06	6.73768e-05	KI270734.1:138081-161852:-	AC007325.2	112;GO:0000166,molecular_function nucleotide binding;GO:0003674,molecular_function molecular_function;GO:0003824,molecular_function catalytic activity;GO:0004657,molecular_function proline dehydrogenase activity;GO:0005488,molecular_function binding;GO:0005575,cellular_component cellular_component;GO:0005622,cellular_component intracellular;GO:0005623,cellular_component cell;GO:0005737,cellular_c…	PRODH, fadM, putB; proline dehydrogenase [EC:1.5.5.2]; K00318	NA
ENSG00000188153	55.41	37.17	24.89	20.81	1.00533	7.47285	2.46725e-06	6.77393e-05	X:108439843-108697545:+	COL4A5	72;GO:0000902,biological_process cell morphogenesis;GO:0000904,biological_process cell morphogenesis involved in differentiation;GO:0005575,cellular_component cellular_component;GO:0005576,cellular_component extracellular region;GO:0005578,cellular_component extracellular matrix;GO:0005581,cellular_component collagen trimer;GO:0005587,cellular_component collagen type IV trimer;GO:0005604,cellular…	COL4A; collagen type IV alpha; K06237	collagen type IV alpha 5 chain [Source:HGNC Symbol%3BAcc:HGNC:2207]
XLOC_028825	2.28	1.69	0.92	0.52	1.44794	2.77647	2.68905e-06	7.28288e-05	4:188076964-188081932:-	XLOC_028825	5;GO:0003677,molecular_function DNA binding;GO:0005634,cellular_component nucleus;GO:0006351,biological_process transcription, DNA-templated;GO:0006355,biological_process regulation of transcription, DNA-templated;GO:0046872,molecular_function metal ion binding	NA	NA
ENSG00000019549	3.86	6.11	1.54	1.21	1.82725	1.43168	2.83843e-06	7.61868e-05	8:48917767-48921740:-	SNAI2	369;GO:0000122,biological_process negative regulation of transcription by RNA polymerase II;GO:0000228,cellular_component nuclear chromosome;GO:0000785,cellular_component chromatin;GO:0000790,cellular_component nuclear chromatin;GO:0000902,biological_process cell morphogenesis;GO:0000904,biological_process cell morphogenesis involved in differentiation;GO:0000981,molecular_function DNA-binding tr…	SNAI2, SLUG; snail 2; K05706	snail family transcriptional repressor 2 [Source:HGNC Symbol%3BAcc:HGNC:11094]
ENSG00000165029	0.46	0.33	0.11	0.08	2.07917	0.915181	2.90593e-06	7.78244e-05	9:104781001-104928237:-	ABCA1	381;GO:0000166,molecular_function nucleotide binding;GO:0001816,biological_process cytokine production;GO:0001882,molecular_function nucleoside binding;GO:0001883,molecular_function purine nucleoside binding;GO:0002237,biological_process response to molecule of bacterial origin;GO:0002790,biological_process peptide secretion;GO:0003674,molecular_function molecular_function;GO:0003824,molecular_fu…	ABCA1; ATP-binding cassette, subfamily A (ABC1), member 1; K05641	ATP binding cassette subfamily A member 1 [Source:HGNC Symbol%3BAcc:HGNC:29]
ENSG00000008086	0.62	0.51	0.1	0.1	2.4296	0.349101	2.98145e-06	7.91405e-05	X:18425582-18653629:+	CDKL5	175;GO:0000166,molecular_function nucleotide binding;GO:0001558,biological_process regulation of cell growth;GO:0001764,biological_process neuron migration;GO:0001882,molecular_function nucleoside binding;GO:0001883,molecular_function purine nucleoside binding;GO:0003674,molecular_function molecular_function;GO:0003824,molecular_function catalytic activity;GO:0004672,molecular_function protein ki…	NA	cyclin dependent kinase like 5 [Source:HGNC Symbol%3BAcc:HGNC:11411]
XLOC_038010	0.56	0.38	0.1	0	3.07662	-0.00729153	3.01747e-06	7.99197e-05	GL000008.2:152334-155983:+	XLOC_038010	15;GO:0000281,biological_process mitotic cytokinesis;GO:0005546,molecular_function phosphatidylinositol-4,5-bisphosphate binding;GO:0006897,biological_process endocytosis;GO:0010008,cellular_component endosome membrane;GO:0015031,biological_process protein transport;GO:0016197,biological_process endosomal transport;GO:0030426,cellular_component growth cone;GO:0030659,cellular_component cytoplasmi…	NA	NA
ENSG00000143344	3.57	2.93	1.42	1.23	1.27899	2.51356	3.13021e-06	8.20026e-05	1:183636084-183928531:+	RGL1	42;GO:0003674,molecular_function molecular_function;GO:0005083,molecular_function GTPase regulator activity;GO:0005085,molecular_function guanyl-nucleotide exchange factor activity;GO:0005088,molecular_function Ras guanyl-nucleotide exchange factor activity;GO:0005575,cellular_component cellular_component;GO:0005622,cellular_component intracellular;GO:0005623,cellular_component cell;GO:0005737,ce…	RGL1, RGL; ral guanine nucleotide dissociation stimulator-like 1; K17635	ral guanine nucleotide dissociation stimulator like 1 [Source:HGNC Symbol%3BAcc:HGNC:30281]
ENSG00000113369	2.67	2.4	0.61	0.78	1.83621	1.10158	3.13029e-06	8.20026e-05	5:91368723-91383359:-	ARRDC3	63;GO:0001659,biological_process temperature homeostasis;GO:0001664,molecular_function G protein-coupled receptor binding;GO:0003674,molecular_function molecular_function;GO:0005102,molecular_function signaling receptor binding;GO:0005488,molecular_function binding;GO:0005515,molecular_function protein binding;GO:0005575,cellular_component cellular_component;GO:0005622,cellular_component intracel…	NA	arrestin domain containing 3 [Source:HGNC Symbol%3BAcc:HGNC:29263]
ENSG00000109670	2.62	2.15	1.03	0.61	1.51779	2.1145	3.22371e-06	8.40826e-05	4:152321258-152536101:-	FBXW7	256;GO:0000151,cellular_component ubiquitin ligase complex;GO:0001071,molecular_function DNA-binding transcription factor activity;GO:0001568,biological_process blood vessel development;GO:0001570,biological_process vasculogenesis;GO:0001932,biological_process regulation of protein phosphorylation;GO:0001934,biological_process positive regulation of protein phosphorylation;GO:0001944,biological_p…	FBXW7, SEL10; F-box and WD-40 domain protein 7; K10260	F-box and WD repeat domain containing 7 [Source:HGNC Symbol%3BAcc:HGNC:16712]
ENSG00000136114	0.91	0.73	0.03	0.24	2.55617	0.444692	3.23379e-06	8.41628e-05	13:52377166-52406494:-	THSD1	29;GO:0002244,biological_process hematopoietic progenitor cell differentiation;GO:0002376,biological_process immune system process;GO:0002520,biological_process immune system development;GO:0005575,cellular_component cellular_component;GO:0005576,cellular_component extracellular region;GO:0005622,cellular_component intracellular;GO:0005623,cellular_component cell;GO:0005737,cellular_component cyt…	NA	thrombospondin type 1 domain containing 1 [Source:HGNC Symbol%3BAcc:HGNC:17754]
ENSG00000090238	10.65	9.1	2.84	3.95	1.52116	1.81782	3.47293e-06	8.99961e-05	16:30092313-30096915:-	YPEL3	20;GO:0005575,cellular_component cellular_component;GO:0005622,cellular_component intracellular;GO:0005623,cellular_component cell;GO:0005634,cellular_component nucleus;GO:0005730,cellular_component nucleolus;GO:0031974,cellular_component membrane-enclosed lumen;GO:0031981,cellular_component nuclear lumen;GO:0043226,cellular_component organelle;GO:0043227,cellular_component membrane-bounded organ…	NA	yippee like 3 [Source:HGNC Symbol%3BAcc:HGNC:18327]
ENSG00000274847	23.39	33.47	11.69	13.19	1.16864	3.01598	3.95995e-06	0.00010066	GL000194.1:53593-115055:-	AC145212.1	NA	NA	NA
ENSG00000244694	0.63	0.7	0.16	0.05	2.57321	0.180542	4.08032e-06	0.0001035	6:47878027-48068689:-	PTCHD4	2;GO:0005575,cellular_component cellular_component;GO:0016020,cellular_component membrane	NA	patched domain containing 4 [Source:HGNC Symbol%3BAcc:HGNC:21345]
ENSG00000158516	2.13	1.83	0.52	0.47	1.96565	0.831682	4.5312e-06	0.000113498	7:130266826-130289798:+	CPA2	36;GO:0003674,molecular_function molecular_function;GO:0003824,molecular_function catalytic activity;GO:0004180,molecular_function carboxypeptidase activity;GO:0004181,molecular_function metallocarboxypeptidase activity;GO:0005488,molecular_function binding;GO:0005575,cellular_component cellular_component;GO:0005576,cellular_component extracellular region;GO:0007039,biological_process protein cat…	CPA2; carboxypeptidase A2 [EC:3.4.17.15]; K01298	carboxypeptidase A2 [Source:HGNC Symbol%3BAcc:HGNC:2297]
ENSG00000130544	2.24	2.47	0.64	0.7	1.78472	1.06486	4.59438e-06	0.00011484	19:7069443-7087968:+	ZNF557	10;GO:0005575,cellular_component cellular_component;GO:0005622,cellular_component intracellular;GO:0005623,cellular_component cell;GO:0005634,cellular_component nucleus;GO:0043226,cellular_component organelle;GO:0043227,cellular_component membrane-bounded organelle;GO:0043229,cellular_component intracellular organelle;GO:0043231,cellular_component intracellular membrane-bounded organelle;GO:00444…	KRAB; KRAB domain-containing zinc finger protein; K09228	zinc finger protein 557 [Source:HGNC Symbol%3BAcc:HGNC:28632]
ENSG00000123384	13.46	7.25	4.87	4.29	1.16711	6.70097	5.2403e-06	0.000129103	12:57128492-57213351:+	LRP1	194;GO:0001568,biological_process blood vessel development;GO:0001944,biological_process vasculature development;GO:0003674,molecular_function molecular_function;GO:0004872,molecular_function signaling receptor activity;GO:0005102,molecular_function signaling receptor binding;GO:0005215,molecular_function transporter activity;GO:0005488,molecular_function binding;GO:0005509,molecular_function cal…	LRP1, CD91; low-density lipoprotein receptor-related protein 1 (alpha-2-macroglobulin receptor); K04550	LDL receptor related protein 1 [Source:HGNC Symbol%3BAcc:HGNC:6692]
ENSG00000152443	1.47	1.4	0.44	0.22	2.09447	0.618211	7.08758e-06	0.000167395	19:57746795-57758159:+	ZNF776	10;GO:0005575,cellular_component cellular_component;GO:0005622,cellular_component intracellular;GO:0005623,cellular_component cell;GO:0005634,cellular_component nucleus;GO:0043226,cellular_component organelle;GO:0043227,cellular_component membrane-bounded organelle;GO:0043229,cellular_component intracellular organelle;GO:0043231,cellular_component intracellular membrane-bounded organelle;GO:00444…	NA	zinc finger protein 776 [Source:HGNC Symbol%3BAcc:HGNC:26765]
ENSG00000214357	0.97	1.33	0.21	0.25	2.28957	0.366726	7.26526e-06	0.000170919	5:172641265-172691540:+	NEURL1B	6;GO:0005575,cellular_component cellular_component;GO:0005622,cellular_component intracellular;GO:0005623,cellular_component cell;GO:0005737,cellular_component cytoplasm;GO:0044424,cellular_component intracellular part;GO:0044464,cellular_component cell part	NA	neuralized E3 ubiquitin protein ligase 1B [Source:HGNC Symbol%3BAcc:HGNC:35422]
ENSG00000061987	2.28	2.81	1.4	1.02	1.04994	3.31644	7.29478e-06	0.000171277	12:62466816-62600479:+	MON2	45;GO:0003674,molecular_function molecular_function;GO:0005083,molecular_function GTPase regulator activity;GO:0005085,molecular_function guanyl-nucleotide exchange factor activity;GO:0005086,molecular_function ARF guanyl-nucleotide exchange factor activity;GO:0005575,cellular_component cellular_component;GO:0005622,cellular_component intracellular;GO:0005623,cellular_component cell;GO:0005802,ce…	NA	MON2 homolog%2C regulator of endosome-to-Golgi trafficking [Source:HGNC Symbol%3BAcc:HGNC:29177]
ENSG00000141542	9.04	9.62	4.29	4.07	1.13684	2.53312	7.91694e-06	0.000184442	17:82654972-82698728:-	RAB40B	15;GO:0005575,cellular_component cellular_component;GO:0005622,cellular_component intracellular;GO:0005623,cellular_component cell;GO:0005737,cellular_component cytoplasm;GO:0005739,cellular_component mitochondrion;GO:0005886,cellular_component plasma membrane;GO:0016020,cellular_component membrane;GO:0043226,cellular_component organelle;GO:0043227,cellular_component membrane-bounded organelle;GO…	NA	RAB40B%2C member RAS oncogene family [Source:HGNC Symbol%3BAcc:HGNC:18284]
ENSG00000198794	4.27	4.28	1.42	1.34	1.60346	1.30827	8.24576e-06	0.000191359	15:74957218-75021496:+	SCAMP5	87;GO:0000139,cellular_component Golgi membrane;GO:0001817,biological_process regulation of cytokine production;GO:0005575,cellular_component cellular_component;GO:0005622,cellular_component intracellular;GO:0005623,cellular_component cell;GO:0005737,cellular_component cytoplasm;GO:0005768,cellular_component endosome;GO:0005794,cellular_component Golgi apparatus;GO:0005802,cellular_component tran…	NA	secretory carrier membrane protein 5 [Source:HGNC Symbol%3BAcc:HGNC:30386]
ENSG00000059728	3.76	3.49	0.89	1	1.90605	0.788202	8.57904e-06	0.000198326	2:69897687-69942945:+	MXD1	44;GO:0000988,molecular_function obsolete transcription factor activity, protein binding;GO:0000989,molecular_function obsolete transcription factor activity, transcription factor binding;GO:0001071,molecular_function DNA-binding transcription factor activity;GO:0003674,molecular_function molecular_function;GO:0003700,molecular_function DNA-binding transcription factor activity;GO:0003712,molecul…	NA	MAX dimerization protein 1 [Source:HGNC Symbol%3BAcc:HGNC:6761]
ENSG00000006715	4.32	4.93	2.57	1.89	1.03004	3.23956	8.72344e-06	0.000201277	7:38722962-38932394:-	VPS41	58;GO:0003674,molecular_function molecular_function;GO:0005488,molecular_function binding;GO:0005515,molecular_function protein binding;GO:0005575,cellular_component cellular_component;GO:0005622,cellular_component intracellular;GO:0005623,cellular_component cell;GO:0005737,cellular_component cytoplasm;GO:0005768,cellular_component endosome;GO:0005769,cellular_component early endosome;GO:0005770,…	NA	VPS41%2C HOPS complex subunit [Source:HGNC Symbol%3BAcc:HGNC:12713]
ENSG00000065320	3.67	3.01	1.55	0.9	1.42453	2.23719	8.95987e-06	0.000204763	17:9021541-9244000:+	NTN1	251;GO:0000003,biological_process reproduction;GO:0000902,biological_process cell morphogenesis;GO:0000904,biological_process cell morphogenesis involved in differentiation;GO:0001525,biological_process angiogenesis;GO:0001558,biological_process regulation of cell growth;GO:0001568,biological_process blood vessel development;GO:0001569,biological_process branching involved in blood vessel morphog…	NTN1; netrin 1; K06843	netrin 1 [Source:HGNC Symbol%3BAcc:HGNC:8029]
XLOC_010948	1.79	1.11	0.42	0.23	2.12888	0.804739	1.04127e-05	0.000233955	14:39140258-39142072:-	XLOC_010948	NA	NA	NA
ENSG00000025039	10.4	15.01	6.37	6.07	1.00616	3.52315	1.07038e-05	0.000240046	6:89364635-89412270:-	RRAGD	58;GO:0000323,cellular_component lytic vacuole;GO:0001101,biological_process response to acid chemical;GO:0005575,cellular_component cellular_component;GO:0005622,cellular_component intracellular;GO:0005623,cellular_component cell;GO:0005634,cellular_component nucleus;GO:0005737,cellular_component cytoplasm;GO:0005764,cellular_component lysosome;GO:0005773,cellular_component vacuole;GO:0008104,bi…	RRAGC_D; Ras-related GTP-binding protein C/D; K16186	Ras related GTP binding D [Source:HGNC Symbol%3BAcc:HGNC:19903]
ENSG00000113594	2.58	3.18	1.47	1.14	1.11968	2.81133	1.09253e-05	0.000244008	5:38474962-38608354:-	LIFR	94;GO:0000902,biological_process cell morphogenesis;GO:0003674,molecular_function molecular_function;GO:0004871,molecular_function obsolete signal transducer activity;GO:0004872,molecular_function signaling receptor activity;GO:0004888,molecular_function transmembrane signaling receptor activity;GO:0004896,molecular_function cytokine receptor activity;GO:0004897,molecular_function ciliary neurotr…	LIFR, CD118; leukemia inhibitory factor receptor; K05058	LIF receptor alpha [Source:HGNC Symbol%3BAcc:HGNC:6597]
XLOC_038014	0.83	0.91	0.15	0.05	3.00646	-0.318159	1.27443e-05	0.000277003	GL000008.2:154682-170366:-	XLOC_038014	NA	NA	NA
ENSG00000152229	1.64	1.14	0.27	0.13	2.72322	-0.0589923	1.31832e-05	0.000284995	18:45983535-46072272:-	PSTPIP2	27;GO:0003674,molecular_function molecular_function;GO:0003779,molecular_function actin binding;GO:0005488,molecular_function binding;GO:0005515,molecular_function protein binding;GO:0005575,cellular_component cellular_component;GO:0005622,cellular_component intracellular;GO:0005623,cellular_component cell;GO:0005737,cellular_component cytoplasm;GO:0005829,cellular_component cytosol;GO:0005856,ce…	NA	proline-serine-threonine phosphatase interacting protein 2 [Source:HGNC Symbol%3BAcc:HGNC:9581]
XLOC_028440	5.8	7.19	3.35	2.69	1.0812	2.88455	1.32635e-05	0.000286215	4:74315569-74317267:-	XLOC_028440	1;GO:0016021,cellular_component integral component of membrane	NA	NA
ENSG00000127415	24.57	12.48	8.05	8.01	1.19706	4.8605	1.33001e-05	0.000286489	4:986996-1004506:+	IDUA	104;GO:0000323,cellular_component lytic vacuole;GO:0000902,biological_process cell morphogenesis;GO:0001501,biological_process skeletal system development;GO:0003674,molecular_function molecular_function;GO:0003824,molecular_function catalytic activity;GO:0003940,molecular_function L-iduronidase activity;GO:0004553,molecular_function hydrolase activity, hydrolyzing O-glycosyl compounds;GO:0005102…	IDUA; L-iduronidase [EC:3.2.1.76]; K01217	iduronidase%2C alpha-L- [Source:HGNC Symbol%3BAcc:HGNC:5391]
ENSG00000164070	2.55	4.14	1.33	1.39	1.27351	2.61352	1.36399e-05	0.00029292	4:127781820-127840733:+	HSPA4L	48;GO:0000166,molecular_function nucleotide binding;GO:0001882,molecular_function nucleoside binding;GO:0001883,molecular_function purine nucleoside binding;GO:0003674,molecular_function molecular_function;GO:0005488,molecular_function binding;GO:0005524,molecular_function ATP binding;GO:0005575,cellular_component cellular_component;GO:0005622,cellular_component intracellular;GO:0005623,cellular_…	HSP110; heat shock protein 110kDa; K09485	heat shock protein family A (Hsp70) member 4 like [Source:HGNC Symbol%3BAcc:HGNC:17041]
ENSG00000198538	1.18	0.98	0.33	0.21	1.94378	0.744405	1.36475e-05	0.00029292	19:52797408-52857600:-	ZNF28	10;GO:0005575,cellular_component cellular_component;GO:0005622,cellular_component intracellular;GO:0005623,cellular_component cell;GO:0005634,cellular_component nucleus;GO:0043226,cellular_component organelle;GO:0043227,cellular_component membrane-bounded organelle;GO:0043229,cellular_component intracellular organelle;GO:0043231,cellular_component intracellular membrane-bounded organelle;GO:00444…	NA	zinc finger protein 28 [Source:HGNC Symbol%3BAcc:HGNC:13073]
ENSG00000137449	1.93	1.94	0.86	0.76	1.2305	2.14158	1.42976e-05	0.000303615	4:15002673-15070153:+	CPEB2	72;GO:0003674,molecular_function molecular_function;GO:0003676,molecular_function nucleic acid binding;GO:0003723,molecular_function RNA binding;GO:0003727,molecular_function single-stranded RNA binding;GO:0005488,molecular_function binding;GO:0005575,cellular_component cellular_component;GO:0005622,cellular_component intracellular;GO:0005623,cellular_component cell;GO:0005737,cellular_component …	CPEB, ORB; cytoplasmic polyadenylation element-binding protein; K02602	cytoplasmic polyadenylation element binding protein 2 [Source:HGNC Symbol%3BAcc:HGNC:21745]
ENSG00000162009	5.75	4.63	2.08	2.03	1.31459	2.03677	1.67847e-05	0.000346613	16:1078780-1080142:+	SSTR5	95;GO:0001653,molecular_function peptide receptor activity;GO:0002791,biological_process regulation of peptide secretion;GO:0003008,biological_process system process;GO:0003674,molecular_function molecular_function;GO:0004871,molecular_function obsolete signal transducer activity;GO:0004872,molecular_function signaling receptor activity;GO:0004888,molecular_function transmembrane signaling recept…	SSTR5; somatostatin receptor 5; K04221	somatostatin receptor 5 [Source:HGNC Symbol%3BAcc:HGNC:11334]
ENSG00000175505	5.94	7.37	1.93	2.87	1.44602	1.68053	1.81283e-05	0.000370534	11:67364167-67374177:-	CLCF1	206;GO:0000018,biological_process regulation of DNA recombination;GO:0001775,biological_process cell activation;GO:0001932,biological_process regulation of protein phosphorylation;GO:0001934,biological_process positive regulation of protein phosphorylation;GO:0002376,biological_process immune system process;GO:0002520,biological_process immune system development;GO:0002521,biological_process leuk…	BSF3, CLC; B-cell stimulating factor 3; K05421	cardiotrophin like cytokine factor 1 [Source:HGNC Symbol%3BAcc:HGNC:17412]
XLOC_008437	1.9	1.25	0.67	0.5	1.4135	2.22821	1.89294e-05	0.000382994	12:4355826-4360031:-	XLOC_008437	NA	NA	NA
ENSG00000107099	0.22	0.28	0.07	0.02	2.37697	0.180126	1.89629e-05	0.000383026	9:214853-465259:+	DOCK8	22;GO:0005575,cellular_component cellular_component;GO:0005622,cellular_component intracellular;GO:0005623,cellular_component cell;GO:0005737,cellular_component cytoplasm;GO:0005829,cellular_component cytosol;GO:0006950,biological_process response to stress;GO:0007596,biological_process blood coagulation;GO:0007599,biological_process hemostasis;GO:0008150,biological_process biological_process;GO:…	NA	dedicator of cytokinesis 8 [Source:HGNC Symbol%3BAcc:HGNC:19191]
ENSG00000198040	2.64	3.42	1.47	1.11	1.20367	2.43257	1.95941e-05	0.000394446	12:133037291-133063304:+	ZNF84	39;GO:0003674,molecular_function molecular_function;GO:0003676,molecular_function nucleic acid binding;GO:0003677,molecular_function DNA binding;GO:0005488,molecular_function binding;GO:0005575,cellular_component cellular_component;GO:0005622,cellular_component intracellular;GO:0005623,cellular_component cell;GO:0005634,cellular_component nucleus;GO:0006355,biological_process regulation of transc…	KRAB; KRAB domain-containing zinc finger protein; K09228	zinc finger protein 84 [Source:HGNC Symbol%3BAcc:HGNC:13159]
ENSG00000111799	0.75	0.55	0.23	0.28	1.32121	2.14397	2.08249e-05	0.000413823	6:75084325-75206051:-	COL12A1	54;GO:0001501,biological_process skeletal system development;GO:0003674,molecular_function molecular_function;GO:0005198,molecular_function structural molecule activity;GO:0005201,molecular_function extracellular matrix structural constituent;GO:0005575,cellular_component cellular_component;GO:0005576,cellular_component extracellular region;GO:0005578,cellular_component extracellular matrix;GO:00…	COL12A; collagen type XII alpha; K08132	collagen type XII alpha 1 chain [Source:HGNC Symbol%3BAcc:HGNC:2188]
ENSG00000235109	7.05	7.2	3.41	3.49	1.02393	2.75836	2.08326e-05	0.000413823	6:28324692-28356271:-	ZSCAN31	10;GO:0005575,cellular_component cellular_component;GO:0005622,cellular_component intracellular;GO:0005623,cellular_component cell;GO:0005634,cellular_component nucleus;GO:0043226,cellular_component organelle;GO:0043227,cellular_component membrane-bounded organelle;GO:0043229,cellular_component intracellular organelle;GO:0043231,cellular_component intracellular membrane-bounded organelle;GO:00444…	NA	zinc finger and SCAN domain containing 31 [Source:HGNC Symbol%3BAcc:HGNC:14097]
ENSG00000140511	17.88	10.68	5.74	7.2	1.13166	3.8477	2.32588e-05	0.00045598	15:88877287-88895626:-	HAPLN3	5;GO:0005575,cellular_component cellular_component;GO:0005576,cellular_component extracellular region;GO:0005578,cellular_component extracellular matrix;GO:0031012,cellular_component extracellular matrix;GO:0044421,cellular_component extracellular region part	NA	hyaluronan and proteoglycan link protein 3 [Source:HGNC Symbol%3BAcc:HGNC:21446]
ENSG00000217128	1.67	2.14	0.81	0.85	1.17611	2.30121	2.57454e-05	0.000498215	5:131641713-131797063:-	FNIP1	156;GO:0000122,biological_process negative regulation of transcription by RNA polymerase II;GO:0001775,biological_process cell activation;GO:0001932,biological_process regulation of protein phosphorylation;GO:0001934,biological_process positive regulation of protein phosphorylation;GO:0002327,biological_process immature B cell differentiation;GO:0002376,biological_process immune system process;GO…	NA	folliculin interacting protein 1 [Source:HGNC Symbol%3BAcc:HGNC:29418]
ENSG00000197093	0.97	0.86	0.19	0.1	2.61152	-0.140658	2.66088e-05	0.000509988	7:100159243-100168750:-	GAL3ST4	82;GO:0000139,cellular_component Golgi membrane;GO:0000166,molecular_function nucleotide binding;GO:0001882,molecular_function nucleoside binding;GO:0001883,molecular_function purine nucleoside binding;GO:0003674,molecular_function molecular_function;GO:0003824,molecular_function catalytic activity;GO:0005488,molecular_function binding;GO:0005575,cellular_component cellular_component;GO:0005622,c…	NA	galactose-3-O-sulfotransferase 4 [Source:HGNC Symbol%3BAcc:HGNC:24145]
ENSG00000213658	12.02	6.01	2.28	3.78	1.56167	2.66494	2.77801e-05	0.000528218	16:28984825-28990783:+	LAT	108;GO:0001772,cellular_component immunological synapse;GO:0001775,biological_process cell activation;GO:0002253,biological_process activation of immune response;GO:0002376,biological_process immune system process;GO:0002429,biological_process immune response-activating cell surface receptor signaling pathway;GO:0002682,biological_process regulation of immune system process;GO:0002684,biological_…	LAT; linker for activation of T cells; K07362	linker for activation of T-cells [Source:HGNC Symbol%3BAcc:HGNC:18874]
XLOC_023423	0.86	0.51	0.13	0.07	2.68994	-0.0850031	2.88111e-05	0.00054437	20:7963535-7965581:-	XLOC_023423	5;GO:0003677,molecular_function DNA binding;GO:0005634,cellular_component nucleus;GO:0006351,biological_process transcription, DNA-templated;GO:0006355,biological_process regulation of transcription, DNA-templated;GO:0046872,molecular_function metal ion binding	NA	NA
ENSG00000123600	4.76	6.27	2.24	2.59	1.16784	2.3608	3.10641e-05	0.000577691	2:171317404-171434802:-	METTL8	11;GO:0005575,cellular_component cellular_component;GO:0005622,cellular_component intracellular;GO:0005623,cellular_component cell;GO:0005634,cellular_component nucleus;GO:0005737,cellular_component cytoplasm;GO:0043226,cellular_component organelle;GO:0043227,cellular_component membrane-bounded organelle;GO:0043229,cellular_component intracellular organelle;GO:0043231,cellular_component intracell…	NA	methyltransferase like 8 [Source:HGNC Symbol%3BAcc:HGNC:25856]
ENSG00000164050	6.06	3.92	2.07	2.86	1.00527	4.58938	3.11524e-05	0.000577691	3:48403853-48430051:-	PLXNB1	170;GO:0000902,biological_process cell morphogenesis;GO:0000904,biological_process cell morphogenesis involved in differentiation;GO:0001501,biological_process skeletal system development;GO:0001503,biological_process ossification;GO:0002116,cellular_component semaphorin receptor complex;GO:0003674,molecular_function molecular_function;GO:0004871,molecular_function obsolete signal transducer acti…	PLXNB; plexin B; K06821	plexin B1 [Source:HGNC Symbol%3BAcc:HGNC:9103]
ENSG00000156931	2.53	2.37	1.4	0.98	1.02377	3.0991	3.21604e-05	0.000593632	3:184812142-185052614:+	VPS8	NA	NA	VPS8%2C CORVET complex subunit [Source:HGNC Symbol%3BAcc:HGNC:29122]
ENSG00000147003	1.59	3.32	0.52	0.31	2.50539	0.133365	3.23243e-05	0.00059574	X:15627317-15665031:-	TMEM27	7;GO:0005575,cellular_component cellular_component;GO:0005622,cellular_component intracellular;GO:0005623,cellular_component cell;GO:0005737,cellular_component cytoplasm;GO:0016020,cellular_component membrane;GO:0044424,cellular_component intracellular part;GO:0044464,cellular_component cell part	NA	transmembrane protein 27 [Source:HGNC Symbol%3BAcc:HGNC:29437]
ENSG00000175426	0.86	0.88	0.3	0.12	2.00273	0.462307	4.1383e-05	0.00073886	5:96390414-96434143:-	PCSK1	188;GO:0002237,biological_process response to molecule of bacterial origin;GO:0002791,biological_process regulation of peptide secretion;GO:0003674,molecular_function molecular_function;GO:0003824,molecular_function catalytic activity;GO:0004175,molecular_function endopeptidase activity;GO:0004252,molecular_function serine-type endopeptidase activity;GO:0005488,molecular_function binding;GO:00055…	NA	proprotein convertase subtilisin/kexin type 1 [Source:HGNC Symbol%3BAcc:HGNC:8743]
ENSG00000153294	0.49	0.45	0.06	0.06	2.87595	-0.415009	4.21627e-05	0.000750547	6:47685863-47722021:+	ADGRF4	31;GO:0003674,molecular_function molecular_function;GO:0004871,molecular_function obsolete signal transducer activity;GO:0004872,molecular_function signaling receptor activity;GO:0004888,molecular_function transmembrane signaling receptor activity;GO:0004930,molecular_function G protein-coupled receptor activity;GO:0005575,cellular_component cellular_component;GO:0005623,cellular_component cell;G…	NA	adhesion G protein-coupled receptor F4 [Source:HGNC Symbol%3BAcc:HGNC:19011]
ENSG00000185875	1.08	1.28	0.28	0.44	1.68962	0.885564	4.59418e-05	0.000804685	10:25016657-25026664:+	THNSL1	NA	NA	threonine synthase like 1 [Source:HGNC Symbol%3BAcc:HGNC:26160]
ENSG00000222009	9.39	6.2	3.08	3.4	1.25018	2.41482	5.03132e-05	0.000872338	1:44808481-44815585:+	BTBD19	NA	NA	BTB domain containing 19 [Source:HGNC Symbol%3BAcc:HGNC:27145]
ENSG00000083097	0.58	0.51	0.2	0.21	1.35999	1.56021	5.18654e-05	0.000890245	6:83067665-83171350:+	DOPEY1	40;GO:0000139,cellular_component Golgi membrane;GO:0005575,cellular_component cellular_component;GO:0005622,cellular_component intracellular;GO:0005623,cellular_component cell;GO:0005737,cellular_component cytoplasm;GO:0005794,cellular_component Golgi apparatus;GO:0006810,biological_process transport;GO:0006892,biological_process post-Golgi vesicle-mediated transport;GO:0006895,biological_process…	NA	dopey family member 1 [Source:HGNC Symbol%3BAcc:HGNC:21194]
ENSG00000106069	1.91	2.53	0.84	0.85	1.37159	1.59965	5.42236e-05	0.000925426	7:29122273-29514328:+	CHN2	70;GO:0003674,molecular_function molecular_function;GO:0005070,molecular_function SH3/SH2 adaptor activity;GO:0005096,molecular_function GTPase activator activity;GO:0005488,molecular_function binding;GO:0005515,molecular_function protein binding;GO:0005575,cellular_component cellular_component;GO:0005622,cellular_component intracellular;GO:0005623,cellular_component cell;GO:0005737,cellular_comp…	NA	chimerin 2 [Source:HGNC Symbol%3BAcc:HGNC:1944]
ENSG00000185158	3.35	2.49	1.45	1.33	1.05455	2.85502	6.07814e-05	0.00101285	17:32007871-32053504:+	LRRC37B	7;GO:0005575,cellular_component cellular_component;GO:0005622,cellular_component intracellular;GO:0005623,cellular_component cell;GO:0005737,cellular_component cytoplasm;GO:0016020,cellular_component membrane;GO:0044424,cellular_component intracellular part;GO:0044464,cellular_component cell part	NA	leucine rich repeat containing 37B [Source:HGNC Symbol%3BAcc:HGNC:29070]
ENSG00000187800	1.08	0.88	0.31	0.35	1.54442	1.13688	6.7968e-05	0.00111614	1:156893697-156916434:+	PEAR1	26;GO:0001891,cellular_component phagocytic cup;GO:0005575,cellular_component cellular_component;GO:0005623,cellular_component cell;GO:0005886,cellular_component plasma membrane;GO:0006810,biological_process transport;GO:0006897,biological_process endocytosis;GO:0006909,biological_process phagocytosis;GO:0006910,biological_process phagocytosis, recognition;GO:0008037,biological_process cell recog…	NA	platelet endothelial aggregation receptor 1 [Source:HGNC Symbol%3BAcc:HGNC:33631]
ENSG00000185055	5.79	2.99	1.04	0.9	2.14246	0.464901	7.50081e-05	0.00120467	7:105565119-105600875:-	EFCAB10	NA	NA	EF-hand calcium binding domain 10 [Source:HGNC Symbol%3BAcc:HGNC:34531]
ENSG00000105499	1.44	1.19	0.48	0.3	1.72417	0.788825	7.64788e-05	0.00122346	19:48047842-48110817:-	PLA2G4C	128;GO:0000003,biological_process reproduction;GO:0001676,biological_process long-chain fatty acid metabolic process;GO:0003674,molecular_function molecular_function;GO:0003824,molecular_function catalytic activity;GO:0004620,molecular_function phospholipase activity;GO:0004623,molecular_function phospholipase A2 activity;GO:0005488,molecular_function binding;GO:0005543,molecular_function phospho…	PLA2G4, CPLA2; cytosolic phospholipase A2 [EC:3.1.1.4]; K16342	phospholipase A2 group IVC [Source:HGNC Symbol%3BAcc:HGNC:9037]
ENSG00000157450	2.75	2.54	1.39	1.22	1.00289	2.63919	7.81128e-05	0.00124462	15:58865174-59097419:+	RNF111	170;GO:0000209,biological_process protein polyubiquitination;GO:0003674,molecular_function molecular_function;GO:0003824,molecular_function catalytic activity;GO:0004842,molecular_function ubiquitin-protein transferase activity;GO:0005488,molecular_function binding;GO:0005515,molecular_function protein binding;GO:0005575,cellular_component cellular_component;GO:0005622,cellular_component intracel…	NA	ring finger protein 111 [Source:HGNC Symbol%3BAcc:HGNC:17384]
ENSG00000196214	1.68	2.1	0.67	0.63	1.52045	1.07626	7.86643e-05	0.00125174	19:52269570-52296046:+	ZNF766	10;GO:0005575,cellular_component cellular_component;GO:0005622,cellular_component intracellular;GO:0005623,cellular_component cell;GO:0005634,cellular_component nucleus;GO:0043226,cellular_component organelle;GO:0043227,cellular_component membrane-bounded organelle;GO:0043229,cellular_component intracellular organelle;GO:0043231,cellular_component intracellular membrane-bounded organelle;GO:00444…	KRAB; KRAB domain-containing zinc finger protein; K09228	zinc finger protein 766 [Source:HGNC Symbol%3BAcc:HGNC:28063]
ENSG00000115844	4.02	4.21	1.44	1.91	1.27426	1.67389	8.49496e-05	0.0013379	2:172099438-172102900:-	DLX2	147;GO:0000122,biological_process negative regulation of transcription by RNA polymerase II;GO:0001071,molecular_function DNA-binding transcription factor activity;GO:0001501,biological_process skeletal system development;GO:0001763,biological_process morphogenesis of a branching structure;GO:0003002,biological_process regionalization;GO:0003674,molecular_function molecular_function;GO:0003676,mo…	NA	distal-less homeobox 2 [Source:HGNC Symbol%3BAcc:HGNC:2915]
ENSG00000159208	1.16	0.96	0.12	0.24	2.49456	-0.226281	8.49671e-05	0.0013379	1:150282542-150287093:+	CIART	NA	NA	circadian associated repressor of transcription [Source:HGNC Symbol%3BAcc:HGNC:25200]
ENSG00000198879	0.95	1	0.3	0.35	1.55357	0.952638	8.52415e-05	0.00133866	10:7158623-7411486:-	SFMBT2	NA	NA	Scm-like with four mbt domains 2 [Source:HGNC Symbol%3BAcc:HGNC:20256]
ENSG00000166289	4.46	3.97	1.4	1.74	1.40315	1.35887	8.74367e-05	0.00136419	19:29665055-29675457:+	PLEKHF1	90;GO:0000323,cellular_component lytic vacuole;GO:0003674,molecular_function molecular_function;GO:0005488,molecular_function binding;GO:0005543,molecular_function phospholipid binding;GO:0005575,cellular_component cellular_component;GO:0005622,cellular_component intracellular;GO:0005623,cellular_component cell;GO:0005634,cellular_component nucleus;GO:0005737,cellular_component cytoplasm;GO:00057…	NA	pleckstrin homology and FYVE domain containing 1 [Source:HGNC Symbol%3BAcc:HGNC:20764]
ENSG00000004799	6.98	5.34	2.68	3.04	1.08905	2.51407	8.77803e-05	0.00136778	7:95583498-95596491:-	PDK4	186;GO:0000166,molecular_function nucleotide binding;GO:0001882,molecular_function nucleoside binding;GO:0001883,molecular_function purine nucleoside binding;GO:0003674,molecular_function molecular_function;GO:0003824,molecular_function catalytic activity;GO:0004672,molecular_function protein kinase activity;GO:0004712,molecular_function protein serine/threonine/tyrosine kinase activity;GO:000474…	NA	pyruvate dehydrogenase kinase 4 [Source:HGNC Symbol%3BAcc:HGNC:8812]
ENSG00000205502	1.68	1.59	0.32	0.51	1.94929	0.328621	8.93521e-05	0.00138866	15:62163534-62165283:-	C2CD4B	26;GO:0005575,cellular_component cellular_component;GO:0005622,cellular_component intracellular;GO:0005623,cellular_component cell;GO:0005634,cellular_component nucleus;GO:0005730,cellular_component nucleolus;GO:0005912,cellular_component adherens junction;GO:0005924,cellular_component cell-substrate adherens junction;GO:0005925,cellular_component focal adhesion;GO:0030054,cellular_component cell…	NA	C2 calcium dependent domain containing 4B [Source:HGNC Symbol%3BAcc:HGNC:33628]
ENSG00000171385	0.57	0.67	0.18	0.04	2.49084	-0.227119	9.31385e-05	0.0014419	1:111770661-111989155:-	KCND3	100;GO:0003008,biological_process system process;GO:0003674,molecular_function molecular_function;GO:0005215,molecular_function transporter activity;GO:0005216,molecular_function ion channel activity;GO:0005244,molecular_function voltage-gated ion channel activity;GO:0005249,molecular_function voltage-gated potassium channel activity;GO:0005250,molecular_function A-type (transient outward) potass…	KCND2, KV4.2; potassium voltage-gated channel Shal-related subfamily D member 2; K04892	potassium voltage-gated channel subfamily D member 3 [Source:HGNC Symbol%3BAcc:HGNC:6239]
ENSG00000148444	11.82	11.3	4.86	6.42	1.01591	2.5852	0.000101085	0.00154894	10:22315973-22320308:+	COMMD3	NA	PCGF4, BMI1; polycomb group RING finger protein 4; K11459	COMM domain containing 3 [Source:HGNC Symbol%3BAcc:HGNC:23332]
ENSG00000128346	6.81	5.2	1.27	2.76	1.55549	1.46387	0.000101817	0.00155617	22:37943049-37953669:-	C22orf23	NA	NA	chromosome 22 open reading frame 23 [Source:HGNC Symbol%3BAcc:HGNC:18589]
ENSG00000169246	1.96	1.6	0.83	0.5	1.3978	1.58626	0.000102123	0.00155887	16:21402236-21448567:-	NPIPB3	28;GO:0005575,cellular_component cellular_component;GO:0005576,cellular_component extracellular region;GO:0005622,cellular_component intracellular;GO:0005623,cellular_component cell;GO:0005634,cellular_component nucleus;GO:0005635,cellular_component nuclear envelope;GO:0005643,cellular_component nuclear pore;GO:0012505,cellular_component endomembrane system;GO:0016020,cellular_component membrane;…	NA	nuclear pore complex interacting protein family member B3 [Source:HGNC Symbol%3BAcc:HGNC:28989]
ENSG00000197780	19.23	24.63	9.39	11.87	1.02281	2.64015	0.000102575	0.0015618	1:109062485-109076002:-	TAF13	132;GO:0000003,biological_process reproduction;GO:0000428,cellular_component DNA-directed RNA polymerase complex;GO:0000785,cellular_component chromatin;GO:0000988,molecular_function obsolete transcription factor activity, protein binding;GO:0000990,molecular_function obsolete transcription factor activity, core RNA polymerase binding;GO:0000991,molecular_function obsolete transcription factor ac…	TAF13; transcription initiation factor TFIID subunit 13; K03127	TATA-box binding protein associated factor 13 [Source:HGNC Symbol%3BAcc:HGNC:11546]
ENSG00000106780	2.74	3.57	1.56	1.15	1.18879	2.07552	0.000107262	0.00162082	9:120600812-120714470:-	MEGF9	8;GO:0003674,molecular_function molecular_function;GO:0005488,molecular_function binding;GO:0005509,molecular_function calcium ion binding;GO:0005575,cellular_component cellular_component;GO:0016020,cellular_component membrane;GO:0043167,molecular_function ion binding;GO:0043169,molecular_function cation binding;GO:0046872,molecular_function metal ion binding	NA	multiple EGF like domains 9 [Source:HGNC Symbol%3BAcc:HGNC:3234]
ENSG00000167676	0.84	0.45	0.15	0.2	1.84986	0.875677	0.000109791	0.00165072	19:4502179-4518465:-	PLIN4	11;GO:0005575,cellular_component cellular_component;GO:0005622,cellular_component intracellular;GO:0005623,cellular_component cell;GO:0005737,cellular_component cytoplasm;GO:0005811,cellular_component lipid droplet;GO:0005886,cellular_component plasma membrane;GO:0016020,cellular_component membrane;GO:0044424,cellular_component intracellular part;GO:0044444,cellular_component cytoplasmic part;GO:…	NA	perilipin 4 [Source:HGNC Symbol%3BAcc:HGNC:29393]
XLOC_038285	0.94	0.54	0.28	0.21	1.5845	1.44741	0.000110156	0.00165103	X:3805618-3816802:+	XLOC_038285	22;GO:0000278,biological_process mitotic cell cycle;GO:0004674,molecular_function protein serine/threonine kinase activity;GO:0005524,molecular_function ATP binding;GO:0005737,cellular_component cytoplasm;GO:0005829,cellular_component cytosol;GO:0006468,biological_process protein phosphorylation;GO:0006974,biological_process cellular response to DNA damage stimulus;GO:0007346,biological_process r…	NEK1_4_5; NIMA (never in mitosis gene a)-related kinase 1/4/5 [EC:2.7.11.1]; K08857	NA
ENSG00000010818	0.76	0.55	0.3	0.2	1.36802	1.79033	0.000111084	0.00165976	6:142751466-142956698:-	HIVEP2	87;GO:0001071,molecular_function DNA-binding transcription factor activity;GO:0003674,molecular_function molecular_function;GO:0003676,molecular_function nucleic acid binding;GO:0003677,molecular_function DNA binding;GO:0003700,molecular_function DNA-binding transcription factor activity;GO:0005488,molecular_function binding;GO:0005575,cellular_component cellular_component;GO:0005622,cellular_com…	NA	human immunodeficiency virus type I enhancer binding protein 2 [Source:HGNC Symbol%3BAcc:HGNC:4921]
ENSG00000143507	1.27	1.39	0.24	0.48	1.8534	0.443513	0.000111845	0.00166698	1:221701423-221742176:-	DUSP10	153;GO:0000165,biological_process MAPK cascade;GO:0000188,biological_process inactivation of MAPK activity;GO:0001932,biological_process regulation of protein phosphorylation;GO:0001933,biological_process negative regulation of protein phosphorylation;GO:0002237,biological_process response to molecule of bacterial origin;GO:0002682,biological_process regulation of immune system process;GO:0002683…	DUSP, MKP; dual specificity MAP kinase phosphatase [EC:3.1.3.16 3.1.3.48]; K04459	dual specificity phosphatase 10 [Source:HGNC Symbol%3BAcc:HGNC:3065]
ENSG00000183775	1.87	2.59	0.64	0.86	1.53475	1.03947	0.000119721	0.00177334	5:144170831-144485686:+	KCTD16	22;GO:0005575,cellular_component cellular_component;GO:0005623,cellular_component cell;GO:0008150,biological_process biological_process;GO:0008277,biological_process regulation of G protein-coupled receptor signaling pathway;GO:0009966,biological_process regulation of signal transduction;GO:0010646,biological_process regulation of cell communication;GO:0016020,cellular_component membrane;GO:00230…	NA	potassium channel tetramerization domain containing 16 [Source:HGNC Symbol%3BAcc:HGNC:29244]
ENSG00000204764	1.26	1.15	0.46	0.52	1.27215	1.55998	0.000135432	0.00195772	5:170861869-171300015:+	RANBP17	81;GO:0000166,molecular_function nucleotide binding;GO:0001882,molecular_function nucleoside binding;GO:0001883,molecular_function purine nucleoside binding;GO:0003674,molecular_function molecular_function;GO:0005488,molecular_function binding;GO:0005515,molecular_function protein binding;GO:0005525,molecular_function GTP binding;GO:0005575,cellular_component cellular_component;GO:0005622,cellula…	NA	RAN binding protein 17 [Source:HGNC Symbol%3BAcc:HGNC:14428]
ENSG00000089091	1.56	1.22	0.54	0.48	1.42408	1.29953	0.000135699	0.00195922	20:18383366-18467281:-	DZANK1	NA	NA	double zinc ribbon and ankyrin repeat domains 1 [Source:HGNC Symbol%3BAcc:HGNC:15858]
ENSG00000013441	25.82	14.46	11.23	8.35	1.02945	4.59368	0.000137745	0.00198161	2:200853008-200864744:-	CLK1	60;GO:0003674,molecular_function molecular_function;GO:0003824,molecular_function catalytic activity;GO:0004672,molecular_function protein kinase activity;GO:0004674,molecular_function protein serine/threonine kinase activity;GO:0004713,molecular_function protein tyrosine kinase activity;GO:0004715,molecular_function non-membrane spanning protein tyrosine kinase activity;GO:0005575,cellular_compo…	NA	CDC like kinase 1 [Source:HGNC Symbol%3BAcc:HGNC:2068]
ENSG00000128683	0.65	0.57	0.18	0.04	2.4521	-0.256092	0.000140428	0.00201057	2:170813212-170861151:+	GAD1	196;GO:0001505,biological_process regulation of neurotransmitter levels;GO:0001701,biological_process in utero embryonic development;GO:0001764,biological_process neuron migration;GO:0003001,biological_process obsolete generation of a signal involved in cell-cell signaling;GO:0003008,biological_process system process;GO:0003674,molecular_function molecular_function;GO:0003824,molecular_function c…	E4.1.1.15, gadB, gadA, GAD; glutamate decarboxylase [EC:4.1.1.15]; K01580	glutamate decarboxylase 1 [Source:HGNC Symbol%3BAcc:HGNC:4092]
ENSG00000171219	0.46	0.24	0.1	0.03	2.32715	0.137988	0.000141065	0.00201728	11:64823386-64844569:-	CDC42BPG	74;GO:0000166,molecular_function nucleotide binding;GO:0000287,molecular_function magnesium ion binding;GO:0001882,molecular_function nucleoside binding;GO:0001883,molecular_function purine nucleoside binding;GO:0003674,molecular_function molecular_function;GO:0003824,molecular_function catalytic activity;GO:0004672,molecular_function protein kinase activity;GO:0004674,molecular_function protein …	NA	CDC42 binding protein kinase gamma [Source:HGNC Symbol%3BAcc:HGNC:29829]
ENSG00000166246	0.73	0.71	0.08	0.2	2.31923	-0.169037	0.000143265	0.00203901	16:4734271-4749396:+	C16orf71	NA	NA	chromosome 16 open reading frame 71 [Source:HGNC Symbol%3BAcc:HGNC:25081]
ENSG00000109819	2	2.19	1.08	0.78	1.15523	1.97183	0.000143765	0.00204372	4:23755040-23904089:-	PPARGC1A	313;GO:0000428,cellular_component DNA-directed RNA polymerase complex;GO:0000988,molecular_function obsolete transcription factor activity, protein binding;GO:0000989,molecular_function obsolete transcription factor activity, transcription factor binding;GO:0001076,molecular_function obsolete transcription factor activity, RNA polymerase II transcription factor binding;GO:0001104,molecular_functi…	PPARGC1A, PGC1A; alpha peroxisome proliferator-activated receptor gamma coactivator 1-alpha; K07202	PPARG coactivator 1 alpha [Source:HGNC Symbol%3BAcc:HGNC:9237]
ENSG00000116991	2.27	1.64	1.07	0.8	1.04184	2.94002	0.000144295	0.0020464	1:232397964-232561558:-	SIPA1L2	NA	SIPA1L2, SPAL2; signal-induced proliferation-associated 1 like protein 2; K17702	signal induced proliferation associated 1 like 2 [Source:HGNC Symbol%3BAcc:HGNC:23800]
ENSG00000119227	1.87	1.8	0.56	0.8	1.41152	1.21399	0.000152368	0.00214819	3:196946342-196969060:-	PIGZ	73;GO:0000026,molecular_function alpha-1,2-mannosyltransferase activity;GO:0000030,molecular_function mannosyltransferase activity;GO:0003674,molecular_function molecular_function;GO:0003824,molecular_function catalytic activity;GO:0005575,cellular_component cellular_component;GO:0005622,cellular_component intracellular;GO:0005623,cellular_component cell;GO:0005737,cellular_component cytoplasm;GO…	PIGZ, SMP3; GPI mannosyltransferase 4 [EC:2.4.1.-]; K08098	phosphatidylinositol glycan anchor biosynthesis class Z [Source:HGNC Symbol%3BAcc:HGNC:30596]
ENSG00000078142	3.32	2.5	1.33	1.48	1.03186	2.63283	0.000155167	0.00217742	18:41955205-42087830:+	PIK3C3	162;GO:0000045,biological_process autophagosome assembly;GO:0000910,biological_process cytokinesis;GO:0001101,biological_process response to acid chemical;GO:0002376,biological_process immune system process;GO:0003674,molecular_function molecular_function;GO:0003824,molecular_function catalytic activity;GO:0004672,molecular_function protein kinase activity;GO:0005575,cellular_component cellular_c…	PIK3C3, VPS34; phosphatidylinositol 3-kinase [EC:2.7.1.137]; K00914	phosphatidylinositol 3-kinase catalytic subunit type 3 [Source:HGNC Symbol%3BAcc:HGNC:8974]
ENSG00000189114	6.04	5.59	1.59	2.74	1.403	1.35857	0.000156842	0.00218686	19:45178744-45181801:+	BLOC1S3	147;GO:0001654,biological_process eye development;GO:0001775,biological_process cell activation;GO:0002682,biological_process regulation of immune system process;GO:0002684,biological_process positive regulation of immune system process;GO:0002694,biological_process regulation of leukocyte activation;GO:0002696,biological_process positive regulation of leukocyte activation;GO:0003008,biological_p…	NA	biogenesis of lysosomal organelles complex 1 subunit 3 [Source:HGNC Symbol%3BAcc:HGNC:20914]
ENSG00000204406	0.95	1.11	0.42	0.52	1.10773	2.03998	0.000157397	0.00218824	2:148021010-148516971:+	MBD5	40;GO:0003674,molecular_function molecular_function;GO:0003682,molecular_function chromatin binding;GO:0005488,molecular_function binding;GO:0005575,cellular_component cellular_component;GO:0005622,cellular_component intracellular;GO:0005623,cellular_component cell;GO:0005634,cellular_component nucleus;GO:0005694,cellular_component chromosome;GO:0008150,biological_process biological_process;GO:00…	NA	methyl-CpG binding domain protein 5 [Source:HGNC Symbol%3BAcc:HGNC:20444]
ENSG00000260428	3.03	2.06	0.46	0.69	2.11147	0.113938	0.00015899	0.00220527	8:144266559-144268481:+	SCX	276;GO:0000003,biological_process reproduction;GO:0000975,molecular_function transcription regulatory region DNA binding;GO:0001067,molecular_function regulatory region nucleic acid binding;GO:0001501,biological_process skeletal system development;GO:0001503,biological_process ossification;GO:0001704,biological_process formation of primary germ layer;GO:0001707,biological_process mesoderm formati…	NA	scleraxis bHLH transcription factor [Source:HGNC Symbol%3BAcc:HGNC:32322]
XLOC_031067	1.33	0.98	0.45	0.35	1.51257	1.11437	0.00016448	0.00225793	6:31853316-31855929:+	XLOC_031067	5;GO:0003677,molecular_function DNA binding;GO:0005634,cellular_component nucleus;GO:0006351,biological_process transcription, DNA-templated;GO:0006355,biological_process regulation of transcription, DNA-templated;GO:0046872,molecular_function metal ion binding	NA	NA
ENSG00000171680	2.11	1.76	0.71	1.07	1.10437	2.37916	0.000173735	0.00237682	1:6466091-6520061:-	PLEKHG5	83;GO:0001667,biological_process ameboidal-type cell migration;GO:0003674,molecular_function molecular_function;GO:0004871,molecular_function obsolete signal transducer activity;GO:0005083,molecular_function GTPase regulator activity;GO:0005085,molecular_function guanyl-nucleotide exchange factor activity;GO:0005088,molecular_function Ras guanyl-nucleotide exchange factor activity;GO:0005089,mole…	PLEKHG5; pleckstrin homology domain-containing family G member 5; K19464	pleckstrin homology and RhoGEF domain containing G5 [Source:HGNC Symbol%3BAcc:HGNC:29105]
ENSG00000197608	1.4	1.55	0.67	0.58	1.21794	1.60919	0.000178392	0.00243221	19:52064465-52095765:-	ZNF841	10;GO:0005575,cellular_component cellular_component;GO:0005622,cellular_component intracellular;GO:0005623,cellular_component cell;GO:0005634,cellular_component nucleus;GO:0043226,cellular_component organelle;GO:0043227,cellular_component membrane-bounded organelle;GO:0043229,cellular_component intracellular organelle;GO:0043231,cellular_component intracellular membrane-bounded organelle;GO:00444…	KRAB; KRAB domain-containing zinc finger protein; K09228	zinc finger protein 841 [Source:HGNC Symbol%3BAcc:HGNC:27611]
ENSG00000121417	4.62	3.56	2.17	1.85	1.00592	2.68855	0.000179444	0.00244378	19:57630394-57642779:+	ZNF211	10;GO:0005575,cellular_component cellular_component;GO:0005622,cellular_component intracellular;GO:0005623,cellular_component cell;GO:0005634,cellular_component nucleus;GO:0043226,cellular_component organelle;GO:0043227,cellular_component membrane-bounded organelle;GO:0043229,cellular_component intracellular organelle;GO:0043231,cellular_component intracellular membrane-bounded organelle;GO:00444…	KRAB; KRAB domain-containing zinc finger protein; K09228	zinc finger protein 211 [Source:HGNC Symbol%3BAcc:HGNC:13003]
ENSG00000170477	1.09	1.47	0.49	0.22	1.8098	0.497275	0.000183264	0.00248172	12:52806548-52814551:-	KRT4	53;GO:0003674,molecular_function molecular_function;GO:0005198,molecular_function structural molecule activity;GO:0005488,molecular_function binding;GO:0005515,molecular_function protein binding;GO:0005575,cellular_component cellular_component;GO:0005622,cellular_component intracellular;GO:0005623,cellular_component cell;GO:0005856,cellular_component cytoskeleton;GO:0005882,cellular_component int…	NA	keratin 4 [Source:HGNC Symbol%3BAcc:HGNC:6441]
ENSG00000189410	3.68	3.46	1.56	1.63	1.1408	1.83145	0.00018796	0.00253103	1:20719731-20732837:-	SH2D5	NA	NA	SH2 domain containing 5 [Source:HGNC Symbol%3BAcc:HGNC:28819]
ENSG00000116574	1.73	2.06	0.36	0.54	2.03867	0.0648581	0.000189098	0.0025435	1:228735076-228746669:+	RHOU	151;GO:0000082,biological_process G1/S transition of mitotic cell cycle;GO:0000139,cellular_component Golgi membrane;GO:0000278,biological_process mitotic cell cycle;GO:0002102,cellular_component podosome;GO:0003674,molecular_function molecular_function;GO:0003824,molecular_function catalytic activity;GO:0003924,molecular_function GTPase activity;GO:0005575,cellular_component cellular_component;G…	NA	ras homolog family member U [Source:HGNC Symbol%3BAcc:HGNC:17794]
ENSG00000163328	1.16	1.06	0.5	0.27	1.50686	1.06601	0.000196808	0.00262367	2:174431570-174487094:-	GPR155	2;GO:0005575,cellular_component cellular_component;GO:0016020,cellular_component membrane	NA	G protein-coupled receptor 155 [Source:HGNC Symbol%3BAcc:HGNC:22951]
ENSG00000219545	6.59	7.69	3.78	3	1.0512	2.2182	0.000200459	0.00266052	7:7640710-7968020:+	UMAD1	NA	NA	UBAP1-MVB12-associated (UMA) domain containing 1 [Source:HGNC Symbol%3BAcc:HGNC:48955]
ENSG00000144045	0.84	0.6	0.19	0.16	2.00849	0.159635	0.000204432	0.00270428	2:74518130-74526336:-	DQX1	90;GO:0003674,molecular_function molecular_function;GO:0003824,molecular_function catalytic activity;GO:0005575,cellular_component cellular_component;GO:0005622,cellular_component intracellular;GO:0005623,cellular_component cell;GO:0005634,cellular_component nucleus;GO:0006139,biological_process nucleobase-containing compound metabolic process;GO:0006152,biological_process purine nucleoside catab…	NA	DEAQ-box RNA dependent ATPase 1 [Source:HGNC Symbol%3BAcc:HGNC:20410]
ENSG00000189366	12.92	21.03	8.85	7.69	1.01091	2.99946	0.000209434	0.00276739	3:125929274-125937039:-	ALG1L	NA	NA	ALG1%2C chitobiosyldiphosphodolichol beta-mannosyltransferase like [Source:HGNC Symbol%3BAcc:HGNC:33721]
ENSG00000154822	1.03	0.95	0.38	0.4	1.30708	1.32894	0.000217834	0.00284703	3:16802650-17090594:+	PLCL2	6;GO:0005575,cellular_component cellular_component;GO:0005622,cellular_component intracellular;GO:0005623,cellular_component cell;GO:0005737,cellular_component cytoplasm;GO:0044424,cellular_component intracellular part;GO:0044464,cellular_component cell part	NA	phospholipase C like 2 [Source:HGNC Symbol%3BAcc:HGNC:9064]
ENSG00000005801	4.1	4.11	2.52	1.46	1.02119	2.88678	0.000221718	0.00288374	11:3339260-3379222:-	ZNF195	39;GO:0003674,molecular_function molecular_function;GO:0003676,molecular_function nucleic acid binding;GO:0003677,molecular_function DNA binding;GO:0005488,molecular_function binding;GO:0005575,cellular_component cellular_component;GO:0005622,cellular_component intracellular;GO:0005623,cellular_component cell;GO:0005634,cellular_component nucleus;GO:0006355,biological_process regulation of transc…	KRAB; KRAB domain-containing zinc finger protein; K09228	zinc finger protein 195 [Source:HGNC Symbol%3BAcc:HGNC:12986]
ENSG00000175984	1.22	0.9	0.45	0.27	1.52728	1.07908	0.00022597	0.00292154	1:114582847-114670422:-	DENND2C	14;GO:0003674,molecular_function molecular_function;GO:0005083,molecular_function GTPase regulator activity;GO:0005085,molecular_function guanyl-nucleotide exchange factor activity;GO:0005088,molecular_function Ras guanyl-nucleotide exchange factor activity;GO:0008150,biological_process biological_process;GO:0017112,molecular_function Rab guanyl-nucleotide exchange factor activity;GO:0019222,biol…	NA	DENN domain containing 2C [Source:HGNC Symbol%3BAcc:HGNC:24748]
ENSG00000188760	3.96	3.54	1.16	2.02	1.21869	1.92744	0.000231736	0.00297055	2:219543662-219550595:+	TMEM198	2;GO:0005575,cellular_component cellular_component;GO:0016020,cellular_component membrane	NA	transmembrane protein 198 [Source:HGNC Symbol%3BAcc:HGNC:33704]
ENSG00000178184	2.95	3.49	1.47	1.18	1.253	1.48853	0.000231741	0.00297055	18:80157231-80247546:-	PARD6G	32;GO:0005575,cellular_component cellular_component;GO:0005622,cellular_component intracellular;GO:0005623,cellular_component cell;GO:0005737,cellular_component cytoplasm;GO:0005829,cellular_component cytosol;GO:0005886,cellular_component plasma membrane;GO:0005911,cellular_component cell-cell junction;GO:0005923,cellular_component bicellular tight junction;GO:0007043,biological_process cell-cell…	PARD6; partitioning defective protein 6; K06093	par-6 family cell polarity regulator gamma [Source:HGNC Symbol%3BAcc:HGNC:16076]
ENSG00000150907	1.94	1.87	0.84	0.74	1.2424	1.48076	0.000236082	0.00301011	13:40469952-40666597:-	FOXO1	284;GO:0000122,biological_process negative regulation of transcription by RNA polymerase II;GO:0000302,biological_process response to reactive oxygen species;GO:0000981,molecular_function DNA-binding transcription factor activity, RNA polymerase II-specific;GO:0000982,molecular_function DNA-binding transcription factor activity, RNA polymerase II-specific;GO:0001071,molecular_function DNA-binding…	FOXO1; forkhead box protein O1; K07201	forkhead box O1 [Source:HGNC Symbol%3BAcc:HGNC:3819]
ENSG00000118689	0.98	1.3	0.34	0.41	1.56781	0.742227	0.000262482	0.00329076	6:108559834-108684774:+	FOXO3	262;GO:0000003,biological_process reproduction;GO:0000122,biological_process negative regulation of transcription by RNA polymerase II;GO:0000981,molecular_function DNA-binding transcription factor activity, RNA polymerase II-specific;GO:0001071,molecular_function DNA-binding transcription factor activity;GO:0001541,biological_process ovarian follicle development;GO:0001542,biological_process ovu…	FOXO3; forkhead box protein O3; K09408	forkhead box O3 [Source:HGNC Symbol%3BAcc:HGNC:3821]
ENSG00000240038	1.24	0.81	0.31	0.18	2.00964	0.159956	0.000278718	0.00344393	1:103553814-103579534:+	AMY2B	33;GO:0003674,molecular_function molecular_function;GO:0003824,molecular_function catalytic activity;GO:0004553,molecular_function hydrolase activity, hydrolyzing O-glycosyl compounds;GO:0004556,molecular_function alpha-amylase activity;GO:0005488,molecular_function binding;GO:0005509,molecular_function calcium ion binding;GO:0005575,cellular_component cellular_component;GO:0005576,cellular_compo…	AMY, amyA, malS; alpha-amylase [EC:3.2.1.1]; K01176	amylase%2C alpha 2B (pancreatic) [Source:HGNC Symbol%3BAcc:HGNC:478]
ENSG00000165338	1.91	1.91	0.88	0.85	1.12233	1.77334	0.000283693	0.0034982	10:91409279-91514829:+	HECTD2	47;GO:0003674,molecular_function molecular_function;GO:0003824,molecular_function catalytic activity;GO:0004842,molecular_function ubiquitin-protein transferase activity;GO:0005575,cellular_component cellular_component;GO:0005622,cellular_component intracellular;GO:0005623,cellular_component cell;GO:0005634,cellular_component nucleus;GO:0005737,cellular_component cytoplasm;GO:0006464,biological_p…	NA	HECT domain E3 ubiquitin protein ligase 2 [Source:HGNC Symbol%3BAcc:HGNC:26736]
ENSG00000170345	4.1	4.73	2.14	2.15	1.01955	2.12911	0.000284851	0.00350888	14:75278773-75282230:+	FOS	265;GO:0000003,biological_process reproduction;GO:0000165,biological_process MAPK cascade;GO:0000302,biological_process response to reactive oxygen species;GO:0000975,molecular_function transcription regulatory region DNA binding;GO:0001067,molecular_function regulatory region nucleic acid binding;GO:0001071,molecular_function DNA-binding transcription factor activity;GO:0001661,biological_proces…	FOS; proto-oncogene protein c-fos; K04379	Fos proto-oncogene%2C AP-1 transcription factor subunit [Source:HGNC Symbol%3BAcc:HGNC:3796]
ENSG00000184939	2.54	2.68	1.27	1.28	1.01192	2.124	0.000293741	0.00360727	16:68530089-68576072:+	ZFP90	104;GO:0000122,biological_process negative regulation of transcription by RNA polymerase II;GO:0000981,molecular_function DNA-binding transcription factor activity, RNA polymerase II-specific;GO:0000982,molecular_function DNA-binding transcription factor activity, RNA polymerase II-specific;GO:0001071,molecular_function DNA-binding transcription factor activity;GO:0001078,molecular_function DNA-b…	KRAB; KRAB domain-containing zinc finger protein; K09228	ZFP90 zinc finger protein [Source:HGNC Symbol%3BAcc:HGNC:23329]
ENSG00000147853	7.75	5.58	2.52	3.05	1.23962	1.75321	0.000302593	0.00370108	9:4709558-4742043:-	AK3	191;GO:0001889,biological_process liver development;GO:0003674,molecular_function molecular_function;GO:0003824,molecular_function catalytic activity;GO:0004017,molecular_function adenylate kinase activity;GO:0005488,molecular_function binding;GO:0005515,molecular_function protein binding;GO:0005575,cellular_component cellular_component;GO:0005622,cellular_component intracellular;GO:0005623,cellu…	AK3; nucleoside-triphosphate--adenylate kinase [EC:2.7.4.10]; K00944	adenylate kinase 3 [Source:HGNC Symbol%3BAcc:HGNC:17376]
ENSG00000138771	0.72	0.7	0.32	0.31	1.13141	1.6824	0.000359335	0.00426184	4:76435099-76783253:+	SHROOM3	98;GO:0000902,biological_process cell morphogenesis;GO:0001838,biological_process embryonic epithelial tube formation;GO:0001841,biological_process neural tube formation;GO:0001843,biological_process neural tube closure;GO:0002009,biological_process morphogenesis of an epithelium;GO:0002064,biological_process epithelial cell development;GO:0002065,biological_process columnar/cuboidal epithelial c…	NA	shroom family member 3 [Source:HGNC Symbol%3BAcc:HGNC:30422]
ENSG00000187479	0.69	1.02	0.22	0.23	1.878	0.179649	0.000359353	0.00426184	11:43925341-43944338:+	C11orf96	NA	NA	chromosome 11 open reading frame 96 [Source:HGNC Symbol%3BAcc:HGNC:38675]
ENSG00000179476	1.97	2.23	0.67	0.67	1.61956	0.515615	0.000359475	0.00426184	14:44897294-44907257:+	C14orf28	NA	NA	chromosome 14 open reading frame 28 [Source:HGNC Symbol%3BAcc:HGNC:19834]
ENSG00000171951	6.06	4.34	3.02	2.06	1.01738	2.87281	0.000371384	0.00437708	2:223596939-223602503:-	SCG2	129;GO:0000165,biological_process MAPK cascade;GO:0001525,biological_process angiogenesis;GO:0001568,biological_process blood vessel development;GO:0001667,biological_process ameboidal-type cell migration;GO:0001936,biological_process regulation of endothelial cell proliferation;GO:0001937,biological_process negative regulation of endothelial cell proliferation;GO:0001938,biological_process posit…	NA	secretogranin II [Source:HGNC Symbol%3BAcc:HGNC:10575]
ENSG00000078674	1.03	1.68	0.72	0.57	1.04747	2.67006	0.000374268	0.00440675	8:17922839-18029944:+	PCM1	289;GO:0000086,biological_process G2/M transition of mitotic cell cycle;GO:0000226,biological_process microtubule cytoskeleton organization;GO:0000242,cellular_component pericentriolar material;GO:0000278,biological_process mitotic cell cycle;GO:0000902,biological_process cell morphogenesis;GO:0001655,biological_process urogenital system development;GO:0001656,biological_process metanephros devel…	NA	pericentriolar material 1 [Source:HGNC Symbol%3BAcc:HGNC:8727]
ENSG00000198625	9.39	5.84	4.3	3.08	1.03006	3.20537	0.000377155	0.0044277	1:204516378-204558120:+	MDM4	106;GO:0000122,biological_process negative regulation of transcription by RNA polymerase II;GO:0001666,biological_process response to hypoxia;GO:0003674,molecular_function molecular_function;GO:0005488,molecular_function binding;GO:0005575,cellular_component cellular_component;GO:0005622,cellular_component intracellular;GO:0005623,cellular_component cell;GO:0005634,cellular_component nucleus;GO:0…	MDM4, MDMX; protein Mdm4; K10127	MDM4%2C p53 regulator [Source:HGNC Symbol%3BAcc:HGNC:6974]
XLOC_011407	1.62	1.11	0.72	0.55	1.08983	2.41457	0.000390462	0.00454217	15:20362899-20368092:+	XLOC_011407	NA	NA	NA
ENSG00000102271	1.46	2.37	0.71	0.84	1.2725	1.64727	0.000390691	0.00454217	X:87517748-87670050:+	KLHL4	23;GO:0005575,cellular_component cellular_component;GO:0005622,cellular_component intracellular;GO:0005623,cellular_component cell;GO:0005634,cellular_component nucleus;GO:0005730,cellular_component nucleolus;GO:0005737,cellular_component cytoplasm;GO:0005856,cellular_component cytoskeleton;GO:0015630,cellular_component microtubule cytoskeleton;GO:0031974,cellular_component membrane-enclosed lume…	NA	kelch like family member 4 [Source:HGNC Symbol%3BAcc:HGNC:6355]
XLOC_003804	2.08	1.02	0.48	0.32	1.91537	0.483224	0.000391565	0.00454792	1:241925258-241926548:-	XLOC_003804	NA	NA	NA
ENSG00000162576	3.99	1.78	0.84	1.04	1.60278	1.49437	0.00039493	0.00457814	1:1352688-1361777:-	MXRA8	2;GO:0005575,cellular_component cellular_component;GO:0016020,cellular_component membrane	NA	matrix remodeling associated 8 [Source:HGNC Symbol%3BAcc:HGNC:7542]
ENSG00000140297	3.01	2.53	1.1	1.21	1.23575	1.44498	0.000400024	0.00461933	15:59594874-59640239:+	GCNT3	95;GO:0000139,cellular_component Golgi membrane;GO:0001655,biological_process urogenital system development;GO:0001822,biological_process kidney development;GO:0002250,biological_process adaptive immune response;GO:0002251,biological_process organ or tissue specific immune response;GO:0002252,biological_process immune effector process;GO:0002376,biological_process immune system process;GO:0002377…	GCNT3; N-acetylglucosaminyltransferase 3, mucin type [EC:2.4.1.-]; K09662	glucosaminyl (N-acetyl) transferase 3%2C mucin type [Source:HGNC Symbol%3BAcc:HGNC:4205]
ENSG00000119283	0.81	0.68	0.06	0.33	1.9233	0.308796	0.000408258	0.00468735	1:231162111-231221556:+	TRIM67	80;GO:0005575,cellular_component cellular_component;GO:0005622,cellular_component intracellular;GO:0005623,cellular_component cell;GO:0005737,cellular_component cytoplasm;GO:0005856,cellular_component cytoskeleton;GO:0007275,biological_process multicellular organism development;GO:0007399,biological_process nervous system development;GO:0008150,biological_process biological_process;GO:0009893,bio…	NA	tripartite motif containing 67 [Source:HGNC Symbol%3BAcc:HGNC:31859]
ENSG00000114771	4.49	3.61	1.88	1.84	1.10424	1.89486	0.000412938	0.00473202	3:151814036-151828488:+	AADAC	54;GO:0003674,molecular_function molecular_function;GO:0003824,molecular_function catalytic activity;GO:0004806,molecular_function triglyceride lipase activity;GO:0005575,cellular_component cellular_component;GO:0005622,cellular_component intracellular;GO:0005623,cellular_component cell;GO:0005737,cellular_component cytoplasm;GO:0005783,cellular_component endoplasmic reticulum;GO:0005789,cellular…	NA	arylacetamide deacetylase [Source:HGNC Symbol%3BAcc:HGNC:17]
ENSG00000125122	2.84	3.51	0.72	1.34	1.59158	0.633325	0.000414592	0.00474192	16:67207138-67227048:-	LRRC29	NA	NA	leucine rich repeat containing 29 [Source:HGNC Symbol%3BAcc:HGNC:13605]
ENSG00000099625	7.46	4.06	2.71	2.87	1.034	3.4083	0.00041557	0.00474858	19:1228286-1238027:-	CBARP	2;GO:0005575,cellular_component cellular_component;GO:0016020,cellular_component membrane	NA	CACN beta subunit associated regulatory protein [Source:HGNC Symbol%3BAcc:HGNC:28617]
ENSG00000135299	3.01	2.23	1.46	0.87	1.14806	2.26452	0.000420394	0.00478547	6:89433169-89633834:+	ANKRD6	40;GO:0005575,cellular_component cellular_component;GO:0005622,cellular_component intracellular;GO:0005623,cellular_component cell;GO:0005634,cellular_component nucleus;GO:0005737,cellular_component cytoplasm;GO:0008150,biological_process biological_process;GO:0009966,biological_process regulation of signal transduction;GO:0009967,biological_process positive regulation of signal transduction;GO:0…	NA	ankyrin repeat domain 6 [Source:HGNC Symbol%3BAcc:HGNC:17280]
ENSG00000143079	2.25	3.8	1.37	1.3	1.15132	2.10884	0.000422369	0.00479885	1:112396180-112463456:+	CTTNBP2NL	11;GO:0005575,cellular_component cellular_component;GO:0005622,cellular_component intracellular;GO:0005623,cellular_component cell;GO:0005856,cellular_component cytoskeleton;GO:0015629,cellular_component actin cytoskeleton;GO:0043226,cellular_component organelle;GO:0043228,cellular_component non-membrane-bounded organelle;GO:0043229,cellular_component intracellular organelle;GO:0043232,cellular_c…	NA	CTTNBP2 N-terminal like [Source:HGNC Symbol%3BAcc:HGNC:25330]
ENSG00000113597	6.97	5.8	3.79	2.49	1.00462	2.61579	0.000425686	0.00483195	5:65624715-65666233:+	TRAPPC13	NA	NA	trafficking protein particle complex 13 [Source:HGNC Symbol%3BAcc:HGNC:25828]
ENSG00000171970	1.87	1.44	0.76	0.44	1.44341	1.06688	0.000451995	0.005073	19:2900897-2918476:+	ZNF57	10;GO:0005575,cellular_component cellular_component;GO:0005622,cellular_component intracellular;GO:0005623,cellular_component cell;GO:0005634,cellular_component nucleus;GO:0043226,cellular_component organelle;GO:0043227,cellular_component membrane-bounded organelle;GO:0043229,cellular_component intracellular organelle;GO:0043231,cellular_component intracellular membrane-bounded organelle;GO:00444…	KRAB; KRAB domain-containing zinc finger protein; K09228	zinc finger protein 57 [Source:HGNC Symbol%3BAcc:HGNC:13125]
ENSG00000163312	0.96	1.11	0.46	0.42	1.21259	1.36723	0.000475446	0.00527276	4:83407342-83455856:-	HELQ	120;GO:0003674,molecular_function molecular_function;GO:0003678,molecular_function DNA helicase activity;GO:0003824,molecular_function catalytic activity;GO:0004003,molecular_function ATP-dependent DNA helicase activity;GO:0004386,molecular_function helicase activity;GO:0005575,cellular_component cellular_component;GO:0005622,cellular_component intracellular;GO:0005623,cellular_component cell;GO:…	NA	helicase%2C POLQ like [Source:HGNC Symbol%3BAcc:HGNC:18536]
ENSG00000146242	3.75	3.52	1.8	1.6	1.07399	1.81014	0.000488487	0.00537694	6:82363205-82370828:+	TPBG	27;GO:0005575,cellular_component cellular_component;GO:0005622,cellular_component intracellular;GO:0005623,cellular_component cell;GO:0005737,cellular_component cytoplasm;GO:0005783,cellular_component endoplasmic reticulum;GO:0005886,cellular_component plasma membrane;GO:0005887,cellular_component integral component of plasma membrane;GO:0007155,biological_process cell adhesion;GO:0008150,biologi…	NA	trophoblast glycoprotein [Source:HGNC Symbol%3BAcc:HGNC:12004]
ENSG00000155592	1.31	1.57	0.71	0.6	1.11638	1.67318	0.000527627	0.00571681	16:25236000-25257931:-	ZKSCAN2	62;GO:0000981,molecular_function DNA-binding transcription factor activity, RNA polymerase II-specific;GO:0001071,molecular_function DNA-binding transcription factor activity;GO:0003674,molecular_function molecular_function;GO:0003700,molecular_function DNA-binding transcription factor activity;GO:0005575,cellular_component cellular_component;GO:0005622,cellular_component intracellular;GO:0005623…	NA	zinc finger with KRAB and SCAN domains 2 [Source:HGNC Symbol%3BAcc:HGNC:25677]
ENSG00000173276	1.46	1.58	0.84	0.56	1.08911	1.88608	0.000528873	0.00572174	21:41986830-42010387:-	ZBTB21	53;GO:0000166,molecular_function nucleotide binding;GO:0003674,molecular_function molecular_function;GO:0003676,molecular_function nucleic acid binding;GO:0003677,molecular_function DNA binding;GO:0005488,molecular_function binding;GO:0005575,cellular_component cellular_component;GO:0005622,cellular_component intracellular;GO:0005623,cellular_component cell;GO:0005634,cellular_component nucleus;G…	NA	zinc finger and BTB domain containing 21 [Source:HGNC Symbol%3BAcc:HGNC:13083]
XLOC_038192	0.97	0.34	0.24	0.12	1.83358	1.46876	0.000536341	0.00577132	KI270751.1:44885-71726:+	XLOC_038192	NA	NA	NA
ENSG00000142867	4.83	7.72	3.15	1.88	1.28966	1.687	0.00054778	0.00587859	1:85266247-85277090:-	BCL10	318;GO:0000323,cellular_component lytic vacuole;GO:0000988,molecular_function obsolete transcription factor activity, protein binding;GO:0000989,molecular_function obsolete transcription factor activity, transcription factor binding;GO:0001772,cellular_component immunological synapse;GO:0001775,biological_process cell activation;GO:0001783,biological_process B cell apoptotic process;GO:0001816,bi…	BCL10; B-cell CLL/lymphoma 10; K07368	B-cell CLL/lymphoma 10 [Source:HGNC Symbol%3BAcc:HGNC:989]
ENSG00000274349	0.33	0.36	0.09	0.06	2.14914	-0.287115	0.000549257	0.00588391	9:66856425-66932141:+	ZNF658	36;GO:0001071,molecular_function DNA-binding transcription factor activity;GO:0003674,molecular_function molecular_function;GO:0003676,molecular_function nucleic acid binding;GO:0003677,molecular_function DNA binding;GO:0003700,molecular_function DNA-binding transcription factor activity;GO:0005488,molecular_function binding;GO:0005575,cellular_component cellular_component;GO:0005622,cellular_com…	KRAB; KRAB domain-containing zinc finger protein; K09228	zinc finger protein 658 [Source:HGNC Symbol%3BAcc:HGNC:25226]
ENSG00000123095	2.1	2.25	0.71	1.06	1.27307	1.23493	0.000556191	0.00593736	12:26120025-26125127:-	BHLHE41	167;GO:0000122,biological_process negative regulation of transcription by RNA polymerase II;GO:0000975,molecular_function transcription regulatory region DNA binding;GO:0000976,molecular_function transcription regulatory region sequence-specific DNA binding;GO:0000977,molecular_function RNA polymerase II regulatory region sequence-specific DNA binding;GO:0000978,molecular_function RNA polymerase …	BHLHB3, DEC2; class B basic helix-loop-helix protein 3; K03730	basic helix-loop-helix family member e41 [Source:HGNC Symbol%3BAcc:HGNC:16617]
ENSG00000173614	2.22	2.57	1.01	0.62	1.52227	0.649867	0.000556712	0.00593736	1:9943427-9985501:+	NMNAT1	74;GO:0000309,molecular_function nicotinamide-nucleotide adenylyltransferase activity;GO:0003674,molecular_function molecular_function;GO:0003824,molecular_function catalytic activity;GO:0004515,molecular_function nicotinate-nucleotide adenylyltransferase activity;GO:0005575,cellular_component cellular_component;GO:0005622,cellular_component intracellular;GO:0005623,cellular_component cell;GO:000…	NMNAT; nicotinamide mononucleotide adenylyltransferase [EC:2.7.7.1 2.7.7.18]; K06210	nicotinamide nucleotide adenylyltransferase 1 [Source:HGNC Symbol%3BAcc:HGNC:17877]
ENSG00000131115	1.78	2.03	0.87	0.96	1.03621	1.85119	0.000579945	0.00611977	19:44207546-44237268:+	ZNF227	48;GO:0003674,molecular_function molecular_function;GO:0003676,molecular_function nucleic acid binding;GO:0003677,molecular_function DNA binding;GO:0005488,molecular_function binding;GO:0005575,cellular_component cellular_component;GO:0005622,cellular_component intracellular;GO:0005623,cellular_component cell;GO:0005634,cellular_component nucleus;GO:0006355,biological_process regulation of transc…	KRAB; KRAB domain-containing zinc finger protein; K09228	zinc finger protein 227 [Source:HGNC Symbol%3BAcc:HGNC:13020]
ENSG00000174652	5.7	3.2	1.88	2.11	1.1434	2.44886	0.0006092	0.00635029	19:9412597-9435578:-	ZNF266	10;GO:0005575,cellular_component cellular_component;GO:0005622,cellular_component intracellular;GO:0005623,cellular_component cell;GO:0005634,cellular_component nucleus;GO:0043226,cellular_component organelle;GO:0043227,cellular_component membrane-bounded organelle;GO:0043229,cellular_component intracellular organelle;GO:0043231,cellular_component intracellular membrane-bounded organelle;GO:00444…	KRAB; KRAB domain-containing zinc finger protein; K09228	zinc finger protein 266 [Source:HGNC Symbol%3BAcc:HGNC:13059]
ENSG00000109321	6.15	5.29	2.63	2.95	1.01631	2.01767	0.000620062	0.0064523	4:74445133-74455009:+	AREG	174;GO:0000003,biological_process reproduction;GO:0000302,biological_process response to reactive oxygen species;GO:0001763,biological_process morphogenesis of a branching structure;GO:0002009,biological_process morphogenesis of an epithelium;GO:0003006,biological_process developmental process involved in reproduction;GO:0003401,biological_process axis elongation;GO:0003674,molecular_function mol…	AREG; amphiregulin; K09782	amphiregulin [Source:HGNC Symbol%3BAcc:HGNC:651]
XLOC_020644	2.51	1.22	0.79	0.55	1.46371	1.59787	0.000685092	0.00699552	2:94572285-94574565:+	XLOC_020644	7;GO:0003964,molecular_function RNA-directed DNA polymerase activity;GO:0006310,biological_process DNA recombination;GO:0009036,molecular_function type II site-specific deoxyribonuclease activity;GO:0032197,biological_process transposition, RNA-mediated;GO:0032199,biological_process reverse transcription involved in RNA-mediated transposition;GO:0046872,molecular_function metal ion binding;GO:009…	NA	NA
ENSG00000198393	3.08	3.1	1.75	1.27	1.01355	2.01666	0.000701645	0.00712815	12:132986364-133032952:+	ZNF26	10;GO:0005575,cellular_component cellular_component;GO:0005622,cellular_component intracellular;GO:0005623,cellular_component cell;GO:0005634,cellular_component nucleus;GO:0043226,cellular_component organelle;GO:0043227,cellular_component membrane-bounded organelle;GO:0043229,cellular_component intracellular organelle;GO:0043231,cellular_component intracellular membrane-bounded organelle;GO:00444…	KRAB; KRAB domain-containing zinc finger protein; K09228	zinc finger protein 26 [Source:HGNC Symbol%3BAcc:HGNC:13053]
ENSG00000174332	0.44	0.64	0.2	0.06	2.00245	-0.0875079	0.000719935	0.00727086	1:53506236-53738106:-	GLIS1	93;GO:0000122,biological_process negative regulation of transcription by RNA polymerase II;GO:0003674,molecular_function molecular_function;GO:0003676,molecular_function nucleic acid binding;GO:0003677,molecular_function DNA binding;GO:0005488,molecular_function binding;GO:0005575,cellular_component cellular_component;GO:0005622,cellular_component intracellular;GO:0005623,cellular_component cell;…	NA	GLIS family zinc finger 1 [Source:HGNC Symbol%3BAcc:HGNC:29525]
ENSG00000175920	1.77	1.37	0.68	0.46	1.43449	0.81797	0.000814432	0.00804906	4:3463310-3494483:+	DOK7	101;GO:0001932,biological_process regulation of protein phosphorylation;GO:0001934,biological_process positive regulation of protein phosphorylation;GO:0003674,molecular_function molecular_function;GO:0005488,molecular_function binding;GO:0005515,molecular_function protein binding;GO:0005543,molecular_function phospholipid binding;GO:0005575,cellular_component cellular_component;GO:0005623,cellul…	NA	docking protein 7 [Source:HGNC Symbol%3BAcc:HGNC:26594]
ENSG00000134762	1.01	1.53	0.58	0.46	1.25766	1.36574	0.000848554	0.0082772	18:30990007-31042815:-	DSC3	39;GO:0001701,biological_process in utero embryonic development;GO:0005575,cellular_component cellular_component;GO:0005576,cellular_component extracellular region;GO:0005622,cellular_component intracellular;GO:0005623,cellular_component cell;GO:0005737,cellular_component cytoplasm;GO:0005886,cellular_component plasma membrane;GO:0005911,cellular_component cell-cell junction;GO:0007155,biological…	NA	desmocollin 3 [Source:HGNC Symbol%3BAcc:HGNC:3037]
XLOC_020960	2.46	1.17	0.54	0.39	1.92324	0.205357	0.000879625	0.00851108	2:157317320-157318210:+	XLOC_020960	NA	NA	NA
ENSG00000274512	13.28	6.35	4.85	4.64	1.03991	3.60765	0.000889929	0.00859692	17:37977971-37989048:-	TBC1D3L	NA	NA	TBC1 domain family member 3L [Source:HGNC Symbol%3BAcc:HGNC:51246]
ENSG00000274750	5.16	4.05	1.85	1.18	1.57123	0.481445	0.000906693	0.00871675	6:26224198-26227473:+	HIST1H3E	13;GO:0005575,cellular_component cellular_component;GO:0005622,cellular_component intracellular;GO:0005623,cellular_component cell;GO:0005634,cellular_component nucleus;GO:0005694,cellular_component chromosome;GO:0043226,cellular_component organelle;GO:0043227,cellular_component membrane-bounded organelle;GO:0043228,cellular_component non-membrane-bounded organelle;GO:0043229,cellular_component i…	H2B; histone H2B; K11252; H3; histone H3; K11253	histone cluster 1 H3 family member e [Source:HGNC Symbol%3BAcc:HGNC:4769]
ENSG00000196793	5.7	3.83	2.46	2.22	1.00958	2.33178	0.00096903	0.00917801	10:43556343-43574618:-	ZNF239	17;GO:0003674,molecular_function molecular_function;GO:0003676,molecular_function nucleic acid binding;GO:0003677,molecular_function DNA binding;GO:0003723,molecular_function RNA binding;GO:0005488,molecular_function binding;GO:0005575,cellular_component cellular_component;GO:0005622,cellular_component intracellular;GO:0005623,cellular_component cell;GO:0005634,cellular_component nucleus;GO:00432…	NA	zinc finger protein 239 [Source:HGNC Symbol%3BAcc:HGNC:13031]
ENSG00000119121	0.63	0.64	0.32	0.27	1.0725	1.59318	0.000970736	0.00917801	9:74722494-74888094:-	TRPM6	6;GO:0005575,cellular_component cellular_component;GO:0008150,biological_process biological_process;GO:0009636,biological_process response to toxic substance;GO:0016020,cellular_component membrane;GO:0042221,biological_process response to chemical;GO:0050896,biological_process response to stimulus	TRPM6, CHAK2; transient receptor potential cation channel subfamily M member 6 [EC:2.7.11.1]; K04981	transient receptor potential cation channel subfamily M member 6 [Source:HGNC Symbol%3BAcc:HGNC:17995]
ENSG00000168026	1.83	1.01	0.49	0.72	1.21334	2.08777	0.000997839	0.00938986	3:39107703-39138903:+	TTC21A	NA	NA	tetratricopeptide repeat domain 21A [Source:HGNC Symbol%3BAcc:HGNC:30761]
ENSG00000136052	2.01	1.77	0.76	0.89	1.17545	1.309	0.00100556	0.00945513	12:104802552-104958744:-	SLC41A2	15;GO:0005575,cellular_component cellular_component;GO:0005623,cellular_component cell;GO:0005886,cellular_component plasma membrane;GO:0006810,biological_process transport;GO:0008150,biological_process biological_process;GO:0009987,biological_process cellular process;GO:0016020,cellular_component membrane;GO:0044464,cellular_component cell part;GO:0044699,biological_process biological_process;GO…	NA	solute carrier family 41 member 2 [Source:HGNC Symbol%3BAcc:HGNC:31045]
ENSG00000156050	1.3	1.08	0.35	0.57	1.34363	0.953757	0.00103815	0.00969903	14:73931500-73950414:-	FAM161B	NA	NA	family with sequence similarity 161 member B [Source:HGNC Symbol%3BAcc:HGNC:19854]
ENSG00000107742	1.49	1.36	0.52	0.47	1.49262	0.498773	0.00105511	0.00982322	10:72059034-72089032:-	SPOCK2	73;GO:0003674,molecular_function molecular_function;GO:0005488,molecular_function binding;GO:0005509,molecular_function calcium ion binding;GO:0005539,molecular_function glycosaminoglycan binding;GO:0005575,cellular_component cellular_component;GO:0005576,cellular_component extracellular region;GO:0005578,cellular_component extracellular matrix;GO:0006022,biological_process aminoglycan metabolic …	NA	SPARC/osteonectin%2C cwcv and kazal like domains proteoglycan 2 [Source:HGNC Symbol%3BAcc:HGNC:13564]
ENSG00000282936	0.76	0.47	0.16	0.26	1.55443	0.668257	0.00107943	0.0100085	17:6636779-6640316:-	AC004706.4	297;GO:0000302,biological_process response to reactive oxygen species;GO:0000902,biological_process cell morphogenesis;GO:0000904,biological_process cell morphogenesis involved in differentiation;GO:0001101,biological_process response to acid chemical;GO:0001501,biological_process skeletal system development;GO:0001503,biological_process ossification;GO:0001568,biological_process blood vessel dev…	COL1A; collagen type I alpha; K06236	NA
ENSG00000078725	0.46	0.45	0.12	0.09	2.05782	-0.349535	0.001124	0.0102788	9:119153457-119369467:-	BRINP1	25;GO:0005575,cellular_component cellular_component;GO:0005622,cellular_component intracellular;GO:0005623,cellular_component cell;GO:0005737,cellular_component cytoplasm;GO:0005856,cellular_component cytoskeleton;GO:0008150,biological_process biological_process;GO:0008219,biological_process cell death;GO:0009987,biological_process cellular process;GO:0015630,cellular_component microtubule cytosk…	NA	BMP/retinoic acid inducible neural specific 1 [Source:HGNC Symbol%3BAcc:HGNC:2687]
ENSG00000164619	3.69	1.88	1.33	1.05	1.21233	2.16387	0.00115702	0.0105202	7:33904910-34155872:+	BMPER	87;GO:0001525,biological_process angiogenesis;GO:0001568,biological_process blood vessel development;GO:0001655,biological_process urogenital system development;GO:0001657,biological_process ureteric bud development;GO:0001775,biological_process cell activation;GO:0001932,biological_process regulation of protein phosphorylation;GO:0001935,biological_process endothelial cell proliferation;GO:00019…	NA	BMP binding endothelial regulator [Source:HGNC Symbol%3BAcc:HGNC:24154]
ENSG00000113391	1.24	1.7	0.63	0.37	1.51419	0.514994	0.0011717	0.0106258	5:93618068-94111699:-	FAM172A	13;GO:0005575,cellular_component cellular_component;GO:0005576,cellular_component extracellular region;GO:0005622,cellular_component intracellular;GO:0005623,cellular_component cell;GO:0005737,cellular_component cytoplasm;GO:0005783,cellular_component endoplasmic reticulum;GO:0043226,cellular_component organelle;GO:0043227,cellular_component membrane-bounded organelle;GO:0043229,cellular_componen…	NA	family with sequence similarity 172 member A [Source:HGNC Symbol%3BAcc:HGNC:25365]
ENSG00000137474	0.69	0.54	0.23	0.33	1.11089	1.66782	0.00118808	0.0107193	11:77128263-77215239:+	MYO7A	280;GO:0000146,molecular_function microfilament motor activity;GO:0000166,molecular_function nucleotide binding;GO:0000323,cellular_component lytic vacuole;GO:0000902,biological_process cell morphogenesis;GO:0000904,biological_process cell morphogenesis involved in differentiation;GO:0001654,biological_process eye development;GO:0001750,cellular_component photoreceptor outer segment;GO:0001754,bi…	NA	myosin VIIA [Source:HGNC Symbol%3BAcc:HGNC:7606]
ENSG00000152433	2.15	1.08	0.56	0.46	1.62689	0.65322	0.00122132	0.0109443	19:57363476-57379565:+	ZNF547	10;GO:0005575,cellular_component cellular_component;GO:0005622,cellular_component intracellular;GO:0005623,cellular_component cell;GO:0005634,cellular_component nucleus;GO:0043226,cellular_component organelle;GO:0043227,cellular_component membrane-bounded organelle;GO:0043229,cellular_component intracellular organelle;GO:0043231,cellular_component intracellular membrane-bounded organelle;GO:00444…	KRAB; KRAB domain-containing zinc finger protein; K09228	zinc finger protein 547 [Source:HGNC Symbol%3BAcc:HGNC:26432]
XLOC_038028	1.95	2.12	0.97	0.9	1.0975	1.41554	0.00122925	0.0109818	GL000194.1:10579-28344:-	XLOC_038028	NA	NA	NA
ENSG00000151135	11.12	15.31	7.84	5.01	1.01438	2.21161	0.00124099	0.0110784	12:106955718-106978778:+	TMEM263	2;GO:0005575,cellular_component cellular_component;GO:0016020,cellular_component membrane	NA	transmembrane protein 263 [Source:HGNC Symbol%3BAcc:HGNC:28281]
ENSG00000170122	1.71	0.79	0.37	0.32	1.84153	0.248548	0.00126519	0.011261	9:116230-118204:-	FOXD4	228;GO:0000902,biological_process cell morphogenesis;GO:0000904,biological_process cell morphogenesis involved in differentiation;GO:0000981,molecular_function DNA-binding transcription factor activity, RNA polymerase II-specific;GO:0001071,molecular_function DNA-binding transcription factor activity;GO:0001501,biological_process skeletal system development;GO:0001655,biological_process urogenita…	NA	forkhead box D4 [Source:HGNC Symbol%3BAcc:HGNC:3805]
ENSG00000179292	1.31	0.94	0.29	0.4	1.66763	0.225696	0.00127351	0.0113182	11:66291869-66296664:+	TMEM151A	2;GO:0005575,cellular_component cellular_component;GO:0016020,cellular_component membrane	NA	transmembrane protein 151A [Source:HGNC Symbol%3BAcc:HGNC:28497]
XLOC_017715	2.19	2.33	0.53	0.99	1.53909	0.387093	0.00128748	0.0114001	18:57545024-57545800:-	XLOC_017715	NA	NA	NA
ENSG00000196678	1.7	1.67	0.92	0.66	1.07287	1.59345	0.00129031	0.0114168	16:20780192-20900349:-	ERI2	NA	NA	ERI1 exoribonuclease family member 2 [Source:HGNC Symbol%3BAcc:HGNC:30541]
ENSG00000188467	2.66	2.83	1.63	0.71	1.20597	1.68194	0.0013366	0.0117055	15:48120971-48142672:+	SLC24A5	30;GO:0005575,cellular_component cellular_component;GO:0005622,cellular_component intracellular;GO:0005623,cellular_component cell;GO:0005737,cellular_component cytoplasm;GO:0005886,cellular_component plasma membrane;GO:0006810,biological_process transport;GO:0006811,biological_process ion transport;GO:0008150,biological_process biological_process;GO:0009987,biological_process cellular process;GO…	NA	solute carrier family 24 member 5 [Source:HGNC Symbol%3BAcc:HGNC:20611]
ENSG00000143631	0.1	0.09	0.02	0.03	1.88693	-0.168708	0.00138152	0.0119334	1:152302174-152325203:-	FLG	47;GO:0003674,molecular_function molecular_function;GO:0005198,molecular_function structural molecule activity;GO:0005575,cellular_component cellular_component;GO:0005622,cellular_component intracellular;GO:0005623,cellular_component cell;GO:0005737,cellular_component cytoplasm;GO:0005856,cellular_component cytoskeleton;GO:0005882,cellular_component intermediate filament;GO:0007275,biological_pro…	NA	filaggrin [Source:HGNC Symbol%3BAcc:HGNC:3748]
ENSG00000117472	3.9	4.69	2.19	1.53	1.17949	1.24515	0.00138512	0.0119447	1:46175072-46185958:+	TSPAN1	24;GO:0000323,cellular_component lytic vacuole;GO:0005575,cellular_component cellular_component;GO:0005622,cellular_component intracellular;GO:0005623,cellular_component cell;GO:0005737,cellular_component cytoplasm;GO:0005764,cellular_component lysosome;GO:0005765,cellular_component lysosomal membrane;GO:0005773,cellular_component vacuole;GO:0005774,cellular_component vacuolar membrane;GO:0016020…	NA	tetraspanin 1 [Source:HGNC Symbol%3BAcc:HGNC:20657]
ENSG00000047346	1.49	2.23	1.09	0.35	1.33927	2.16125	0.00138582	0.0119447	15:52581316-52709817:-	FAM214A	NA	NA	family with sequence similarity 214 member A [Source:HGNC Symbol%3BAcc:HGNC:25609]
XLOC_028737	5.06	2.54	1.78	1.39	1.24444	1.96451	0.00139964	0.0120121	4:158278985-158280381:-	XLOC_028737	NA	NA	NA
XLOC_022090	0.8	2	0.62	0.3	1.57229	1.3334	0.00147822	0.012534	2:107595656-107748451:-	XLOC_022090	4;GO:0004181,molecular_function metallocarboxypeptidase activity;GO:0005829,cellular_component cytosol;GO:0008270,molecular_function zinc ion binding;GO:0035610,biological_process protein side chain deglutamylation	NA	NA
XLOC_034578	1.84	1.49	0.62	0.39	1.67181	0.136526	0.00148272	0.0125456	7:127343446-127344331:-	XLOC_034578	NA	NA	NA
ENSG00000092200	0.41	0.25	0.1	0.08	1.80487	0.01795	0.00149205	0.0125979	14:21287938-21351301:+	RPGRIP1	50;GO:0001654,biological_process eye development;GO:0001754,biological_process eye photoreceptor cell differentiation;GO:0003008,biological_process system process;GO:0005575,cellular_component cellular_component;GO:0005622,cellular_component intracellular;GO:0005623,cellular_component cell;GO:0005929,cellular_component cilium;GO:0005930,cellular_component axoneme;GO:0007275,biological_process mul…	NA	retinitis pigmentosa GTPase regulator interacting protein 1 [Source:HGNC Symbol%3BAcc:HGNC:13436]
ENSG00000196730	0.59	0.63	0.23	0.29	1.2188	1.00374	0.00153746	0.0128906	9:87497227-87708633:+	DAPK1	149;GO:0000166,molecular_function nucleotide binding;GO:0001882,molecular_function nucleoside binding;GO:0001883,molecular_function purine nucleoside binding;GO:0002376,biological_process immune system process;GO:0003674,molecular_function molecular_function;GO:0003824,molecular_function catalytic activity;GO:0004672,molecular_function protein kinase activity;GO:0004674,molecular_function protein…	DAPK; death-associated protein kinase [EC:2.7.11.1]; K08803	death associated protein kinase 1 [Source:HGNC Symbol%3BAcc:HGNC:2674]
ENSG00000164638	3.42	2.48	1.08	1.66	1.08851	1.84014	0.00157927	0.0132227	7:5274368-5306870:+	SLC29A4	19;GO:0005575,cellular_component cellular_component;GO:0005623,cellular_component cell;GO:0005886,cellular_component plasma membrane;GO:0006810,biological_process transport;GO:0008150,biological_process biological_process;GO:0009987,biological_process cellular process;GO:0016020,cellular_component membrane;GO:0016324,cellular_component apical plasma membrane;GO:0044425,cellular_component membrane…	NA	solute carrier family 29 member 4 [Source:HGNC Symbol%3BAcc:HGNC:23097]
ENSG00000047621	2.1	1.57	0.86	0.7	1.207	1.22627	0.00160177	0.0133477	12:4487727-4538508:-	C12orf4	NA	NA	chromosome 12 open reading frame 4 [Source:HGNC Symbol%3BAcc:HGNC:1184]
ENSG00000256223	0.74	0.85	0.28	0.2	1.6754	0.0408374	0.00175316	0.0142413	12:133130574-133159465:+	ZNF10	10;GO:0005575,cellular_component cellular_component;GO:0005622,cellular_component intracellular;GO:0005623,cellular_component cell;GO:0005634,cellular_component nucleus;GO:0043226,cellular_component organelle;GO:0043227,cellular_component membrane-bounded organelle;GO:0043229,cellular_component intracellular organelle;GO:0043231,cellular_component intracellular membrane-bounded organelle;GO:00444…	KRAB; KRAB domain-containing zinc finger protein; K09228	zinc finger protein 10 [Source:HGNC Symbol%3BAcc:HGNC:12879]
ENSG00000186462	2.4	3.36	1.1	1.56	1.09386	1.60766	0.00175753	0.0142575	X:73212298-73214848:-	NAP1L2	46;GO:0005575,cellular_component cellular_component;GO:0005622,cellular_component intracellular;GO:0005623,cellular_component cell;GO:0005634,cellular_component nucleus;GO:0006139,biological_process nucleobase-containing compound metabolic process;GO:0006259,biological_process DNA metabolic process;GO:0006323,biological_process DNA packaging;GO:0006325,biological_process chromatin organization;GO…	NA	nucleosome assembly protein 1 like 2 [Source:HGNC Symbol%3BAcc:HGNC:7638]
ENSG00000131845	1.6	1.8	0.85	0.79	1.03439	1.48887	0.00182206	0.0146817	19:57351306-57359898:+	ZNF304	10;GO:0005575,cellular_component cellular_component;GO:0005622,cellular_component intracellular;GO:0005623,cellular_component cell;GO:0005634,cellular_component nucleus;GO:0043226,cellular_component organelle;GO:0043227,cellular_component membrane-bounded organelle;GO:0043229,cellular_component intracellular organelle;GO:0043231,cellular_component intracellular membrane-bounded organelle;GO:00444…	KRAB; KRAB domain-containing zinc finger protein; K09228	zinc finger protein 304 [Source:HGNC Symbol%3BAcc:HGNC:13505]
ENSG00000111727	0.92	1.23	0.44	0.47	1.22259	0.964608	0.00189192	0.0151127	12:104064456-104106524:+	HCFC2	56;GO:0000122,biological_process negative regulation of transcription by RNA polymerase II;GO:0000988,molecular_function obsolete transcription factor activity, protein binding;GO:0000989,molecular_function obsolete transcription factor activity, transcription factor binding;GO:0003674,molecular_function molecular_function;GO:0003712,molecular_function transcription coregulator activity;GO:000371…	HCFC; host cell factor; K14966	host cell factor C2 [Source:HGNC Symbol%3BAcc:HGNC:24972]
ENSG00000163788	0.98	1.45	0.57	0.45	1.22018	1.08747	0.00189385	0.015118	3:43286511-43424764:+	SNRK	82;GO:0000166,molecular_function nucleotide binding;GO:0000287,molecular_function magnesium ion binding;GO:0001882,molecular_function nucleoside binding;GO:0001883,molecular_function purine nucleoside binding;GO:0002376,biological_process immune system process;GO:0002520,biological_process immune system development;GO:0003674,molecular_function molecular_function;GO:0003824,molecular_function cat…	NA	SNF related kinase [Source:HGNC Symbol%3BAcc:HGNC:30598]
ENSG00000204604	1.4	1.41	0.7	0.53	1.16548	1.08936	0.00203023	0.0160149	19:52838007-52857649:-	ZNF468	10;GO:0005575,cellular_component cellular_component;GO:0005622,cellular_component intracellular;GO:0005623,cellular_component cell;GO:0005634,cellular_component nucleus;GO:0043226,cellular_component organelle;GO:0043227,cellular_component membrane-bounded organelle;GO:0043229,cellular_component intracellular organelle;GO:0043231,cellular_component intracellular membrane-bounded organelle;GO:00444…	KRAB; KRAB domain-containing zinc finger protein; K09228	zinc finger protein 468 [Source:HGNC Symbol%3BAcc:HGNC:33105]
ENSG00000159885	1.84	1.2	0.64	0.51	1.37203	0.775124	0.00203366	0.0160314	19:44025341-44033112:+	ZNF222	16;GO:0003674,molecular_function molecular_function;GO:0003676,molecular_function nucleic acid binding;GO:0003677,molecular_function DNA binding;GO:0005488,molecular_function binding;GO:0005575,cellular_component cellular_component;GO:0005622,cellular_component intracellular;GO:0005623,cellular_component cell;GO:0005634,cellular_component nucleus;GO:0043226,cellular_component organelle;GO:0043227…	KRAB; KRAB domain-containing zinc finger protein; K09228	zinc finger protein 222 [Source:HGNC Symbol%3BAcc:HGNC:13015]
ENSG00000187098	1.58	1.52	0.77	0.58	1.1661	1.0896	0.00209186	0.0163826	3:69739434-69968337:+	MITF	159;GO:0000981,molecular_function DNA-binding transcription factor activity, RNA polymerase II-specific;GO:0000982,molecular_function DNA-binding transcription factor activity, RNA polymerase II-specific;GO:0001071,molecular_function DNA-binding transcription factor activity;GO:0001077,molecular_function DNA-binding transcription activator activity, RNA polymerase II-specific;GO:0001228,molecular…	MITF; microphthalmia-associated transcription factor; K09455	melanogenesis associated transcription factor [Source:HGNC Symbol%3BAcc:HGNC:7105]
ENSG00000244242	3.1	1.3	0.69	0.61	1.7293	0.35131	0.0022929	0.0176122	11:1732409-1750591:-	IFITM10	6;GO:0005575,cellular_component cellular_component;GO:0005623,cellular_component cell;GO:0005886,cellular_component plasma membrane;GO:0016020,cellular_component membrane;GO:0044464,cellular_component cell part;GO:0071944,cellular_component cell periphery	NA	interferon induced transmembrane protein 10 [Source:HGNC Symbol%3BAcc:HGNC:40022]
ENSG00000167034	2.31	1.58	0.49	0.69	1.6809	0.0422748	0.00229679	0.0176188	8:23678692-23682927:-	NKX3-1	363;GO:0000003,biological_process reproduction;GO:0000975,molecular_function transcription regulatory region DNA binding;GO:0000976,molecular_function transcription regulatory region sequence-specific DNA binding;GO:0000981,molecular_function DNA-binding transcription factor activity, RNA polymerase II-specific;GO:0000988,molecular_function obsolete transcription factor activity, protein binding;…	NKX3-1; homeobox protein Nkx-3.1; K09348	NK3 homeobox 1 [Source:HGNC Symbol%3BAcc:HGNC:7838]
ENSG00000169981	2.77	2.1	1.09	1.23	1.051	1.57809	0.00229838	0.0176188	3:44648726-44660791:+	ZNF35	65;GO:0000003,biological_process reproduction;GO:0001071,molecular_function DNA-binding transcription factor activity;GO:0003674,molecular_function molecular_function;GO:0003676,molecular_function nucleic acid binding;GO:0003677,molecular_function DNA binding;GO:0003700,molecular_function DNA-binding transcription factor activity;GO:0005488,molecular_function binding;GO:0005575,cellular_component…	NA	zinc finger protein 35 [Source:HGNC Symbol%3BAcc:HGNC:13099]
ENSG00000036054	0.73	0.88	0.29	0.29	1.42725	0.386744	0.00230425	0.0176429	3:100260999-100325251:+	TBC1D23	16;GO:0001817,biological_process regulation of cytokine production;GO:0001819,biological_process positive regulation of cytokine production;GO:0008150,biological_process biological_process;GO:0031347,biological_process regulation of defense response;GO:0032101,biological_process regulation of response to external stimulus;GO:0032675,biological_process regulation of interleukin-6 production;GO:003…	NA	TBC1 domain family member 23 [Source:HGNC Symbol%3BAcc:HGNC:25622]
ENSG00000172466	3.15	5.45	2.16	1.92	1.04955	1.88288	0.00232082	0.0176907	18:35332211-35345482:-	ZNF24	80;GO:0001071,molecular_function DNA-binding transcription factor activity;GO:0001508,biological_process action potential;GO:0003008,biological_process system process;GO:0003674,molecular_function molecular_function;GO:0003676,molecular_function nucleic acid binding;GO:0003677,molecular_function DNA binding;GO:0003700,molecular_function DNA-binding transcription factor activity;GO:0005488,molecul…	NA	zinc finger protein 24 [Source:HGNC Symbol%3BAcc:HGNC:13032]
ENSG00000125945	1.85	2.01	1.08	0.54	1.23011	1.05312	0.00232508	0.0176971	1:23359447-23369442:-	ZNF436	11;GO:0005575,cellular_component cellular_component;GO:0005622,cellular_component intracellular;GO:0005623,cellular_component cell;GO:0005634,cellular_component nucleus;GO:0005737,cellular_component cytoplasm;GO:0043226,cellular_component organelle;GO:0043227,cellular_component membrane-bounded organelle;GO:0043229,cellular_component intracellular organelle;GO:0043231,cellular_component intracell…	KRAB; KRAB domain-containing zinc finger protein; K09228	zinc finger protein 436 [Source:HGNC Symbol%3BAcc:HGNC:20814]
ENSG00000116752	5.84	10.14	4.58	2.87	1.0708	2.03743	0.00249421	0.0186336	1:114567556-114581639:-	BCAS2	49;GO:0000375,biological_process RNA splicing, via transesterification reactions;GO:0000377,biological_process RNA splicing, via transesterification reactions with bulged adenosine as nucleophile;GO:0000398,biological_process mRNA splicing, via spliceosome;GO:0000974,cellular_component Prp19 complex;GO:0005575,cellular_component cellular_component;GO:0005622,cellular_component intracellular;GO:00…	BCAS2; pre-mRNA-splicing factor SPF27; K12861	BCAS2%2C pre-mRNA processing factor [Source:HGNC Symbol%3BAcc:HGNC:975]
ENSG00000203797	1.08	1.44	0.31	0.5	1.59732	0.088425	0.00252355	0.0187943	6:110391770-110415562:-	DDO	75;GO:0000003,biological_process reproduction;GO:0003674,molecular_function molecular_function;GO:0003824,molecular_function catalytic activity;GO:0005488,molecular_function binding;GO:0005575,cellular_component cellular_component;GO:0005622,cellular_component intracellular;GO:0005623,cellular_component cell;GO:0005737,cellular_component cytoplasm;GO:0005777,cellular_component peroxisome;GO:00060…	DDO; D-aspartate oxidase [EC:1.4.3.1]; K00272	D-aspartate oxidase [Source:HGNC Symbol%3BAcc:HGNC:2727]
ENSG00000120324	0.5	0.43	0.17	0.09	1.79971	-0.22633	0.00262714	0.0193167	5:141192352-141195642:+	PCDHB10	42;GO:0003008,biological_process system process;GO:0005575,cellular_component cellular_component;GO:0005623,cellular_component cell;GO:0005886,cellular_component plasma membrane;GO:0005887,cellular_component integral component of plasma membrane;GO:0007154,biological_process cell communication;GO:0007155,biological_process cell adhesion;GO:0007267,biological_process cell-cell signaling;GO:0007268…	NA	protocadherin beta 10 [Source:HGNC Symbol%3BAcc:HGNC:8681]
ENSG00000132561	1.48	1.06	0.71	0.44	1.12226	1.54444	0.00276944	0.020138	8:97868839-98036716:+	MATN2	5;GO:0005575,cellular_component cellular_component;GO:0005576,cellular_component extracellular region;GO:0005578,cellular_component extracellular matrix;GO:0031012,cellular_component extracellular matrix;GO:0044421,cellular_component extracellular region part	NA	matrilin 2 [Source:HGNC Symbol%3BAcc:HGNC:6908]
ENSG00000272602	0.79	1.23	0.52	0.18	1.48951	0.566359	0.00283996	0.0204447	4:53284-88211:+	ZNF595	NA	KRAB; KRAB domain-containing zinc finger protein; K09228	zinc finger protein 595 [Source:HGNC Symbol%3BAcc:HGNC:27196]
ENSG00000274267	5.68	4.9	2.69	1.52	1.3002	0.729135	0.0028762	0.0206172	6:26031649-26032060:-	HIST1H3B	13;GO:0005575,cellular_component cellular_component;GO:0005622,cellular_component intracellular;GO:0005623,cellular_component cell;GO:0005634,cellular_component nucleus;GO:0005694,cellular_component chromosome;GO:0043226,cellular_component organelle;GO:0043227,cellular_component membrane-bounded organelle;GO:0043228,cellular_component non-membrane-bounded organelle;GO:0043229,cellular_component i…	H2B; histone H2B; K11252; H3; histone H3; K11253	histone cluster 1 H3 family member b [Source:HGNC Symbol%3BAcc:HGNC:4776]
XLOC_028843	1.84	0.98	0.65	0.67	1.08271	2.03967	0.00291729	0.0208592	5:262035-266190:+	XLOC_028843	4;GO:0005829,cellular_component cytosol;GO:0016020,cellular_component membrane;GO:0042803,molecular_function protein homodimerization activity;GO:0070062,cellular_component extracellular exosome	NA	NA
ENSG00000141294	2.65	2.93	0.97	1.57	1.1151	1.20238	0.00293428	0.0209307	17:47831626-47837713:+	LRRC46	NA	NA	leucine rich repeat containing 46 [Source:HGNC Symbol%3BAcc:HGNC:25047]
ENSG00000197579	1.31	1.62	0.92	0.4	1.11585	1.79403	0.00295507	0.0210415	9:32540543-32552553:-	TOPORS	250;GO:0000209,biological_process protein polyubiquitination;GO:0000922,cellular_component spindle pole;GO:0000930,cellular_component gamma-tubulin complex;GO:0001654,biological_process eye development;GO:0001754,biological_process eye photoreceptor cell differentiation;GO:0003407,biological_process neural retina development;GO:0003674,molecular_function molecular_function;GO:0003676,molecular_fu…	NA	TOP1 binding arginine/serine rich protein [Source:HGNC Symbol%3BAcc:HGNC:21653]
XLOC_038967	2.27	1.48	0.89	0.82	1.11938	1.42781	0.00309751	0.0218355	X:326268-328199:-	XLOC_038967	NA	NA	NA
ENSG00000180596	3.34	4.37	0.72	1.82	1.56245	0.157658	0.00311855	0.0219384	6:26114872-26123926:-	HIST1H2BC	10;GO:0005575,cellular_component cellular_component;GO:0005622,cellular_component intracellular;GO:0005623,cellular_component cell;GO:0005634,cellular_component nucleus;GO:0043226,cellular_component organelle;GO:0043227,cellular_component membrane-bounded organelle;GO:0043229,cellular_component intracellular organelle;GO:0043231,cellular_component intracellular membrane-bounded organelle;GO:00444…	H2B; histone H2B; K11252	histone cluster 1 H2B family member c [Source:HGNC Symbol%3BAcc:HGNC:4757]
ENSG00000137877	1.51	0.55	0.43	0.49	1.16165	3.06604	0.00312013	0.0219384	15:41848143-41894077:-	SPTBN5	80;GO:0000902,biological_process cell morphogenesis;GO:0000904,biological_process cell morphogenesis involved in differentiation;GO:0003674,molecular_function molecular_function;GO:0003779,molecular_function actin binding;GO:0005488,molecular_function binding;GO:0005515,molecular_function protein binding;GO:0005575,cellular_component cellular_component;GO:0005622,cellular_component intracellular;…	NA	spectrin beta%2C non-erythrocytic 5 [Source:HGNC Symbol%3BAcc:HGNC:15680]
ENSG00000131503	0.39	0.2	0.12	0.1	1.39772	0.790692	0.00328819	0.022937	5:140401813-140539856:+	ANKHD1	42;GO:0001568,biological_process blood vessel development;GO:0001944,biological_process vasculature development;GO:0001955,biological_process blood vessel maturation;GO:0005575,cellular_component cellular_component;GO:0005622,cellular_component intracellular;GO:0005623,cellular_component cell;GO:0005634,cellular_component nucleus;GO:0005737,cellular_component cytoplasm;GO:0007275,biological_proce…	NA	ankyrin repeat and KH domain containing 1 [Source:HGNC Symbol%3BAcc:HGNC:24714]
ENSG00000085117	1.37	1.88	0.54	0.67	1.39636	0.366924	0.00340492	0.0234324	11:44564426-44620363:+	CD82	12;GO:0005575,cellular_component cellular_component;GO:0005623,cellular_component cell;GO:0005886,cellular_component plasma membrane;GO:0005887,cellular_component integral component of plasma membrane;GO:0016020,cellular_component membrane;GO:0016021,cellular_component integral component of membrane;GO:0031224,cellular_component intrinsic component of membrane;GO:0031226,cellular_component intrin…	KAI1, CD82, TSPAN27; CD82 antigen; K06509	CD82 molecule [Source:HGNC Symbol%3BAcc:HGNC:6210]
ENSG00000165046	0.99	1.06	0.28	0.46	1.44165	0.245751	0.00363852	0.0247899	8:38386206-38409527:+	LETM2	23;GO:0005575,cellular_component cellular_component;GO:0005622,cellular_component intracellular;GO:0005623,cellular_component cell;GO:0005737,cellular_component cytoplasm;GO:0005739,cellular_component mitochondrion;GO:0005740,cellular_component mitochondrial envelope;GO:0005743,cellular_component mitochondrial inner membrane;GO:0016020,cellular_component membrane;GO:0019866,cellular_component org…	NA	leucine zipper and EF-hand containing transmembrane protein 2 [Source:HGNC Symbol%3BAcc:HGNC:14648]
ENSG00000127329	0.4	0.45	0.25	0.13	1.13757	1.14676	0.00370673	0.0251831	12:70515865-70637440:-	PTPRB	71;GO:0001525,biological_process angiogenesis;GO:0001568,biological_process blood vessel development;GO:0001944,biological_process vasculature development;GO:0003674,molecular_function molecular_function;GO:0003824,molecular_function catalytic activity;GO:0004721,molecular_function phosphoprotein phosphatase activity;GO:0004725,molecular_function protein tyrosine phosphatase activity;GO:0004871,m…	PTPRB, PTPB; receptor-type tyrosine-protein phosphatase beta [EC:3.1.3.48]; K05694	protein tyrosine phosphatase%2C receptor type B [Source:HGNC Symbol%3BAcc:HGNC:9665]
ENSG00000005187	1.15	0.99	0.53	0.35	1.25314	0.698421	0.00378093	0.0255426	16:20610242-20797581:+	ACSM3	63;GO:0003008,biological_process system process;GO:0003013,biological_process circulatory system process;GO:0003674,molecular_function molecular_function;GO:0003824,molecular_function catalytic activity;GO:0005575,cellular_component cellular_component;GO:0005622,cellular_component intracellular;GO:0005623,cellular_component cell;GO:0005737,cellular_component cytoplasm;GO:0005739,cellular_componen…	ACSM; medium-chain acyl-CoA synthetase [EC:6.2.1.2]; K01896	acyl-CoA synthetase medium chain family member 3 [Source:HGNC Symbol%3BAcc:HGNC:10522]
ENSG00000159256	1.01	0.93	0.37	0.53	1.08321	1.18135	0.00379118	0.025583	21:36320188-36386148:+	MORC3	87;GO:0005575,cellular_component cellular_component;GO:0005622,cellular_component intracellular;GO:0005623,cellular_component cell;GO:0005634,cellular_component nucleus;GO:0005654,cellular_component nucleoplasm;GO:0005856,cellular_component cytoskeleton;GO:0006464,biological_process cellular protein modification process;GO:0006468,biological_process protein phosphorylation;GO:0006793,biological_p…	NA	MORC family CW-type zinc finger 3 [Source:HGNC Symbol%3BAcc:HGNC:23572]
ENSG00000198535	1.53	1.44	0.62	0.5	1.36981	0.348635	0.00383557	0.0257811	15:62066976-62070917:+	C2CD4A	26;GO:0005575,cellular_component cellular_component;GO:0005622,cellular_component intracellular;GO:0005623,cellular_component cell;GO:0005634,cellular_component nucleus;GO:0005730,cellular_component nucleolus;GO:0005912,cellular_component adherens junction;GO:0005924,cellular_component cell-substrate adherens junction;GO:0005925,cellular_component focal adhesion;GO:0030054,cellular_component cell…	NA	C2 calcium dependent domain containing 4A [Source:HGNC Symbol%3BAcc:HGNC:33627]
ENSG00000138311	0.87	0.99	0.46	0.3	1.26994	0.601114	0.00389759	0.0260665	10:62374191-62672011:+	ZNF365	NA	NA	zinc finger protein 365 [Source:HGNC Symbol%3BAcc:HGNC:18194]
ENSG00000153130	4.5	6.82	3.26	1.39	1.25032	1.22264	0.00399002	0.0264487	4:140257285-140385726:+	SCOC	51;GO:0000139,cellular_component Golgi membrane;GO:0005575,cellular_component cellular_component;GO:0005622,cellular_component intracellular;GO:0005623,cellular_component cell;GO:0005737,cellular_component cytoplasm;GO:0005794,cellular_component Golgi apparatus;GO:0005802,cellular_component trans-Golgi network;GO:0005829,cellular_component cytosol;GO:0008150,biological_process biological_process;…	NA	short coiled-coil protein [Source:HGNC Symbol%3BAcc:HGNC:20335]
XLOC_028441	1.63	1.6	0.64	0.64	1.30828	0.44405	0.00404188	0.0266746	4:74320208-74321294:-	XLOC_028441	NA	NA	NA
ENSG00000151892	1.77	2.28	0.59	1.19	1.15846	1.12297	0.00419529	0.0274455	10:116056924-116273467:-	GFRA1	113;GO:0000003,biological_process reproduction;GO:0000902,biological_process cell morphogenesis;GO:0000904,biological_process cell morphogenesis involved in differentiation;GO:0001655,biological_process urogenital system development;GO:0001822,biological_process kidney development;GO:0003006,biological_process developmental process involved in reproduction;GO:0003674,molecular_function molecular_…	NA	GDNF family receptor alpha 1 [Source:HGNC Symbol%3BAcc:HGNC:4243]
ENSG00000144802	2.13	1.48	0.93	0.84	1.01214	1.60379	0.00422597	0.0275411	3:101827990-101861022:+	NFKBIZ	16;GO:0005575,cellular_component cellular_component;GO:0005622,cellular_component intracellular;GO:0005623,cellular_component cell;GO:0005634,cellular_component nucleus;GO:0006950,biological_process response to stress;GO:0006952,biological_process defense response;GO:0006954,biological_process inflammatory response;GO:0008150,biological_process biological_process;GO:0009611,biological_process res…	NFKBIZ; NF-kappa-B inhibitor zeta; K14242	NFKB inhibitor zeta [Source:HGNC Symbol%3BAcc:HGNC:29805]
ENSG00000119917	0.72	1.46	0.42	0.33	1.49741	0.28563	0.00434934	0.0281312	10:89327893-89340971:+	IFIT3	61;GO:0002376,biological_process immune system process;GO:0005575,cellular_component cellular_component;GO:0005622,cellular_component intracellular;GO:0005623,cellular_component cell;GO:0005737,cellular_component cytoplasm;GO:0005739,cellular_component mitochondrion;GO:0005829,cellular_component cytosol;GO:0006950,biological_process response to stress;GO:0006952,biological_process defense respons…	NA	interferon induced protein with tetratricopeptide repeats 3 [Source:HGNC Symbol%3BAcc:HGNC:5411]
ENSG00000175040	2.04	2.01	0.69	1.22	1.05768	1.3285	0.00438175	0.0283103	3:143119330-143124014:+	CHST2	73;GO:0000139,cellular_component Golgi membrane;GO:0001517,molecular_function N-acetylglucosamine 6-O-sulfotransferase activity;GO:0003674,molecular_function molecular_function;GO:0003824,molecular_function catalytic activity;GO:0005575,cellular_component cellular_component;GO:0005622,cellular_component intracellular;GO:0005623,cellular_component cell;GO:0005737,cellular_component cytoplasm;GO:00…	CHST2; carbohydrate 6-sulfotransferase 2 [EC:2.8.2.-]; K04745	carbohydrate sulfotransferase 2 [Source:HGNC Symbol%3BAcc:HGNC:1970]
ENSG00000155792	1.32	1.64	0.45	0.73	1.29286	0.497597	0.00474387	0.0299248	8:119873716-120050913:+	DEPTOR	64;GO:0001932,biological_process regulation of protein phosphorylation;GO:0001933,biological_process negative regulation of protein phosphorylation;GO:0005575,cellular_component cellular_component;GO:0005622,cellular_component intracellular;GO:0005623,cellular_component cell;GO:0006469,biological_process negative regulation of protein kinase activity;GO:0008150,biological_process biological_proce…	NA	DEP domain containing MTOR interacting protein [Source:HGNC Symbol%3BAcc:HGNC:22953]
XLOC_036761	1.44	1.02	0.67	0.32	1.30293	0.729965	0.0048576	0.0304501	9:99157603-99159365:+	XLOC_036761	NA	NA	NA
ENSG00000176024	0.76	0.64	0.25	0.25	1.46023	0.0898125	0.00516395	0.0320191	19:51927146-51948759:+	ZNF613	10;GO:0005575,cellular_component cellular_component;GO:0005622,cellular_component intracellular;GO:0005623,cellular_component cell;GO:0005634,cellular_component nucleus;GO:0043226,cellular_component organelle;GO:0043227,cellular_component membrane-bounded organelle;GO:0043229,cellular_component intracellular organelle;GO:0043231,cellular_component intracellular membrane-bounded organelle;GO:00444…	KRAB; KRAB domain-containing zinc finger protein; K09228	zinc finger protein 613 [Source:HGNC Symbol%3BAcc:HGNC:25827]
ENSG00000172476	3.22	3.33	1.49	1.67	1.02928	1.11263	0.00524079	0.0322456	X:103499129-103519489:-	RAB40A	6;GO:0005575,cellular_component cellular_component;GO:0005623,cellular_component cell;GO:0005886,cellular_component plasma membrane;GO:0016020,cellular_component membrane;GO:0044464,cellular_component cell part;GO:0071944,cellular_component cell periphery	NA	RAB40A%2C member RAS oncogene family [Source:HGNC Symbol%3BAcc:HGNC:18283]
ENSG00000158428	2.49	3.04	0.83	1.73	1.08767	1.31723	0.00535517	0.0327312	2:218356855-218368099:+	CATIP	NA	NA	ciliogenesis associated TTC17 interacting protein [Source:HGNC Symbol%3BAcc:HGNC:25062]
ENSG00000197808	1.94	1.22	0.8	0.61	1.14631	1.14965	0.00549951	0.0333585	19:36637191-36666853:-	ZNF461	10;GO:0005575,cellular_component cellular_component;GO:0005622,cellular_component intracellular;GO:0005623,cellular_component cell;GO:0005634,cellular_component nucleus;GO:0043226,cellular_component organelle;GO:0043227,cellular_component membrane-bounded organelle;GO:0043229,cellular_component intracellular organelle;GO:0043231,cellular_component intracellular membrane-bounded organelle;GO:00444…	KRAB; KRAB domain-containing zinc finger protein; K09228	zinc finger protein 461 [Source:HGNC Symbol%3BAcc:HGNC:21629]
ENSG00000138658	0.26	0.3	0.12	0.12	1.22715	0.515653	0.00576333	0.0346262	4:112539332-112636995:-	ZGRF1	2;GO:0005575,cellular_component cellular_component;GO:0016020,cellular_component membrane	NA	zinc finger GRF-type containing 1 [Source:HGNC Symbol%3BAcc:HGNC:25654]
ENSG00000156711	2.18	1.51	0.56	0.95	1.26623	0.651794	0.00578685	0.0347153	6:36127808-36144524:+	MAPK13	107;GO:0000165,biological_process MAPK cascade;GO:0000166,molecular_function nucleotide binding;GO:0001817,biological_process regulation of cytokine production;GO:0001819,biological_process positive regulation of cytokine production;GO:0001882,molecular_function nucleoside binding;GO:0001883,molecular_function purine nucleoside binding;GO:0003674,molecular_function molecular_function;GO:0003824,m…	P38; p38 MAP kinase [EC:2.7.11.24]; K04441	mitogen-activated protein kinase 13 [Source:HGNC Symbol%3BAcc:HGNC:6875]
ENSG00000119715	0.69	0.64	0.2	0.24	1.56103	-0.1408	0.00586499	0.0350439	14:76310613-76501841:+	ESRRB	165;GO:0000902,biological_process cell morphogenesis;GO:0000904,biological_process cell morphogenesis involved in differentiation;GO:0000975,molecular_function transcription regulatory region DNA binding;GO:0000976,molecular_function transcription regulatory region sequence-specific DNA binding;GO:0000977,molecular_function RNA polymerase II regulatory region sequence-specific DNA binding;GO:0000…	NR3B2, ESRRB; estrogen-related receptor beta; K08553	estrogen related receptor beta [Source:HGNC Symbol%3BAcc:HGNC:3473]
ENSG00000152763	1.03	0.89	0.52	0.4	1.05091	1.09012	0.00597543	0.0355621	1:66812884-66924887:-	WDR78	NA	NA	WD repeat domain 78 [Source:HGNC Symbol%3BAcc:HGNC:26252]
ENSG00000115421	2.3	1.1	0.72	0.79	1.16209	1.51157	0.00600026	0.0356568	2:60756229-60802085:+	PAPOLG	123;GO:0000003,biological_process reproduction;GO:0002009,biological_process morphogenesis of an epithelium;GO:0002119,biological_process nematode larval development;GO:0002164,biological_process larval development;GO:0003006,biological_process developmental process involved in reproduction;GO:0003674,molecular_function molecular_function;GO:0003824,molecular_function catalytic activity;GO:000465…	PAP; poly(A) polymerase [EC:2.7.7.19]; K14376	poly(A) polymerase gamma [Source:HGNC Symbol%3BAcc:HGNC:14982]
ENSG00000092529	1.72	0.59	0.28	0.54	1.48529	1.17502	0.00620065	0.03654	15:42359499-42412318:+	CAPN3	343;GO:0000003,biological_process reproduction;GO:0001667,biological_process ameboidal-type cell migration;GO:0001896,biological_process autolysis;GO:0003002,biological_process regionalization;GO:0003006,biological_process developmental process involved in reproduction;GO:0003674,molecular_function molecular_function;GO:0003824,molecular_function catalytic activity;GO:0004175,molecular_function e…	NA	calpain 3 [Source:HGNC Symbol%3BAcc:HGNC:1480]
ENSG00000166436	1.98	1.02	0.81	0.67	1.00655	2.11771	0.00624493	0.0367288	11:8612036-8671866:-	TRIM66	51;GO:0005575,cellular_component cellular_component;GO:0005622,cellular_component intracellular;GO:0005623,cellular_component cell;GO:0005634,cellular_component nucleus;GO:0005694,cellular_component chromosome;GO:0006355,biological_process regulation of transcription, DNA-templated;GO:0008150,biological_process biological_process;GO:0009889,biological_process regulation of biosynthetic process;GO…	NA	tripartite motif containing 66 [Source:HGNC Symbol%3BAcc:HGNC:29005]
XLOC_022509	2.18	0.63	0.42	0.51	1.59142	0.748379	0.00629983	0.0369249	2:203307880-203309531:-	XLOC_022509	NA	NA	NA
ENSG00000113595	1.02	0.93	0.23	0.54	1.3098	0.444226	0.00631818	0.0369783	5:65589679-65625975:-	TRIM23	160;GO:0000139,cellular_component Golgi membrane;GO:0000166,molecular_function nucleotide binding;GO:0000323,cellular_component lytic vacuole;GO:0001882,molecular_function nucleoside binding;GO:0001883,molecular_function purine nucleoside binding;GO:0003674,molecular_function molecular_function;GO:0003824,molecular_function catalytic activity;GO:0003924,molecular_function GTPase activity;GO:00048…	NA	tripartite motif containing 23 [Source:HGNC Symbol%3BAcc:HGNC:660]
ENSG00000109618	0.6	1.53	0.43	0.31	1.47861	0.495172	0.0063874	0.0372976	4:25120013-25160442:-	SEPSECS	54;GO:0000049,molecular_function tRNA binding;GO:0001514,biological_process selenocysteine incorporation;GO:0003674,molecular_function molecular_function;GO:0003676,molecular_function nucleic acid binding;GO:0003723,molecular_function RNA binding;GO:0005488,molecular_function binding;GO:0005575,cellular_component cellular_component;GO:0005622,cellular_component intracellular;GO:0005623,cellular_c…	SEPSECS; O-phospho-L-seryl-tRNASec:L-selenocysteinyl-tRNA synthase [EC:2.9.1.2]; K03341	Sep (O-phosphoserine) tRNA:Sec (selenocysteine) tRNA synthase [Source:HGNC Symbol%3BAcc:HGNC:30605]
ENSG00000168421	6.26	4.46	3.24	1.45	1.17064	1.23736	0.00641946	0.0374068	4:40191052-40246967:+	RHOH	131;GO:0000166,molecular_function nucleotide binding;GO:0001772,cellular_component immunological synapse;GO:0001775,biological_process cell activation;GO:0001882,molecular_function nucleoside binding;GO:0001883,molecular_function purine nucleoside binding;GO:0002274,biological_process myeloid leukocyte activation;GO:0002376,biological_process immune system process;GO:0002520,biological_process im…	RHOH, TTF; Ras homolog gene family, member H; K07873	ras homolog family member H [Source:HGNC Symbol%3BAcc:HGNC:686]
XLOC_026993	1.43	1.07	0.56	0.39	1.35888	0.268074	0.00652438	0.0378162	3:124750649-124751883:-	XLOC_026993	NA	NA	NA
ENSG00000180667	2.9	2.34	1.45	1.08	1.03058	1.18212	0.00663154	0.0382158	1:207043848-207052980:-	YOD1	73;GO:0003674,molecular_function molecular_function;GO:0003824,molecular_function catalytic activity;GO:0004843,molecular_function thiol-dependent ubiquitin-specific protease activity;GO:0006082,biological_process organic acid metabolic process;GO:0006464,biological_process cellular protein modification process;GO:0006508,biological_process proteolysis;GO:0006511,biological_process ubiquitin-depe…	OTU1, YOD1; ubiquitin thioesterase OTU1 [EC:3.1.2.-]; K13719	YOD1 deubiquitinase [Source:HGNC Symbol%3BAcc:HGNC:25035]
ENSG00000221994	0.67	1.03	0.38	0.31	1.27428	0.42391	0.00695697	0.0396531	X:47983355-48071658:-	ZNF630	10;GO:0005575,cellular_component cellular_component;GO:0005622,cellular_component intracellular;GO:0005623,cellular_component cell;GO:0005634,cellular_component nucleus;GO:0043226,cellular_component organelle;GO:0043227,cellular_component membrane-bounded organelle;GO:0043229,cellular_component intracellular organelle;GO:0043231,cellular_component intracellular membrane-bounded organelle;GO:00444…	KRAB; KRAB domain-containing zinc finger protein; K09228	zinc finger protein 630 [Source:HGNC Symbol%3BAcc:HGNC:28855]
ENSG00000255529	1.47	1.8	0.81	0.77	1.02994	1.00319	0.00702439	0.0398858	15:57706628-57782762:+	POLR2M	76;GO:0000428,cellular_component DNA-directed RNA polymerase complex;GO:0005575,cellular_component cellular_component;GO:0005622,cellular_component intracellular;GO:0005623,cellular_component cell;GO:0005634,cellular_component nucleus;GO:0005635,cellular_component nuclear envelope;GO:0005654,cellular_component nucleoplasm;GO:0005737,cellular_component cytoplasm;GO:0005856,cellular_component cytos…	NA	RNA polymerase II subunit M [Source:HGNC Symbol%3BAcc:HGNC:14862]
ENSG00000176945	1.3	0.63	0.44	0.33	1.29894	0.776343	0.00703873	0.0399317	3:195720881-195741123:+	MUC20	174;GO:0000187,biological_process activation of MAPK activity;GO:0001932,biological_process regulation of protein phosphorylation;GO:0001934,biological_process positive regulation of protein phosphorylation;GO:0005575,cellular_component cellular_component;GO:0005576,cellular_component extracellular region;GO:0005622,cellular_component intracellular;GO:0005623,cellular_component cell;GO:0005737,ce…	NA	mucin 20%2C cell surface associated [Source:HGNC Symbol%3BAcc:HGNC:23282]
ENSG00000182511	0.52	0.41	0.2	0.13	1.45097	-0.00783643	0.00796245	0.0438629	15:90883694-90895776:+	FES	213;GO:0000902,biological_process cell morphogenesis;GO:0000904,biological_process cell morphogenesis involved in differentiation;GO:0002682,biological_process regulation of immune system process;GO:0002684,biological_process positive regulation of immune system process;GO:0002694,biological_process regulation of leukocyte activation;GO:0002697,biological_process regulation of immune effector pro…	FER, TYK3; tyrosine-protein kinase Fer [EC:2.7.10.2]; K08889; FES, FPS; tyrosine-protein kinase Fes/Fps [EC:2.7.10.2]; K07527	FES proto-oncogene%2C tyrosine kinase [Source:HGNC Symbol%3BAcc:HGNC:3657]
ENSG00000225828	5.99	4.88	2.17	2.86	1.08631	0.831849	0.00842381	0.045506	1:32361269-32364278:-	FAM229A	NA	NA	family with sequence similarity 229 member A [Source:HGNC Symbol%3BAcc:HGNC:44652]
ENSG00000055732	1.03	1.13	0.64	0.24	1.25416	0.533408	0.0085076	0.0458348	1:85018081-85048499:-	MCOLN3	44;GO:0005575,cellular_component cellular_component;GO:0005622,cellular_component intracellular;GO:0005623,cellular_component cell;GO:0005737,cellular_component cytoplasm;GO:0005886,cellular_component plasma membrane;GO:0007275,biological_process multicellular organism development;GO:0007399,biological_process nervous system development;GO:0007423,biological_process sensory organ development;GO:0…	MCOLN3, TRPML3; mucolipin 3; K04994	mucolipin 3 [Source:HGNC Symbol%3BAcc:HGNC:13358]
ENSG00000232653	1.15	0.76	0.36	0.44	1.23344	0.517575	0.00855904	0.0459592	15:32593455-32607310:+	GOLGA8N	23;GO:0000139,cellular_component Golgi membrane;GO:0005575,cellular_component cellular_component;GO:0005622,cellular_component intracellular;GO:0005623,cellular_component cell;GO:0005737,cellular_component cytoplasm;GO:0005794,cellular_component Golgi apparatus;GO:0005795,cellular_component Golgi stack;GO:0012505,cellular_component endomembrane system;GO:0016020,cellular_component membrane;GO:003…	NA	golgin A8 family member N [Source:HGNC Symbol%3BAcc:HGNC:44405]
ENSG00000166387	0.57	1.17	0.3	0.44	1.19012	0.988189	0.00879678	0.0467836	11:7513297-7657127:+	PPFIBP2	9;GO:0005575,cellular_component cellular_component;GO:0005622,cellular_component intracellular;GO:0005623,cellular_component cell;GO:0007154,biological_process cell communication;GO:0008150,biological_process biological_process;GO:0009987,biological_process cellular process;GO:0044464,cellular_component cell part;GO:0044699,biological_process biological_process;GO:0044763,biological_process cellu…	NA	PPFIA binding protein 2 [Source:HGNC Symbol%3BAcc:HGNC:9250]
ENSG00000180071	0.37	0.48	0.18	0.14	1.38069	0.0405598	0.0090216	0.0476204	9:38571357-38620660:-	ANKRD18A	NA	NA	ankyrin repeat domain 18A [Source:HGNC Symbol%3BAcc:HGNC:23643]
ENSG00000186020	1.19	1.35	0.69	0.55	1.01105	0.952522	0.00920675	0.0483468	19:36534773-36605276:-	ZNF529	10;GO:0005575,cellular_component cellular_component;GO:0005622,cellular_component intracellular;GO:0005623,cellular_component cell;GO:0005634,cellular_component nucleus;GO:0043226,cellular_component organelle;GO:0043227,cellular_component membrane-bounded organelle;GO:0043229,cellular_component intracellular organelle;GO:0043231,cellular_component intracellular membrane-bounded organelle;GO:00444…	KRAB; KRAB domain-containing zinc finger protein; K09228	zinc finger protein 529 [Source:HGNC Symbol%3BAcc:HGNC:29328]
