# Supplementary material for: MEN1 is a regulator of alternative splicing and prevents R-loop-induced genome instability through suppression of RNA polymerase II elongation
Source: Nucleic Acids Res. 2023 Jul 3;51(15):7951–71. doi: 10.1093/nar/gkad548 (PMC10450199; doi:10.1093/nar/gkad548)
Supplement: gkad548_Supplemental_Files [file gkad548_supplemental_files.zip › Supplemental Data 6.xls]

## Sheet: SE
Supplementary Data 6. DDP-induced ASEs were identified from Con and Cisplatin-treated NCI-H460 cells.
ID	GeneID	geneSymbol	chr	strand	exonStart_0base	exonEnd	upstreamES	upstreamEE	downstreamES	downstreamEE	ID	IJC_SAMPLE_1	SJC_SAMPLE_1	IJC_SAMPLE_2	SJC_SAMPLE_2	IncFormLen	SkipFormLen	PValue	FDR	IncLevel1	IncLevel2	IncLevelDifference	id	GO	KEGG
20	APOPT1	APOPT1	14	+	103571622	103571820	103562961	103563124	103587273	103587364	20	86,98	8,9	75,59	19,22	298	149	0.00012374	0.00815885	0.843,0.845	0.664,0.573	0.225	ENSG00000256053	72;GO:0005575,cellular_component cellular_component;GO:0005622,cellular_component intracellular;GO:0005623,cellular_component cell;GO:0005737,cellular_component cytoplasm;GO:0005739,cellular_component mitochondrion;GO:0006915,biological_process apoptotic process;GO:0007154,biological_process cell communication;GO:0007165,biological_process signal transduction;GO:0008150,biological_process biologi…	NA
186	PPP2R3B	PPP2R3B	X	-	362254	362332	361404	361590	373531	374044	186	5,6	11,5	0,1	11,17	226	149	1.3943e-05	0.00181215	0.231,0.442	0.0,0.037	0.318	ENSG00000167393	73;GO:0000082,biological_process G1/S transition of mitotic cell cycle;GO:0000159,cellular_component protein phosphatase type 2A complex;GO:0000278,biological_process mitotic cell cycle;GO:0003674,molecular_function molecular_function;GO:0003824,molecular_function catalytic activity;GO:0004721,molecular_function phosphoprotein phosphatase activity;GO:0004722,molecular_function protein serine/thre…	PPP2R3; serine/threonine-protein phosphatase 2A regulatory subunit B''; K1158
286	SRRT	SRRT	7	+	100882457	100883090	100882052	100882241	100884069	100884239	286	31,31	86,87	26,17	164141	298	149	9.37057e-05	0.00690351	0.153,0.151	0.073,0.057	0.087	ENSG00000087087	110;GO:0003674,molecular_function molecular_function;GO:0003676,molecular_function nucleic acid binding;GO:0003677,molecular_function DNA binding;GO:0005488,molecular_function binding;GO:0005575,cellular_component cellular_component;GO:0005622,cellular_component intracellular;GO:0005623,cellular_component cell;GO:0005634,cellular_component nucleus;GO:0005654,cellular_component nucleoplasm;GO:0005…	NA
287	SRRT	SRRT	7	+	100882764	100883090	100882052	100882241	100884069	100884239	287	43,43	86,87	32,30	164141	298	149	3.09757e-05	0.00319949	0.2,0.198	0.089,0.096	0.107	ENSG00000087087	110;GO:0003674,molecular_function molecular_function;GO:0003676,molecular_function nucleic acid binding;GO:0003677,molecular_function DNA binding;GO:0005488,molecular_function binding;GO:0005575,cellular_component cellular_component;GO:0005622,cellular_component intracellular;GO:0005623,cellular_component cell;GO:0005634,cellular_component nucleus;GO:0005654,cellular_component nucleoplasm;GO:0005…	NA
323	EPB41L3	EPB41L3	18	-	5394676	5394793	5392380	5393478	5395066	5395147	323	168246	189224	228229	116109	265	149	9.78846e-07	0.000277375	0.333,0.382	0.525,0.542	-0.176	ENSG00000082397	110;GO:0000902,biological_process cell morphogenesis;GO:0001508,biological_process action potential;GO:0002175,biological_process protein localization to paranode region of axon;GO:0003008,biological_process system process;GO:0003674,molecular_function molecular_function;GO:0005198,molecular_function structural molecule activity;GO:0005200,molecular_function structural constituent of cytoskeleton…	NA
357	E2F4	E2F4	16	+	67193421	67193515	67192760	67192870	67194397	67194459	357	61,68	10,5	83,90	1,2	242	149	0.000164323	0.00988904	0.79,0.893	0.981,0.965	-0.131	ENSG00000205250	171;GO:0000080,biological_process mitotic G1 phase;GO:0000082,biological_process G1/S transition of mitotic cell cycle;GO:0000083,biological_process regulation of transcription involved in G1/S transition of mitotic cell cycle;GO:0000278,biological_process mitotic cell cycle;GO:0000902,biological_process cell morphogenesis;GO:0001071,molecular_function DNA-binding transcription factor activity;GO…	E2F4_5; transcription factor E2F4/5; K0468
495	EML2	EML2	19	-	45628697	45628795	45626704	45626839	45629950	45630046	495	1,2	71,72	12,1	55,62	246	149	0.00161115	0.043631	0.008,0.017	0.117,0.01	-0.051	ENSG00000125746	35;GO:0003008,biological_process system process;GO:0003674,molecular_function molecular_function;GO:0005102,molecular_function signaling receptor binding;GO:0005488,molecular_function binding;GO:0005515,molecular_function protein binding;GO:0005575,cellular_component cellular_component;GO:0005622,cellular_component intracellular;GO:0005623,cellular_component cell;GO:0005856,cellular_component cyt…	NA
604	FLNB	FLNB	3	+	58141857	58141896	58138281	58138529	58142649	58142752	604	253173	195146	338323	436410	187	149	0.000519222	0.0211945	0.508,0.486	0.382,0.386	0.113	ENSG00000136068	98;GO:0001725,cellular_component stress fiber;GO:0003674,molecular_function molecular_function;GO:0003779,molecular_function actin binding;GO:0005488,molecular_function binding;GO:0005515,molecular_function protein binding;GO:0005575,cellular_component cellular_component;GO:0005622,cellular_component intracellular;GO:0005623,cellular_component cell;GO:0005737,cellular_component cytoplasm;GO:00058…	FLNA; filamin; K0443
605	FLNB	FLNB	3	+	58141857	58141929	58138281	58138529	58142649	58142752	605	610415	195146	789778	436410	220	149	0.000126012	0.00826761	0.679,0.658	0.551,0.562	0.112	ENSG00000136068	98;GO:0001725,cellular_component stress fiber;GO:0003674,molecular_function molecular_function;GO:0003779,molecular_function actin binding;GO:0005488,molecular_function binding;GO:0005515,molecular_function protein binding;GO:0005575,cellular_component cellular_component;GO:0005622,cellular_component intracellular;GO:0005623,cellular_component cell;GO:0005737,cellular_component cytoplasm;GO:00058…	FLNA; filamin; K0443
645	RFWD2	RFWD2	1	-	176175909	176176007	176163814	176163891	176184632	176184664	645	20,37	0,0	32,34	2,4	246	149	0.00197106	0.0489946	1.0,1.0	0.906,0.837	0.129	ENSG00000143207	96;GO:0000075,biological_process cell cycle checkpoint;GO:0000077,biological_process DNA damage checkpoint;GO:0000139,cellular_component Golgi membrane;GO:0005575,cellular_component cellular_component;GO:0005622,cellular_component intracellular;GO:0005623,cellular_component cell;GO:0005634,cellular_component nucleus;GO:0005654,cellular_component nucleoplasm;GO:0005737,cellular_component cytoplasm…	RFWD2, COP1; E3 ubiquitin-protein ligase RFWD2 [EC:2.3.2.27]; K1014
659	PSMB3	PSMB3	17	+	38760430	38760608	38755882	38755990	38762410	38762505	659	19442702	29,47	34793516	92108	298	149	0.000604213	0.0233248	0.971,0.966	0.95,0.942	0.022	ENSG00000277791	196;GO:0000075,biological_process cell cycle checkpoint;GO:0000077,biological_process DNA damage checkpoint;GO:0000082,biological_process G1/S transition of mitotic cell cycle;GO:0000084,biological_process mitotic S phase;GO:0000209,biological_process protein polyubiquitination;GO:0000278,biological_process mitotic cell cycle;GO:0000502,cellular_component proteasome complex;GO:0002376,biological_…	PSMB3; 20S proteasome subunit beta 3 [EC:3.4.25.1]; K0273
661	PSMB3	PSMB3	17	+	38760507	38760608	38755882	38755990	38762410	38762505	661	473533	29,47	672718	92108	249	149	0.000110723	0.0076644	0.907,0.872	0.814,0.799	0.083	ENSG00000277791	196;GO:0000075,biological_process cell cycle checkpoint;GO:0000077,biological_process DNA damage checkpoint;GO:0000082,biological_process G1/S transition of mitotic cell cycle;GO:0000084,biological_process mitotic S phase;GO:0000209,biological_process protein polyubiquitination;GO:0000278,biological_process mitotic cell cycle;GO:0000502,cellular_component proteasome complex;GO:0002376,biological_…	PSMB3; 20S proteasome subunit beta 3 [EC:3.4.25.1]; K0273
669	LINC01508	LINC01508	9	-	90385015	90385583	90383609	90383721	90433430	90433505	669	9,25	85,88	3,13	116153	298	149	0.000194506	0.0109923	0.05,0.124	0.013,0.041	0.06	ENSG00000231107	NA	NA
713	B9D1	B9D1	17	-	19371548	19371633	19360320	19360388	19377858	19377905	713	0,0	2,1	1,1	0,0	233	149	7.90391e-09	6.2986e-06	0.0,0.0	1.0,1.0	-1	ENSG00000108641	113;GO:0000902,biological_process cell morphogenesis;GO:0001654,biological_process eye development;GO:0001701,biological_process in utero embryonic development;GO:0002065,biological_process columnar/cuboidal epithelial cell differentiation;GO:0003674,molecular_function molecular_function;GO:0004871,molecular_function obsolete signal transducer activity;GO:0004872,molecular_function signaling rece…	NA
733	WAC	WAC	10	+	28534233	28534346	28533997	28534034	28535561	28535757	733	6,1	4,29	0,0	15,19	261	149	0.00199445	0.0494152	0.461,0.019	0.0,0.0	0.24	ENSG00000095787	146;GO:0000075,biological_process cell cycle checkpoint;GO:0000993,molecular_function RNA polymerase II complex binding;GO:0001098,molecular_function basal transcription machinery binding;GO:0001099,molecular_function basal RNA polymerase II transcription machinery binding;GO:0003674,molecular_function molecular_function;GO:0003682,molecular_function chromatin binding;GO:0005488,molecular_functio…	NA
734	WAC	WAC	10	+	28595732	28596041	28590719	28590832	28608185	28608431	734	64,54	12,8	42,38	16,31	298	149	0.000663351	0.0245477	0.727,0.771	0.568,0.38	0.275	ENSG00000095787	146;GO:0000075,biological_process cell cycle checkpoint;GO:0000993,molecular_function RNA polymerase II complex binding;GO:0001098,molecular_function basal transcription machinery binding;GO:0001099,molecular_function basal RNA polymerase II transcription machinery binding;GO:0003674,molecular_function molecular_function;GO:0003682,molecular_function chromatin binding;GO:0005488,molecular_functio…	NA
742	CSF2RA	CSF2RA	X	+	1274754	1274842	1268799	1268879	1282677	1282779	742	129125	0,4	157146	11,8	236	149	0.00149105	0.0415564	1.0,0.952	0.9,0.92	0.066	ENSG00000198223	15;GO:0003674,molecular_function molecular_function;GO:0004872,molecular_function signaling receptor activity;GO:0005575,cellular_component cellular_component;GO:0005576,cellular_component extracellular region;GO:0005623,cellular_component cell;GO:0005886,cellular_component plasma membrane;GO:0005887,cellular_component integral component of plasma membrane;GO:0016020,cellular_component membrane;G…	CSF2RA, GMCSFR, CD116; granulocyte-macrophage colony-stimulating factor receptor alpha; K0506
751	DCAF10	DCAF10	9	+	37842088	37842286	37819287	37819401	37854779	37854982	751	22,14	0,0	15,22	4,6	298	149	2.58778e-06	0.000565135	1.0,1.0	0.652,0.647	0.351	ENSG00000122741	26;GO:0000151,cellular_component ubiquitin ligase complex;GO:0005575,cellular_component cellular_component;GO:0005622,cellular_component intracellular;GO:0005623,cellular_component cell;GO:0006464,biological_process cellular protein modification process;GO:0008150,biological_process biological_process;GO:0008152,biological_process metabolic process;GO:0009987,biological_process cellular process;G…	NA
773	LMCD1	LMCD1	3	+	8532736	8532825	8501706	8501980	8537184	8537440	773	18,29	6,1	40,46	1,0	237	149	0.000565634	0.0224012	0.654,0.948	0.962,1.0	-0.18	ENSG00000071282	73;GO:0000122,biological_process negative regulation of transcription by RNA polymerase II;GO:0000988,molecular_function obsolete transcription factor activity, protein binding;GO:0000989,molecular_function obsolete transcription factor activity, transcription factor binding;GO:0003674,molecular_function molecular_function;GO:0003712,molecular_function transcription coregulator activity;GO:000371…	NA
814	TMTC4	TMTC4	13	-	100656380	100656468	100642210	100642311	100662963	100663180	814	9,14	0,0	18,10	11,2	236	149	2.60731e-06	0.000565362	1.0,1.0	0.508,0.759	0.367	ENSG00000125247	2;GO:0005575,cellular_component cellular_component;GO:0016020,cellular_component membrane	NA
909	PPP6R2	PPP6R2	22	+	50436987	50437068	50436366	50436452	50437505	50437603	909	225175	34,28	167213	6,14	229	149	3.46903e-05	0.00344358	0.812,0.803	0.948,0.908	-0.12	ENSG00000100239	30;GO:0003674,molecular_function molecular_function;GO:0005488,molecular_function binding;GO:0005515,molecular_function protein binding;GO:0005575,cellular_component cellular_component;GO:0005622,cellular_component intracellular;GO:0005623,cellular_component cell;GO:0005737,cellular_component cytoplasm;GO:0008150,biological_process biological_process;GO:0010921,biological_process regulation of ph…	NA
915	RPL32P3	RPL32P3	3	-	129396216	129396420	129393634	129393795	129397039	129397140	915	11,15	1,0	11,23	3,10	298	149	5.61966e-05	0.00483987	0.846,1.0	0.647,0.535	0.332	ENSG00000251474	NA	NA
920	MTX3	MTX3	5	-	79985570	79985659	79979760	79983794	79986949	79987107	920	2,0	1,6	4,1	0,0	237	149	1.61878e-08	1.15099e-05	0.557,0.0	1.0,1.0	-0.722	ENSG00000177034	24;GO:0005575,cellular_component cellular_component;GO:0005622,cellular_component intracellular;GO:0005623,cellular_component cell;GO:0005737,cellular_component cytoplasm;GO:0005739,cellular_component mitochondrion;GO:0005740,cellular_component mitochondrial envelope;GO:0005741,cellular_component mitochondrial outer membrane;GO:0016020,cellular_component membrane;GO:0019867,cellular_component out…	NA
988	PEA15	PEA15	1	+	160207132	160207237	160205420	160205522	160211542	160211716	988	4,5	183223	32,15	179211	253	149	1.49484e-07	6.17612e-05	0.013,0.013	0.095,0.04	-0.055	ENSG00000162734	94;GO:0003674,molecular_function molecular_function;GO:0005080,molecular_function protein kinase C binding;GO:0005488,molecular_function binding;GO:0005515,molecular_function protein binding;GO:0005575,cellular_component cellular_component;GO:0005622,cellular_component intracellular;GO:0005623,cellular_component cell;GO:0005737,cellular_component cytoplasm;GO:0005856,cellular_component cytoskelet…	NA
990	PEA15	PEA15	1	+	160211542	160211650	160205379	160205522	160213109	160213265	990	134187	0,1	143171	4,9	256	149	0.000271592	0.0135454	1.0,0.991	0.954,0.917	0.06	ENSG00000162734	94;GO:0003674,molecular_function molecular_function;GO:0005080,molecular_function protein kinase C binding;GO:0005488,molecular_function binding;GO:0005515,molecular_function protein binding;GO:0005575,cellular_component cellular_component;GO:0005622,cellular_component intracellular;GO:0005623,cellular_component cell;GO:0005737,cellular_component cytoplasm;GO:0005856,cellular_component cytoskelet…	NA
1087	HSD17B7	HSD17B7	1	+	162799742	162799937	162797801	162797916	162803430	162803535	1087	88,90	0,10	70,65	0,1	298	149	0.00170678	0.0452586	1.0,0.818	1.0,0.97	-0.076	ENSG00000132196	62;GO:0000253,molecular_function 3-keto sterol reductase activity;GO:0003674,molecular_function molecular_function;GO:0003824,molecular_function catalytic activity;GO:0004303,molecular_function estradiol 17-beta-dehydrogenase activity;GO:0005102,molecular_function signaling receptor binding;GO:0005126,molecular_function cytokine receptor binding;GO:0005148,molecular_function prolactin receptor bi…	HSD17B7; 17beta-estradiol 17-dehydrogenase / 3beta-hydroxysteroid 3-dehydrogenase [EC:1.1.1.62 1.1.1.270]; K1337
1103	CPSF7	CPSF7	11	-	61420469	61420530	61419969	61420094	61421389	61421608	1103	30,37	0,0	44,60	7,11	209	149	1.27072e-06	0.000350008	1.0,1.0	0.818,0.795	0.194	ENSG00000149532	74;GO:0000375,biological_process RNA splicing, via transesterification reactions;GO:0000377,biological_process RNA splicing, via transesterification reactions with bulged adenosine as nucleophile;GO:0000398,biological_process mRNA splicing, via spliceosome;GO:0005575,cellular_component cellular_component;GO:0005622,cellular_component intracellular;GO:0005623,cellular_component cell;GO:0005634,cel…	CPSF6_7; cleavage and polyadenylation specificity factor subunit 6/7; K1439
1104	CPSF7	CPSF7	11	-	61420469	61420573	61419921	61420094	61421389	61421608	1104	103116	0,0	151169	7,11	252	149	9.94671e-06	0.00144815	1.0,1.0	0.927,0.901	0.086	ENSG00000149532	74;GO:0000375,biological_process RNA splicing, via transesterification reactions;GO:0000377,biological_process RNA splicing, via transesterification reactions with bulged adenosine as nucleophile;GO:0000398,biological_process mRNA splicing, via spliceosome;GO:0005575,cellular_component cellular_component;GO:0005622,cellular_component intracellular;GO:0005623,cellular_component cell;GO:0005634,cel…	CPSF6_7; cleavage and polyadenylation specificity factor subunit 6/7; K1439
1105	CPSF7	CPSF7	11	-	61420546	61420573	61419948	61420094	61421389	61421608	1105	18,29	0,0	39,38	7,11	175	149	1.58484e-06	0.000401249	1.0,1.0	0.826,0.746	0.214	ENSG00000149532	74;GO:0000375,biological_process RNA splicing, via transesterification reactions;GO:0000377,biological_process RNA splicing, via transesterification reactions with bulged adenosine as nucleophile;GO:0000398,biological_process mRNA splicing, via spliceosome;GO:0005575,cellular_component cellular_component;GO:0005622,cellular_component intracellular;GO:0005623,cellular_component cell;GO:0005634,cel…	CPSF6_7; cleavage and polyadenylation specificity factor subunit 6/7; K1439
1172	FUZ	FUZ	19	-	49808114	49808159	49806884	49807374	49808413	49808491	1172	0,1	4,5	8,1	8,2	193	149	0.000411565	0.0179248	0.0,0.134	0.436,0.279	-0.291	ENSG00000010361	97;GO:0000902,biological_process cell morphogenesis;GO:0001501,biological_process skeletal system development;GO:0001736,biological_process establishment of planar polarity;GO:0001738,biological_process morphogenesis of a polarized epithelium;GO:0001838,biological_process embryonic epithelial tube formation;GO:0001841,biological_process neural tube formation;GO:0001843,biological_process neural t…	NA
1220	GALE	GALE	1	-	23798886	23799012	23798116	23798730	23799365	23799436	1220	287391	70122	370458	55,82	274	149	0.000764432	0.0264986	0.69,0.635	0.785,0.752	-0.106	ENSG00000117308	32;GO:0003674,molecular_function molecular_function;GO:0003824,molecular_function catalytic activity;GO:0003978,molecular_function UDP-glucose 4-epimerase activity;GO:0005575,cellular_component cellular_component;GO:0005622,cellular_component intracellular;GO:0005623,cellular_component cell;GO:0005737,cellular_component cytoplasm;GO:0005829,cellular_component cytosol;GO:0005975,biological_process…	galE, GALE; UDP-glucose 4-epimerase [EC:5.1.3.2]; K0178
1227	ATG12	ATG12	5	-	115840496	115840612	115837627	115837764	115840817	115840934	1227	5,2	2,0	1,0	1,1	264	149	0.000379953	0.0169975	0.585,1.0	0.361,0.0	0.612	ENSG00000145782	55;GO:0000045,biological_process autophagosome assembly;GO:0000407,cellular_component phagophore assembly site;GO:0001817,biological_process regulation of cytokine production;GO:0001818,biological_process negative regulation of cytokine production;GO:0002376,biological_process immune system process;GO:0005575,cellular_component cellular_component;GO:0005622,cellular_component intracellular;GO:000…	ATG12; ubiquitin-like protein ATG12; K0833
1235	GFM2	GFM2	5	-	74730259	74730398	74725940	74726126	74733021	74733098	1235	73,67	1,0	41,28	4,6	287	149	9.52701e-06	0.00140714	0.974,1.0	0.842,0.708	0.212	ENSG00000164347	110;GO:0003674,molecular_function molecular_function;GO:0003824,molecular_function catalytic activity;GO:0003924,molecular_function GTPase activity;GO:0005575,cellular_component cellular_component;GO:0005622,cellular_component intracellular;GO:0005623,cellular_component cell;GO:0005737,cellular_component cytoplasm;GO:0005739,cellular_component mitochondrion;GO:0006139,biological_process nucleobas…	NA
1305	P3H4	P3H4	17	-	41809705	41809834	41806795	41806879	41811131	41811284	1305	4,7	0,0	6,4	0,9	277	149	0.00137051	0.0393815	1.0,1.0	1.0,0.193	0.403	ENSG00000141696	48;GO:0000003,biological_process reproduction;GO:0000228,cellular_component nuclear chromosome;GO:0000793,cellular_component condensed chromosome;GO:0000794,cellular_component condensed nuclear chromosome;GO:0000795,cellular_component synaptonemal complex;GO:0005575,cellular_component cellular_component;GO:0005622,cellular_component intracellular;GO:0005623,cellular_component cell;GO:0005634,cell…	NA
1322	CA5BP1	CA5BP1	X	+	15681000	15681047	15675714	15675778	15688660	15688858	1322	4,4	49,37	7,19	32,41	195	149	0.00114858	0.0350382	0.059,0.076	0.143,0.262	-0.135	ENSG00000186312	NA	NA
1480	FAHD2A	FAHD2A	2	+	95406940	95407157	95405552	95405803	95412433	95412542	1480	137169	0,0	181189	11,0	298	149	0.000992796	0.031784	1.0,1.0	0.892,1.0	0.054	ENSG00000115042	12;GO:0005575,cellular_component cellular_component;GO:0005622,cellular_component intracellular;GO:0005623,cellular_component cell;GO:0005737,cellular_component cytoplasm;GO:0005739,cellular_component mitochondrion;GO:0043226,cellular_component organelle;GO:0043227,cellular_component membrane-bounded organelle;GO:0043229,cellular_component intracellular organelle;GO:0043231,cellular_component int…	NA
1509	SLC25A26	SLC25A26	3	+	66371201	66371413	66370528	66370602	66377689	66378056	1509	1,1	51,71	6,7	56,63	298	149	0.00180104	0.0465756	0.01,0.007	0.051,0.053	-0.043	ENSG00000144741	89;GO:0000095,molecular_function S-adenosyl-L-methionine transmembrane transporter activity;GO:0003333,biological_process amino acid transmembrane transport;GO:0003674,molecular_function molecular_function;GO:0005215,molecular_function transporter activity;GO:0005337,molecular_function nucleoside transmembrane transporter activity;GO:0005342,molecular_function organic acid transmembrane transport…	WDR48, UAF1; WD repeat-containing protein 48; K1536
1752	LRRC46	LRRC46	17	+	47833968	47834047	47832099	47832205	47834424	47834533	1752	2,8	3,3	1,0	4,3	227	149	0.000254014	0.0130082	0.304,0.636	0.141,0.0	0.399	ENSG00000141294	NA	NA
1761	MLPH	MLPH	2	+	237540801	237540957	237540347	237540533	237542566	237542659	1761	12951148	150140	725721	169194	298	149	1.23461e-08	9.20655e-06	0.812,0.804	0.682,0.65	0.142	ENSG00000115648	87;GO:0001725,cellular_component stress fiber;GO:0002065,biological_process columnar/cuboidal epithelial cell differentiation;GO:0003674,molecular_function molecular_function;GO:0003779,molecular_function actin binding;GO:0005488,molecular_function binding;GO:0005515,molecular_function protein binding;GO:0005575,cellular_component cellular_component;GO:0005622,cellular_component intracellular;GO:…	NA
1813	KCNG1	KCNG1	20	-	51013728	51013844	51009796	51010364	51022653	51023081	1813	1,1	5,0	5,11	0,0	264	149	0.000742323	0.0260701	0.101,1.0	1.0,1.0	-0.45	ENSG00000026559	75;GO:0003008,biological_process system process;GO:0003674,molecular_function molecular_function;GO:0005215,molecular_function transporter activity;GO:0005216,molecular_function ion channel activity;GO:0005244,molecular_function voltage-gated ion channel activity;GO:0005249,molecular_function voltage-gated potassium channel activity;GO:0005251,molecular_function delayed rectifier potassium channe…	NA
1885	PMS2CL	PMS2CL	7	+	6733398	6733527	6731896	6731955	6735304	6735389	1885	12,19	12,4	21,33	1,2	277	149	0.000585117	0.0228764	0.35,0.719	0.919,0.899	-0.375	ENSG00000187953	NA	NA
1897	WDR19	WDR19	4	+	39194543	39194659	39189655	39189781	39199477	39199593	1897	1,0	0,2	4,2	0,0	264	149	0.00172113	0.0454046	1.0,0.0	1.0,1.0	-0.5	ENSG00000157796	151;GO:0000902,biological_process cell morphogenesis;GO:0001501,biological_process skeletal system development;GO:0001654,biological_process eye development;GO:0001701,biological_process in utero embryonic development;GO:0003002,biological_process regionalization;GO:0003008,biological_process system process;GO:0005575,cellular_component cellular_component;GO:0005622,cellular_component intracellul…	NA
1980	MRPL52	MRPL52	14	+	22830963	22831037	22830186	22830254	22833417	22833468	1980	38,52	8481152	110,99	795805	222	149	3.16661e-11	7.44738e-08	0.029,0.029	0.085,0.076	-0.052	ENSG00000172590	50;GO:0000313,cellular_component organellar ribosome;GO:0000315,cellular_component organellar large ribosomal subunit;GO:0003674,molecular_function molecular_function;GO:0003735,molecular_function structural constituent of ribosome;GO:0005198,molecular_function structural molecule activity;GO:0005575,cellular_component cellular_component;GO:0005622,cellular_component intracellular;GO:0005623,cell…	NA
1981	MRPL52	MRPL52	14	+	22830963	22831037	22830186	22830254	22834171	22834977	1981	11,15	33,27	62,45	51,36	222	149	0.00025041	0.0128673	0.183,0.272	0.449,0.456	-0.225	ENSG00000172590	50;GO:0000313,cellular_component organellar ribosome;GO:0000315,cellular_component organellar large ribosomal subunit;GO:0003674,molecular_function molecular_function;GO:0003735,molecular_function structural constituent of ribosome;GO:0005198,molecular_function structural molecule activity;GO:0005575,cellular_component cellular_component;GO:0005622,cellular_component intracellular;GO:0005623,cell…	NA
1983	MRPL52	MRPL52	14	+	22833417	22833482	22830963	22831037	22834171	22834345	1983	140237	0,0	221207	9,5	213	149	0.000555706	0.0221514	1.0,1.0	0.945,0.967	0.044	ENSG00000172590	50;GO:0000313,cellular_component organellar ribosome;GO:0000315,cellular_component organellar large ribosomal subunit;GO:0003674,molecular_function molecular_function;GO:0003735,molecular_function structural constituent of ribosome;GO:0005198,molecular_function structural molecule activity;GO:0005575,cellular_component cellular_component;GO:0005622,cellular_component intracellular;GO:0005623,cell…	NA
1985	MRPL52	MRPL52	14	+	22833417	22833489	22830963	22831037	22834171	22834346	1985	14,26	0,0	26,32	9,5	220	149	4.11171e-06	0.000757681	1.0,1.0	0.662,0.813	0.262	ENSG00000172590	50;GO:0000313,cellular_component organellar ribosome;GO:0000315,cellular_component organellar large ribosomal subunit;GO:0003674,molecular_function molecular_function;GO:0003735,molecular_function structural constituent of ribosome;GO:0005198,molecular_function structural molecule activity;GO:0005575,cellular_component cellular_component;GO:0005622,cellular_component intracellular;GO:0005623,cell…	NA
2051	TXNDC17	TXNDC17	17	+	6641752	6641834	6640757	6641227	6642248	6642324	2051	539543	6,0	410439	16,18	230	149	1.57381e-07	6.41567e-05	0.983,1.0	0.943,0.94	0.05	ENSG00000129235	46;GO:0003674,molecular_function molecular_function;GO:0003824,molecular_function catalytic activity;GO:0004601,molecular_function peroxidase activity;GO:0005575,cellular_component cellular_component;GO:0005622,cellular_component intracellular;GO:0005623,cellular_component cell;GO:0005737,cellular_component cytoplasm;GO:0005829,cellular_component cytosol;GO:0007154,biological_process cell communi…	NA
2052	TXNDC17	TXNDC17	17	+	6641752	6641932	6641033	6641227	6642248	6642324	2052	231222	6,0	159177	16,18	298	149	3.80776e-08	2.1559e-05	0.951,1.0	0.832,0.831	0.144	ENSG00000129235	46;GO:0003674,molecular_function molecular_function;GO:0003824,molecular_function catalytic activity;GO:0004601,molecular_function peroxidase activity;GO:0005575,cellular_component cellular_component;GO:0005622,cellular_component intracellular;GO:0005623,cellular_component cell;GO:0005737,cellular_component cytoplasm;GO:0005829,cellular_component cytosol;GO:0007154,biological_process cell communi…	NA
2076	FXYD5	FXYD5	19	+	35166250	35166325	35166141	35166171	35169565	35169633	2076	533732	8,0	8811029	28,14	223	149	0.000259492	0.0131571	0.978,1.0	0.955,0.98	0.021	ENSG00000089327	35;GO:0003674,molecular_function molecular_function;GO:0003779,molecular_function actin binding;GO:0005488,molecular_function binding;GO:0005515,molecular_function protein binding;GO:0005575,cellular_component cellular_component;GO:0007162,biological_process negative regulation of cell adhesion;GO:0008092,molecular_function cytoskeletal protein binding;GO:0008150,biological_process biological_pro…	NA
2077	FXYD5	FXYD5	19	+	35166250	35166428	35166141	35166171	35169565	35169879	2077	206252	8,0	321356	28,14	298	149	0.000169966	0.0101014	0.928,1.0	0.851,0.927	0.075	ENSG00000089327	35;GO:0003674,molecular_function molecular_function;GO:0003779,molecular_function actin binding;GO:0005488,molecular_function binding;GO:0005515,molecular_function protein binding;GO:0005575,cellular_component cellular_component;GO:0007162,biological_process negative regulation of cell adhesion;GO:0008092,molecular_function cytoskeletal protein binding;GO:0008150,biological_process biological_pro…	NA
2173	HMOX2	HMOX2	16	+	4483636	4483738	4476411	4476487	4496145	4496762	2173	4,9	0,0	2,7	0,6	250	149	0.000776559	0.026858	1.0,1.0	1.0,0.41	0.295	ENSG00000103415	91;GO:0001666,biological_process response to hypoxia;GO:0003674,molecular_function molecular_function;GO:0003824,molecular_function catalytic activity;GO:0004392,molecular_function heme oxygenase (decyclizing) activity;GO:0005575,cellular_component cellular_component;GO:0005622,cellular_component intracellular;GO:0005623,cellular_component cell;GO:0005737,cellular_component cytoplasm;GO:0005783,c…	HMOX1; heme oxygenase 1 [EC:1.14.14.18]; K0051
2189	DDX19A	DDX19A	16	+	70356845	70356906	70356111	70356247	70361417	70361496	2189	4,9	54,76	0,2	67,76	209	149	0.000699664	0.0253454	0.05,0.078	0.0,0.018	0.055	ENSG00000168872	47;GO:0005575,cellular_component cellular_component;GO:0005622,cellular_component intracellular;GO:0005623,cellular_component cell;GO:0005634,cellular_component nucleus;GO:0005635,cellular_component nuclear envelope;GO:0005643,cellular_component nuclear pore;GO:0005737,cellular_component cytoplasm;GO:0006917,biological_process apoptotic process;GO:0008150,biological_process biological_process;GO:…	DDX19, DBP5; ATP-dependent RNA helicase DDX19/DBP5 [EC:3.6.4.13]; K1865
2238	LRP8	LRP8	1	-	53249379	53249556	53242363	53247056	53250689	53250862	2238	129,74	81,93	106115	209220	298	149	0.000679189	0.0249886	0.443,0.285	0.202,0.207	0.159	ENSG00000157193	188;GO:0000122,biological_process negative regulation of transcription by RNA polymerase II;GO:0001932,biological_process regulation of protein phosphorylation;GO:0001934,biological_process positive regulation of protein phosphorylation;GO:0003674,molecular_function molecular_function;GO:0004871,molecular_function obsolete signal transducer activity;GO:0004872,molecular_function signaling recepto…	NA
2261	ADGRV1	ADGRV1	5	+	91150029	91150221	91102218	91102340	91153220	91153398	2261	10,6	4,2	5,1	0,0	298	149	3.13928e-05	0.00322082	0.556,0.6	1.0,1.0	-0.422	ENSG00000164199	70;GO:0001894,biological_process tissue homeostasis;GO:0001895,biological_process retina homeostasis;GO:0003008,biological_process system process;GO:0003674,molecular_function molecular_function;GO:0004871,molecular_function obsolete signal transducer activity;GO:0004872,molecular_function signaling receptor activity;GO:0004888,molecular_function transmembrane signaling receptor activity;GO:00049…	NA
2338	XPO6	XPO6	16	-	28208986	28209122	28180940	28181031	28211365	28211550	2338	1,0	44,60	6,9	67,45	284	149	0.000172128	0.0101525	0.012,0.0	0.045,0.095	-0.064	ENSG00000169180	52;GO:0003674,molecular_function molecular_function;GO:0005215,molecular_function transporter activity;GO:0005575,cellular_component cellular_component;GO:0005622,cellular_component intracellular;GO:0005623,cellular_component cell;GO:0005634,cellular_component nucleus;GO:0005730,cellular_component nucleolus;GO:0005737,cellular_component cytoplasm;GO:0005886,cellular_component plasma membrane;GO:0…	NA
2368	CPNE1	CPNE1	20	-	35630740	35630795	35630438	35630490	35630900	35631034	2368	294339	16,17	655642	6,17	203	149	0.000229853	0.0121374	0.931,0.936	0.988,0.965	-0.043	ENSG00000214078	32;GO:0001786,molecular_function phosphatidylserine binding;GO:0003674,molecular_function molecular_function;GO:0005215,molecular_function transporter activity;GO:0005488,molecular_function binding;GO:0005543,molecular_function phospholipid binding;GO:0005544,molecular_function calcium-dependent phospholipid binding;GO:0005575,cellular_component cellular_component;GO:0005622,cellular_component in…	NA
2372	CPNE1	CPNE1	20	-	35655201	35655344	35632794	35632923	35658929	35658982	2372	146155	6,4	162172	29,10	291	149	0.000755838	0.0263199	0.926,0.952	0.741,0.898	0.12	ENSG00000214078	32;GO:0001786,molecular_function phosphatidylserine binding;GO:0003674,molecular_function molecular_function;GO:0005215,molecular_function transporter activity;GO:0005488,molecular_function binding;GO:0005543,molecular_function phospholipid binding;GO:0005544,molecular_function calcium-dependent phospholipid binding;GO:0005575,cellular_component cellular_component;GO:0005622,cellular_component in…	NA
2374	CPNE1	CPNE1	20	-	35658929	35658982	35632794	35632923	35664759	35664886	2374	4,0	45,52	26,13	70,75	201	149	7.08229e-06	0.00112194	0.062,0.0	0.216,0.114	-0.134	ENSG00000214078	32;GO:0001786,molecular_function phosphatidylserine binding;GO:0003674,molecular_function molecular_function;GO:0005215,molecular_function transporter activity;GO:0005488,molecular_function binding;GO:0005543,molecular_function phospholipid binding;GO:0005544,molecular_function calcium-dependent phospholipid binding;GO:0005575,cellular_component cellular_component;GO:0005622,cellular_component in…	NA
2451	HERC4	HERC4	10	-	68067084	68067217	68044403	68044563	68072882	68073186	2451	1,0	12,20	4,3	10,12	281	149	0.00133866	0.0388681	0.042,0.0	0.175,0.117	-0.125	ENSG00000148634	60;GO:0000003,biological_process reproduction;GO:0003674,molecular_function molecular_function;GO:0003824,molecular_function catalytic activity;GO:0004842,molecular_function ubiquitin-protein transferase activity;GO:0005575,cellular_component cellular_component;GO:0005622,cellular_component intracellular;GO:0005623,cellular_component cell;GO:0005634,cellular_component nucleus;GO:0005737,cellular_…	HERC4; E3 ubiquitin-protein ligase HERC4 [EC:2.3.2.26]; K1061
2496	RPL7L1	RPL7L1	6	+	42880860	42880966	42879634	42879951	42883450	42883614	2496	100140	0,1	132101	5,6	254	149	0.000633935	0.0238987	1.0,0.988	0.939,0.908	0.071	ENSG00000146223	NA	NA
2497	RPL7L1	RPL7L1	6	+	42880860	42881082	42879638	42879951	42883450	42883614	2497	14,13	0,1	16,25	5,6	298	149	0.000211974	0.0116294	1.0,0.867	0.615,0.676	0.288	ENSG00000146223	NA	NA
2549	SLC44A1	SLC44A1	9	+	105299742	105299937	105299219	105299309	105309723	105309866	2549	16,11	106,99	4,3	100,87	298	149	0.000844491	0.028593	0.07,0.053	0.02,0.017	0.043	ENSG00000070214	93;GO:0003674,molecular_function molecular_function;GO:0005215,molecular_function transporter activity;GO:0005575,cellular_component cellular_component;GO:0005622,cellular_component intracellular;GO:0005623,cellular_component cell;GO:0005737,cellular_component cytoplasm;GO:0005739,cellular_component mitochondrion;GO:0005740,cellular_component mitochondrial envelope;GO:0005741,cellular_component m…	SLC44A1, CD92; solute carrier family 44 (choline transporter-like protein), member 1; K0651
2594	KCTD17	KCTD17	22	+	37061103	37061175	37060822	37060922	37061538	37061629	2594	0,0	7,10	6,0	9,10	220	149	0.00180758	0.0466765	0.0,0.0	0.311,0.0	-0.155	ENSG00000100379	NA	NA
2748	ADPGK	ADPGK	15	-	72771782	72771845	72760248	72760527	72783245	72783628	2748	62,44	10,1	123123	1,0	211	149	1.80755e-05	0.00221056	0.814,0.969	0.989,1.0	-0.103	ENSG00000159322	2;GO:0005575,cellular_component cellular_component;GO:0005576,cellular_component extracellular region	ADPGK; ADP-dependent glucokinase [EC:2.7.1.147]; K0807
2750	ADPGK	ADPGK	15	-	72774871	72775097	72760406	72760527	72783245	72783731	2750	13,9	10,1	23,8	1,0	298	149	0.00016098	0.0097269	0.394,0.818	0.92,1.0	-0.354	ENSG00000159322	2;GO:0005575,cellular_component cellular_component;GO:0005576,cellular_component extracellular region	ADPGK; ADP-dependent glucokinase [EC:2.7.1.147]; K0807
2801	SLC38A6	SLC38A6	14	+	61052348	61052985	61052040	61052135	61078809	61078927	2801	16,17	10,12	31,15	4,3	298	149	0.000965409	0.0312761	0.444,0.415	0.795,0.714	-0.325	ENSG00000139974	2;GO:0005575,cellular_component cellular_component;GO:0016020,cellular_component membrane	NA
2966	EEF1D	EEF1D	8	-	143592646	143592797	143590607	143590738	143597347	143597380	2966	4,5	7,16	1,0	13,10	298	149	0.000537769	0.021691	0.222,0.135	0.037,0.0	0.16	ENSG00000104529	69;GO:0003674,molecular_function molecular_function;GO:0003676,molecular_function nucleic acid binding;GO:0003723,molecular_function RNA binding;GO:0004871,molecular_function obsolete signal transducer activity;GO:0005488,molecular_function binding;GO:0005575,cellular_component cellular_component;GO:0005622,cellular_component intracellular;GO:0005623,cellular_component cell;GO:0005634,cellular_co…	NA
2969	EEF1D	EEF1D	8	-	143592646	143592893	143590607	143590738	143597347	143597413	2969	4,8	7,16	2,0	13,10	298	149	0.00135756	0.039231	0.222,0.2	0.071,0.0	0.176	ENSG00000104529	69;GO:0003674,molecular_function molecular_function;GO:0003676,molecular_function nucleic acid binding;GO:0003723,molecular_function RNA binding;GO:0004871,molecular_function obsolete signal transducer activity;GO:0005488,molecular_function binding;GO:0005575,cellular_component cellular_component;GO:0005622,cellular_component intracellular;GO:0005623,cellular_component cell;GO:0005634,cellular_co…	NA
3013	CD320	CD320	19	-	8303854	8304088	8302776	8302980	8308148	8308350	3013	590608	10,16	883911	105,95	298	149	1.33227e-15	5.81896e-12	0.967,0.95	0.808,0.827	0.141	ENSG00000167775	30;GO:0001558,biological_process regulation of cell growth;GO:0003674,molecular_function molecular_function;GO:0005488,molecular_function binding;GO:0005575,cellular_component cellular_component;GO:0005622,cellular_component intracellular;GO:0005623,cellular_component cell;GO:0005737,cellular_component cytoplasm;GO:0005783,cellular_component endoplasmic reticulum;GO:0005886,cellular_component pla…	NA
3014	CD320	CD320	19	-	8305030	8305156	8302776	8302980	8308148	8308271	3014	15581275	10,16	15721914	105,95	274	149	0	0	0.988,0.977	0.891,0.916	0.079	ENSG00000167775	30;GO:0001558,biological_process regulation of cell growth;GO:0003674,molecular_function molecular_function;GO:0005488,molecular_function binding;GO:0005575,cellular_component cellular_component;GO:0005622,cellular_component intracellular;GO:0005623,cellular_component cell;GO:0005737,cellular_component cytoplasm;GO:0005783,cellular_component endoplasmic reticulum;GO:0005886,cellular_component pla…	NA
3042	MOK	MOK	14	-	102225094	102226408	102224499	102224794	102232534	102232708	3042	4,11	0,1	1,1	1,1	298	149	0.000487189	0.0203766	1.0,0.846	0.333,0.333	0.59	ENSG00000080823	42;GO:0003674,molecular_function molecular_function;GO:0003824,molecular_function catalytic activity;GO:0004672,molecular_function protein kinase activity;GO:0004674,molecular_function protein serine/threonine kinase activity;GO:0005575,cellular_component cellular_component;GO:0005622,cellular_component intracellular;GO:0005623,cellular_component cell;GO:0005737,cellular_component cytoplasm;GO:00…	NA
3071	SAT2	SAT2	17	-	7627362	7627414	7627142	7627226	7627552	7627802	3071	271355	15,31	267312	0,0	200	149	2.36189e-12	6.56476e-09	0.931,0.895	1.0,1.0	-0.087	ENSG00000141504	6;GO:0005575,cellular_component cellular_component;GO:0005622,cellular_component intracellular;GO:0005623,cellular_component cell;GO:0005737,cellular_component cytoplasm;GO:0044424,cellular_component intracellular part;GO:0044464,cellular_component cell part	speG, SAT; diamine N-acetyltransferase [EC:2.3.1.57]; K0065
3208	UBXN2B	UBXN2B	8	+	58413298	58413371	58411358	58411469	58416849	58416953	3208	0,0	1,5	4,2	0,4	221	149	3.54037e-05	0.0034788	0.0,0.0	1.0,0.252	-0.626	ENSG00000215114	15;GO:0005575,cellular_component cellular_component;GO:0005622,cellular_component intracellular;GO:0005623,cellular_component cell;GO:0005634,cellular_component nucleus;GO:0005737,cellular_component cytoplasm;GO:0005783,cellular_component endoplasmic reticulum;GO:0005794,cellular_component Golgi apparatus;GO:0005829,cellular_component cytosol;GO:0043226,cellular_component organelle;GO:0043227,cel…	NA
3273	PTPRS	PTPRS	19	-	5218786	5218798	5218419	5218532	5219309	5219467	3273	24,13	13,11	24,24	1,6	160	149	0.00114713	0.0350382	0.632,0.524	0.957,0.788	-0.294	ENSG00000105426	78;GO:0003674,molecular_function molecular_function;GO:0003824,molecular_function catalytic activity;GO:0004721,molecular_function phosphoprotein phosphatase activity;GO:0004725,molecular_function protein tyrosine phosphatase activity;GO:0004871,molecular_function obsolete signal transducer activity;GO:0004872,molecular_function signaling receptor activity;GO:0004888,molecular_function transmembr…	NA
3314	GPR155	GPR155	2	-	174483009	174483158	174481496	174481987	174486872	174487000	3314	10,15	6,0	2,2	0,0	297	149	0.00138523	0.0395572	0.455,1.0	1.0,1.0	-0.272	ENSG00000163328	2;GO:0005575,cellular_component cellular_component;GO:0016020,cellular_component membrane	NA
3336	AHI1	AHI1	6	-	135497187	135497249	135492227	135492291	135497582	135497649	3336	2,6	0,1	1,1	1,1	210	149	0.00154314	0.0423138	1.0,0.81	0.415,0.415	0.49	ENSG00000135541	237;GO:0000902,biological_process cell morphogenesis;GO:0001654,biological_process eye development;GO:0001655,biological_process urogenital system development;GO:0001738,biological_process morphogenesis of a polarized epithelium;GO:0001822,biological_process kidney development;GO:0001947,biological_process heart looping;GO:0002009,biological_process morphogenesis of an epithelium;GO:0002090,biolo…	NA
3347	NSMCE1	NSMCE1	16	-	27241352	27241889	27235177	27235299	27257434	27257581	3347	15,15	161214	6,4	206200	298	149	0.00059362	0.0230587	0.045,0.034	0.014,0.01	0.028	ENSG00000169189	55;GO:0000781,cellular_component chromosome, telomeric region;GO:0000793,cellular_component condensed chromosome;GO:0003674,molecular_function molecular_function;GO:0003824,molecular_function catalytic activity;GO:0004842,molecular_function ubiquitin-protein transferase activity;GO:0005575,cellular_component cellular_component;GO:0005622,cellular_component intracellular;GO:0005623,cellular_compon…	NA
3359	EMP3	EMP3	19	+	48326829	48326922	48325324	48325610	48329351	48329439	3359	135149	21,20	158153	54,49	241	149	0.000122866	0.00814863	0.799,0.822	0.644,0.659	0.159	ENSG00000142227	10;GO:0005575,cellular_component cellular_component;GO:0008150,biological_process biological_process;GO:0008285,biological_process negative regulation of cell proliferation;GO:0016020,cellular_component membrane;GO:0042127,biological_process regulation of cell proliferation;GO:0048519,biological_process negative regulation of biological process;GO:0048523,biological_process negative regulation of…	NA
3391	PPM1A	PPM1A	14	+	60250379	60250481	60249440	60249677	60282683	60283537	3391	2,6	10,16	0,0	14,18	250	149	0.000172341	0.0101525	0.107,0.183	0.0,0.0	0.145	ENSG00000100614	203;GO:0000122,biological_process negative regulation of transcription by RNA polymerase II;GO:0003674,molecular_function molecular_function;GO:0003824,molecular_function catalytic activity;GO:0004721,molecular_function phosphoprotein phosphatase activity;GO:0004722,molecular_function protein serine/threonine phosphatase activity;GO:0004723,molecular_function calcium-dependent protein serine/thre…	PPM1A, PP2CA; protein phosphatase 1A [EC:3.1.3.16]; K0445
3395	PPM1A	PPM1A	14	+	60277004	60277091	60250430	60250481	60282683	60283537	3395	3,4	1,4	2,1	0,0	235	149	1.02802e-05	0.00148961	0.655,0.388	1.0,1.0	-0.478	ENSG00000100614	203;GO:0000122,biological_process negative regulation of transcription by RNA polymerase II;GO:0003674,molecular_function molecular_function;GO:0003824,molecular_function catalytic activity;GO:0004721,molecular_function phosphoprotein phosphatase activity;GO:0004722,molecular_function protein serine/threonine phosphatase activity;GO:0004723,molecular_function calcium-dependent protein serine/thre…	PPM1A, PP2CA; protein phosphatase 1A [EC:3.1.3.16]; K0445
3396	PPM1A	PPM1A	14	+	60277312	60277365	60277004	60277091	60282683	60283089	3396	0,8	3,5	0,0	2,1	201	149	0.000963856	0.0312761	0.0,0.543	0.0,0.0	0.272	ENSG00000100614	203;GO:0000122,biological_process negative regulation of transcription by RNA polymerase II;GO:0003674,molecular_function molecular_function;GO:0003824,molecular_function catalytic activity;GO:0004721,molecular_function phosphoprotein phosphatase activity;GO:0004722,molecular_function protein serine/threonine phosphatase activity;GO:0004723,molecular_function calcium-dependent protein serine/thre…	PPM1A, PP2CA; protein phosphatase 1A [EC:3.1.3.16]; K0445
3421	NT5C2	NT5C2	10	-	103111744	103111805	103106588	103106706	103139405	103139479	3421	5,7	75126	17,27	111104	209	149	8.97167e-05	0.0067556	0.045,0.038	0.098,0.156	-0.086	ENSG00000076685	124;GO:0000003,biological_process reproduction;GO:0002119,biological_process nematode larval development;GO:0002164,biological_process larval development;GO:0003674,molecular_function molecular_function;GO:0003824,molecular_function catalytic activity;GO:0005575,cellular_component cellular_component;GO:0005622,cellular_component intracellular;GO:0005623,cellular_component cell;GO:0005737,cellular…	E3.1.3.5; 5'-nucleotidase [EC:3.1.3.5]; K0108
3453	LINC00969	LINC00969	3	+	195696360	195696589	195689336	195689438	195699029	195699116	3453	2,3	0,0	0,3	2,4	298	149	2.79626e-09	3.05331e-06	1.0,1.0	0.0,0.273	0.863	ENSG00000242086	NA	NA
3558	STOML2	STOML2	9	-	35102685	35102823	35102094	35102194	35103049	35103157	3558	9511191	2,3	13721477	23,23	286	149	5.84068e-06	0.000980165	0.996,0.995	0.969,0.971	0.026	ENSG00000165283	37;GO:0003674,molecular_function molecular_function;GO:0005102,molecular_function signaling receptor binding;GO:0005488,molecular_function binding;GO:0005515,molecular_function protein binding;GO:0005575,cellular_component cellular_component;GO:0005622,cellular_component intracellular;GO:0005623,cellular_component cell;GO:0005737,cellular_component cytoplasm;GO:0005739,cellular_component mitochon…	NA
3612	ZNF678	ZNF678	1	+	227582513	227582606	227563542	227563724	227646543	227646670	3612	0,2	5,8	6,11	2,0	241	149	1.03397e-07	4.5161e-05	0.0,0.134	0.65,1.0	-0.758	ENSG00000181450	10;GO:0005575,cellular_component cellular_component;GO:0005622,cellular_component intracellular;GO:0005623,cellular_component cell;GO:0005634,cellular_component nucleus;GO:0043226,cellular_component organelle;GO:0043227,cellular_component membrane-bounded organelle;GO:0043229,cellular_component intracellular organelle;GO:0043231,cellular_component intracellular membrane-bounded organelle;GO:00444…	NA
3693	DDX55	DDX55	12	+	123618668	123618837	123616510	123616603	123619447	123619716	3693	6,7	1,3	12,12	0,0	298	149	0.000876825	0.0294271	0.75,0.538	1.0,1.0	-0.356	ENSG00000111364	NA	NA
3700	TBC1D5	TBC1D5	3	-	17518901	17518995	17508473	17508605	17742480	17742652	3700	2,1	0,0	0,0	2,3	242	149	6.92409e-10	1.00808e-06	1.0,1.0	0.0,0.0	1	ENSG00000131374	9;GO:0005575,cellular_component cellular_component;GO:0005623,cellular_component cell;GO:0012505,cellular_component endomembrane system;GO:0016020,cellular_component membrane;GO:0030904,cellular_component retromer complex;GO:0032991,cellular_component protein-containing complex;GO:0043234,cellular_component protein-containing complex;GO:0044425,cellular_component membrane part;GO:0044464,cellular…	NA
3710	TBC1D5	TBC1D5	3	-	17586352	17586557	17508548	17508605	17742480	17742612	3710	1,2	0,0	4,0	2,3	298	149	1.26077e-07	5.33015e-05	1.0,1.0	0.5,0.0	0.75	ENSG00000131374	9;GO:0005575,cellular_component cellular_component;GO:0005623,cellular_component cell;GO:0012505,cellular_component endomembrane system;GO:0016020,cellular_component membrane;GO:0030904,cellular_component retromer complex;GO:0032991,cellular_component protein-containing complex;GO:0043234,cellular_component protein-containing complex;GO:0044425,cellular_component membrane part;GO:0044464,cellular…	NA
3748	CYSTM1	CYSTM1	5	+	140194445	140194652	140174641	140175285	140243304	140243463	3748	7171015	12,9	858940	17,34	298	149	0.00128664	0.0378333	0.968,0.983	0.962,0.933	0.028	ENSG00000120306	2;GO:0005575,cellular_component cellular_component;GO:0016020,cellular_component membrane	NA
3776	GUK1	GUK1	1	+	228141123	228141288	228140264	228140363	228145510	228145624	3776	220306	548750	367365	535584	298	149	8.42039e-05	0.00650113	0.167,0.169	0.255,0.238	-0.078	ENSG00000143774	132;GO:0003674,molecular_function molecular_function;GO:0003824,molecular_function catalytic activity;GO:0004385,molecular_function guanylate kinase activity;GO:0005575,cellular_component cellular_component;GO:0005622,cellular_component intracellular;GO:0005623,cellular_component cell;GO:0005737,cellular_component cytoplasm;GO:0005829,cellular_component cytosol;GO:0006139,biological_process nucle…	E2.7.4.8, gmk; guanylate kinase [EC:2.7.4.8]; K0094
3916	B4GALT6	B4GALT6	18	-	31666255	31666372	31657974	31658089	31684311	31684504	3916	12,22	2,4	31,4	0,0	265	149	0.000272911	0.0135454	0.771,0.756	1.0,1.0	-0.236	ENSG00000118276	83;GO:0000139,cellular_component Golgi membrane;GO:0003674,molecular_function molecular_function;GO:0003824,molecular_function catalytic activity;GO:0005575,cellular_component cellular_component;GO:0005622,cellular_component intracellular;GO:0005623,cellular_component cell;GO:0005737,cellular_component cytoplasm;GO:0005794,cellular_component Golgi apparatus;GO:0005795,cellular_component Golgi sta…	B4GALT6; beta-1,4-galactosyltransferase 6 [EC:2.4.1.274]; K0755
3928	OSGEP	OSGEP	14	-	20451256	20451452	20449221	20449266	20451973	20452149	3928	24,21	45115	18,8	127126	298	149	0.000426499	0.0183579	0.211,0.084	0.066,0.031	0.099	ENSG00000092094	NA	NA
3942	NUBP1	NUBP1	16	+	10755720	10755753	10752609	10752678	10756689	10756780	3942	102101	0,2	133151	5,10	181	149	0.00146336	0.0410842	1.0,0.977	0.956,0.926	0.047	ENSG00000103274	165;GO:0000003,biological_process reproduction;GO:0000166,molecular_function nucleotide binding;GO:0002097,biological_process tRNA wobble base modification;GO:0002098,biological_process tRNA wobble uridine modification;GO:0003674,molecular_function molecular_function;GO:0003824,molecular_function catalytic activity;GO:0005488,molecular_function binding;GO:0005506,molecular_function iron ion bindi…	NA
3994	AC098487.1	AC098487.1	4	-	102419696	102419794	102418601	102418988	102431061	102431249	3994	3,9	11,17	1,0	15,20	246	149	3.13474e-05	0.00322082	0.142,0.243	0.039,0.0	0.173	ENSG00000248161	NA	NA
4014	RPS25	RPS25	11	-	119017924	119018053	119017361	119017545	119018281	119018330	4014	391387	30,25	422425	11,9	277	149	3.02405e-05	0.0031448	0.875,0.893	0.954,0.962	-0.074	ENSG00000118181	144;GO:0000028,biological_process ribosomal small subunit assembly;GO:0000184,biological_process nuclear-transcribed mRNA catabolic process, nonsense-mediated decay;GO:0000956,biological_process nuclear-transcribed mRNA catabolic process;GO:0003674,molecular_function molecular_function;GO:0003676,molecular_function nucleic acid binding;GO:0003723,molecular_function RNA binding;GO:0003735,molecula…	RP-S25e, RPS25; small subunit ribosomal protein S25e; K0297
4098	RAD51D	RAD51D	17	-	35116858	35117037	35106440	35106481	35118500	35118619	4098	0,3	3,1	5,1	1,0	298	149	0.000415464	0.0180432	0.0,0.6	0.714,1.0	-0.557	ENSG00000185379	50;GO:0000003,biological_process reproduction;GO:0003674,molecular_function molecular_function;GO:0003676,molecular_function nucleic acid binding;GO:0003677,molecular_function DNA binding;GO:0005488,molecular_function binding;GO:0005575,cellular_component cellular_component;GO:0005622,cellular_component intracellular;GO:0005623,cellular_component cell;GO:0005634,cellular_component nucleus;GO:0006…	RAD51L3, RAD51D; RAD51-like protein 3; K1087
4099	RAD51D	RAD51D	17	-	35116858	35117037	35106440	35106481	35119110	35119172	4099	5,3	5,8	0,0	12,5	298	149	5.46434e-05	0.00473277	0.333,0.158	0.0,0.0	0.245	ENSG00000185379	50;GO:0000003,biological_process reproduction;GO:0003674,molecular_function molecular_function;GO:0003676,molecular_function nucleic acid binding;GO:0003677,molecular_function DNA binding;GO:0005488,molecular_function binding;GO:0005575,cellular_component cellular_component;GO:0005622,cellular_component intracellular;GO:0005623,cellular_component cell;GO:0005634,cellular_component nucleus;GO:0006…	RAD51L3, RAD51D; RAD51-like protein 3; K1087
4105	RAD51D	RAD51D	17	-	35118500	35118619	35116858	35117037	35119110	35119157	4105	5,16	5,3	17,25	0,0	267	149	2.12901e-06	0.00049226	0.358,0.749	1.0,1.0	-0.447	ENSG00000185379	50;GO:0000003,biological_process reproduction;GO:0003674,molecular_function molecular_function;GO:0003676,molecular_function nucleic acid binding;GO:0003677,molecular_function DNA binding;GO:0005488,molecular_function binding;GO:0005575,cellular_component cellular_component;GO:0005622,cellular_component intracellular;GO:0005623,cellular_component cell;GO:0005634,cellular_component nucleus;GO:0006…	RAD51L3, RAD51D; RAD51-like protein 3; K1087
4381	DHRS12	DHRS12	13	-	51797825	51797908	51791164	51791257	51799533	51799667	4381	11,5	0,1	5,5	6,8	231	149	2.11562e-06	0.00049226	1.0,0.763	0.35,0.287	0.563	ENSG00000102796	NA	NA
4417	RPRD2	RPRD2	1	+	150441880	150441958	150440922	150441023	150443230	150443283	4417	10,20	0,2	18,25	9,7	226	149	0.000822963	0.0280192	1.0,0.868	0.569,0.702	0.298	ENSG00000163125	25;GO:0000428,cellular_component DNA-directed RNA polymerase complex;GO:0005575,cellular_component cellular_component;GO:0005622,cellular_component intracellular;GO:0005623,cellular_component cell;GO:0005634,cellular_component nucleus;GO:0005654,cellular_component nucleoplasm;GO:0016591,cellular_component RNA polymerase II, holoenzyme;GO:0030880,cellular_component RNA polymerase complex;GO:003197…	NA
4424	C19orf57	C19orf57	19	-	13883307	13883400	13882354	13882952	13885960	13886055	4424	2,2	0,0	5,2	1,4	241	149	2.85281e-05	0.00306041	1.0,1.0	0.756,0.236	0.504	ENSG00000132016	6;GO:0007275,biological_process multicellular organism development;GO:0008150,biological_process biological_process;GO:0032501,biological_process multicellular organismal process;GO:0032502,biological_process developmental process;GO:0044699,biological_process biological_process;GO:0044707,biological_process multicellular organismal process	NA
4634	BCAS4	BCAS4	20	+	50875996	50876093	50841765	50841900	50876485	50876723	4634	6,11	50,92	2,1	75103	245	149	0.000109771	0.00765063	0.068,0.068	0.016,0.006	0.057	ENSG00000124243	6;GO:0005575,cellular_component cellular_component;GO:0005622,cellular_component intracellular;GO:0005623,cellular_component cell;GO:0005737,cellular_component cytoplasm;GO:0044424,cellular_component intracellular part;GO:0044464,cellular_component cell part	NA
4991	TRIOBP	TRIOBP	22	+	37750641	37750730	37746321	37746420	37751771	37751828	4991	0,1	34,19	2,5	11,22	237	149	0.00156366	0.0427178	0.0,0.032	0.103,0.125	-0.098	ENSG00000100106	103;GO:0003674,molecular_function molecular_function;GO:0003779,molecular_function actin binding;GO:0005488,molecular_function binding;GO:0005515,molecular_function protein binding;GO:0005575,cellular_component cellular_component;GO:0005622,cellular_component intracellular;GO:0005623,cellular_component cell;GO:0005634,cellular_component nucleus;GO:0005737,cellular_component cytoplasm;GO:0005856,c…	NA
5027	FAM136A	FAM136A	2	-	70301407	70301603	70300839	70300980	70301924	70302056	5027	28,16	117154	5,6	172200	298	149	6.56658e-08	3.29125e-05	0.107,0.049	0.014,0.015	0.064	ENSG00000035141	12;GO:0005575,cellular_component cellular_component;GO:0005622,cellular_component intracellular;GO:0005623,cellular_component cell;GO:0005737,cellular_component cytoplasm;GO:0005739,cellular_component mitochondrion;GO:0043226,cellular_component organelle;GO:0043227,cellular_component membrane-bounded organelle;GO:0043229,cellular_component intracellular organelle;GO:0043231,cellular_component int…	NA
5041	HNRNPC	HNRNPC	14	-	21263666	21263829	21263310	21263336	21269297	21269406	5041	134121	10691470	108128	16911909	298	149	0.00152268	0.0419699	0.059,0.04	0.031,0.032	0.018	ENSG00000092199	54;GO:0000375,biological_process RNA splicing, via transesterification reactions;GO:0000377,biological_process RNA splicing, via transesterification reactions with bulged adenosine as nucleophile;GO:0000398,biological_process mRNA splicing, via spliceosome;GO:0003674,molecular_function molecular_function;GO:0003676,molecular_function nucleic acid binding;GO:0003723,molecular_function RNA binding;…	HNRNPC; heterogeneous nuclear ribonucleoprotein C1/C2; K1288
5125	MYH10	MYH10	17	-	8576642	8576672	8569719	8569812	8577235	8577338	5125	0,1	6,2	3,6	4,3	178	149	0.00032056	0.0151451	0.0,0.295	0.386,0.626	-0.359	ENSG00000133026	293;GO:0000146,molecular_function microfilament motor activity;GO:0000166,molecular_function nucleotide binding;GO:0000278,biological_process mitotic cell cycle;GO:0000281,biological_process mitotic cytokinesis;GO:0000902,biological_process cell morphogenesis;GO:0000904,biological_process cell morphogenesis involved in differentiation;GO:0000910,biological_process cytokinesis;GO:0001654,biologica…	MYH9s; myosin heavy chain 9/10/11/14; K1035
5253	MAP2K1	MAP2K1	15	+	66443279	66443357	66436745	66436892	66444655	66444707	5253	166195	5,10	186212	0,2	226	149	0.000260772	0.0132001	0.956,0.928	1.0,0.986	-0.051	ENSG00000169032	448;GO:0000003,biological_process reproduction;GO:0000165,biological_process MAPK cascade;GO:0000166,molecular_function nucleotide binding;GO:0000187,biological_process activation of MAPK activity;GO:0000278,biological_process mitotic cell cycle;GO:0000280,biological_process nuclear division;GO:0000578,biological_process embryonic axis specification;GO:0000902,biological_process cell morphogenesi…	MAP2K1, MEK1; mitogen-activated protein kinase kinase 1 [EC:2.7.12.2]; K04368; MAP2K2, MEK2; mitogen-activated protein kinase kinase 2 [EC:2.7.12.2]; K0436
5261	AL669831.5	AL669831.5	1	+	804775	804966	803918	804222	807216	807314	5261	1,1	0,0	1,0	1,1	298	149	0.000271237	0.0135454	1.0,1.0	0.333,0.0	0.834	ENSG00000237491	NA	NA
5286	SF3B6	SF3B6	2	-	24074075	24074194	24068320	24068459	24076199	24076443	5286	640725	11,4	578626	29,6	267	149	0.00141935	0.04033	0.97,0.99	0.918,0.983	0.029	ENSG00000115128	NA	NA
5297	GNPDA1	GNPDA1	5	-	142012287	142012339	142011911	142012041	142012668	142012996	5297	4,13	0,7	7,18	0,0	200	149	0.000244003	0.0126229	1.0,0.58	1.0,1.0	-0.21	ENSG00000113552	66;GO:0000003,biological_process reproduction;GO:0003674,molecular_function molecular_function;GO:0003824,molecular_function catalytic activity;GO:0004342,molecular_function glucosamine-6-phosphate deaminase activity;GO:0005575,cellular_component cellular_component;GO:0005622,cellular_component intracellular;GO:0005623,cellular_component cell;GO:0005737,cellular_component cytoplasm;GO:0005975,bio…	nagB, GNPDA; glucosamine-6-phosphate deaminase [EC:3.5.99.6]; K0256
5299	GNPDA1	GNPDA1	5	-	142012287	142012377	142011911	142012041	142012668	142012973	5299	6,11	0,7	9,17	0,0	238	149	0.000471625	0.0198615	1.0,0.496	1.0,1.0	-0.252	ENSG00000113552	66;GO:0000003,biological_process reproduction;GO:0003674,molecular_function molecular_function;GO:0003824,molecular_function catalytic activity;GO:0004342,molecular_function glucosamine-6-phosphate deaminase activity;GO:0005575,cellular_component cellular_component;GO:0005622,cellular_component intracellular;GO:0005623,cellular_component cell;GO:0005737,cellular_component cytoplasm;GO:0005975,bio…	nagB, GNPDA; glucosamine-6-phosphate deaminase [EC:3.5.99.6]; K0256
5352	KMT2D	KMT2D	12	-	49024052	49024100	49022589	49022875	49024577	49024624	5352	25,18	97,65	43,31	56,62	196	149	0.00072203	0.0257088	0.164,0.174	0.369,0.275	-0.153	ENSG00000167548	274;GO:0000003,biological_process reproduction;GO:0000975,molecular_function transcription regulatory region DNA binding;GO:0000988,molecular_function obsolete transcription factor activity, protein binding;GO:0000989,molecular_function obsolete transcription factor activity, transcription factor binding;GO:0001067,molecular_function regulatory region nucleic acid binding;GO:0001555,biological_pr…	MLL2, ALR; [histone H3]-lysine4 N-trimethyltransferase MLL2 [EC:2.1.1.354]; K09187; MLL3; [histone H3]-lysine4 N-trimethyltransferase MLL3 [EC:2.1.1.354]; K0918
5378	IMPDH1	IMPDH1	7	-	128400816	128400891	128400332	128400539	128401014	128401116	5378	732786	18,17	11691258	11,11	223	149	0.00114246	0.0349995	0.965,0.969	0.986,0.987	-0.019	ENSG00000106348	82;GO:0001775,biological_process cell activation;GO:0002376,biological_process immune system process;GO:0003674,molecular_function molecular_function;GO:0003676,molecular_function nucleic acid binding;GO:0003677,molecular_function DNA binding;GO:0003824,molecular_function catalytic activity;GO:0003938,molecular_function IMP dehydrogenase activity;GO:0005488,molecular_function binding;GO:0005575,c…	IMPDH, guaB; IMP dehydrogenase [EC:1.1.1.205]; K0008
5379	IMPDH1	IMPDH1	7	-	128400831	128400891	128400332	128400539	128401014	128401116	5379	252262	18,17	374439	11,11	208	149	0.00142742	0.0404466	0.909,0.917	0.961,0.966	-0.05	ENSG00000106348	82;GO:0001775,biological_process cell activation;GO:0002376,biological_process immune system process;GO:0003674,molecular_function molecular_function;GO:0003676,molecular_function nucleic acid binding;GO:0003677,molecular_function DNA binding;GO:0003824,molecular_function catalytic activity;GO:0003938,molecular_function IMP dehydrogenase activity;GO:0005488,molecular_function binding;GO:0005575,c…	IMPDH, guaB; IMP dehydrogenase [EC:1.1.1.205]; K0008
5413	SLC27A5	SLC27A5	19	-	58498784	58498915	58498332	58498691	58499122	58499220	5413	342416	23,40	592627	15,19	279	149	2.94456e-06	0.000620875	0.888,0.847	0.955,0.946	-0.083	ENSG00000083807	113;GO:0000038,biological_process very long-chain fatty acid metabolic process;GO:0001676,biological_process long-chain fatty acid metabolic process;GO:0003674,molecular_function molecular_function;GO:0003824,molecular_function catalytic activity;GO:0004467,molecular_function long-chain fatty acid-CoA ligase activity;GO:0005215,molecular_function transporter activity;GO:0005319,molecular_function…	SLC27A5, FATP5; solute carrier family 27 (fatty acid transporter), member 5 [EC:6.2.1.7]; K0874
5501	DZANK1	DZANK1	20	-	18394674	18394858	18394253	18394350	18396471	18396546	5501	5,2	5,6	0,0	2,4	298	149	0.000234209	0.0123085	0.333,0.143	0.0,0.0	0.238	ENSG00000089091	NA	NA
5540	P2RX4	P2RX4	12	+	121217133	121217281	121209856	121210298	121228532	121228613	5540	48,37	0,0	58,63	6,1	296	149	0.00113477	0.0348339	1.0,1.0	0.83,0.969	0.101	ENSG00000135124	264;GO:0000166,molecular_function nucleotide binding;GO:0001508,biological_process action potential;GO:0001614,molecular_function purinergic nucleotide receptor activity;GO:0001775,biological_process cell activation;GO:0001882,molecular_function nucleoside binding;GO:0001883,molecular_function purine nucleoside binding;GO:0001894,biological_process tissue homeostasis;GO:0002028,biological_process…	P2RX4; P2X purinoceptor 4; K0521
5567	TIMM8B	TIMM8B	11	-	112085966	112086310	112085148	112085462	112086639	112086722	5567	202166	899869	71,89	511708	298	149	0.0011926	0.0359444	0.101,0.087	0.065,0.059	0.032	ENSG00000150779	83;GO:0003008,biological_process system process;GO:0003674,molecular_function molecular_function;GO:0005488,molecular_function binding;GO:0005575,cellular_component cellular_component;GO:0005622,cellular_component intracellular;GO:0005623,cellular_component cell;GO:0005737,cellular_component cytoplasm;GO:0005739,cellular_component mitochondrion;GO:0005740,cellular_component mitochondrial envelope…	NA
5609	ASB3	ASB3	2	-	53765376	53765585	53750782	53750941	53786820	53786849	5609	19,35	0,2	27,32	8,4	298	149	0.00137791	0.0394458	1.0,0.897	0.628,0.8	0.235	ENSG00000115239	NA	NA
5612	MRPL2	MRPL2	6	-	43055544	43055618	43054028	43054486	43055896	43056007	5612	178223	20,27	280342	11,20	222	149	0.000799106	0.0274824	0.857,0.847	0.945,0.92	-0.081	ENSG00000112651	50;GO:0000313,cellular_component organellar ribosome;GO:0000315,cellular_component organellar large ribosomal subunit;GO:0003674,molecular_function molecular_function;GO:0003735,molecular_function structural constituent of ribosome;GO:0005198,molecular_function structural molecule activity;GO:0005575,cellular_component cellular_component;GO:0005622,cellular_component intracellular;GO:0005623,cell…	RP-L2, MRPL2, rplB; large subunit ribosomal protein L2; K0288
5642	IMMP1L	IMMP1L	11	-	31456259	31456386	31433459	31433570	31460625	31460714	5642	9,15	4,1	8,22	0,0	275	149	0.000416562	0.0180652	0.549,0.89	1.0,1.0	-0.28	ENSG00000148950	23;GO:0005575,cellular_component cellular_component;GO:0005622,cellular_component intracellular;GO:0005623,cellular_component cell;GO:0005737,cellular_component cytoplasm;GO:0005739,cellular_component mitochondrion;GO:0005740,cellular_component mitochondrial envelope;GO:0005743,cellular_component mitochondrial inner membrane;GO:0016020,cellular_component membrane;GO:0019866,cellular_component org…	IMP1; mitochondrial inner membrane protease subunit 1 [EC:3.4.21.-]; K0964
5830	ARHGEF1	ARHGEF1	19	+	41906456	41906620	41905938	41906025	41906702	41906803	5830	393400	27,23	446499	8,11	298	149	2.34404e-05	0.00264453	0.879,0.897	0.965,0.958	-0.074	ENSG00000076928	86;GO:0003674,molecular_function molecular_function;GO:0005083,molecular_function GTPase regulator activity;GO:0005085,molecular_function guanyl-nucleotide exchange factor activity;GO:0005088,molecular_function Ras guanyl-nucleotide exchange factor activity;GO:0005089,molecular_function Rho guanyl-nucleotide exchange factor activity;GO:0005575,cellular_component cellular_component;GO:0005622,cell…	ARHGEF1; Rho guanine nucleotide exchange factor 1; K1233
5952	PLXNB3	PLXNB3	X	+	153766872	153767913	153765470	153765580	153768248	153768428	5952	49,24	7,7	10,9	0,0	298	149	4.2908e-05	0.00401183	0.778,0.632	1.0,1.0	-0.295	ENSG00000198753	48;GO:0000902,biological_process cell morphogenesis;GO:0000904,biological_process cell morphogenesis involved in differentiation;GO:0005575,cellular_component cellular_component;GO:0005623,cellular_component cell;GO:0005886,cellular_component plasma membrane;GO:0006928,biological_process movement of cell or subcellular component;GO:0006935,biological_process chemotaxis;GO:0007275,biological_proce…	PLXNB; plexin B; K0682
5961	PDXDC1	PDXDC1	16	+	15001775	15001856	14998339	14998405	15004186	15004333	5961	29,59	2,6	37,49	25,11	229	149	0.000947452	0.0309665	0.904,0.865	0.491,0.743	0.268	ENSG00000179889	NA	NA
5962	PDXDC1	PDXDC1	16	+	15001775	15001887	14998339	14998405	15004186	15004333	5962	13,21	2,6	17,12	25,11	260	149	0.000223779	0.0119697	0.788,0.667	0.28,0.385	0.395	ENSG00000179889	NA	NA
6031	VKORC1	VKORC1	16	-	31093311	31093421	31090841	31091342	31094556	31094940	6031	15501887	93106	20482257	165214	258	149	0.0019604	0.0488486	0.906,0.911	0.878,0.859	0.04	ENSG00000167397	94;GO:0003674,molecular_function molecular_function;GO:0003824,molecular_function catalytic activity;GO:0005575,cellular_component cellular_component;GO:0005576,cellular_component extracellular region;GO:0005622,cellular_component intracellular;GO:0005623,cellular_component cell;GO:0005737,cellular_component cytoplasm;GO:0005783,cellular_component endoplasmic reticulum;GO:0005789,cellular_compone…	VKORC1; vitamin-K-epoxide reductase (warfarin-sensitive) [EC:1.17.4.4]; K0535
6042	ZNF346	ZNF346	5	+	177050702	177050936	177041777	177041870	177062057	177062151	6042	48,54	0,0	25,26	2,3	298	149	0.00147455	0.0412603	1.0,1.0	0.862,0.813	0.163	ENSG00000113761	47;GO:0003674,molecular_function molecular_function;GO:0003676,molecular_function nucleic acid binding;GO:0003723,molecular_function RNA binding;GO:0003725,molecular_function double-stranded RNA binding;GO:0005488,molecular_function binding;GO:0005575,cellular_component cellular_component;GO:0005622,cellular_component intracellular;GO:0005623,cellular_component cell;GO:0005634,cellular_component …	NA
6043	ZNF346	ZNF346	5	+	177050750	177050936	177041777	177041870	177062057	177062151	6043	48,55	0,0	26,25	2,3	298	149	0.00146753	0.0411635	1.0,1.0	0.867,0.806	0.163	ENSG00000113761	47;GO:0003674,molecular_function molecular_function;GO:0003676,molecular_function nucleic acid binding;GO:0003723,molecular_function RNA binding;GO:0003725,molecular_function double-stranded RNA binding;GO:0005488,molecular_function binding;GO:0005575,cellular_component cellular_component;GO:0005622,cellular_component intracellular;GO:0005623,cellular_component cell;GO:0005634,cellular_component …	NA
6140	NAP1L1	NAP1L1	12	-	76074202	76074239	76067370	76067473	76084566	76084612	6140	9,14	0,2	3,7	5,5	185	149	0.000120085	0.0080515	1.0,0.849	0.326,0.53	0.496	ENSG00000187109	220;GO:0000003,biological_process reproduction;GO:0000087,biological_process mitotic M phase;GO:0000228,cellular_component nuclear chromosome;GO:0000278,biological_process mitotic cell cycle;GO:0000279,biological_process M phase;GO:0000785,cellular_component chromatin;GO:0000790,cellular_component nuclear chromatin;GO:0002376,biological_process immune system process;GO:0002520,biological_process …	HDAC8; histone deacetylase 8 [EC:3.5.1.98]; K11405; MYO5; myosin V; K1035
6181	COL4A6	COL4A6	X	-	108169944	108170016	108169494	108169620	108170608	108170716	6181	302218	14,8	317264	2,4	220	149	0.000448847	0.0189545	0.936,0.949	0.991,0.978	-0.042	ENSG00000197565	39;GO:0003674,molecular_function molecular_function;GO:0005198,molecular_function structural molecule activity;GO:0005201,molecular_function extracellular matrix structural constituent;GO:0005575,cellular_component cellular_component;GO:0005576,cellular_component extracellular region;GO:0005578,cellular_component extracellular matrix;GO:0005581,cellular_component collagen trimer;GO:0005587,cellul…	COL4A; collagen type IV alpha; K0623
6246	TMEM43	TMEM43	3	+	14128854	14129085	14125014	14125205	14129411	14129561	6246	13,9	54,43	6,2	73,56	298	149	0.00114945	0.0350382	0.107,0.095	0.039,0.018	0.073	ENSG00000170876	26;GO:0005575,cellular_component cellular_component;GO:0005622,cellular_component intracellular;GO:0005623,cellular_component cell;GO:0005634,cellular_component nucleus;GO:0005635,cellular_component nuclear envelope;GO:0005637,cellular_component nuclear inner membrane;GO:0005737,cellular_component cytoplasm;GO:0005783,cellular_component endoplasmic reticulum;GO:0005794,cellular_component Golgi ap…	NA
6273	MCAM	MCAM	11	-	119310348	119310466	119308528	119309915	119310755	119310903	6273	15361097	117,95	21561985	97,75	266	149	4.22362e-06	0.000767446	0.88,0.866	0.926,0.937	-0.058	ENSG00000076706	47;GO:0001525,biological_process angiogenesis;GO:0001568,biological_process blood vessel development;GO:0001944,biological_process vasculature development;GO:0003008,biological_process system process;GO:0003014,biological_process renal system process;GO:0003094,biological_process glomerular filtration;GO:0005575,cellular_component cellular_component;GO:0005623,cellular_component cell;GO:0005886,c…	NA
6289	ANKS3	ANKS3	16	-	4726658	4726780	4724749	4724831	4729979	4730151	6289	35,39	0,0	26,37	3,4	270	149	0.000272686	0.0135454	1.0,1.0	0.827,0.836	0.169	ENSG00000168096	NA	NA
6291	ANKS3	ANKS3	16	-	4726978	4727177	4724749	4724831	4729979	4730151	6291	25,25	0,0	23,21	3,4	298	149	6.98514e-05	0.00556323	1.0,1.0	0.793,0.724	0.242	ENSG00000168096	NA	NA
6314	ZNF121	ZNF121	19	-	9567647	9567705	9560352	9567109	9568094	9568175	6314	0,0	3,5	1,3	1,0	206	149	4.20943e-06	0.000767446	0.0,0.0	0.42,1.0	-0.71	ENSG00000197961	10;GO:0005575,cellular_component cellular_component;GO:0005622,cellular_component intracellular;GO:0005623,cellular_component cell;GO:0005634,cellular_component nucleus;GO:0043226,cellular_component organelle;GO:0043227,cellular_component membrane-bounded organelle;GO:0043229,cellular_component intracellular organelle;GO:0043231,cellular_component intracellular membrane-bounded organelle;GO:00444…	NA
6343	RBMS3	RBMS3	3	+	29944206	29944254	29936085	29936196	29988142	29988223	6343	6,10	1,2	3,3	4,10	196	149	0.000115995	0.00791615	0.82,0.792	0.363,0.186	0.532	ENSG00000144642	10;GO:0005575,cellular_component cellular_component;GO:0005622,cellular_component intracellular;GO:0005623,cellular_component cell;GO:0005737,cellular_component cytoplasm;GO:0043226,cellular_component organelle;GO:0043227,cellular_component membrane-bounded organelle;GO:0043229,cellular_component intracellular organelle;GO:0043231,cellular_component intracellular membrane-bounded organelle;GO:004…	NA
6366	IKBKE	IKBKE	1	+	206473195	206473314	206471155	206471245	206474330	206474471	6366	36,32	3,0	40,35	10,6	267	149	0.00137398	0.0394072	0.87,1.0	0.691,0.765	0.207	ENSG00000263528	153;GO:0000166,molecular_function nucleotide binding;GO:0001817,biological_process regulation of cytokine production;GO:0001818,biological_process negative regulation of cytokine production;GO:0001882,molecular_function nucleoside binding;GO:0001883,molecular_function purine nucleoside binding;GO:0002218,biological_process activation of innate immune response;GO:0002221,biological_process pattern…	IKBKE, IKKE; inhibitor of nuclear factor kappa-B kinase subunit epsilon [EC:2.7.11.10]; K0721
6443	DPH7	DPH7	9	-	137577469	137577603	137576308	137576402	137578509	137578549	6443	46,30	0,0	34,63	6,2	282	149	0.000291782	0.0141378	1.0,1.0	0.75,0.943	0.153	ENSG00000148399	19;GO:0006464,biological_process cellular protein modification process;GO:0008150,biological_process biological_process;GO:0008152,biological_process metabolic process;GO:0009058,biological_process biosynthetic process;GO:0009987,biological_process cellular process;GO:0017182,biological_process peptidyl-diphthamide metabolic process;GO:0017183,biological_process peptidyl-diphthamide biosynthetic …	NA
6564	FBXO18	FBXO18	10	+	5891018	5891116	5890279	5890346	5895055	5895187	6564	2,1	0,0	1,1	4,0	246	149	0.00186177	0.047416	1.0,1.0	0.132,1.0	0.434	ENSG00000134452	10;GO:0005575,cellular_component cellular_component;GO:0005622,cellular_component intracellular;GO:0005623,cellular_component cell;GO:0005634,cellular_component nucleus;GO:0043226,cellular_component organelle;GO:0043227,cellular_component membrane-bounded organelle;GO:0043229,cellular_component intracellular organelle;GO:0043231,cellular_component intracellular membrane-bounded organelle;GO:00444…	NA
6570	FBXO18	FBXO18	10	+	5906036	5906632	5890247	5890346	5908924	5909055	6570	80,56	0,1	83,66	6,3	298	149	0.00121385	0.0363846	1.0,0.966	0.874,0.917	0.088	ENSG00000134452	10;GO:0005575,cellular_component cellular_component;GO:0005622,cellular_component intracellular;GO:0005623,cellular_component cell;GO:0005634,cellular_component nucleus;GO:0043226,cellular_component organelle;GO:0043227,cellular_component membrane-bounded organelle;GO:0043229,cellular_component intracellular organelle;GO:0043231,cellular_component intracellular membrane-bounded organelle;GO:00444…	NA
6621	AC068888.1	AC068888.1	12	-	53045064	53045186	53042704	53043147	53045599	53045653	6621	2,6	1,0	1,0	1,1	270	149	0.000369286	0.0167067	0.525,1.0	0.356,0.0	0.585	ENSG00000257337	NA	NA
6635	PLCB2	PLCB2	15	-	40291017	40291183	40290760	40290837	40291264	40291487	6635	4,0	1,2	17,23	0,0	298	149	0.000626	0.0237882	0.667,0.0	1.0,1.0	-0.666	ENSG00000137841	64;GO:0003008,biological_process system process;GO:0003674,molecular_function molecular_function;GO:0003824,molecular_function catalytic activity;GO:0004435,molecular_function phosphatidylinositol phospholipase C activity;GO:0004620,molecular_function phospholipase activity;GO:0004629,molecular_function phospholipase C activity;GO:0005575,cellular_component cellular_component;GO:0005622,cellular_…	PLCB; phosphatidylinositol phospholipase C, beta [EC:3.1.4.11]; K0585
6656	USP54	USP54	10	-	73504849	73504990	73500654	73500838	73505307	73505426	6656	19,18	12,19	38,35	8,10	289	149	0.00101724	0.0323634	0.449,0.328	0.71,0.643	-0.288	ENSG00000166348	NA	NA
6667	DMD	DMD	X	-	31177931	31177970	31173538	31173604	31178668	31178805	6667	6,11	5,3	21,16	2,0	187	149	0.00080734	0.0276412	0.489,0.745	0.893,1.0	-0.33	ENSG00000198947	412;GO:0000902,biological_process cell morphogenesis;GO:0001508,biological_process action potential;GO:0001885,biological_process endothelial cell development;GO:0001932,biological_process regulation of protein phosphorylation;GO:0001933,biological_process negative regulation of protein phosphorylation;GO:0001952,biological_process regulation of cell-matrix adhesion;GO:0001954,biological_process …	DMD; dystrophin; K1036
6671	AC005670.2	AC005670.2	17	+	46931098	46931207	46929519	46929584	46935028	46935169	6671	135166	3,2	137129	9,13	257	149	0.000119848	0.0080515	0.963,0.98	0.898,0.852	0.097	ENSG00000262633	109;GO:0000139,cellular_component Golgi membrane;GO:0001932,biological_process regulation of protein phosphorylation;GO:0001934,biological_process positive regulation of protein phosphorylation;GO:0003674,molecular_function molecular_function;GO:0005215,molecular_function transporter activity;GO:0005575,cellular_component cellular_component;GO:0005622,cellular_component intracellular;GO:0005623,c…	GOSR2, BOS1; golgi SNAP receptor complex member 2; K0849
6840	CARM1	CARM1	19	+	10921374	10921443	10921049	10921127	10921614	10921900	6840	43,39	157120	90,91	131206	217	149	0.00162451	0.0439149	0.158,0.182	0.321,0.233	-0.107	ENSG00000142453	174;GO:0000975,molecular_function transcription regulatory region DNA binding;GO:0000988,molecular_function obsolete transcription factor activity, protein binding;GO:0000989,molecular_function obsolete transcription factor activity, transcription factor binding;GO:0001067,molecular_function regulatory region nucleic acid binding;GO:0001501,biological_process skeletal system development;GO:000342…	CARM1, PRMT4; type I protein arginine methyltransferase [EC:2.1.1.319]; K0593
6845	MCRIP2	MCRIP2	16	+	646471	646608	641845	642043	647416	647544	6845	66,86	22,26	62,61	34,52	285	149	0.00188158	0.0476616	0.611,0.634	0.488,0.38	0.189	ENSG00000172366	NA	NA
6849	MCRIP2	MCRIP2	16	+	647416	647544	642119	642249	647782	647884	6849	553705	11,10	698694	1,1	276	149	0.000516577	0.0211945	0.964,0.974	0.997,0.997	-0.028	ENSG00000172366	NA	NA
6886	ZNF75D	ZNF75D	X	-	135293729	135294258	135292280	135292473	135295767	135296033	6886	5,6	0,0	2,1	2,1	298	149	4.99675e-05	0.00449326	1.0,1.0	0.333,0.333	0.667	ENSG00000186376	39;GO:0003674,molecular_function molecular_function;GO:0003676,molecular_function nucleic acid binding;GO:0003677,molecular_function DNA binding;GO:0005488,molecular_function binding;GO:0005575,cellular_component cellular_component;GO:0005622,cellular_component intracellular;GO:0005623,cellular_component cell;GO:0005634,cellular_component nucleus;GO:0006355,biological_process regulation of transc…	NA
6900	TKT	TKT	3	-	53237796	53237921	53234982	53235064	53240250	53240348	6900	9,37	1,0	21,27	1,7	273	149	0.00129844	0.0380253	0.831,1.0	0.92,0.678	0.116	ENSG00000163931	118;GO:0000287,molecular_function magnesium ion binding;GO:0003674,molecular_function molecular_function;GO:0003824,molecular_function catalytic activity;GO:0004802,molecular_function transketolase activity;GO:0005488,molecular_function binding;GO:0005515,molecular_function protein binding;GO:0005575,cellular_component cellular_component;GO:0005622,cellular_component intracellular;GO:0005623,cell…	E2.2.1.1, tktA, tktB; transketolase [EC:2.2.1.1]; K0061
6901	TKT	TKT	3	-	53237796	53237921	53234982	53235174	53240250	53240348	6901	96,80	17632359	37,54	31263753	273	149	2.15068e-10	3.86794e-07	0.029,0.018	0.006,0.008	0.017	ENSG00000163931	118;GO:0000287,molecular_function magnesium ion binding;GO:0003674,molecular_function molecular_function;GO:0003824,molecular_function catalytic activity;GO:0004802,molecular_function transketolase activity;GO:0005488,molecular_function binding;GO:0005515,molecular_function protein binding;GO:0005575,cellular_component cellular_component;GO:0005622,cellular_component intracellular;GO:0005623,cell…	E2.2.1.1, tktA, tktB; transketolase [EC:2.2.1.1]; K0061
7065	DNAJC1	DNAJC1	10	-	21805979	21806099	21766260	21766309	21882281	21882439	7065	97109	8,5	130,90	0,0	268	149	1.54336e-05	0.00194986	0.871,0.924	1.0,1.0	-0.103	ENSG00000136770	107;GO:0001671,molecular_function ATPase activator activity;GO:0003674,molecular_function molecular_function;GO:0005488,molecular_function binding;GO:0005515,molecular_function protein binding;GO:0005575,cellular_component cellular_component;GO:0005622,cellular_component intracellular;GO:0005623,cellular_component cell;GO:0005634,cellular_component nucleus;GO:0005635,cellular_component nuclear en…	DNAJC1; DnaJ homolog subfamily C member 1; K0952
7195	KAT6A	KAT6A	8	-	42049575	42049707	42048377	42049302	42051900	42051987	7195	0,2	2,1	5,1	0,1	280	149	0.000537174	0.021691	0.0,0.516	1.0,0.347	-0.415	ENSG00000083168	185;GO:0000123,cellular_component histone acetyltransferase complex;GO:0000988,molecular_function obsolete transcription factor activity, protein binding;GO:0000989,molecular_function obsolete transcription factor activity, transcription factor binding;GO:0001568,biological_process blood vessel development;GO:0001944,biological_process vasculature development;GO:0002376,biological_process immune …	MYST3, KAT6A; histone acetyltransferase MYST3 [EC:2.3.1.48]; K1130
7283	APEH	APEH	3	+	49674488	49674621	49674001	49674413	49675182	49675309	7283	415469	2,0	452584	7,11	281	149	0.00194833	0.0486271	0.991,1.0	0.972,0.966	0.027	ENSG00000164062	32;GO:0003674,molecular_function molecular_function;GO:0003824,molecular_function catalytic activity;GO:0004175,molecular_function endopeptidase activity;GO:0004252,molecular_function serine-type endopeptidase activity;GO:0005575,cellular_component cellular_component;GO:0005622,cellular_component intracellular;GO:0005623,cellular_component cell;GO:0005634,cellular_component nucleus;GO:0005635,cel…	NA
7425	SCPEP1	SCPEP1	17	+	56998373	56998498	56996961	56997055	57000854	57000992	7425	399351	23,21	458387	61,53	273	149	3.21281e-05	0.00327428	0.904,0.901	0.804,0.799	0.101	ENSG00000121064	44;GO:0001523,biological_process retinoid metabolic process;GO:0003674,molecular_function molecular_function;GO:0003824,molecular_function catalytic activity;GO:0004180,molecular_function carboxypeptidase activity;GO:0004185,molecular_function serine-type carboxypeptidase activity;GO:0005575,cellular_component cellular_component;GO:0005576,cellular_component extracellular region;GO:0005622,cellul…	NA
7426	SCPEP1	SCPEP1	17	+	56998384	56998498	56996961	56997055	57000854	57000992	7426	848805	23,21	997847	61,53	262	149	1.8563e-05	0.00224914	0.954,0.956	0.903,0.901	0.053	ENSG00000121064	44;GO:0001523,biological_process retinoid metabolic process;GO:0003674,molecular_function molecular_function;GO:0003824,molecular_function catalytic activity;GO:0004180,molecular_function carboxypeptidase activity;GO:0004185,molecular_function serine-type carboxypeptidase activity;GO:0005575,cellular_component cellular_component;GO:0005576,cellular_component extracellular region;GO:0005622,cellul…	NA
7436	SF1	SF1	11	-	64766899	64767079	64764605	64765518	64767191	64767246	7436	236262	1,4	159253	5,14	298	149	0.000385726	0.0172163	0.992,0.97	0.941,0.9	0.06	ENSG00000168066	131;GO:0000003,biological_process reproduction;GO:0000245,biological_process spliceosomal complex assembly;GO:0000375,biological_process RNA splicing, via transesterification reactions;GO:0000377,biological_process RNA splicing, via transesterification reactions with bulged adenosine as nucleophile;GO:0000389,biological_process mRNA 3'-splice site recognition;GO:0000398,biological_process mRNA sp…	NA
7756	ZEB2	ZEB2	2	-	144424795	144424864	144404835	144405024	144429768	144430026	7756	5,7	2,2	1,2	0,0	217	149	0.00158625	0.0431504	0.632,0.706	1.0,1.0	-0.331	ENSG00000169554	259;GO:0000122,biological_process negative regulation of transcription by RNA polymerase II;GO:0000902,biological_process cell morphogenesis;GO:0000904,biological_process cell morphogenesis involved in differentiation;GO:0000975,molecular_function transcription regulatory region DNA binding;GO:0001067,molecular_function regulatory region nucleic acid binding;GO:0001071,molecular_function DNA-bind…	ZEB1; zinc finger homeobox protein 1; K0929
7758	ZEB2	ZEB2	2	-	144424795	144424953	144404835	144405024	144429768	144430026	7758	9,6	2,2	1,2	0,0	298	149	0.0011747	0.0355596	0.692,0.6	1.0,1.0	-0.354	ENSG00000169554	259;GO:0000122,biological_process negative regulation of transcription by RNA polymerase II;GO:0000902,biological_process cell morphogenesis;GO:0000904,biological_process cell morphogenesis involved in differentiation;GO:0000975,molecular_function transcription regulatory region DNA binding;GO:0001067,molecular_function regulatory region nucleic acid binding;GO:0001071,molecular_function DNA-bind…	ZEB1; zinc finger homeobox protein 1; K0929
7770	SLC29A2	SLC29A2	11	-	66369059	66369131	66367771	66367869	66369368	66369532	7770	0,1	5,0	3,2	0,0	220	149	0.000164924	0.00988904	0.0,1.0	1.0,1.0	-0.5	ENSG00000174669	121;GO:0000003,biological_process reproduction;GO:0003674,molecular_function molecular_function;GO:0005215,molecular_function transporter activity;GO:0005337,molecular_function nucleoside transmembrane transporter activity;GO:0005575,cellular_component cellular_component;GO:0005622,cellular_component intracellular;GO:0005623,cellular_component cell;GO:0005634,cellular_component nucleus;GO:0005635…	SLC29A1_2_3, ENT1_2_3; solute carrier family 29 (equilibrative nucleoside transporter), member 1/2/3; K1501
7870	STAG2	STAG2	X	+	124026564	124026687	124025839	124025918	124030960	124031125	7870	0,0	12,15	4,3	7,15	271	149	0.000317048	0.0150966	0.0,0.0	0.239,0.099	-0.169	ENSG00000101972	96;GO:0000236,biological_process mitotic prometaphase;GO:0000278,biological_process mitotic cell cycle;GO:0000280,biological_process nuclear division;GO:0000775,cellular_component chromosome, centromeric region;GO:0000785,cellular_component chromatin;GO:0005575,cellular_component cellular_component;GO:0005622,cellular_component intracellular;GO:0005623,cellular_component cell;GO:0005634,cellular_…	STAG1_2, SCC3, IRR1; cohesin complex subunit SA-1/2; K0667
7908	ZC3H14	ZC3H14	14	+	88596733	88596808	88577984	88578140	88601923	88602083	7908	38,44	1,12	36,32	0,0	223	149	3.68347e-05	0.00356387	0.962,0.71	1.0,1.0	-0.164	ENSG00000100722	44;GO:0003674,molecular_function molecular_function;GO:0003676,molecular_function nucleic acid binding;GO:0003723,molecular_function RNA binding;GO:0003727,molecular_function single-stranded RNA binding;GO:0003729,molecular_function mRNA binding;GO:0005488,molecular_function binding;GO:0005515,molecular_function protein binding;GO:0005575,cellular_component cellular_component;GO:0005622,cellular_…	NA
7939	ALKBH3	ALKBH3	11	+	43897194	43897354	43889724	43889828	43901515	43901725	7939	6,10	26,12	1,2	20,18	298	149	0.00147638	0.0412603	0.103,0.294	0.024,0.053	0.16	ENSG00000166199	82;GO:0003674,molecular_function molecular_function;GO:0003824,molecular_function catalytic activity;GO:0005488,molecular_function binding;GO:0005506,molecular_function iron ion binding;GO:0005575,cellular_component cellular_component;GO:0005622,cellular_component intracellular;GO:0005623,cellular_component cell;GO:0005634,cellular_component nucleus;GO:0005654,cellular_component nucleoplasm;GO:00…	NA
7986	UBE2I	UBE2I	16	+	1312346	1312667	1309802	1310253	1314019	1314096	7986	0,0	3,2	1,4	1,2	298	149	0.000139399	0.00878758	0.0,0.0	0.333,0.5	-0.416	ENSG00000103275	299;GO:0000003,biological_process reproduction;GO:0000075,biological_process cell cycle checkpoint;GO:0000077,biological_process DNA damage checkpoint;GO:0000122,biological_process negative regulation of transcription by RNA polymerase II;GO:0000228,cellular_component nuclear chromosome;GO:0000578,biological_process embryonic axis specification;GO:0000775,cellular_component chromosome, centromeri…	UBE2I, UBC9; ubiquitin-conjugating enzyme E2 I; K1057
7999	MSTO2P	MSTO2P	1	+	155747976	155748127	155747761	155747896	155748399	155748531	7999	10,9	0,0	15,14	7,6	298	149	1.01614e-06	0.000285022	1.0,1.0	0.517,0.538	0.472	ENSG00000203761	NA	NA
8028	PGAP2	PGAP2	11	+	3817352	3817535	3811249	3811424	3823882	3824135	8028	0,1	16,17	6,6	8,9	298	149	3.9472e-06	0.00074941	0.0,0.029	0.273,0.25	-0.247	ENSG00000148985	108;GO:0000139,cellular_component Golgi membrane;GO:0003674,molecular_function molecular_function;GO:0005215,molecular_function transporter activity;GO:0005575,cellular_component cellular_component;GO:0005622,cellular_component intracellular;GO:0005623,cellular_component cell;GO:0005634,cellular_component nucleus;GO:0005737,cellular_component cytoplasm;GO:0005783,cellular_component endoplasmic re…	NA
8030	PGAP2	PGAP2	11	+	3817431	3817535	3811249	3811424	3823882	3824056	8030	0,1	16,17	5,5	8,9	252	149	2.04731e-05	0.0023891	0.0,0.034	0.27,0.247	-0.241	ENSG00000148985	108;GO:0000139,cellular_component Golgi membrane;GO:0003674,molecular_function molecular_function;GO:0005215,molecular_function transporter activity;GO:0005575,cellular_component cellular_component;GO:0005622,cellular_component intracellular;GO:0005623,cellular_component cell;GO:0005634,cellular_component nucleus;GO:0005737,cellular_component cytoplasm;GO:0005783,cellular_component endoplasmic re…	NA
8036	PGAP2	PGAP2	11	+	3823612	3823740	3808593	3808651	3823882	3824135	8036	0,0	4,6	4,6	6,9	276	149	3.40869e-05	0.00339967	0.0,0.0	0.265,0.265	-0.265	ENSG00000148985	108;GO:0000139,cellular_component Golgi membrane;GO:0003674,molecular_function molecular_function;GO:0005215,molecular_function transporter activity;GO:0005575,cellular_component cellular_component;GO:0005622,cellular_component intracellular;GO:0005623,cellular_component cell;GO:0005634,cellular_component nucleus;GO:0005737,cellular_component cytoplasm;GO:0005783,cellular_component endoplasmic re…	NA
8037	PGAP2	PGAP2	11	+	3823612	3823740	3811249	3811424	3823882	3824135	8037	0,2	16,17	4,7	8,9	276	149	0.000110491	0.0076644	0.0,0.06	0.213,0.296	-0.225	ENSG00000148985	108;GO:0000139,cellular_component Golgi membrane;GO:0003674,molecular_function molecular_function;GO:0005215,molecular_function transporter activity;GO:0005575,cellular_component cellular_component;GO:0005622,cellular_component intracellular;GO:0005623,cellular_component cell;GO:0005634,cellular_component nucleus;GO:0005737,cellular_component cytoplasm;GO:0005783,cellular_component endoplasmic re…	NA
8038	PGAP2	PGAP2	11	+	3823612	3823740	3822908	3822993	3823882	3824135	8038	0,0	2,7	5,8	5,6	276	149	3.16834e-06	0.00064384	0.0,0.0	0.351,0.419	-0.385	ENSG00000148985	108;GO:0000139,cellular_component Golgi membrane;GO:0003674,molecular_function molecular_function;GO:0005215,molecular_function transporter activity;GO:0005575,cellular_component cellular_component;GO:0005622,cellular_component intracellular;GO:0005623,cellular_component cell;GO:0005634,cellular_component nucleus;GO:0005737,cellular_component cytoplasm;GO:0005783,cellular_component endoplasmic re…	NA
8039	PGAP2	PGAP2	11	+	3823616	3823740	3822908	3822993	3823882	3823915	8039	0,0	2,7	4,6	5,6	272	149	1.35346e-05	0.00178365	0.0,0.0	0.305,0.354	-0.33	ENSG00000148985	108;GO:0000139,cellular_component Golgi membrane;GO:0003674,molecular_function molecular_function;GO:0005215,molecular_function transporter activity;GO:0005575,cellular_component cellular_component;GO:0005622,cellular_component intracellular;GO:0005623,cellular_component cell;GO:0005634,cellular_component nucleus;GO:0005737,cellular_component cytoplasm;GO:0005783,cellular_component endoplasmic re…	NA
8185	KCTD21	KCTD21	11	-	78177738	78177985	78174323	78174583	78188572	78188624	8185	0,0	9,6	3,2	0,2	298	149	9.19265e-05	0.00682175	0.0,0.0	1.0,0.333	-0.666	ENSG00000188997	NA	NA
8196	RPS24	RPS24	10	+	78040203	78040225	78037193	78037304	78040614	78040670	8196	86,86	810889	37,32	785748	170	149	2.32864e-06	0.000519677	0.085,0.078	0.04,0.036	0.044	ENSG00000138326	147;GO:0000184,biological_process nuclear-transcribed mRNA catabolic process, nonsense-mediated decay;GO:0000462,biological_process maturation of SSU-rRNA from tricistronic rRNA transcript (SSU-rRNA, 5.8S rRNA, LSU-rRNA);GO:0000956,biological_process nuclear-transcribed mRNA catabolic process;GO:0002262,biological_process myeloid cell homeostasis;GO:0002376,biological_process immune system proces…	RP-S24e, RPS24; small subunit ribosomal protein S24e; K0297
8361	EEF2KMT	EEF2KMT	16	-	5091793	5091895	5090083	5090565	5095451	5095514	8361	25,23	0,1	27,31	8,2	250	149	0.000419028	0.0181464	1.0,0.932	0.668,0.902	0.181	ENSG00000118894	NA	NA
8362	EEF2KMT	EEF2KMT	16	-	5093483	5093564	5090431	5090565	5095451	5095514	8362	50,86	0,1	63112	8,2	229	149	0.00155315	0.0425361	1.0,0.982	0.837,0.973	0.086	ENSG00000118894	NA	NA
8363	EEF2KMT	EEF2KMT	16	-	5093483	5093564	5091793	5091895	5095451	5095514	8363	63113	1,0	79113	6,8	229	149	7.06989e-05	0.0055854	0.976,1.0	0.895,0.902	0.089	ENSG00000118894	NA	NA
8463	MSH5-SAPCD1	MSH5-SAPCD1	6	+	31762789	31763168	31762419	31762570	31763414	31763555	8463	5,7	2,4	3,4	0,0	298	149	4.88038e-06	0.000862501	0.556,0.467	1.0,1.0	-0.488	ENSG00000255152	164;GO:0000003,biological_process reproduction;GO:0000228,cellular_component nuclear chromosome;GO:0000279,biological_process M phase;GO:0000793,cellular_component condensed chromosome;GO:0000794,cellular_component condensed nuclear chromosome;GO:0000795,cellular_component synaptonemal complex;GO:0003674,molecular_function molecular_function;GO:0003676,molecular_function nucleic acid binding;GO:0…	NA
8473	ZBTB7C	ZBTB7C	18	-	48165130	48165253	48041062	48041123	48185933	48185995	8473	0,0	2,2	1,3	1,2	271	149	0.00128693	0.0378333	0.0,0.0	0.355,0.452	-0.403	ENSG00000184828	NA	NA
8475	ZBTB7C	ZBTB7C	18	-	48165130	48165257	48041032	48041123	48185933	48185995	8475	0,0	2,2	1,3	1,2	275	149	0.00134856	0.0390814	0.0,0.0	0.351,0.448	-0.399	ENSG00000184828	NA	NA
8579	FHAD1	FHAD1	1	+	15349041	15349149	15345415	15345523	15352876	15352984	8579	5,30	1,6	7,5	9,5	256	149	0.000729983	0.0258615	0.744,0.744	0.312,0.368	0.404	ENSG00000142621	NA	NA
8640	CBR4	CBR4	4	-	169008951	169009054	169007640	169007756	169009947	169010275	8640	0,0	6,7	6,2	8,1	251	149	1.62854e-05	0.00203437	0.0,0.0	0.308,0.543	-0.425	ENSG00000145439	71;GO:0000166,molecular_function nucleotide binding;GO:0003674,molecular_function molecular_function;GO:0003824,molecular_function catalytic activity;GO:0003955,molecular_function NAD(P)H dehydrogenase (quinone) activity;GO:0005488,molecular_function binding;GO:0005575,cellular_component cellular_component;GO:0005622,cellular_component intracellular;GO:0005623,cellular_component cell;GO:0005737,c…	CBR4; carbonyl reductase 4 / 3-oxoacyl-[acyl-carrier protein] reductase beta subunit [EC:1.1.1.-]; K1153
8669	ZNF343	ZNF343	20	-	2486640	2486763	2481822	2484656	2492698	2492825	8669	2,2	22,15	5,18	8,2	271	149	0.000155093	0.00948362	0.048,0.068	0.256,0.832	-0.486	ENSG00000088876	10;GO:0005575,cellular_component cellular_component;GO:0005622,cellular_component intracellular;GO:0005623,cellular_component cell;GO:0005634,cellular_component nucleus;GO:0043226,cellular_component organelle;GO:0043227,cellular_component membrane-bounded organelle;GO:0043229,cellular_component intracellular organelle;GO:0043231,cellular_component intracellular membrane-bounded organelle;GO:00444…	KRAB; KRAB domain-containing zinc finger protein; K0922
8739	KMT5C	KMT5C	19	+	55342214	55342380	55341615	55342046	55342741	55342851	8739	46,36	8,2	32,23	19,12	298	149	0.000127246	0.00830908	0.742,0.9	0.457,0.489	0.348	ENSG00000133247	74;GO:0000228,cellular_component nuclear chromosome;GO:0000775,cellular_component chromosome, centromeric region;GO:0000779,cellular_component condensed chromosome, centromeric region;GO:0000780,cellular_component condensed nuclear chromosome, centromeric region;GO:0000793,cellular_component condensed chromosome;GO:0000794,cellular_component condensed nuclear chromosome;GO:0003674,molecular_funct…	SUV420H; [histone H4]-N-methyl-L-lysine20 N-methyltransferase [EC:2.1.1.362]; K1142
8753	DNAJC8	DNAJC8	1	-	28209971	28210066	28208341	28208413	28210570	28210637	8753	311494	7,20	361372	2,5	243	149	0.000710691	0.0254606	0.965,0.938	0.991,0.979	-0.033	ENSG00000126698	51;GO:0000375,biological_process RNA splicing, via transesterification reactions;GO:0000377,biological_process RNA splicing, via transesterification reactions with bulged adenosine as nucleophile;GO:0000398,biological_process mRNA splicing, via spliceosome;GO:0005575,cellular_component cellular_component;GO:0005622,cellular_component intracellular;GO:0005623,cellular_component cell;GO:0005634,cel…	NA
8775	CRACR2B	CRACR2B	11	+	828229	828259	827279	827459	828574	828772	8775	5,1	0,0	0,0	1,1	178	149	1.94939e-09	2.29233e-06	1.0,1.0	0.0,0.0	1	ENSG00000177685	34;GO:0002115,biological_process store-operated calcium entry;GO:0005575,cellular_component cellular_component;GO:0005622,cellular_component intracellular;GO:0005623,cellular_component cell;GO:0005737,cellular_component cytoplasm;GO:0006810,biological_process transport;GO:0006811,biological_process ion transport;GO:0006812,biological_process cation transport;GO:0006816,biological_process calcium …	NA
8819	GLMP	GLMP	1	-	156294675	156294758	156294364	156294525	156295525	156295653	8819	5,1	0,9	8,2	0,0	231	149	0.00177451	0.0461548	1.0,0.067	1.0,1.0	-0.467	ENSG00000198715	115;GO:0000323,cellular_component lytic vacuole;GO:0000975,molecular_function transcription regulatory region DNA binding;GO:0000981,molecular_function DNA-binding transcription factor activity, RNA polymerase II-specific;GO:0000988,molecular_function obsolete transcription factor activity, protein binding;GO:0001067,molecular_function regulatory region nucleic acid binding;GO:0001071,molecular_f…	NA
8859	CCNB1IP1	CCNB1IP1	14	-	20317793	20317974	20316226	20316560	20325538	20325653	8859	14,9	95173	2,1	109,84	298	149	0.000425008	0.0183534	0.069,0.025	0.009,0.006	0.04	ENSG00000100814	73;GO:0000003,biological_process reproduction;GO:0001701,biological_process in utero embryonic development;GO:0001824,biological_process blastocyst development;GO:0001825,biological_process blastocyst formation;GO:0002064,biological_process epithelial cell development;GO:0003006,biological_process developmental process involved in reproduction;GO:0005575,cellular_component cellular_component;GO:0…	NA
8920	FBXL4	FBXL4	6	-	98880552	98880624	98875414	98875727	98899267	98899481	8920	19,19	0,0	16,7	8,2	220	149	5.16556e-07	0.000169819	1.0,1.0	0.575,0.703	0.361	ENSG00000112234	36;GO:0000151,cellular_component ubiquitin ligase complex;GO:0005575,cellular_component cellular_component;GO:0005622,cellular_component intracellular;GO:0005623,cellular_component cell;GO:0005634,cellular_component nucleus;GO:0005737,cellular_component cytoplasm;GO:0006508,biological_process proteolysis;GO:0006511,biological_process ubiquitin-dependent protein catabolic process;GO:0008150,biolog…	NA
8921	FBXL4	FBXL4	6	-	98917373	98917719	98905425	98905670	98926476	98927060	8921	29,8	0,0	15,15	4,1	298	149	0.000533055	0.0215862	1.0,1.0	0.652,0.882	0.233	ENSG00000112234	36;GO:0000151,cellular_component ubiquitin ligase complex;GO:0005575,cellular_component cellular_component;GO:0005622,cellular_component intracellular;GO:0005623,cellular_component cell;GO:0005634,cellular_component nucleus;GO:0005737,cellular_component cytoplasm;GO:0006508,biological_process proteolysis;GO:0006511,biological_process ubiquitin-dependent protein catabolic process;GO:0008150,biolog…	NA
8969	TXNL4A	TXNL4A	18	-	79977597	79977701	79970810	79973856	79988239	79988536	8969	654939	6,12	849866	61,76	252	149	0	0	0.985,0.979	0.892,0.871	0.101	ENSG00000141759	66;GO:0000245,biological_process spliceosomal complex assembly;GO:0000278,biological_process mitotic cell cycle;GO:0000280,biological_process nuclear division;GO:0000375,biological_process RNA splicing, via transesterification reactions;GO:0000377,biological_process RNA splicing, via transesterification reactions with bulged adenosine as nucleophile;GO:0000398,biological_process mRNA splicing, vi…	TXNL4A, DIB1; U5 snRNP protein, DIM1 family; K1285
9004	ADGRL1	ADGRL1	19	-	14152132	14152222	14151207	14151615	14152308	14152437	9004	7,5	1,3	11,19	0,0	238	149	0.00166514	0.0446188	0.814,0.511	1.0,1.0	-0.338	ENSG00000072071	120;GO:0001505,biological_process regulation of neurotransmitter levels;GO:0003001,biological_process obsolete generation of a signal involved in cell-cell signaling;GO:0003008,biological_process system process;GO:0003674,molecular_function molecular_function;GO:0004871,molecular_function obsolete signal transducer activity;GO:0004872,molecular_function signaling receptor activity;GO:0004888,mole…	NA
9135	MAGI2-AS3	MAGI2-AS3	7	+	79470593	79470679	79458846	79458999	79470782	79471200	9135	3,11	1,0	8,5	2,4	234	149	0.00175268	0.0457796	0.656,1.0	0.718,0.443	0.248	ENSG00000234456	NA	NA
9200	GDPD5	GDPD5	11	-	75479243	75479488	75477618	75477795	75490236	75490320	9200	18,16	0,0	35,22	6,4	298	149	2.22533e-05	0.00254821	1.0,1.0	0.745,0.733	0.261	ENSG00000158555	68;GO:0005575,cellular_component cellular_component;GO:0005622,cellular_component intracellular;GO:0005623,cellular_component cell;GO:0005737,cellular_component cytoplasm;GO:0007275,biological_process multicellular organism development;GO:0007399,biological_process nervous system development;GO:0007417,biological_process central nervous system development;GO:0007420,biological_process brain devel…	NA
9232	LRRC75A-AS1	LRRC75A-AS1	17	+	16439527	16439703	16439062	16439414	16440184	16440253	9232	62537996	13501953	48855102	19271761	298	149	4.9984e-06	0.000868302	0.698,0.672	0.559,0.592	0.11	ENSG00000175061	NA	NA
9233	LRRC75A-AS1	LRRC75A-AS1	17	+	16439580	16439703	16439326	16439414	16440184	16440253	9233	46025934	13501953	37573579	19271761	271	149	4.00977e-06	0.00074941	0.652,0.626	0.517,0.528	0.117	ENSG00000175061	NA	NA
9239	LRRC75A-AS1	LRRC75A-AS1	17	+	16460892	16461245	16440184	16440253	16462832	16462941	9239	1,1	0,0	0,0	1,2	298	149	5.94589e-09	5.19399e-06	1.0,1.0	0.0,0.0	1	ENSG00000175061	NA	NA
9249	NDUFA7	NDUFA7	19	-	8319300	8319394	8316495	8316645	8320856	8320906	9249	22,20	618667	6,5	600659	242	149	0.00179937	0.0465756	0.021,0.018	0.006,0.005	0.014	ENSG00000267855	59;GO:0003674,molecular_function molecular_function;GO:0003824,molecular_function catalytic activity;GO:0003954,molecular_function NADH dehydrogenase activity;GO:0005575,cellular_component cellular_component;GO:0005622,cellular_component intracellular;GO:0005623,cellular_component cell;GO:0005737,cellular_component cytoplasm;GO:0005739,cellular_component mitochondrion;GO:0005740,cellular_componen…	NDUFA7; NADH dehydrogenase (ubiquinone) 1 alpha subcomplex subunit 7; K0395
9333	WDR25	WDR25	14	+	100380909	100381746	100376438	100376495	100468020	100468168	9333	42,72	0,2	57,58	7,10	298	149	3.05355e-05	0.00316472	1.0,0.947	0.803,0.744	0.2	ENSG00000176473	NA	NA
9382	MCFD2	MCFD2	2	-	46909022	46909177	46901873	46905594	46941571	46941714	9382	4,12	2,2	7,7	0,0	298	149	0.00150952	0.0417468	0.5,0.75	1.0,1.0	-0.375	ENSG00000180398	70;GO:0005575,cellular_component cellular_component;GO:0005576,cellular_component extracellular region;GO:0005622,cellular_component intracellular;GO:0005623,cellular_component cell;GO:0005737,cellular_component cytoplasm;GO:0005783,cellular_component endoplasmic reticulum;GO:0005793,cellular_component endoplasmic reticulum-Golgi intermediate compartment;GO:0005794,cellular_component Golgi appara…	NA
9440	ARL16	ARL16	17	-	81682442	81682675	81682033	81682149	81683012	81683126	9440	24,30	106161	15,22	181210	298	149	0.00189081	0.0477766	0.102,0.085	0.04,0.05	0.049	ENSG00000214087	NA	NA
9453	C1RL-AS1	C1RL-AS1	12	+	7115385	7118677	7115129	7115219	7118898	7119026	9453	5,1	0,0	7,12	6,0	298	149	0.00150959	0.0417468	1.0,1.0	0.368,1.0	0.316	ENSG00000205885	NA	NA
9564	ABCD4	ABCD4	14	-	74297638	74298069	74296332	74296449	74300149	74300268	9564	7,10	0,0	4,6	1,4	298	149	1.13572e-05	0.00157834	1.0,1.0	0.667,0.429	0.452	ENSG00000119688	151;GO:0000166,molecular_function nucleotide binding;GO:0001882,molecular_function nucleoside binding;GO:0001883,molecular_function purine nucleoside binding;GO:0003674,molecular_function molecular_function;GO:0003824,molecular_function catalytic activity;GO:0005215,molecular_function transporter activity;GO:0005488,molecular_function binding;GO:0005524,molecular_function ATP binding;GO:0005575,c…	ABCD4, PXMP1L; ATP-binding cassette, subfamily D (ALD), member 4; K0567
9569	ABCD4	ABCD4	14	-	74299547	74299675	74297835	74298069	74302874	74302910	9569	49,44	3,6	74,69	2,0	276	149	0.000978429	0.0314422	0.898,0.798	0.952,1.0	-0.128	ENSG00000119688	151;GO:0000166,molecular_function nucleotide binding;GO:0001882,molecular_function nucleoside binding;GO:0001883,molecular_function purine nucleoside binding;GO:0003674,molecular_function molecular_function;GO:0003824,molecular_function catalytic activity;GO:0005215,molecular_function transporter activity;GO:0005488,molecular_function binding;GO:0005524,molecular_function ATP binding;GO:0005575,c…	ABCD4, PXMP1L; ATP-binding cassette, subfamily D (ALD), member 4; K0567
9570	ABCD4	ABCD4	14	-	74300149	74300268	74297638	74298069	74302874	74302918	9570	15,22	3,6	31,38	2,0	267	149	0.000302275	0.0145083	0.736,0.672	0.896,1.0	-0.244	ENSG00000119688	151;GO:0000166,molecular_function nucleotide binding;GO:0001882,molecular_function nucleoside binding;GO:0001883,molecular_function purine nucleoside binding;GO:0003674,molecular_function molecular_function;GO:0003824,molecular_function catalytic activity;GO:0005215,molecular_function transporter activity;GO:0005488,molecular_function binding;GO:0005524,molecular_function ATP binding;GO:0005575,c…	ABCD4, PXMP1L; ATP-binding cassette, subfamily D (ALD), member 4; K0567
9626	ABCB9	ABCB9	12	-	122944390	122944519	122940806	122940995	122946024	122946222	9626	36,33	0,0	30,30	5,3	277	149	3.67592e-05	0.00356387	1.0,1.0	0.763,0.843	0.197	ENSG00000150967	277;GO:0000166,molecular_function nucleotide binding;GO:0000323,cellular_component lytic vacuole;GO:0001882,molecular_function nucleoside binding;GO:0001883,molecular_function purine nucleoside binding;GO:0001910,biological_process regulation of leukocyte mediated cytotoxicity;GO:0001912,biological_process positive regulation of leukocyte mediated cytotoxicity;GO:0001914,biological_process regula…	ABCB2, TAP1; ATP-binding cassette, subfamily B (MDR/TAP), member 2; K05653; ABCB9, TAPL; ATP-binding cassette, subfamily B (MDR/TAP), member 9; K0565
9627	FDXACB1	FDXACB1	11	-	111878555	111878712	111876807	111877011	111878960	111879180	9627	16,10	0,0	12,11	3,2	298	149	0.000321661	0.0151451	1.0,1.0	0.667,0.733	0.3	ENSG00000255561	58;GO:0005575,cellular_component cellular_component;GO:0005622,cellular_component intracellular;GO:0005623,cellular_component cell;GO:0005737,cellular_component cytoplasm;GO:0005783,cellular_component endoplasmic reticulum;GO:0005789,cellular_component endoplasmic reticulum membrane;GO:0005975,biological_process carbohydrate metabolic process;GO:0006464,biological_process cellular protein modific…	ALG9; alpha-1,2-mannosyltransferase [EC:2.4.1.259 2.4.1.261]; K0384
9666	NAAA	NAAA	4	-	75918760	75918789	75914867	75914985	75919908	75919975	9666	19,10	0,0	28,25	5,4	177	149	0.000139271	0.00878758	1.0,1.0	0.825,0.84	0.167	ENSG00000138744	20;GO:0000323,cellular_component lytic vacuole;GO:0003674,molecular_function molecular_function;GO:0003824,molecular_function catalytic activity;GO:0005575,cellular_component cellular_component;GO:0005622,cellular_component intracellular;GO:0005623,cellular_component cell;GO:0005737,cellular_component cytoplasm;GO:0005764,cellular_component lysosome;GO:0005773,cellular_component vacuole;GO:000815…	NA
9686	HMGN5	HMGN5	X	-	81119787	81119817	81118729	81118759	81121534	81121672	9686	1,15	0,1	12,25	4,6	178	149	0.00109944	0.0341957	1.0,0.926	0.715,0.777	0.217	ENSG00000198157	56;GO:0003674,molecular_function molecular_function;GO:0003682,molecular_function chromatin binding;GO:0005488,molecular_function binding;GO:0005575,cellular_component cellular_component;GO:0005622,cellular_component intracellular;GO:0005623,cellular_component cell;GO:0005634,cellular_component nucleus;GO:0005654,cellular_component nucleoplasm;GO:0005730,cellular_component nucleolus;GO:0006355,bi…	NA
9768	AL359075.1	AL359075.1	1	-	178022439	178022668	178006135	178008149	178026154	178026255	9768	6,17	4,4	10,10	1,0	298	149	0.000447082	0.0189322	0.429,0.68	0.833,1.0	-0.362	ENSG00000242193	NA	NA
9778	CABIN1	CABIN1	22	+	24041138	24041273	24038347	24038461	24042903	24043084	9778	16,14	0,0	39,29	9,2	283	149	6.19626e-05	0.00517562	1.0,1.0	0.695,0.884	0.211	ENSG00000099991	50;GO:0003674,molecular_function molecular_function;GO:0004857,molecular_function enzyme inhibitor activity;GO:0004864,molecular_function protein phosphatase inhibitor activity;GO:0005488,molecular_function binding;GO:0005515,molecular_function protein binding;GO:0005575,cellular_component cellular_component;GO:0005622,cellular_component intracellular;GO:0005623,cellular_component cell;GO:0005634…	NA
9792	HIKESHI	HIKESHI	11	+	86326512	86326676	86306244	86306482	86337378	86337530	9792	6,16	67,86	3,2	71,68	298	149	0.000959138	0.0311633	0.043,0.085	0.021,0.014	0.046	ENSG00000149196	76;GO:0003674,molecular_function molecular_function;GO:0005215,molecular_function transporter activity;GO:0005488,molecular_function binding;GO:0005515,molecular_function protein binding;GO:0005575,cellular_component cellular_component;GO:0005622,cellular_component intracellular;GO:0005623,cellular_component cell;GO:0005634,cellular_component nucleus;GO:0005737,cellular_component cytoplasm;GO:000…	NA
9826	TPM1	TPM1	15	+	63064063	63064190	63062575	63062645	63065895	63066093	9826	0,1	2,7	4,3	1,4	275	149	0.000313416	0.0149491	0.0,0.072	0.684,0.289	-0.451	ENSG00000140416	408;GO:0000001,biological_process mitochondrion inheritance;GO:0000003,biological_process reproduction;GO:0000011,biological_process vacuole inheritance;GO:0000142,cellular_component cellular bud neck contractile ring;GO:0000302,biological_process response to reactive oxygen species;GO:0000578,biological_process embryonic axis specification;GO:0000746,biological_process conjugation;GO:0000747,bio…	TPM1; tropomyosin 1; K10373; TPM2; tropomyosin 2; K10374; TPM3; tropomyosin 3; K09290; TPM4; tropomyosin 4; K1037
9896	TANGO2	TANGO2	22	+	20063337	20063442	20055942	20056013	20064541	20064907	9896	55,55	0,0	59,38	3,7	253	149	3.25946e-05	0.00330134	1.0,1.0	0.921,0.762	0.158	ENSG00000183597	12;GO:0005575,cellular_component cellular_component;GO:0005622,cellular_component intracellular;GO:0005623,cellular_component cell;GO:0005737,cellular_component cytoplasm;GO:0005739,cellular_component mitochondrion;GO:0043226,cellular_component organelle;GO:0043227,cellular_component membrane-bounded organelle;GO:0043229,cellular_component intracellular organelle;GO:0043231,cellular_component int…	NA
9943	MAPK12	MAPK12	22	-	50248661	50248751	50248365	50248472	50249102	50249454	9943	39,34	1,0	51,44	7,2	238	149	0.00112035	0.0345647	0.961,1.0	0.82,0.932	0.104	ENSG00000188130	138;GO:0000165,biological_process MAPK cascade;GO:0000166,molecular_function nucleotide binding;GO:0000287,molecular_function magnesium ion binding;GO:0001882,molecular_function nucleoside binding;GO:0001883,molecular_function purine nucleoside binding;GO:0003674,molecular_function molecular_function;GO:0003824,molecular_function catalytic activity;GO:0004672,molecular_function protein kinase act…	P38; p38 MAP kinase [EC:2.7.11.24]; K0444
9950	SPATA20	SPATA20	17	+	50547664	50547767	50547067	50547285	50548282	50548453	9950	250263	45,48	234245	27,15	251	149	0.000664694	0.0245477	0.767,0.765	0.837,0.907	-0.106	ENSG00000006282	14;GO:0000003,biological_process reproduction;GO:0005575,cellular_component cellular_component;GO:0005576,cellular_component extracellular region;GO:0007276,biological_process gamete generation;GO:0007283,biological_process spermatogenesis;GO:0008150,biological_process biological_process;GO:0019953,biological_process sexual reproduction;GO:0022414,biological_process reproductive process;GO:003250…	NA
9959	LAT2	LAT2	7	+	74214821	74214917	74209953	74210088	74215946	74216069	9959	11,5	2,2	14,23	25,27	244	149	0.0017753	0.0461548	0.771,0.604	0.255,0.342	0.389	ENSG00000086730	49;GO:0001775,biological_process cell activation;GO:0002253,biological_process activation of immune response;GO:0002376,biological_process immune system process;GO:0002429,biological_process immune response-activating cell surface receptor signaling pathway;GO:0002682,biological_process regulation of immune system process;GO:0002684,biological_process positive regulation of immune system process;…	NA
9960	LAT2	LAT2	7	+	74214821	74214940	74210005	74210088	74215946	74216069	9960	17,21	2,2	35,69	25,27	267	149	0.000534183	0.0216033	0.826,0.854	0.439,0.588	0.327	ENSG00000086730	49;GO:0001775,biological_process cell activation;GO:0002253,biological_process activation of immune response;GO:0002376,biological_process immune system process;GO:0002429,biological_process immune response-activating cell surface receptor signaling pathway;GO:0002682,biological_process regulation of immune system process;GO:0002684,biological_process positive regulation of immune system process;…	NA
9961	LAT2	LAT2	7	+	74214821	74215010	74209417	74210088	74215946	74216069	9961	33,26	2,2	75,89	25,27	298	149	0.000190438	0.0108224	0.892,0.867	0.6,0.622	0.268	ENSG00000086730	49;GO:0001775,biological_process cell activation;GO:0002253,biological_process activation of immune response;GO:0002376,biological_process immune system process;GO:0002429,biological_process immune response-activating cell surface receptor signaling pathway;GO:0002682,biological_process regulation of immune system process;GO:0002684,biological_process positive regulation of immune system process;…	NA
9962	LAT2	LAT2	7	+	74214821	74215099	74210005	74210088	74215946	74216069	9962	15,11	2,2	24,50	25,27	298	149	0.00175338	0.0457796	0.789,0.733	0.324,0.481	0.359	ENSG00000086730	49;GO:0001775,biological_process cell activation;GO:0002253,biological_process activation of immune response;GO:0002376,biological_process immune system process;GO:0002429,biological_process immune response-activating cell surface receptor signaling pathway;GO:0002682,biological_process regulation of immune system process;GO:0002684,biological_process positive regulation of immune system process;…	NA
10009	ACACA	ACACA	17	-	37345252	37345382	37339803	37339850	37358998	37359121	10009	1,8	17,32	0,1	41,42	278	149	0.000648683	0.0241569	0.031,0.118	0.0,0.013	0.068	ENSG00000278540	153;GO:0001894,biological_process tissue homeostasis;GO:0003674,molecular_function molecular_function;GO:0003824,molecular_function catalytic activity;GO:0003989,molecular_function acetyl-CoA carboxylase activity;GO:0004075,molecular_function biotin carboxylase activity;GO:0005575,cellular_component cellular_component;GO:0005576,cellular_component extracellular region;GO:0005615,cellular_componen…	ACACA; acetyl-CoA carboxylase / biotin carboxylase 1 [EC:6.4.1.2 6.3.4.14 2.1.3.15]; K1126
10029	CDCA3	CDCA3	12	-	6849322	6849413	6849153	6849198	6849564	6849858	10029	29,49	12,16	113121	15,14	239	149	0.000753584	0.0263015	0.601,0.656	0.824,0.843	-0.205	ENSG00000111665	8;GO:0005575,cellular_component cellular_component;GO:0005622,cellular_component intracellular;GO:0005623,cellular_component cell;GO:0005737,cellular_component cytoplasm;GO:0005829,cellular_component cytosol;GO:0044424,cellular_component intracellular part;GO:0044444,cellular_component cytoplasmic part;GO:0044464,cellular_component cell part	NA
10030	CDCA3	CDCA3	12	-	6849322	6849429	6848808	6849198	6849564	6849783	10030	59,96	12,16	210242	15,14	255	149	0.000742693	0.0260701	0.742,0.778	0.891,0.91	-0.141	ENSG00000111665	8;GO:0005575,cellular_component cellular_component;GO:0005622,cellular_component intracellular;GO:0005623,cellular_component cell;GO:0005737,cellular_component cytoplasm;GO:0005829,cellular_component cytosol;GO:0044424,cellular_component intracellular part;GO:0044444,cellular_component cytoplasmic part;GO:0044464,cellular_component cell part	NA
10084	RFFL	RFFL	17	-	35021370	35021781	35017522	35017606	35026373	35026561	10084	33,62	6,8	56,32	22,20	298	149	0.000603171	0.023314	0.733,0.795	0.56,0.444	0.262	ENSG00000092871	35;GO:0005575,cellular_component cellular_component;GO:0005622,cellular_component intracellular;GO:0005623,cellular_component cell;GO:0005737,cellular_component cytoplasm;GO:0006810,biological_process transport;GO:0006886,biological_process intracellular protein transport;GO:0008104,biological_process protein localization;GO:0008150,biological_process biological_process;GO:0009987,biological_proc…	NA
10144	MAGOHB	MAGOHB	12	-	10612639	10612978	10610621	10610680	10613438	10613600	10144	2,15	19,37	3,1	44,35	298	149	0.000407291	0.0177972	0.05,0.169	0.033,0.014	0.086	ENSG00000111196	117;GO:0000003,biological_process reproduction;GO:0000184,biological_process nuclear-transcribed mRNA catabolic process, nonsense-mediated decay;GO:0000375,biological_process RNA splicing, via transesterification reactions;GO:0000377,biological_process RNA splicing, via transesterification reactions with bulged adenosine as nucleophile;GO:0000398,biological_process mRNA splicing, via spliceosome;…	MAGOH; protein mago nashi; K1287
10145	MAGOHB	MAGOHB	12	-	10612814	10612978	10610621	10610680	10613438	10613573	10145	2,7	19,37	0,0	44,35	298	149	0.000660101	0.0244926	0.05,0.086	0.0,0.0	0.068	ENSG00000111196	117;GO:0000003,biological_process reproduction;GO:0000184,biological_process nuclear-transcribed mRNA catabolic process, nonsense-mediated decay;GO:0000375,biological_process RNA splicing, via transesterification reactions;GO:0000377,biological_process RNA splicing, via transesterification reactions with bulged adenosine as nucleophile;GO:0000398,biological_process mRNA splicing, via spliceosome;…	MAGOH; protein mago nashi; K1287
10226	INTS12	INTS12	4	-	105702885	105703023	105699849	105700014	105703647	105703809	10226	0,1	2,1	2,3	0,1	286	149	1.14549e-05	0.00158472	0.0,0.343	1.0,0.61	-0.633	ENSG00000138785	48;GO:0000428,cellular_component DNA-directed RNA polymerase complex;GO:0005575,cellular_component cellular_component;GO:0005622,cellular_component intracellular;GO:0005623,cellular_component cell;GO:0005634,cellular_component nucleus;GO:0005654,cellular_component nucleoplasm;GO:0006139,biological_process nucleobase-containing compound metabolic process;GO:0006396,biological_process RNA processin…	NA
10400	TPD52L2	TPD52L2	20	+	63875815	63875875	63873667	63873816	63882718	63882820	10400	224309	70,63	308342	160124	208	149	0.00184941	0.0472615	0.696,0.778	0.58,0.664	0.115	ENSG00000101150	19;GO:0003674,molecular_function molecular_function;GO:0005488,molecular_function binding;GO:0005515,molecular_function protein binding;GO:0005575,cellular_component cellular_component;GO:0005622,cellular_component intracellular;GO:0005623,cellular_component cell;GO:0005737,cellular_component cytoplasm;GO:0008150,biological_process biological_process;GO:0042127,biological_process regulation of ce…	NA
10541	TROVE2	TROVE2	1	+	193069033	193069181	193059618	193059776	193075819	193075890	10541	4,1	4,3	3,2	0,0	296	149	6.19374e-09	5.2602e-06	0.335,0.144	1.0,1.0	-0.76	ENSG00000116747	64;GO:0000902,biological_process cell morphogenesis;GO:0003674,molecular_function molecular_function;GO:0003676,molecular_function nucleic acid binding;GO:0003723,molecular_function RNA binding;GO:0005488,molecular_function binding;GO:0005575,cellular_component cellular_component;GO:0005622,cellular_component intracellular;GO:0005623,cellular_component cell;GO:0005634,cellular_component nucleus;G…	TROVE2, SSA2; 60 kDa SS-A/Ro ribonucleoprotein; K1108
10542	TROVE2	TROVE2	1	+	193069033	193069634	193059421	193059776	193075819	193076040	10542	7,6	4,3	16,18	0,0	298	149	6.40824e-07	0.000192084	0.467,0.5	1.0,1.0	-0.516	ENSG00000116747	64;GO:0000902,biological_process cell morphogenesis;GO:0003674,molecular_function molecular_function;GO:0003676,molecular_function nucleic acid binding;GO:0003723,molecular_function RNA binding;GO:0005488,molecular_function binding;GO:0005575,cellular_component cellular_component;GO:0005622,cellular_component intracellular;GO:0005623,cellular_component cell;GO:0005634,cellular_component nucleus;G…	TROVE2, SSA2; 60 kDa SS-A/Ro ribonucleoprotein; K1108
10582	ZNF189	ZNF189	9	+	101399394	101399530	101399027	101399189	101399925	101400010	10582	2,1	6,1	2,1	0,0	284	149	8.42509e-10	1.06522e-06	0.149,0.344	1.0,1.0	-0.754	ENSG00000136870	47;GO:0000122,biological_process negative regulation of transcription by RNA polymerase II;GO:0001071,molecular_function DNA-binding transcription factor activity;GO:0003674,molecular_function molecular_function;GO:0003700,molecular_function DNA-binding transcription factor activity;GO:0005575,cellular_component cellular_component;GO:0005622,cellular_component intracellular;GO:0005623,cellular_co…	KRAB; KRAB domain-containing zinc finger protein; K0922
10595	RBFOX2	RBFOX2	22	-	35756104	35756144	35746472	35746561	35759887	35760020	10595	8,30	1,0	21,25	4,8	188	149	0.000123821	0.00815885	0.864,1.0	0.806,0.712	0.173	ENSG00000100320	215;GO:0000003,biological_process reproduction;GO:0000381,biological_process regulation of alternative mRNA splicing, via spliceosome;GO:0000975,molecular_function transcription regulatory region DNA binding;GO:0000988,molecular_function obsolete transcription factor activity, protein binding;GO:0000989,molecular_function obsolete transcription factor activity, transcription factor binding;GO:000…	NA
10625	PIGT	PIGT	20	+	45419503	45419590	45416140	45416343	45420331	45420429	10625	3,3	8,3	1,0	16,2	235	149	0.000787875	0.0271879	0.192,0.388	0.038,0.0	0.271	ENSG00000124155	104;GO:0005575,cellular_component cellular_component;GO:0005622,cellular_component intracellular;GO:0005623,cellular_component cell;GO:0005737,cellular_component cytoplasm;GO:0005783,cellular_component endoplasmic reticulum;GO:0005789,cellular_component endoplasmic reticulum membrane;GO:0006464,biological_process cellular protein modification process;GO:0006497,biological_process protein lipidati…	PIGT; GPI-anchor transamidase subunit T; K0529
10631	PIGT	PIGT	20	+	45421382	45421533	45420527	45420693	45424215	45424381	10631	1005990	12,7	12861178	44,33	298	149	1.65541e-06	0.000411483	0.977,0.986	0.936,0.947	0.04	ENSG00000124155	104;GO:0005575,cellular_component cellular_component;GO:0005622,cellular_component intracellular;GO:0005623,cellular_component cell;GO:0005737,cellular_component cytoplasm;GO:0005783,cellular_component endoplasmic reticulum;GO:0005789,cellular_component endoplasmic reticulum membrane;GO:0006464,biological_process cellular protein modification process;GO:0006497,biological_process protein lipidati…	PIGT; GPI-anchor transamidase subunit T; K0529
10632	PIGT	PIGT	20	+	45421382	45421583	45420507	45420693	45424215	45424262	10632	18321819	12,7	22332238	44,33	298	149	1.40414e-06	0.000370088	0.987,0.992	0.962,0.971	0.023	ENSG00000124155	104;GO:0005575,cellular_component cellular_component;GO:0005622,cellular_component intracellular;GO:0005623,cellular_component cell;GO:0005737,cellular_component cytoplasm;GO:0005783,cellular_component endoplasmic reticulum;GO:0005789,cellular_component endoplasmic reticulum membrane;GO:0006464,biological_process cellular protein modification process;GO:0006497,biological_process protein lipidati…	PIGT; GPI-anchor transamidase subunit T; K0529
10633	PIGT	PIGT	20	+	45421382	45421664	45420527	45420693	45424215	45424381	10633	1004975	12,7	12811170	44,33	298	149	1.74851e-06	0.000430528	0.977,0.986	0.936,0.947	0.04	ENSG00000124155	104;GO:0005575,cellular_component cellular_component;GO:0005622,cellular_component intracellular;GO:0005623,cellular_component cell;GO:0005737,cellular_component cytoplasm;GO:0005783,cellular_component endoplasmic reticulum;GO:0005789,cellular_component endoplasmic reticulum membrane;GO:0006464,biological_process cellular protein modification process;GO:0006497,biological_process protein lipidati…	PIGT; GPI-anchor transamidase subunit T; K0529
10635	PIGT	PIGT	20	+	45424495	45424579	45423103	45424381	45425573	45425826	10635	10911060	48,44	12461314	37,23	232	149	0.00182402	0.0469607	0.936,0.939	0.956,0.973	-0.027	ENSG00000124155	104;GO:0005575,cellular_component cellular_component;GO:0005622,cellular_component intracellular;GO:0005623,cellular_component cell;GO:0005737,cellular_component cytoplasm;GO:0005783,cellular_component endoplasmic reticulum;GO:0005789,cellular_component endoplasmic reticulum membrane;GO:0006464,biological_process cellular protein modification process;GO:0006497,biological_process protein lipidati…	PIGT; GPI-anchor transamidase subunit T; K0529
10911	CIRBP	CIRBP	19	+	1273600	1273715	1271980	1272051	1274306	1274440	10911	14,26	65,92	4,7	60,63	263	149	0.0014524	0.0409647	0.109,0.138	0.036,0.059	0.076	ENSG00000099622	107;GO:0003674,molecular_function molecular_function;GO:0003676,molecular_function nucleic acid binding;GO:0003723,molecular_function RNA binding;GO:0003729,molecular_function mRNA binding;GO:0003730,molecular_function mRNA 3'-UTR binding;GO:0005488,molecular_function binding;GO:0005575,cellular_component cellular_component;GO:0005622,cellular_component intracellular;GO:0005623,cellular_component…	NA
11058	MEGF6	MEGF6	1	-	3499137	3499266	3498697	3498826	3499587	3499716	11058	55,25	9,4	14,17	0,1	277	149	0.000692252	0.0251963	0.767,0.771	1.0,0.901	-0.181	ENSG00000162591	8;GO:0003674,molecular_function molecular_function;GO:0005488,molecular_function binding;GO:0005509,molecular_function calcium ion binding;GO:0005575,cellular_component cellular_component;GO:0005576,cellular_component extracellular region;GO:0043167,molecular_function ion binding;GO:0043169,molecular_function cation binding;GO:0046872,molecular_function metal ion binding	NA
11073	TFDP2	TFDP2	3	-	142054114	142054149	142005440	142005544	142093060	142093127	11073	1,6	6,13	1,0	17,6	183	149	0.000808611	0.0276538	0.119,0.273	0.046,0.0	0.173	ENSG00000114126	250;GO:0000003,biological_process reproduction;GO:0000080,biological_process mitotic G1 phase;GO:0000278,biological_process mitotic cell cycle;GO:0000988,molecular_function obsolete transcription factor activity, protein binding;GO:0000989,molecular_function obsolete transcription factor activity, transcription factor binding;GO:0001071,molecular_function DNA-binding transcription factor activity…	TFDP1; transcription factor Dp-1; K04683; TFDP2; transcription factor Dp-2; K0939
11095	THAP1	THAP1	8	-	42839185	42839381	42836673	42838336	42843023	42843201	11095	25,39	0,0	16,13	4,1	298	149	0.000445487	0.0189322	1.0,1.0	0.667,0.867	0.233	ENSG00000131931	85;GO:0001935,biological_process endothelial cell proliferation;GO:0003674,molecular_function molecular_function;GO:0003676,molecular_function nucleic acid binding;GO:0003677,molecular_function DNA binding;GO:0005488,molecular_function binding;GO:0005575,cellular_component cellular_component;GO:0005622,cellular_component intracellular;GO:0005623,cellular_component cell;GO:0005634,cellular_compone…	NA
11160	GALNS	GALNS	16	-	88842705	88842829	88841896	88841971	88856757	88856966	11160	218151	11,13	241224	3,3	272	149	4.32869e-05	0.00402266	0.916,0.864	0.978,0.976	-0.087	ENSG00000141012	57;GO:0000323,cellular_component lytic vacuole;GO:0003674,molecular_function molecular_function;GO:0003824,molecular_function catalytic activity;GO:0003943,molecular_function N-acetylgalactosamine-4-sulfatase activity;GO:0005575,cellular_component cellular_component;GO:0005622,cellular_component intracellular;GO:0005623,cellular_component cell;GO:0005737,cellular_component cytoplasm;GO:0005764,ce…	GALNS; N-acetylgalactosamine-6-sulfatase [EC:3.1.6.4]; K0113
11183	WWP1	WWP1	8	+	86368938	86369031	86342737	86342930	86374029	86374120	11183	7,8	4,2	3,2	0,0	241	149	2.03258e-05	0.0023891	0.52,0.712	1.0,1.0	-0.384	ENSG00000123124	137;GO:0000151,cellular_component ubiquitin ligase complex;GO:0001775,biological_process cell activation;GO:0002376,biological_process immune system process;GO:0002520,biological_process immune system development;GO:0002521,biological_process leukocyte differentiation;GO:0003674,molecular_function molecular_function;GO:0003824,molecular_function catalytic activity;GO:0004842,molecular_function ub…	WWP1, AIP5; NEDD4-like E3 ubiquitin-protein ligase WWP1 [EC:2.3.2.26]; K0563
11230	TSPO	TSPO	22	+	43159209	43159420	43151513	43151604	43161051	43161190	11230	11991609	53,59	19071951	136129	298	149	0.000307283	0.0147255	0.919,0.932	0.875,0.883	0.046	ENSG00000100300	298;GO:0001817,biological_process regulation of cytokine production;GO:0001818,biological_process negative regulation of cytokine production;GO:0002237,biological_process response to molecule of bacterial origin;GO:0003008,biological_process system process;GO:0003254,biological_process regulation of membrane depolarization;GO:0003674,molecular_function molecular_function;GO:0004871,molecular_func…	TSPO, BZRP; translocator protein; K0577
11436	SDCCAG3	SDCCAG3	9	-	136408998	136409067	136407825	136407938	136410327	136410593	11436	19,28	53,58	45,45	34,44	217	149	4.41614e-05	0.00406683	0.198,0.249	0.476,0.413	-0.221	ENSG00000165689	6;GO:0005575,cellular_component cellular_component;GO:0005622,cellular_component intracellular;GO:0005623,cellular_component cell;GO:0005737,cellular_component cytoplasm;GO:0044424,cellular_component intracellular part;GO:0044464,cellular_component cell part	NA
11437	SDCCAG3	SDCCAG3	9	-	136410089	136410239	136407825	136407938	136410327	136410527	11437	90,81	53,58	153199	34,44	298	149	5.81858e-08	3.01521e-05	0.459,0.411	0.692,0.693	-0.257	ENSG00000165689	6;GO:0005575,cellular_component cellular_component;GO:0005622,cellular_component intracellular;GO:0005623,cellular_component cell;GO:0005737,cellular_component cytoplasm;GO:0044424,cellular_component intracellular part;GO:0044464,cellular_component cell part	NA
11507	GAPVD1	GAPVD1	9	+	125295457	125295574	125268935	125268984	125298889	125299106	11507	0,0	2,2	2,2	1,0	265	149	4.92839e-06	0.00086598	0.0,0.0	0.529,1.0	-0.764	ENSG00000165219	33;GO:0003674,molecular_function molecular_function;GO:0005085,molecular_function guanyl-nucleotide exchange factor activity;GO:0005488,molecular_function binding;GO:0005515,molecular_function protein binding;GO:0005575,cellular_component cellular_component;GO:0005622,cellular_component intracellular;GO:0005623,cellular_component cell;GO:0005737,cellular_component cytoplasm;GO:0005768,cellular_co…	NA
11709	ASAH2B	ASAH2B	10	+	50745127	50745274	50742914	50743010	50749342	50749402	11709	2,4	0,6	10,8	0,0	295	149	0.00150318	0.0417468	1.0,0.252	1.0,1.0	-0.374	ENSG00000204147	57;GO:0003674,molecular_function molecular_function;GO:0003824,molecular_function catalytic activity;GO:0005575,cellular_component cellular_component;GO:0005622,cellular_component intracellular;GO:0005623,cellular_component cell;GO:0005737,cellular_component cytoplasm;GO:0005739,cellular_component mitochondrion;GO:0005886,cellular_component plasma membrane;GO:0006629,biological_process lipid meta…	ASAH2; neutral ceramidase [EC:3.5.1.23]; K1234
11715	ZDHHC13	ZDHHC13	11	+	19142977	19143123	19117128	19117276	19146180	19146303	11715	15,15	0,0	20,18	1,5	294	149	0.000146811	0.00910468	1.0,1.0	0.91,0.646	0.222	ENSG00000177054	86;GO:0000139,cellular_component Golgi membrane;GO:0003674,molecular_function molecular_function;GO:0003824,molecular_function catalytic activity;GO:0004871,molecular_function obsolete signal transducer activity;GO:0005215,molecular_function transporter activity;GO:0005575,cellular_component cellular_component;GO:0005622,cellular_component intracellular;GO:0005623,cellular_component cell;GO:00057…	NA
11745	KYAT1	KYAT1	9	-	128846679	128846859	128845352	128845411	128881896	128882075	11745	16,26	10,14	15,13	22,29	298	149	0.000936129	0.0307123	0.444,0.481	0.254,0.183	0.244	ENSG00000171097	97;GO:0003674,molecular_function molecular_function;GO:0003824,molecular_function catalytic activity;GO:0005575,cellular_component cellular_component;GO:0005622,cellular_component intracellular;GO:0005623,cellular_component cell;GO:0005634,cellular_component nucleus;GO:0005737,cellular_component cytoplasm;GO:0005739,cellular_component mitochondrion;GO:0005759,cellular_component mitochondrial matr…	CCBL; kynurenine---oxoglutarate transaminase / cysteine-S-conjugate beta-lyase / glutamine---phenylpyruvate transaminase [EC:2.6.1.7 4.4.1.13 2.6.1.64]; K0081
11799	SPECC1	SPECC1	17	+	20017986	20018102	20009365	20009424	20096630	20096715	11799	6,2	2,0	0,1	2,2	264	149	4.76451e-05	0.00433542	0.629,1.0	0.0,0.22	0.705	ENSG00000128487	10;GO:0005575,cellular_component cellular_component;GO:0005622,cellular_component intracellular;GO:0005623,cellular_component cell;GO:0005634,cellular_component nucleus;GO:0043226,cellular_component organelle;GO:0043227,cellular_component membrane-bounded organelle;GO:0043229,cellular_component intracellular organelle;GO:0043231,cellular_component intracellular membrane-bounded organelle;GO:00444…	NA
11927	SPIN3	SPIN3	X	-	56978291	56978421	56975140	56977196	56978579	56978654	11927	1,4	1,2	0,0	5,12	278	149	8.72279e-05	0.00661764	0.349,0.517	0.0,0.0	0.433	ENSG00000204271	NA	NA
11967	SENP6	SENP6	6	+	75622750	75622858	75621531	75621625	75623899	75623960	11967	4,5	1,5	5,16	0,0	256	149	3.38595e-06	0.000663602	0.7,0.368	1.0,1.0	-0.466	ENSG00000112701	53;GO:0003674,molecular_function molecular_function;GO:0003824,molecular_function catalytic activity;GO:0005575,cellular_component cellular_component;GO:0005622,cellular_component intracellular;GO:0005623,cellular_component cell;GO:0005634,cellular_component nucleus;GO:0005737,cellular_component cytoplasm;GO:0006464,biological_process cellular protein modification process;GO:0008150,biological_pr…	NA
12025	TP53I3	TP53I3	2	-	24079443	24079640	24077432	24077761	24080818	24081031	12025	13821620	17,31	191210	9,13	298	149	0.000132043	0.00850608	0.976,0.963	0.914,0.89	0.068	ENSG00000115129	73;GO:0000166,molecular_function nucleotide binding;GO:0003674,molecular_function molecular_function;GO:0003824,molecular_function catalytic activity;GO:0003960,molecular_function NADPH:quinone reductase activity;GO:0005488,molecular_function binding;GO:0006139,biological_process nucleobase-containing compound metabolic process;GO:0006725,biological_process cellular aromatic compound metabolic pr…	TP53I3; tumor protein p53-inducible protein 3 [EC:1.-.-.-]; K1013
12075	PLXNB2	PLXNB2	22	-	50284844	50284913	50284572	50284665	50285799	50285843	12075	11,7	895501	15,12	357342	217	149	0.00128839	0.0378397	0.008,0.01	0.028,0.024	-0.017	ENSG00000196576	127;GO:0001838,biological_process embryonic epithelial tube formation;GO:0001841,biological_process neural tube formation;GO:0001843,biological_process neural tube closure;GO:0001932,biological_process regulation of protein phosphorylation;GO:0002009,biological_process morphogenesis of an epithelium;GO:0003674,molecular_function molecular_function;GO:0004871,molecular_function obsolete signal tra…	PLXNB; plexin B; K0682
12159	SAMD4A	SAMD4A	14	+	54784339	54784447	54776413	54776540	54784536	54784620	12159	5,11	36,47	2,1	39,30	256	149	0.00200821	0.0496353	0.075,0.12	0.029,0.019	0.074	ENSG00000020577	54;GO:0003674,molecular_function molecular_function;GO:0005575,cellular_component cellular_component;GO:0005622,cellular_component intracellular;GO:0005623,cellular_component cell;GO:0005737,cellular_component cytoplasm;GO:0006417,biological_process regulation of translation;GO:0008150,biological_process biological_process;GO:0009889,biological_process regulation of biosynthetic process;GO:000989…	NA
12250	ZMYM5	ZMYM5	13	-	19838699	19838985	19837464	19837821	19851354	19851448	12250	13,12	2,7	2,5	0,0	298	149	8.67016e-06	0.00131228	0.765,0.462	1.0,1.0	-0.386	ENSG00000132950	10;GO:0005575,cellular_component cellular_component;GO:0005622,cellular_component intracellular;GO:0005623,cellular_component cell;GO:0005634,cellular_component nucleus;GO:0043226,cellular_component organelle;GO:0043227,cellular_component membrane-bounded organelle;GO:0043229,cellular_component intracellular organelle;GO:0043231,cellular_component intracellular membrane-bounded organelle;GO:00444…	NA
12268	GPBP1	GPBP1	5	+	57221375	57221396	57214073	57214193	57230845	57230969	12268	0,1	2,11	4,3	9,4	169	149	0.000631601	0.0238402	0.0,0.074	0.282,0.398	-0.303	ENSG00000062194	50;GO:0001071,molecular_function DNA-binding transcription factor activity;GO:0003674,molecular_function molecular_function;GO:0003676,molecular_function nucleic acid binding;GO:0003677,molecular_function DNA binding;GO:0003700,molecular_function DNA-binding transcription factor activity;GO:0005488,molecular_function binding;GO:0005575,cellular_component cellular_component;GO:0005622,cellular_com…	NA
12309	PCBP2	PCBP2	12	+	53467804	53467843	53467220	53467293	53468776	53468832	12309	15991945	302323	26772825	326270	187	149	2.72345e-05	0.00296323	0.808,0.828	0.867,0.893	-0.062	ENSG00000197111	128;GO:0000375,biological_process RNA splicing, via transesterification reactions;GO:0000377,biological_process RNA splicing, via transesterification reactions with bulged adenosine as nucleophile;GO:0000398,biological_process mRNA splicing, via spliceosome;GO:0001817,biological_process regulation of cytokine production;GO:0001818,biological_process negative regulation of cytokine production;GO:0…	PCBP1; poly(rC)-binding protein 1; K12889; PCBP2; poly(rC)-binding protein 2; K1316
12329	GCDH	GCDH	19	+	12891486	12891522	12891159	12891395	12891830	12891974	12329	42,41	2,0	66,85	6,10	184	149	0.00193477	0.0484469	0.944,1.0	0.899,0.873	0.086	ENSG00000105607	97;GO:0000062,molecular_function fatty-acyl-CoA binding;GO:0000166,molecular_function nucleotide binding;GO:0003674,molecular_function molecular_function;GO:0003824,molecular_function catalytic activity;GO:0003995,molecular_function acyl-CoA dehydrogenase activity;GO:0004361,molecular_function glutaryl-CoA dehydrogenase activity;GO:0005488,molecular_function binding;GO:0005575,cellular_component …	GCDH, gcdH; glutaryl-CoA dehydrogenase [EC:1.3.8.6]; K0025
12330	GCDH	GCDH	19	+	12891486	12891660	12891270	12891395	12891830	12891974	12330	25,16	2,0	23,31	6,10	298	149	0.000404366	0.0177631	0.862,1.0	0.657,0.608	0.298	ENSG00000105607	97;GO:0000062,molecular_function fatty-acyl-CoA binding;GO:0000166,molecular_function nucleotide binding;GO:0003674,molecular_function molecular_function;GO:0003824,molecular_function catalytic activity;GO:0003995,molecular_function acyl-CoA dehydrogenase activity;GO:0004361,molecular_function glutaryl-CoA dehydrogenase activity;GO:0005488,molecular_function binding;GO:0005575,cellular_component …	GCDH, gcdH; glutaryl-CoA dehydrogenase [EC:1.3.8.6]; K0025
12393	WDR27	WDR27	6	-	169638538	169638660	169634427	169634525	169643696	169643786	12393	10,2	1,3	6,7	0,0	270	149	0.00117214	0.0355527	0.847,0.269	1.0,1.0	-0.442	ENSG00000184465	NA	NA
12407	RABEPK	RABEPK	9	+	125213369	125213522	125207563	125207721	125227909	125228059	12407	107100	0,12	191164	32,33	298	149	0.000641634	0.0240408	1.0,0.806	0.749,0.713	0.172	ENSG00000136933	39;GO:0005575,cellular_component cellular_component;GO:0005622,cellular_component intracellular;GO:0005623,cellular_component cell;GO:0005737,cellular_component cytoplasm;GO:0005768,cellular_component endosome;GO:0005886,cellular_component plasma membrane;GO:0006810,biological_process transport;GO:0006887,biological_process exocytosis;GO:0006897,biological_process endocytosis;GO:0006898,biologica…	NA
12409	RABEPK	RABEPK	9	+	125220538	125220700	125207563	125207721	125227909	125228059	12409	148146	0,12	235261	32,33	298	149	0.000195618	0.0110347	1.0,0.859	0.786,0.798	0.137	ENSG00000136933	39;GO:0005575,cellular_component cellular_component;GO:0005622,cellular_component intracellular;GO:0005623,cellular_component cell;GO:0005737,cellular_component cytoplasm;GO:0005768,cellular_component endosome;GO:0005886,cellular_component plasma membrane;GO:0006810,biological_process transport;GO:0006887,biological_process exocytosis;GO:0006897,biological_process endocytosis;GO:0006898,biologica…	NA
12437	DCUN1D4	DCUN1D4	4	+	51848204	51848367	51843578	51843742	51863436	51863507	12437	2,4	1,0	2,0	2,4	298	149	5.33625e-05	0.00469742	0.5,1.0	0.333,0.0	0.584	ENSG00000109184	10;GO:0005575,cellular_component cellular_component;GO:0005622,cellular_component intracellular;GO:0005623,cellular_component cell;GO:0005634,cellular_component nucleus;GO:0043226,cellular_component organelle;GO:0043227,cellular_component membrane-bounded organelle;GO:0043229,cellular_component intracellular organelle;GO:0043231,cellular_component intracellular membrane-bounded organelle;GO:00444…	NA
12482	NUB1	NUB1	7	+	151352092	151352193	151351423	151351482	151352811	151352882	12482	6,3	19,48	1,0	34,40	249	149	0.00187049	0.0474987	0.159,0.036	0.017,0.0	0.089	ENSG00000013374	77;GO:0002376,biological_process immune system process;GO:0005575,cellular_component cellular_component;GO:0005622,cellular_component intracellular;GO:0005623,cellular_component cell;GO:0005634,cellular_component nucleus;GO:0006464,biological_process cellular protein modification process;GO:0006508,biological_process proteolysis;GO:0006511,biological_process ubiquitin-dependent protein catabolic …	NA
12560	SNRPB	SNRPB	20	-	2467191	2467315	2465707	2465819	2467606	2467758	12560	77105	23403145	67,82	52945946	272	149	8.28248e-06	0.00126956	0.018,0.018	0.007,0.007	0.011	ENSG00000125835	179;GO:0000003,biological_process reproduction;GO:0000226,biological_process microtubule cytoskeleton organization;GO:0000245,biological_process spliceosomal complex assembly;GO:0000278,biological_process mitotic cell cycle;GO:0000375,biological_process RNA splicing, via transesterification reactions;GO:0000377,biological_process RNA splicing, via transesterification reactions with bulged adenosi…	SNRPB, SMB; small nuclear ribonucleoprotein B and B'; K1108
12606	PRDM16	PRDM16	1	+	3431965	3432140	3430871	3431108	3433676	3433925	12606	5,3	2,2	2,3	0,0	298	149	0.000168972	0.0100705	0.556,0.429	1.0,1.0	-0.507	ENSG00000142611	137;GO:0000122,biological_process negative regulation of transcription by RNA polymerase II;GO:0000988,molecular_function obsolete transcription factor activity, protein binding;GO:0000989,molecular_function obsolete transcription factor activity, transcription factor binding;GO:0002682,biological_process regulation of immune system process;GO:0002761,biological_process regulation of myeloid leuk…	NA
12655	BX890604.1	BX890604.1	X	-	3818441	3818500	3817527	3817778	3822373	3822571	12655	113120	1,13	59,61	0,0	207	149	0.000293165	0.0141823	0.988,0.869	1.0,1.0	-0.072	ENSG00000205664	NA	NA
12658	BX890604.1	BX890604.1	X	-	3818656	3818703	3818441	3818500	3828505	3828859	12658	17,12	0,0	15,17	9,2	195	149	1.52411e-05	0.00193353	1.0,1.0	0.56,0.867	0.286	ENSG00000205664	NA	NA
12659	BX890604.1	BX890604.1	X	-	3822373	3822580	3817534	3817778	3828505	3828597	12659	6,17	14,15	0,1	3,3	298	149	0.000965677	0.0312761	0.176,0.362	0.0,0.143	0.198	ENSG00000205664	NA	NA
12731	NEO1	NEO1	15	+	73274691	73274724	73273810	73274005	73278130	73278199	12731	2,3	5,7	0,0	4,14	181	149	0.000643528	0.0240823	0.248,0.261	0.0,0.0	0.255	ENSG00000067141	111;GO:0000768,biological_process syncytium formation by plasma membrane fusion;GO:0000902,biological_process cell morphogenesis;GO:0000904,biological_process cell morphogenesis involved in differentiation;GO:0003674,molecular_function molecular_function;GO:0004872,molecular_function signaling receptor activity;GO:0005488,molecular_function binding;GO:0005515,molecular_function protein binding;GO…	NEO1; neogenin; K0676
12768	SLC2A11	SLC2A11	22	+	23857420	23857531	23856871	23856991	23862103	23862202	12768	4,12	1,0	2,0	2,2	259	149	8.28989e-06	0.00126956	0.697,1.0	0.365,0.0	0.666	ENSG00000133460	15;GO:0005575,cellular_component cellular_component;GO:0005623,cellular_component cell;GO:0005886,cellular_component plasma membrane;GO:0006810,biological_process transport;GO:0008150,biological_process biological_process;GO:0009987,biological_process cellular process;GO:0016020,cellular_component membrane;GO:0044464,cellular_component cell part;GO:0044699,biological_process biological_process;GO…	NA
13063	PAN3	PAN3	13	+	28197184	28197346	28177864	28177935	28220230	28220378	13063	4,1	1,0	0,1	6,2	298	149	3.8756e-06	0.000741384	0.667,1.0	0.0,0.2	0.734	ENSG00000152520	91;GO:0000288,biological_process nuclear-transcribed mRNA catabolic process, deadenylation-dependent decay;GO:0000289,biological_process nuclear-transcribed mRNA poly(A) tail shortening;GO:0000290,biological_process deadenylation-dependent decapping of nuclear-transcribed mRNA;GO:0000932,cellular_component P-body;GO:0000956,biological_process nuclear-transcribed mRNA catabolic process;GO:0005575,…	PAN3; PAB-dependent poly(A)-specific ribonuclease subunit 3; K1257
13088	SNX14	SNX14	6	-	85565331	85565419	85557975	85558060	85572136	85572215	13088	8,2	2,3	21,9	0,0	236	149	2.9027e-05	0.00309224	0.716,0.296	1.0,1.0	-0.494	ENSG00000135317	4;GO:0000003,biological_process reproduction;GO:0005575,cellular_component cellular_component;GO:0008150,biological_process biological_process;GO:0016020,cellular_component membrane	NA
13113	ETV7	ETV7	6	-	36375829	36376035	36373452	36373578	36385533	36385669	13113	14,4	2,6	2,4	0,0	298	149	8.30482e-06	0.00126956	0.778,0.25	1.0,1.0	-0.486	ENSG00000010030	51;GO:0005575,cellular_component cellular_component;GO:0005622,cellular_component intracellular;GO:0005623,cellular_component cell;GO:0005634,cellular_component nucleus;GO:0006139,biological_process nucleobase-containing compound metabolic process;GO:0006351,biological_process transcription, DNA-templated;GO:0006366,biological_process transcription by RNA polymerase II;GO:0006725,biological_proce…	ETV6_7, yan; ETS translocation variant 6/7; K0321
13114	ETV7	ETV7	6	-	36375870	36376035	36373452	36373578	36385533	36385669	13114	31,11	2,6	4,6	0,0	298	149	8.97283e-05	0.0067556	0.886,0.478	1.0,1.0	-0.318	ENSG00000010030	51;GO:0005575,cellular_component cellular_component;GO:0005622,cellular_component intracellular;GO:0005623,cellular_component cell;GO:0005634,cellular_component nucleus;GO:0006139,biological_process nucleobase-containing compound metabolic process;GO:0006351,biological_process transcription, DNA-templated;GO:0006366,biological_process transcription by RNA polymerase II;GO:0006725,biological_proce…	ETV6_7, yan; ETS translocation variant 6/7; K0321
13115	ETV7	ETV7	6	-	36375870	36376035	36373452	36373578	36387535	36387800	13115	19,8	4,1	2,3	5,4	298	149	0.000282323	0.0138108	0.704,0.8	0.167,0.273	0.532	ENSG00000010030	51;GO:0005575,cellular_component cellular_component;GO:0005622,cellular_component intracellular;GO:0005623,cellular_component cell;GO:0005634,cellular_component nucleus;GO:0006139,biological_process nucleobase-containing compound metabolic process;GO:0006351,biological_process transcription, DNA-templated;GO:0006366,biological_process transcription by RNA polymerase II;GO:0006725,biological_proce…	ETV6_7, yan; ETS translocation variant 6/7; K0321
13116	ETV7	ETV7	6	-	36385533	36385669	36373452	36373578	36387535	36387566	13116	12,20	4,1	1,1	5,4	284	149	3.04993e-06	0.000630058	0.611,0.913	0.095,0.116	0.656	ENSG00000010030	51;GO:0005575,cellular_component cellular_component;GO:0005622,cellular_component intracellular;GO:0005623,cellular_component cell;GO:0005634,cellular_component nucleus;GO:0006139,biological_process nucleobase-containing compound metabolic process;GO:0006351,biological_process transcription, DNA-templated;GO:0006366,biological_process transcription by RNA polymerase II;GO:0006725,biological_proce…	ETV6_7, yan; ETS translocation variant 6/7; K0321
13135	AGPAT3	AGPAT3	21	+	43960631	43960779	43959782	43959859	43967945	43968115	13135	2,1	42,65	8,14	60,32	296	149	7.70897e-06	0.00120869	0.023,0.008	0.063,0.18	-0.106	ENSG00000160216	68;GO:0003674,molecular_function molecular_function;GO:0003824,molecular_function catalytic activity;GO:0003841,molecular_function 1-acylglycerol-3-phosphate O-acyltransferase activity;GO:0005575,cellular_component cellular_component;GO:0005622,cellular_component intracellular;GO:0005623,cellular_component cell;GO:0005634,cellular_component nucleus;GO:0005635,cellular_component nuclear envelope;G…	AGPAT3_4; lysophosphatidic acid acyltransferase / lysophosphatidylinositol acyltransferase [EC:2.3.1.51 2.3.1.-]; K1352
13254	SDHC	SDHC	1	+	161356676	161356840	161340593	161340655	161362328	161362433	13254	12401909	43,53	17721670	94101	298	149	0.000110802	0.0076644	0.935,0.947	0.904,0.892	0.043	ENSG00000143252	105;GO:0000003,biological_process reproduction;GO:0000104,molecular_function succinate dehydrogenase activity;GO:0003674,molecular_function molecular_function;GO:0003824,molecular_function catalytic activity;GO:0005488,molecular_function binding;GO:0005575,cellular_component cellular_component;GO:0005622,cellular_component intracellular;GO:0005623,cellular_component cell;GO:0005737,cellular_compo…	SDHC, SDH3; succinate dehydrogenase (ubiquinone) cytochrome b560 subunit; K0023
13266	SMPDL3A	SMPDL3A	6	+	122806232	122806357	122804908	122805089	122809090	122809717	13266	18,17	0,2	5,1	2,2	273	149	0.00201187	0.0496857	1.0,0.823	0.577,0.214	0.516	ENSG00000172594	2;GO:0005575,cellular_component cellular_component;GO:0005576,cellular_component extracellular region	NA
13364	PUS1	PUS1	12	+	131932721	131932833	131932174	131932312	131939172	131939275	13364	25,43	134152	40,12	292316	260	149	3.87668e-06	0.000741384	0.097,0.14	0.073,0.021	0.072	ENSG00000177192	106;GO:0000988,molecular_function obsolete transcription factor activity, protein binding;GO:0000989,molecular_function obsolete transcription factor activity, transcription factor binding;GO:0001522,biological_process pseudouridine synthesis;GO:0003674,molecular_function molecular_function;GO:0003676,molecular_function nucleic acid binding;GO:0003677,molecular_function DNA binding;GO:0003712,mol…	NA
13414	AC109460.3	AC109460.3	16	+	28983785	28983957	28983191	28983290	28984204	28985517	13414	955955	46,47	874909	20,14	298	149	1.11621e-05	0.00157267	0.912,0.91	0.956,0.97	-0.052	ENSG00000261067	NA	NA
13445	SPATA6	SPATA6	1	-	48451551	48451600	48413109	48413151	48452993	48453131	13445	7,5	5,2	6,1	1,0	197	149	0.00171569	0.0454046	0.514,0.654	0.819,1.0	-0.325	ENSG00000132122	2;GO:0005575,cellular_component cellular_component;GO:0005576,cellular_component extracellular region	NA
13466	KIFC3	KIFC3	16	-	57760281	57760416	57759727	57759836	57760725	57760955	13466	20441585	55,62	18521929	22,42	283	149	0.000329693	0.0154365	0.951,0.931	0.978,0.96	-0.028	ENSG00000140859	78;GO:0003008,biological_process system process;GO:0003674,molecular_function molecular_function;GO:0003774,molecular_function motor activity;GO:0003777,molecular_function microtubule motor activity;GO:0003824,molecular_function catalytic activity;GO:0005575,cellular_component cellular_component;GO:0005622,cellular_component intracellular;GO:0005623,cellular_component cell;GO:0005737,cellular_com…	NA
13477	KIFC3	KIFC3	16	-	57785463	57785666	57772222	57772288	57788574	57788713	13477	275181	15,10	209181	39,29	298	149	2.92393e-06	0.000620808	0.902,0.9	0.728,0.757	0.159	ENSG00000140859	78;GO:0003008,biological_process system process;GO:0003674,molecular_function molecular_function;GO:0003774,molecular_function motor activity;GO:0003777,molecular_function microtubule motor activity;GO:0003824,molecular_function catalytic activity;GO:0005575,cellular_component cellular_component;GO:0005622,cellular_component intracellular;GO:0005623,cellular_component cell;GO:0005737,cellular_com…	NA
13591	MKRN2	MKRN2	3	+	12568874	12568997	12557089	12557176	12570070	12570252	13591	10,17	0,0	15,18	5,3	271	149	1.47386e-05	0.00187758	1.0,1.0	0.623,0.767	0.305	ENSG00000075975	4;GO:0005575,cellular_component cellular_component;GO:0005622,cellular_component intracellular;GO:0005623,cellular_component cell;GO:0044464,cellular_component cell part	NA
13592	MKRN2	MKRN2	3	+	12568874	12569003	12557013	12557176	12570070	12570252	13592	33,50	0,0	55,80	5,3	277	149	0.00107334	0.0335889	1.0,1.0	0.855,0.935	0.105	ENSG00000075975	4;GO:0005575,cellular_component cellular_component;GO:0005622,cellular_component intracellular;GO:0005623,cellular_component cell;GO:0044464,cellular_component cell part	NA
13679	YIPF2	YIPF2	19	-	10925685	10925773	10923841	10924192	10927629	10927716	13679	121119	8,1	187215	0,0	236	149	0.00179801	0.0465756	0.905,0.987	1.0,1.0	-0.054	ENSG00000130733	17;GO:0005575,cellular_component cellular_component;GO:0005622,cellular_component intracellular;GO:0005623,cellular_component cell;GO:0005737,cellular_component cytoplasm;GO:0016020,cellular_component membrane;GO:0016023,cellular_component cytoplasmic vesicle;GO:0030133,cellular_component transport vesicle;GO:0031410,cellular_component cytoplasmic vesicle;GO:0031982,cellular_component vesicle;GO:…	NA
13724	ZNF207	ZNF207	17	+	32366664	32366757	32365329	32365487	32367771	32368014	13724	89108	148190	34,44	182176	241	149	3.35225e-08	1.93381e-05	0.271,0.26	0.104,0.134	0.147	ENSG00000010244	59;GO:0001071,molecular_function DNA-binding transcription factor activity;GO:0003674,molecular_function molecular_function;GO:0003676,molecular_function nucleic acid binding;GO:0003677,molecular_function DNA binding;GO:0003700,molecular_function DNA-binding transcription factor activity;GO:0005488,molecular_function binding;GO:0005539,molecular_function glycosaminoglycan binding;GO:0005575,cellu…	NA
13764	PRMT2	PRMT2	21	+	46658744	46658920	46649574	46649739	46664294	46665117	13764	70,78	4,6	88,87	17,20	298	149	0.000755212	0.0263199	0.897,0.867	0.721,0.685	0.179	ENSG00000160310	201;GO:0000988,molecular_function obsolete transcription factor activity, protein binding;GO:0000989,molecular_function obsolete transcription factor activity, transcription factor binding;GO:0001666,biological_process response to hypoxia;GO:0001932,biological_process regulation of protein phosphorylation;GO:0003674,molecular_function molecular_function;GO:0003712,molecular_function transcription…	NA
13766	PRMT2	PRMT2	21	+	46661799	46661936	46649574	46649739	46663382	46663554	13766	51,42	1,0	55,59	6,5	285	149	0.000207541	0.0115003	0.964,1.0	0.827,0.861	0.138	ENSG00000160310	201;GO:0000988,molecular_function obsolete transcription factor activity, protein binding;GO:0000989,molecular_function obsolete transcription factor activity, transcription factor binding;GO:0001666,biological_process response to hypoxia;GO:0001932,biological_process regulation of protein phosphorylation;GO:0003674,molecular_function molecular_function;GO:0003712,molecular_function transcription…	NA
13767	PRMT2	PRMT2	21	+	46663382	46663554	46649574	46649739	46664294	46664951	13767	61,88	4,6	101,92	17,20	298	149	0.00183522	0.0470723	0.884,0.88	0.748,0.697	0.16	ENSG00000160310	201;GO:0000988,molecular_function obsolete transcription factor activity, protein binding;GO:0000989,molecular_function obsolete transcription factor activity, transcription factor binding;GO:0001666,biological_process response to hypoxia;GO:0001932,biological_process regulation of protein phosphorylation;GO:0003674,molecular_function molecular_function;GO:0003712,molecular_function transcription…	NA
13830	DENND4B	DENND4B	1	-	153942186	153942356	153941868	153942113	153942877	153943130	13830	55,66	0,0	61,76	2,7	298	149	0.000178429	0.0103713	1.0,1.0	0.938,0.844	0.109	ENSG00000198837	26;GO:0003674,molecular_function molecular_function;GO:0005083,molecular_function GTPase regulator activity;GO:0005085,molecular_function guanyl-nucleotide exchange factor activity;GO:0005088,molecular_function Ras guanyl-nucleotide exchange factor activity;GO:0005575,cellular_component cellular_component;GO:0005622,cellular_component intracellular;GO:0005623,cellular_component cell;GO:0005737,ce…	NA
13831	DENND4B	DENND4B	1	-	153942555	153942625	153941928	153942113	153942877	153943130	13831	33,29	0,0	27,21	2,7	218	149	2.70232e-05	0.00295075	1.0,1.0	0.902,0.672	0.213	ENSG00000198837	26;GO:0003674,molecular_function molecular_function;GO:0005083,molecular_function GTPase regulator activity;GO:0005085,molecular_function guanyl-nucleotide exchange factor activity;GO:0005088,molecular_function Ras guanyl-nucleotide exchange factor activity;GO:0005575,cellular_component cellular_component;GO:0005622,cellular_component intracellular;GO:0005623,cellular_component cell;GO:0005737,ce…	NA
13837	GSK3B	GSK3B	3	-	119843254	119843353	119821322	119826855	119863418	119863605	13837	96,79	0,3	74,84	4,9	247	149	0.00184825	0.0472615	1.0,0.941	0.918,0.849	0.087	ENSG00000082701	739;GO:0000003,biological_process reproduction;GO:0000166,molecular_function nucleotide binding;GO:0000226,biological_process microtubule cytoskeleton organization;GO:0000278,biological_process mitotic cell cycle;GO:0000320,biological_process re-entry into mitotic cell cycle;GO:0000768,biological_process syncytium formation by plasma membrane fusion;GO:0000902,biological_process cell morphogenesi…
xport from nucleus;GO:0046907,biological_process intracellular transport;GO:0046958,biological_process nonassociative learning;GO:0046959,biological_process habituation;GO:0048011,biological_process neurotrophin TRK receptor signaling pathway;GO:0048015,biological_process phosphatidylinositol-mediated signaling;GO:0048017,biological_process inositol lipid-mediated signaling;GO:0048156,molecular_f…	GSK3A; glycogen synthase kinase 3 alpha [EC:2.7.11.26]; K08822; GSK3B; glycogen synthase kinase 3 beta [EC:2.7.11.26]; K0308
13890	PHYKPL	PHYKPL	5	-	178231404	178231523	178229939	178230099	178231668	178231866	13890	47,39	2,0	63,67	11,12	267	149	2.91812e-05	0.00309278	0.929,1.0	0.762,0.757	0.205	ENSG00000175309	12;GO:0005575,cellular_component cellular_component;GO:0005622,cellular_component intracellular;GO:0005623,cellular_component cell;GO:0005737,cellular_component cytoplasm;GO:0005739,cellular_component mitochondrion;GO:0043226,cellular_component organelle;GO:0043227,cellular_component membrane-bounded organelle;GO:0043229,cellular_component intracellular organelle;GO:0043231,cellular_component int…	AGXT2L2; 5-phosphonooxy-L-lysine phospho-lyase [EC:4.2.3.134]; K1820
13892	PHYKPL	PHYKPL	5	-	178231668	178231829	178229939	178230099	178232491	178232630	13892	2,0	4,1	11,13	0,0	298	149	3.43387e-09	3.49957e-06	0.2,0.0	1.0,1.0	-0.9	ENSG00000175309	12;GO:0005575,cellular_component cellular_component;GO:0005622,cellular_component intracellular;GO:0005623,cellular_component cell;GO:0005737,cellular_component cytoplasm;GO:0005739,cellular_component mitochondrion;GO:0043226,cellular_component organelle;GO:0043227,cellular_component membrane-bounded organelle;GO:0043229,cellular_component intracellular organelle;GO:0043231,cellular_component int…	AGXT2L2; 5-phosphonooxy-L-lysine phospho-lyase [EC:4.2.3.134]; K1820
13893	PHYKPL	PHYKPL	5	-	178231668	178231866	178231404	178231523	178232491	178232768	13893	2,1	32,43	9,7	47,42	298	149	0.00186532	0.047416	0.03,0.011	0.087,0.077	-0.061	ENSG00000175309	12;GO:0005575,cellular_component cellular_component;GO:0005622,cellular_component intracellular;GO:0005623,cellular_component cell;GO:0005737,cellular_component cytoplasm;GO:0005739,cellular_component mitochondrion;GO:0043226,cellular_component organelle;GO:0043227,cellular_component membrane-bounded organelle;GO:0043229,cellular_component intracellular organelle;GO:0043231,cellular_component int…	AGXT2L2; 5-phosphonooxy-L-lysine phospho-lyase [EC:4.2.3.134]; K1820
13901	MED17	MED17	11	+	93794249	93794439	93793727	93794035	93794907	93795060	13901	2,9	32,21	0,1	30,21	298	149	0.000604985	0.0233251	0.03,0.176	0.0,0.023	0.091	ENSG00000042429	132;GO:0000988,molecular_function obsolete transcription factor activity, protein binding;GO:0000989,molecular_function obsolete transcription factor activity, transcription factor binding;GO:0001076,molecular_function obsolete transcription factor activity, RNA polymerase II transcription factor binding;GO:0001104,molecular_function transcription coregulator activity;GO:0003674,molecular_functio…	MED17; mediator of RNA polymerase II transcription subunit 17; K1513
13911	DDX39A	DDX39A	19	-	14410420	14410605	14409741	14410334	14410988	14411172	13911	135,79	582588	58,43	10981131	298	149	0	0	0.104,0.063	0.026,0.019	0.061	ENSG00000123136	252;GO:0000003,biological_process reproduction;GO:0000226,biological_process microtubule cytoskeleton organization;GO:0000245,biological_process spliceosomal complex assembly;GO:0000278,biological_process mitotic cell cycle;GO:0000348,biological_process mRNA branch site recognition;GO:0000375,biological_process RNA splicing, via transesterification reactions;GO:0000377,biological_process RNA spli…	DDX39B, UAP56, SUB2; ATP-dependent RNA helicase UAP56/SUB2 [EC:3.6.4.13]; K1281
13912	DDX39A	DDX39A	19	-	14410547	14410605	14409772	14410334	14410988	14411172	13912	122,85	582588	42,44	10981131	206	149	0	0	0.132,0.095	0.027,0.027	0.087	ENSG00000123136	252;GO:0000003,biological_process reproduction;GO:0000226,biological_process microtubule cytoskeleton organization;GO:0000245,biological_process spliceosomal complex assembly;GO:0000278,biological_process mitotic cell cycle;GO:0000348,biological_process mRNA branch site recognition;GO:0000375,biological_process RNA splicing, via transesterification reactions;GO:0000377,biological_process RNA spli…	DDX39B, UAP56, SUB2; ATP-dependent RNA helicase UAP56/SUB2 [EC:3.6.4.13]; K1281
13923	YIPF6	YIPF6	X	+	68510678	68510776	68499080	68499157	68511848	68511977	13923	1,3	4,3	1,1	0,0	246	149	7.16239e-09	5.91845e-06	0.132,0.377	1.0,1.0	-0.746	ENSG00000181704	50;GO:0002064,biological_process epithelial cell development;GO:0002065,biological_process columnar/cuboidal epithelial cell differentiation;GO:0002066,biological_process columnar/cuboidal epithelial cell development;GO:0003674,molecular_function molecular_function;GO:0005488,molecular_function binding;GO:0005515,molecular_function protein binding;GO:0005575,cellular_component cellular_component;…	NA
13939	AC107871.1	AC107871.1	15	-	68218535	68218650	68197439	68197628	68229501	68229677	13939	136143	1,0	160216	7,8	263	149	0.000272666	0.0135454	0.987,1.0	0.928,0.939	0.06	ENSG00000260007	125;GO:0001573,biological_process ganglioside metabolic process;GO:0003008,biological_process system process;GO:0003674,molecular_function molecular_function;GO:0005488,molecular_function binding;GO:0005515,molecular_function protein binding;GO:0005575,cellular_component cellular_component;GO:0005622,cellular_component intracellular;GO:0005623,cellular_component cell;GO:0005737,cellular_component…	NA
13954	RPTOR	RPTOR	17	+	80923489	80923673	80908810	80908929	80925369	80925480	13954	64,37	0,0	60,59	8,0	298	149	0.000645877	0.0241406	1.0,1.0	0.789,1.0	0.105	ENSG00000141564	174;GO:0000182,molecular_function rDNA binding;GO:0000323,cellular_component lytic vacuole;GO:0000975,molecular_function transcription regulatory region DNA binding;GO:0001016,molecular_function RNA polymerase III regulatory region DNA binding;GO:0001025,molecular_function RNA polymerase III transcription factor binding;GO:0001030,molecular_function RNA polymerase III type 1 promoter DNA binding;…	RAPTOR; regulatory associated protein of mTOR; K0720
13957	RPTOR	RPTOR	17	+	80925369	80925480	80923489	80923673	80940495	80940601	13957	124,68	0,0	115124	8,3	259	149	0.000362182	0.0165232	1.0,1.0	0.892,0.96	0.074	ENSG00000141564	174;GO:0000182,molecular_function rDNA binding;GO:0000323,cellular_component lytic vacuole;GO:0000975,molecular_function transcription regulatory region DNA binding;GO:0001016,molecular_function RNA polymerase III regulatory region DNA binding;GO:0001025,molecular_function RNA polymerase III transcription factor binding;GO:0001030,molecular_function RNA polymerase III type 1 promoter DNA binding;…	RAPTOR; regulatory associated protein of mTOR; K0720
14027	SPP1	SPP1	4	+	87980392	87980434	87980045	87980126	87981474	87981535	14027	28712703	544445	21291871	480519	190	149	0.00190299	0.047936	0.805,0.826	0.777,0.739	0.057	ENSG00000118785	171;GO:0000003,biological_process reproduction;GO:0001503,biological_process ossification;GO:0001558,biological_process regulation of cell growth;GO:0001649,biological_process osteoblast differentiation;GO:0001890,biological_process placenta development;GO:0001893,biological_process maternal placenta development;GO:0002376,biological_process immune system process;GO:0003006,biological_process dev…	SPP1, BNSP, OPN; secreted phosphoprotein 1; K0625
14029	RNF4	RNF4	4	+	2470986	2471109	2469180	2469258	2497006	2497103	14029	7,11	0,0	0,4	2,2	271	149	1.47159e-05	0.00187758	1.0,1.0	0.0,0.524	0.738	ENSG00000063978	248;GO:0000003,biological_process reproduction;GO:0000151,cellular_component ubiquitin ligase complex;GO:0000152,cellular_component nuclear ubiquitin ligase complex;GO:0000209,biological_process protein polyubiquitination;GO:0000988,molecular_function obsolete transcription factor activity, protein binding;GO:0000989,molecular_function obsolete transcription factor activity, transcription factor …	NA
14093	AC016924.1	AC016924.1	3	+	126288012	126288123	126266795	126266858	126290952	126291279	14093	6,12	0,0	15,10	4,3	259	149	3.53226e-05	0.0034788	1.0,1.0	0.683,0.657	0.33	ENSG00000250934	NA	NA
14094	GKAP1	GKAP1	9	-	83768817	83768970	83753257	83753359	83780381	83780404	14094	4,1	2,4	6,2	1,0	298	149	0.000278518	0.0136904	0.5,0.111	0.75,1.0	-0.57	ENSG00000165113	29;GO:0005575,cellular_component cellular_component;GO:0005622,cellular_component intracellular;GO:0005623,cellular_component cell;GO:0005737,cellular_component cytoplasm;GO:0005794,cellular_component Golgi apparatus;GO:0007154,biological_process cell communication;GO:0007165,biological_process signal transduction;GO:0007166,biological_process cell surface receptor signaling pathway;GO:0007186,bi…	NA
14195	FAM57A	FAM57A	17	+	737845	738047	732676	733181	741300	742841	14195	59,60	0,0	63,95	0,8	298	149	0.00117149	0.0355527	1.0,1.0	1.0,0.856	0.072	ENSG00000167695	6;GO:0005575,cellular_component cellular_component;GO:0005623,cellular_component cell;GO:0005886,cellular_component plasma membrane;GO:0016020,cellular_component membrane;GO:0044464,cellular_component cell part;GO:0071944,cellular_component cell periphery	NA
14196	FAM57A	FAM57A	17	+	740504	740600	733124	733181	741300	742014	14196	49,68	0,0	70,65	0,8	244	149	0.00115711	0.0352015	1.0,1.0	1.0,0.832	0.084	ENSG00000167695	6;GO:0005575,cellular_component cellular_component;GO:0005623,cellular_component cell;GO:0005886,cellular_component plasma membrane;GO:0016020,cellular_component membrane;GO:0044464,cellular_component cell part;GO:0071944,cellular_component cell periphery	NA
14316	RAB5A	RAB5A	3	+	19970547	19970717	19950805	19951061	19975600	19975752	14316	7,4	27,18	0,0	6,19	298	149	0.000263446	0.0132914	0.115,0.1	0.0,0.0	0.108	ENSG00000144566	185;GO:0000166,molecular_function nucleotide binding;GO:0001726,cellular_component ruffle;GO:0001882,molecular_function nucleoside binding;GO:0001883,molecular_function purine nucleoside binding;GO:0003674,molecular_function molecular_function;GO:0003824,molecular_function catalytic activity;GO:0003924,molecular_function GTPase activity;GO:0005488,molecular_function binding;GO:0005525,molecular_f…	RAB5A; Ras-related protein Rab-5A; K0788
14337	AC008878.2	AC008878.2	19	+	7534378	7534446	7534167	7534239	7534749	7534902	14337	13,10	8,7	9,15	0,0	216	149	7.53467e-08	3.49038e-05	0.529,0.496	1.0,1.0	-0.488	ENSG00000268614	NA	NA
14396	SYP	SYP	X	-	49194165	49194361	49193271	49193463	49198967	49199033	14396	3,10	0,0	25,13	9,4	298	149	9.50242e-06	0.00140714	1.0,1.0	0.581,0.619	0.4	ENSG00000102003	134;GO:0000149,molecular_function SNARE binding;GO:0003008,biological_process system process;GO:0003674,molecular_function molecular_function;GO:0005488,molecular_function binding;GO:0005496,molecular_function steroid binding;GO:0005509,molecular_function calcium ion binding;GO:0005515,molecular_function protein binding;GO:0005575,cellular_component cellular_component;GO:0005622,cellular_componen…	NA
14477	MDM2	MDM2	12	+	68835828	68835984	68828770	68828931	68839273	68839314	14477	74,89	0,0	21,7	0,6	298	149	0.00173874	0.0455529	1.0,1.0	1.0,0.368	0.316	ENSG00000135679	375;GO:0000075,biological_process cell cycle checkpoint;GO:0000077,biological_process DNA damage checkpoint;GO:0000122,biological_process negative regulation of transcription by RNA polymerase II;GO:0000302,biological_process response to reactive oxygen species;GO:0001101,biological_process response to acid chemical;GO:0001666,biological_process response to hypoxia;GO:0003008,biological_process s…	MDM2; E3 ubiquitin-protein ligase Mdm2 [EC:2.3.2.27]; K0664
14504	SCLT1	SCLT1	4	-	128942995	128943188	128936654	128936851	128946006	128946152	14504	2,4	0,1	1,1	2,2	298	149	0.000222551	0.0119583	1.0,0.667	0.2,0.2	0.633	ENSG00000151466	61;GO:0003674,molecular_function molecular_function;GO:0005488,molecular_function binding;GO:0005515,molecular_function protein binding;GO:0005575,cellular_component cellular_component;GO:0005622,cellular_component intracellular;GO:0005623,cellular_component cell;GO:0005737,cellular_component cytoplasm;GO:0005813,cellular_component centrosome;GO:0005815,cellular_component microtubule organizing c…	NA
14546	ZNF815P	ZNF815P	7	+	5831180	5831283	5823159	5823526	5833526	5833568	14546	6,2	2,4	1,0	4,1	251	149	0.0012854	0.0378333	0.64,0.229	0.129,0.0	0.37	ENSG00000235944	NA	NA
14565	DMTN	DMTN	8	+	22080804	22080870	22080617	22080625	22081112	22081193	14565	4,8	10,18	21,8	8,5	214	149	0.000373551	0.016797	0.218,0.236	0.646,0.527	-0.36	ENSG00000158856	38;GO:0005575,cellular_component cellular_component;GO:0005622,cellular_component intracellular;GO:0005623,cellular_component cell;GO:0005634,cellular_component nucleus;GO:0005737,cellular_component cytoplasm;GO:0005856,cellular_component cytoskeleton;GO:0005938,cellular_component cell cortex;GO:0006996,biological_process organelle organization;GO:0007010,biological_process cytoskeleton organizat…	NA
14592	DHX37	DHX37	12	-	124975418	124975511	124972502	124972599	124977341	124977490	14592	153155	1,2	205193	14,13	241	149	9.15268e-06	0.00137174	0.99,0.98	0.901,0.902	0.084	ENSG00000150990	NA	NA
14594	FANCE	FANCE	6	+	35462788	35462914	35460551	35460618	35466243	35467103	14594	29,59	0,1	103,89	3,9	274	149	0.00158348	0.0431492	1.0,0.97	0.949,0.843	0.089	ENSG00000112039	46;GO:0005575,cellular_component cellular_component;GO:0005622,cellular_component intracellular;GO:0005623,cellular_component cell;GO:0005634,cellular_component nucleus;GO:0005654,cellular_component nucleoplasm;GO:0006139,biological_process nucleobase-containing compound metabolic process;GO:0006259,biological_process DNA metabolic process;GO:0006281,biological_process DNA repair;GO:0006725,biolo…	FANCE; fanconi anemia group E protein; K1089
14607	VIT	VIT	2	+	36775001	36775067	36773790	36773847	36783339	36783402	14607	5,6	0,0	6,5	7,2	214	149	5.46277e-07	0.000174302	1.0,1.0	0.374,0.635	0.496	ENSG00000205221	5;GO:0005575,cellular_component cellular_component;GO:0005576,cellular_component extracellular region;GO:0005578,cellular_component extracellular matrix;GO:0031012,cellular_component extracellular matrix;GO:0044421,cellular_component extracellular region part	NA
14631	NCAPD3	NCAPD3	11	-	134153139	134153200	134150118	134150583	134153288	134153363	14631	15,23	0,0	28,21	0,8	209	149	0.000553718	0.022101	1.0,1.0	1.0,0.652	0.174	ENSG00000151503	79;GO:0000070,biological_process mitotic sister chromatid segregation;GO:0000228,cellular_component nuclear chromosome;GO:0000278,biological_process mitotic cell cycle;GO:0000280,biological_process nuclear division;GO:0000775,cellular_component chromosome, centromeric region;GO:0000785,cellular_component chromatin;GO:0000790,cellular_component nuclear chromatin;GO:0000792,cellular_component heter…	NA
14892	SLAIN2	SLAIN2	4	+	48394575	48394653	48383646	48383784	48420124	48420443	14892	4,24	16,24	4,2	31,26	226	149	0.000634715	0.0238987	0.142,0.397	0.078,0.048	0.207	ENSG00000109171	52;GO:0000226,biological_process microtubule cytoskeleton organization;GO:0005575,cellular_component cellular_component;GO:0005622,cellular_component intracellular;GO:0005623,cellular_component cell;GO:0005813,cellular_component centrosome;GO:0005815,cellular_component microtubule organizing center;GO:0005856,cellular_component cytoskeleton;GO:0006996,biological_process organelle organization;GO:…	NA
14900	CPNE2	CPNE2	16	+	57137148	57137282	57134774	57134826	57146084	57146321	14900	206245	2,2	243286	6,21	282	149	2.9583e-05	0.0030975	0.982,0.985	0.955,0.878	0.067	ENSG00000140848	NA	NA
14915	DYRK3	DYRK3	1	+	206636874	206636968	206635578	206635780	206637649	206637761	14915	4,3	10,9	0,0	13,8	242	149	0.000355246	0.0163328	0.198,0.17	0.0,0.0	0.184	ENSG00000143479	84;GO:0000166,molecular_function nucleotide binding;GO:0000287,molecular_function magnesium ion binding;GO:0001882,molecular_function nucleoside binding;GO:0001883,molecular_function purine nucleoside binding;GO:0002262,biological_process myeloid cell homeostasis;GO:0002376,biological_process immune system process;GO:0002520,biological_process immune system development;GO:0003674,molecular_functi…	NA
14942	CCDC78	CCDC78	16	-	725412	725580	722581	725293	725793	725880	14942	19,12	4,1	23,34	0,0	298	149	0.000549595	0.0220734	0.704,0.857	1.0,1.0	-0.22	ENSG00000162004	30;GO:0003008,biological_process system process;GO:0003009,biological_process skeletal muscle contraction;GO:0003012,biological_process muscle system process;GO:0005575,cellular_component cellular_component;GO:0005622,cellular_component intracellular;GO:0005623,cellular_component cell;GO:0005737,cellular_component cytoplasm;GO:0005783,cellular_component endoplasmic reticulum;GO:0005886,cellular_c…	NA
14943	CCDC78	CCDC78	16	-	725412	725591	724983	725293	725793	725855	14943	6,5	4,1	11,19	0,0	298	149	1.86117e-05	0.00224914	0.429,0.714	1.0,1.0	-0.428	ENSG00000162004	30;GO:0003008,biological_process system process;GO:0003009,biological_process skeletal muscle contraction;GO:0003012,biological_process muscle system process;GO:0005575,cellular_component cellular_component;GO:0005622,cellular_component intracellular;GO:0005623,cellular_component cell;GO:0005737,cellular_component cytoplasm;GO:0005783,cellular_component endoplasmic reticulum;GO:0005886,cellular_c…	NA
14944	CCDC78	CCDC78	16	-	725445	725580	724906	725293	725793	725880	14944	17,9	4,1	14,12	0,0	283	149	0.000426505	0.0183579	0.691,0.826	1.0,1.0	-0.242	ENSG00000162004	30;GO:0003008,biological_process system process;GO:0003009,biological_process skeletal muscle contraction;GO:0003012,biological_process muscle system process;GO:0005575,cellular_component cellular_component;GO:0005622,cellular_component intracellular;GO:0005623,cellular_component cell;GO:0005737,cellular_component cytoplasm;GO:0005783,cellular_component endoplasmic reticulum;GO:0005886,cellular_c…	NA
14965	BBC3	BBC3	19	-	47226563	47226754	47220823	47221918	47230928	47231194	14965	111104	8,8	25,31	0,0	298	149	0.000144519	0.00898076	0.874,0.867	1.0,1.0	-0.129	ENSG00000105327	203;GO:0001558,biological_process regulation of cell growth;GO:0001666,biological_process response to hypoxia;GO:0001836,biological_process release of cytochrome c from mitochondria;GO:0005575,cellular_component cellular_component;GO:0005622,cellular_component intracellular;GO:0005623,cellular_component cell;GO:0005737,cellular_component cytoplasm;GO:0005739,cellular_component mitochondrion;GO:00…	BBC3, PUMA; Bcl-2-binding component 3; K1013
14966	BBC3	BBC3	19	-	47226563	47226754	47220823	47221918	47232514	47232766	14966	101104	11,9	20,23	0,0	298	149	6.5175e-05	0.00534226	0.821,0.852	1.0,1.0	-0.163	ENSG00000105327	203;GO:0001558,biological_process regulation of cell growth;GO:0001666,biological_process response to hypoxia;GO:0001836,biological_process release of cytochrome c from mitochondria;GO:0005575,cellular_component cellular_component;GO:0005622,cellular_component intracellular;GO:0005623,cellular_component cell;GO:0005737,cellular_component cytoplasm;GO:0005739,cellular_component mitochondrion;GO:00…	BBC3, PUMA; Bcl-2-binding component 3; K1013
14968	BBC3	BBC3	19	-	47228157	47228446	47226563	47226754	47232514	47232766	14968	30,26	13,22	3,8	0,0	298	149	2.34843e-06	0.000520296	0.536,0.371	1.0,1.0	-0.546	ENSG00000105327	203;GO:0001558,biological_process regulation of cell growth;GO:0001666,biological_process response to hypoxia;GO:0001836,biological_process release of cytochrome c from mitochondria;GO:0005575,cellular_component cellular_component;GO:0005622,cellular_component intracellular;GO:0005623,cellular_component cell;GO:0005737,cellular_component cytoplasm;GO:0005739,cellular_component mitochondrion;GO:00…	BBC3, PUMA; Bcl-2-binding component 3; K1013
15018	TSPAN4	TSPAN4	11	+	862549	862741	849815	850367	864436	864511	15018	46784181	37,30	44594958	71,77	298	149	2.54368e-05	0.00283834	0.984,0.986	0.969,0.97	0.015	ENSG00000214063	22;GO:0005575,cellular_component cellular_component;GO:0005623,cellular_component cell;GO:0005886,cellular_component plasma membrane;GO:0005887,cellular_component integral component of plasma membrane;GO:0006461,biological_process protein-containing complex assembly;GO:0008150,biological_process biological_process;GO:0016020,cellular_component membrane;GO:0016021,cellular_component integral compo…	NA
15030	DCAF8	DCAF8	1	-	160220458	160220691	160218848	160218968	160222650	160222781	15030	6,7	172174	14,15	141121	298	149	0.00126316	0.0373861	0.017,0.02	0.047,0.058	-0.034	ENSG00000132716	26;GO:0000151,cellular_component ubiquitin ligase complex;GO:0005575,cellular_component cellular_component;GO:0005622,cellular_component intracellular;GO:0005623,cellular_component cell;GO:0006464,biological_process cellular protein modification process;GO:0008150,biological_process biological_process;GO:0008152,biological_process metabolic process;GO:0009987,biological_process cellular process;G…	NA
15035	DCAF8	DCAF8	1	-	160243959	160244034	160239221	160240370	160262448	160262514	15035	230221	17,13	203198	2,3	223	149	1.80018e-05	0.00221039	0.9,0.919	0.985,0.978	-0.072	ENSG00000132716	26;GO:0000151,cellular_component ubiquitin ligase complex;GO:0005575,cellular_component cellular_component;GO:0005622,cellular_component intracellular;GO:0005623,cellular_component cell;GO:0006464,biological_process cellular protein modification process;GO:0008150,biological_process biological_process;GO:0008152,biological_process metabolic process;GO:0009987,biological_process cellular process;G…	NA
15040	DCAF8	DCAF8	1	-	160261284	160261358	160243959	160244034	160262275	160262476	15040	46,72	4,5	51,50	11,16	222	149	0.000908005	0.0300414	0.885,0.906	0.757,0.677	0.178	ENSG00000132716	26;GO:0000151,cellular_component ubiquitin ligase complex;GO:0005575,cellular_component cellular_component;GO:0005622,cellular_component intracellular;GO:0005623,cellular_component cell;GO:0006464,biological_process cellular protein modification process;GO:0008150,biological_process biological_process;GO:0008152,biological_process metabolic process;GO:0009987,biological_process cellular process;G…	NA
15112	MAP2	MAP2	2	+	209723594	209723687	209709913	209710254	209725708	209725790	15112	0,11	2,4	9,6	0,0	241	149	5.86676e-06	0.000980165	0.0,0.63	1.0,1.0	-0.685	ENSG00000078018	125;GO:0000226,biological_process microtubule cytoskeleton organization;GO:0000902,biological_process cell morphogenesis;GO:0000904,biological_process cell morphogenesis involved in differentiation;GO:0001578,biological_process microtubule bundle formation;GO:0003674,molecular_function molecular_function;GO:0005198,molecular_function structural molecule activity;GO:0005488,molecular_function bind…	NA
15228	SAP30L	SAP30L	5	+	154452455	154452495	154451090	154451213	154453401	154453500	15228	16,14	34,41	6,7	63,66	188	149	9.04918e-05	0.0067556	0.272,0.213	0.07,0.078	0.168	ENSG00000164576	20;GO:0005575,cellular_component cellular_component;GO:0005622,cellular_component intracellular;GO:0005623,cellular_component cell;GO:0005634,cellular_component nucleus;GO:0005730,cellular_component nucleolus;GO:0031974,cellular_component membrane-enclosed lumen;GO:0031981,cellular_component nuclear lumen;GO:0043226,cellular_component organelle;GO:0043227,cellular_component membrane-bounded organ…	SAP30; histone deacetylase complex subunit SAP30; K1920
15253	TLK2	TLK2	17	+	62508407	62508553	62481123	62481206	62520772	62520844	15253	1,5	6,2	0,0	2,4	294	149	0.0007043	0.025393	0.078,0.559	0.0,0.0	0.319	ENSG00000146872	126;GO:0000166,molecular_function nucleotide binding;GO:0001672,biological_process regulation of chromatin assembly or disassembly;GO:0001882,molecular_function nucleoside binding;GO:0001883,molecular_function purine nucleoside binding;GO:0003674,molecular_function molecular_function;GO:0003824,molecular_function catalytic activity;GO:0004672,molecular_function protein kinase activity;GO:0004674,…	NA
15390	ATP6V0B	ATP6V0B	1	+	43975664	43975848	43974959	43975107	43976089	43976173	15390	387522	99120	498634	45,63	298	149	3.69714e-09	3.56385e-06	0.662,0.685	0.847,0.834	-0.167	ENSG00000117410	222;GO:0000041,biological_process transition metal ion transport;GO:0003674,molecular_function molecular_function;GO:0003824,molecular_function catalytic activity;GO:0005215,molecular_function transporter activity;GO:0005575,cellular_component cellular_component;GO:0005622,cellular_component intracellular;GO:0005623,cellular_component cell;GO:0005737,cellular_component cytoplasm;GO:0005768,cellul…	ATPeV0B, ATP6F; V-type H+-transporting ATPase 21kDa proteolipid subunit; K0366
15392	ATP6V0B	ATP6V0B	1	+	43975799	43975848	43974647	43975107	43976089	43976173	15392	16402130	99120	19322559	45,63	197	149	8.03446e-09	6.2986e-06	0.926,0.931	0.97,0.968	-0.04	ENSG00000117410	222;GO:0000041,biological_process transition metal ion transport;GO:0003674,molecular_function molecular_function;GO:0003824,molecular_function catalytic activity;GO:0005215,molecular_function transporter activity;GO:0005575,cellular_component cellular_component;GO:0005622,cellular_component intracellular;GO:0005623,cellular_component cell;GO:0005737,cellular_component cytoplasm;GO:0005768,cellul…	ATPeV0B, ATP6F; V-type H+-transporting ATPase 21kDa proteolipid subunit; K0366
15463	ERI3	ERI3	1	-	44241914	44242080	44221503	44221640	44247938	44248002	15463	16,17	128185	9,10	275258	298	149	0.000373068	0.016797	0.059,0.044	0.016,0.019	0.034	ENSG00000117419	6;GO:0005575,cellular_component cellular_component;GO:0005623,cellular_component cell;GO:0005886,cellular_component plasma membrane;GO:0016020,cellular_component membrane;GO:0044464,cellular_component cell part;GO:0071944,cellular_component cell periphery	NA
15522	SNHG1	SNHG1	11	-	62854887	62854938	62854079	62854551	62855132	62855174	15522	582463	28,35	673501	23,12	199	149	0.00191313	0.0480806	0.94,0.908	0.956,0.969	-0.038	ENSG00000255717	NA	NA
15565	OGG1	OGG1	3	+	9754703	9754885	9751769	9751949	9765808	9766668	15565	32,25	0,0	42,37	9,1	298	149	9.66043e-05	0.00703233	1.0,1.0	0.7,0.949	0.175	ENSG00000114026	184;GO:0000702,molecular_function oxidized base lesion DNA N-glycosylase activity;GO:0001101,biological_process response to acid chemical;GO:0002526,biological_process acute inflammatory response;GO:0003674,molecular_function molecular_function;GO:0003676,molecular_function nucleic acid binding;GO:0003677,molecular_function DNA binding;GO:0003684,molecular_function damaged DNA binding;GO:0003824,…	OGG1; N-glycosylase/DNA lyase [EC:3.2.2.- 4.2.99.18]; K0366
15624	NFASC	NFASC	1	+	204950556	204950574	204944225	204944406	204952010	204952116	15624	0,0	2,2	4,1	3,3	166	149	0.000104288	0.00741515	0.0,0.0	0.545,0.23	-0.388	ENSG00000163531	129;GO:0000902,biological_process cell morphogenesis;GO:0000904,biological_process cell morphogenesis involved in differentiation;GO:0001508,biological_process action potential;GO:0002175,biological_process protein localization to paranode region of axon;GO:0003008,biological_process system process;GO:0003674,molecular_function molecular_function;GO:0005488,molecular_function binding;GO:0005515,m…	NFASC; neurofascin; K0675
15698	TUG1	TUG1	22	+	30972047	30972172	30971366	30971779	30972854	30973356	15698	2,7	8,14	0,1	8,9	273	149	0.000890135	0.0296783	0.12,0.214	0.0,0.057	0.138	ENSG00000253352	NA	NA
15699	TUG1	TUG1	22	+	30972047	30972172	30971366	30971779	30972923	30973601	15699	1,6	2,7	0,0	1,1	273	149	0.00018492	0.0106169	0.214,0.319	0.0,0.0	0.267	ENSG00000253352	NA	NA
15704	ABI1	ABI1	10	-	26755654	26755741	26751597	26751783	26765217	26765318	15704	6,12	4,4	9,8	0,1	235	149	0.00036939	0.0167067	0.487,0.655	1.0,0.835	-0.347	ENSG00000136754	159;GO:0000902,biological_process cell morphogenesis;GO:0001756,biological_process somitogenesis;GO:0001932,biological_process regulation of protein phosphorylation;GO:0001934,biological_process positive regulation of protein phosphorylation;GO:0002376,biological_process immune system process;GO:0002520,biological_process immune system development;GO:0003002,biological_process regionalization;GO:…	NA
15705	ABI1	ABI1	10	-	26759061	26759235	26751597	26751783	26765217	26765318	15705	41,29	4,4	26,36	0,1	298	149	0.000940631	0.0307911	0.837,0.784	1.0,0.947	-0.163	ENSG00000136754	159;GO:0000902,biological_process cell morphogenesis;GO:0001756,biological_process somitogenesis;GO:0001932,biological_process regulation of protein phosphorylation;GO:0001934,biological_process positive regulation of protein phosphorylation;GO:0002376,biological_process immune system process;GO:0002520,biological_process immune system development;GO:0003002,biological_process regionalization;GO:…	NA
15707	ABI1	ABI1	10	-	26759061	26759238	26751597	26751783	26765217	26765318	15707	38,42	4,4	43,42	0,1	298	149	0.000751967	0.026275	0.826,0.84	1.0,0.955	-0.145	ENSG00000136754	159;GO:0000902,biological_process cell morphogenesis;GO:0001756,biological_process somitogenesis;GO:0001932,biological_process regulation of protein phosphorylation;GO:0001934,biological_process positive regulation of protein phosphorylation;GO:0002376,biological_process immune system process;GO:0002520,biological_process immune system development;GO:0003002,biological_process regionalization;GO:…	NA
15785	TMEM222	TMEM222	1	+	27330984	27331137	27330719	27330804	27332069	27332101	15785	58,51	109113	26,28	138161	298	149	1.49078e-06	0.000386095	0.21,0.184	0.086,0.08	0.114	ENSG00000186501	2;GO:0005575,cellular_component cellular_component;GO:0016020,cellular_component membrane	NA
15794	TRIM11	TRIM11	1	-	228400963	228401194	228397142	228397165	228402065	228402161	15794	230240	1,5	202216	8,19	298	149	2.95358e-05	0.0030975	0.991,0.96	0.927,0.85	0.087	ENSG00000154370	89;GO:0003674,molecular_function molecular_function;GO:0003824,molecular_function catalytic activity;GO:0004842,molecular_function ubiquitin-protein transferase activity;GO:0005575,cellular_component cellular_component;GO:0005622,cellular_component intracellular;GO:0005623,cellular_component cell;GO:0005634,cellular_component nucleus;GO:0005737,cellular_component cytoplasm;GO:0006355,biological_p…	NA
15867	SLC22A1	SLC22A1	6	+	160154797	160154910	160143540	160143649	160158515	160158716	15867	2,1	8,0	5,2	0,0	261	149	0.00072912	0.0258609	0.125,1.0	1.0,1.0	-0.438	ENSG00000175003	43;GO:0003674,molecular_function molecular_function;GO:0005215,molecular_function transporter activity;GO:0005575,cellular_component cellular_component;GO:0005623,cellular_component cell;GO:0005886,cellular_component plasma membrane;GO:0005887,cellular_component integral component of plasma membrane;GO:0006810,biological_process transport;GO:0006811,biological_process ion transport;GO:0006812,bio…	SLC22A1, OCT1; MFS transporter, OCT family, solute carrier family 22 (organic cation transporter), member 1; K0819
15956	DENND4C	DENND4C	9	+	19336685	19336832	19336269	19336414	19340991	19341114	15956	6,1	5,0	4,4	0,0	295	149	0.00126294	0.0373861	0.377,1.0	1.0,1.0	-0.311	ENSG00000137145	84;GO:0003674,molecular_function molecular_function;GO:0005083,molecular_function GTPase regulator activity;GO:0005085,molecular_function guanyl-nucleotide exchange factor activity;GO:0005088,molecular_function Ras guanyl-nucleotide exchange factor activity;GO:0005575,cellular_component cellular_component;GO:0005622,cellular_component intracellular;GO:0005623,cellular_component cell;GO:0005737,ce…	NA
16077	DAZAP1	DAZAP1	19	+	1425877	1425960	1422347	1422396	1428841	1428995	16077	437543	15,19	809837	11,10	231	149	0.000620541	0.0237452	0.949,0.949	0.979,0.982	-0.031	ENSG00000071626	46;GO:0000003,biological_process reproduction;GO:0001890,biological_process placenta development;GO:0001893,biological_process maternal placenta development;GO:0003006,biological_process developmental process involved in reproduction;GO:0003674,molecular_function molecular_function;GO:0003676,molecular_function nucleic acid binding;GO:0003723,molecular_function RNA binding;GO:0005488,molecular_fu…	MSI; RNA-binding protein Musashi; K1441
16095	PTRH1	PTRH1	9	-	127714602	127714702	127694926	127695141	127714974	127715194	16095	49,83	4,4	44,42	0,0	248	149	0.00163166	0.0440303	0.88,0.926	1.0,1.0	-0.097	ENSG00000187024	12;GO:0005575,cellular_component cellular_component;GO:0005622,cellular_component intracellular;GO:0005623,cellular_component cell;GO:0005737,cellular_component cytoplasm;GO:0005739,cellular_component mitochondrion;GO:0043226,cellular_component organelle;GO:0043227,cellular_component membrane-bounded organelle;GO:0043229,cellular_component intracellular organelle;GO:0043231,cellular_component int…	NA
16239	C1orf112	C1orf112	1	+	169800882	169800971	169798856	169798958	169802620	169802725	16239	17,20	0,0	25,24	2,4	237	149	0.000885721	0.0295813	1.0,1.0	0.887,0.79	0.161	ENSG00000000460	NA	NA
16289	RHOT1	RHOT1	17	+	32207511	32207563	32206949	32207029	32208106	32208309	16289	4,6	15,15	1,0	11,17	200	149	0.000282075	0.0138108	0.166,0.23	0.063,0.0	0.167	ENSG00000126858	82;GO:0005575,cellular_component cellular_component;GO:0005622,cellular_component intracellular;GO:0005623,cellular_component cell;GO:0005737,cellular_component cytoplasm;GO:0005739,cellular_component mitochondrion;GO:0005740,cellular_component mitochondrial envelope;GO:0005741,cellular_component mitochondrial outer membrane;GO:0005829,cellular_component cytosol;GO:0005886,cellular_component plas…	RHOT1, ARHT1; mitochondrial Rho GTPase 1 [EC:3.6.5.-]; K0787
16360	AC015802.4	AC015802.4	17	-	76557171	76557297	76550840	76551163	76557623	76557648	16360	5,4	1,0	1,0	1,2	274	149	2.0686e-06	0.000486504	0.731,1.0	0.352,0.0	0.69	ENSG00000267546	NA	NA
16380	NECTIN4	NECTIN4	1	-	161074216	161074373	161073719	161073795	161074610	161074759	16380	201231	17,12	7,7	0,0	298	149	0.00107773	0.0336919	0.855,0.906	1.0,1.0	-0.119	ENSG00000143217	25;GO:0005575,cellular_component cellular_component;GO:0005576,cellular_component extracellular region;GO:0005623,cellular_component cell;GO:0005886,cellular_component plasma membrane;GO:0005912,cellular_component adherens junction;GO:0007155,biological_process cell adhesion;GO:0008150,biological_process biological_process;GO:0009987,biological_process cellular process;GO:0016020,cellular_compone…	PVRL4; poliovirus receptor-related 4; K0659
16485	DUS3L	DUS3L	19	-	5786748	5786845	5786466	5786542	5787060	5787171	16485	226263	15,18	231250	4,5	245	149	0.000170151	0.0101014	0.902,0.899	0.972,0.968	-0.069	ENSG00000141994	NA	NA
16486	DUS3L	DUS3L	19	-	5786748	5786919	5786466	5786542	5787060	5787171	16486	90,89	15,18	88,91	4,5	298	149	0.000214832	0.0116896	0.75,0.712	0.917,0.901	-0.178	ENSG00000141994	NA	NA
16578	CDK5RAP1	CDK5RAP1	20	-	33392141	33392242	33385649	33385770	33401427	33401452	16578	1,2	0,0	8,11	0,5	249	149	0.00170022	0.0451769	1.0,1.0	1.0,0.568	0.216	ENSG00000101391	80;GO:0000079,biological_process regulation of cyclin-dependent protein serine/threonine kinase activity;GO:0001932,biological_process regulation of protein phosphorylation;GO:0001933,biological_process negative regulation of protein phosphorylation;GO:0003674,molecular_function molecular_function;GO:0005488,molecular_function binding;GO:0005515,molecular_function protein binding;GO:0006469,biolo…	NA
16579	CDK5RAP1	CDK5RAP1	20	-	33394031	33394066	33392141	33392242	33401427	33401479	16579	24,18	0,0	27,26	2,7	183	149	0.000105148	0.00745389	1.0,1.0	0.917,0.752	0.165	ENSG00000101391	80;GO:0000079,biological_process regulation of cyclin-dependent protein serine/threonine kinase activity;GO:0001932,biological_process regulation of protein phosphorylation;GO:0001933,biological_process negative regulation of protein phosphorylation;GO:0003674,molecular_function molecular_function;GO:0005488,molecular_function binding;GO:0005515,molecular_function protein binding;GO:0006469,biolo…	NA
16614	MAP4	MAP4	3	-	47869213	47869327	47857430	47857512	47870812	47871105	16614	92127	4,6	113148	24,14	262	149	0.000949954	0.0309665	0.929,0.923	0.728,0.857	0.134	ENSG00000047849	65;GO:0000226,biological_process microtubule cytoskeleton organization;GO:0000278,biological_process mitotic cell cycle;GO:0003674,molecular_function molecular_function;GO:0005198,molecular_function structural molecule activity;GO:0005488,molecular_function binding;GO:0005515,molecular_function protein binding;GO:0005575,cellular_component cellular_component;GO:0005622,cellular_component intracel…	NA
16713	ZNF519	ZNF519	18	-	14124349	14124476	14084876	14085076	14132274	14132428	16713	11,1	0,1	2,0	2,1	275	149	0.000191418	0.0108579	1.0,0.351	0.351,0.0	0.5	ENSG00000175322	10;GO:0005575,cellular_component cellular_component;GO:0005622,cellular_component intracellular;GO:0005623,cellular_component cell;GO:0005634,cellular_component nucleus;GO:0043226,cellular_component organelle;GO:0043227,cellular_component membrane-bounded organelle;GO:0043229,cellular_component intracellular organelle;GO:0043231,cellular_component intracellular membrane-bounded organelle;GO:00444…	KRAB; KRAB domain-containing zinc finger protein; K0922
16719	POFUT2	POFUT2	21	-	45282803	45282938	45282368	45282398	45283382	45283527	16719	0,0	6,9	9,3	7,3	283	149	5.99197e-07	0.000183199	0.0,0.0	0.404,0.345	-0.374	ENSG00000186866	114;GO:0000003,biological_process reproduction;GO:0001704,biological_process formation of primary germ layer;GO:0001707,biological_process mesoderm formation;GO:0002119,biological_process nematode larval development;GO:0002164,biological_process larval development;GO:0003674,molecular_function molecular_function;GO:0003824,molecular_function catalytic activity;GO:0005575,cellular_component cellul…	POFUT; peptide-O-fucosyltransferase [EC:2.4.1.221]; K0369
16756	VCPKMT	VCPKMT	14	-	50113369	50113512	50108631	50109713	50114284	50114404	16756	3,2	1,3	0,0	3,2	291	149	0.000265984	0.0133753	0.606,0.254	0.0,0.0	0.43	ENSG00000100483	31;GO:0003674,molecular_function molecular_function;GO:0003824,molecular_function catalytic activity;GO:0006464,biological_process cellular protein modification process;GO:0006479,biological_process protein methylation;GO:0008150,biological_process biological_process;GO:0008152,biological_process metabolic process;GO:0008168,molecular_function methyltransferase activity;GO:0008170,molecular_funct…	NA
16828	PTPN20	PTPN20	10	+	46984229	46984564	46967956	46968047	46999911	46999974	16828	1,1	0,0	0,2	4,1	298	149	1.38642e-08	1.00925e-05	1.0,1.0	0.0,0.5	0.75	ENSG00000204179	11;GO:0005575,cellular_component cellular_component;GO:0005622,cellular_component intracellular;GO:0005623,cellular_component cell;GO:0005634,cellular_component nucleus;GO:0005737,cellular_component cytoplasm;GO:0043226,cellular_component organelle;GO:0043227,cellular_component membrane-bounded organelle;GO:0043229,cellular_component intracellular organelle;GO:0043231,cellular_component intracell…	NA
16911	EDEM2	EDEM2	20	-	35118597	35118719	35115356	35115933	35123889	35124034	16911	649576	7,7	746662	36,18	270	149	1.89393e-05	0.00226191	0.981,0.978	0.92,0.953	0.043	ENSG00000088298	59;GO:0005575,cellular_component cellular_component;GO:0005576,cellular_component extracellular region;GO:0005622,cellular_component intracellular;GO:0005623,cellular_component cell;GO:0005737,cellular_component cytoplasm;GO:0005783,cellular_component endoplasmic reticulum;GO:0005788,cellular_component endoplasmic reticulum lumen;GO:0005789,cellular_component endoplasmic reticulum membrane;GO:000…	EDEM2; ER degradation enhancer, mannosidase alpha-like 2; K1008
17005	TAF1A	TAF1A	1	-	222579758	222579825	222577444	222577643	222584127	222584297	17005	2,0	2,2	7,1	2,0	215	149	0.00163544	0.0440934	0.409,0.0	0.708,1.0	-0.649	ENSG00000143498	64;GO:0000120,cellular_component RNA polymerase I transcription factor complex;GO:0005575,cellular_component cellular_component;GO:0005622,cellular_component intracellular;GO:0005623,cellular_component cell;GO:0005634,cellular_component nucleus;GO:0005654,cellular_component nucleoplasm;GO:0005667,cellular_component transcription factor complex;GO:0005730,cellular_component nucleolus;GO:0006139,bi…	NA
17093	PRRC2B	PRRC2B	9	+	131446400	131446642	131444184	131444328	131447084	131447206	17093	162156	2,3	148152	9,14	298	149	0.000122113	0.00813393	0.976,0.963	0.892,0.844	0.102	ENSG00000130723	NA	NA
17141	BLCAP	BLCAP	20	-	37521318	37521409	37518939	37519350	37527573	37527723	17141	0,2	6,1	1,4	0,1	239	149	8.27114e-05	0.00640207	0.0,0.555	1.0,0.714	-0.579	ENSG00000166619	13;GO:0005575,cellular_component cellular_component;GO:0006915,biological_process apoptotic process;GO:0008150,biological_process biological_process;GO:0008219,biological_process cell death;GO:0009987,biological_process cellular process;GO:0012501,biological_process programmed cell death;GO:0016020,cellular_component membrane;GO:0016021,cellular_component integral component of membrane;GO:0016265…	NA
17185	PI4KB	PI4KB	1	-	151324744	151324917	151315572	151316509	151327270	151327377	17185	28,57	88122	71,71	95,86	298	149	0.00057342	0.0225634	0.137,0.189	0.272,0.292	-0.119	ENSG00000143393	261;GO:0000003,biological_process reproduction;GO:0000139,cellular_component Golgi membrane;GO:0000212,biological_process meiotic spindle organization;GO:0000226,biological_process microtubule cytoskeleton organization;GO:0000902,biological_process cell morphogenesis;GO:0000904,biological_process cell morphogenesis involved in differentiation;GO:0000910,biological_process cytokinesis;GO:0000916,b…	PI4KA; phosphatidylinositol 4-kinase A [EC:2.7.1.67]; K00888; PI4KB; phosphatidylinositol 4-kinase B [EC:2.7.1.67]; K1980
17208	LDAH	LDAH	2	-	20739970	20740205	20701569	20701652	20774809	20774979	17208	23,52	1,0	29,25	3,3	298	149	0.00162733	0.0439523	0.92,1.0	0.829,0.806	0.142	ENSG00000118961	NA	NA
17256	SPHK2	SPHK2	19	+	48628680	48629726	48628161	48628277	48630433	48630717	17256	16,13	7,0	12,12	0,0	298	149	0.000480994	0.0202004	0.533,1.0	1.0,1.0	-0.234	ENSG00000063176	113;GO:0000003,biological_process reproduction;GO:0000323,cellular_component lytic vacuole;GO:0001568,biological_process blood vessel development;GO:0001727,molecular_function lipid kinase activity;GO:0001944,biological_process vasculature development;GO:0003674,molecular_function molecular_function;GO:0003824,molecular_function catalytic activity;GO:0005488,molecular_function binding;GO:0005515,…	SPHK; sphingosine kinase [EC:2.7.1.91]; K0471
17371	PAX8-AS1	PAX8-AS1	2	+	113255389	113255549	113238089	113238212	113263277	113263454	17371	5,9	0,0	9,9	7,0	298	149	0.000907692	0.0300414	1.0,1.0	0.391,1.0	0.304	ENSG00000189223	NA	NA
17372	PAX8-AS1	PAX8-AS1	2	+	113259263	113259584	113238089	113238212	113263277	113263334	17372	13,10	0,0	11,18	7,0	298	149	0.0010213	0.0324081	1.0,1.0	0.44,1.0	0.28	ENSG00000189223	NA	NA
17433	FASTK	FASTK	7	-	151076912	151077027	151076623	151076832	151077100	151077236	17433	396385	8,16	277252	18,21	263	149	0.00153286	0.0421833	0.966,0.932	0.897,0.872	0.065	ENSG00000164896	74;GO:0003674,molecular_function molecular_function;GO:0003824,molecular_function catalytic activity;GO:0004672,molecular_function protein kinase activity;GO:0004674,molecular_function protein serine/threonine kinase activity;GO:0005575,cellular_component cellular_component;GO:0005622,cellular_component intracellular;GO:0005623,cellular_component cell;GO:0005634,cellular_component nucleus;GO:0005…	NA
17467	IFI27L1	IFI27L1	14	+	94094749	94094899	94081395	94081449	94096855	94096965	17467	2,5	32,55	13,10	30,28	298	149	0.000134647	0.00860429	0.03,0.043	0.178,0.152	-0.128	ENSG00000165948	2;GO:0005575,cellular_component cellular_component;GO:0016020,cellular_component membrane	NA
17499	ATP6V1D	ATP6V1D	14	-	67353698	67353959	67352922	67353040	67359657	67359832	17499	7,17	61,92	0,3	64,54	298	149	7.13593e-05	0.00562304	0.054,0.085	0.0,0.027	0.056	ENSG00000100554	133;GO:0000003,biological_process reproduction;GO:0000041,biological_process transition metal ion transport;GO:0000221,cellular_component vacuolar proton-transporting V-type ATPase, V1 domain;GO:0002119,biological_process nematode larval development;GO:0002164,biological_process larval development;GO:0005575,cellular_component cellular_component;GO:0005622,cellular_component intracellular;GO:0005…	ATPeV1D, ATP6M; V-type H+-transporting ATPase subunit D; K0214
17500	PPM1N	PPM1N	19	+	45500649	45500710	45500455	45500561	45502016	45502085	17500	3,11	2,4	19,4	0,1	209	149	0.000730895	0.0258639	0.517,0.662	1.0,0.74	-0.28	ENSG00000213889	NA	NA
17501	PPM1N	PPM1N	19	+	45500680	45500710	45500455	45500561	45502016	45502310	17501	3,2	2,4	7,1	0,1	178	149	0.00128313	0.0378333	0.557,0.295	1.0,0.456	-0.302	ENSG00000213889	NA	NA
17502	PPM1N	PPM1N	19	+	45500689	45500710	45500455	45500561	45502016	45502310	17502	3,2	2,4	7,1	0,1	169	149	0.00128441	0.0378333	0.569,0.306	1.0,0.469	-0.297	ENSG00000213889	NA	NA
17599	GNB1L	GNB1L	22	-	19821227	19821375	19812294	19812447	19854442	19854539	17599	58,66	0,0	117136	8,10	296	149	1.30028e-05	0.00173602	1.0,1.0	0.88,0.873	0.123	ENSG00000185838	33;GO:0005575,cellular_component cellular_component;GO:0005622,cellular_component intracellular;GO:0005623,cellular_component cell;GO:0005737,cellular_component cytoplasm;GO:0005886,cellular_component plasma membrane;GO:0007154,biological_process cell communication;GO:0007165,biological_process signal transduction;GO:0007166,biological_process cell surface receptor signaling pathway;GO:0007186,bi…	NA
17617	FAM156A	FAM156A	X	-	52957087	52957238	52956272	52956755	52995414	52995443	17617	6,5	0,0	4,4	2,2	298	149	0.000117378	0.0079749	1.0,1.0	0.5,0.5	0.5	ENSG00000268350	18;GO:0005575,cellular_component cellular_component;GO:0005622,cellular_component intracellular;GO:0005623,cellular_component cell;GO:0005634,cellular_component nucleus;GO:0005635,cellular_component nuclear envelope;GO:0012505,cellular_component endomembrane system;GO:0016020,cellular_component membrane;GO:0031967,cellular_component organelle envelope;GO:0031975,cellular_component envelope;GO:004…	NA
17741	CKLF	CKLF	16	+	66563121	66563217	66558189	66558348	66565885	66566069	17741	308357	27,19	586499	80,69	244	149	0.000351977	0.0162499	0.874,0.92	0.817,0.815	0.081	ENSG00000217555	49;GO:0001664,molecular_function G protein-coupled receptor binding;GO:0002376,biological_process immune system process;GO:0003674,molecular_function molecular_function;GO:0005102,molecular_function signaling receptor binding;GO:0005125,molecular_function cytokine activity;GO:0005126,molecular_function cytokine receptor binding;GO:0005488,molecular_function binding;GO:0005515,molecular_function p…	NA
17770	PSMD9	PSMD9	12	+	121894738	121894841	121888730	121888994	121903005	121903107	17770	232371	6,7	221294	15,23	251	149	7.55955e-05	0.00589607	0.958,0.969	0.897,0.884	0.073	ENSG00000110801	255;GO:0000075,biological_process cell cycle checkpoint;GO:0000077,biological_process DNA damage checkpoint;GO:0000082,biological_process G1/S transition of mitotic cell cycle;GO:0000084,biological_process mitotic S phase;GO:0000209,biological_process protein polyubiquitination;GO:0000278,biological_process mitotic cell cycle;GO:0000502,cellular_component proteasome complex;GO:0000988,molecular_f…	PSMD9, RPN4; 26S proteasome regulatory subunit N4; K0669
17773	PSMD9	PSMD9	12	+	121899633	121899889	121893816	121894841	121903005	121903107	17773	339440	9,9	309438	1,3	298	149	0.00137624	0.0394351	0.95,0.961	0.994,0.986	-0.034	ENSG00000110801	255;GO:0000075,biological_process cell cycle checkpoint;GO:0000077,biological_process DNA damage checkpoint;GO:0000082,biological_process G1/S transition of mitotic cell cycle;GO:0000084,biological_process mitotic S phase;GO:0000209,biological_process protein polyubiquitination;GO:0000278,biological_process mitotic cell cycle;GO:0000502,cellular_component proteasome complex;GO:0000988,molecular_f…	PSMD9, RPN4; 26S proteasome regulatory subunit N4; K0669
17822	CROCCP2	CROCCP2	1	-	16643027	16643145	16635026	16635168	16644645	16644672	17822	4,9	3,1	9,12	0,0	266	149	0.00156363	0.0427178	0.428,0.834	1.0,1.0	-0.369	ENSG00000215908	NA	NA
17841	AC099548.2	AC099548.2	7	-	143833246	143833883	143811968	143813779	143836639	143836708	17841	26,39	0,0	22,22	2,6	298	149	1.40472e-05	0.00181215	1.0,1.0	0.846,0.647	0.254	ENSG00000253882	NA	NA
17859	AC010655.2	AC010655.2	7	+	128457200	128457299	128455936	128456023	128466562	128466685	17859	23,62	3,5	84,94	0,0	247	149	6.72492e-05	0.00546198	0.822,0.882	1.0,1.0	-0.148	ENSG00000240758	NA	NA
17922	PCED1A	PCED1A	20	-	2839788	2839933	2839191	2839271	2840210	2840671	17922	91,91	3,7	53,59	0,1	293	149	0.00185938	0.047416	0.939,0.869	1.0,0.968	-0.08	ENSG00000132635	NA	NA
17944	AC004832.3	AC004832.3	22	+	30427170	30427403	30426716	30426844	30428461	30428987	17944	350426	19,40	433544	13,22	298	149	0.00140926	0.0401553	0.902,0.842	0.943,0.925	-0.062	ENSG00000249590	101;GO:0000266,biological_process mitochondrial fission;GO:0003674,molecular_function molecular_function;GO:0003824,molecular_function catalytic activity;GO:0005488,molecular_function binding;GO:0005543,molecular_function phospholipid binding;GO:0005575,cellular_component cellular_component;GO:0005622,cellular_component intracellular;GO:0005623,cellular_component cell;GO:0005634,cellular_componen…	NA
18030	ST5	ST5	11	-	8831555	8831688	8811246	8811335	8870953	8871088	18030	2,4	2,1	0,1	3,3	281	149	0.000617822	0.0237005	0.347,0.68	0.0,0.15	0.439	ENSG00000166444	31;GO:0003674,molecular_function molecular_function;GO:0005083,molecular_function GTPase regulator activity;GO:0005085,molecular_function guanyl-nucleotide exchange factor activity;GO:0005088,molecular_function Ras guanyl-nucleotide exchange factor activity;GO:0008150,biological_process biological_process;GO:0009966,biological_process regulation of signal transduction;GO:0009967,biological_proces…	NA
18099	SYTL2	SYTL2	11	-	85711112	85711232	85709330	85709500	85718789	85719168	18099	12,16	0,0	18,8	2,3	268	149	0.000414271	0.0180169	1.0,1.0	0.833,0.597	0.285	ENSG00000137501	96;GO:0001786,molecular_function phosphatidylserine binding;GO:0003674,molecular_function molecular_function;GO:0005488,molecular_function binding;GO:0005515,molecular_function protein binding;GO:0005543,molecular_function phospholipid binding;GO:0005546,molecular_function phosphatidylinositol-4,5-bisphosphate binding;GO:0005575,cellular_component cellular_component;GO:0005622,cellular_component …	NA
18100	SYTL2	SYTL2	11	-	85714412	85714507	85709330	85709500	85718789	85718843	18100	3,1	0,0	1,1	2,3	243	149	4.1717e-07	0.000144938	1.0,1.0	0.235,0.17	0.797	ENSG00000137501	96;GO:0001786,molecular_function phosphatidylserine binding;GO:0003674,molecular_function molecular_function;GO:0005488,molecular_function binding;GO:0005515,molecular_function protein binding;GO:0005543,molecular_function phospholipid binding;GO:0005546,molecular_function phosphatidylinositol-4,5-bisphosphate binding;GO:0005575,cellular_component cellular_component;GO:0005622,cellular_component …	NA
18208	TRIM39-RPP21	TRIM39-RPP21	6	+	30345490	30345573	30345297	30345398	30346431	30346557	18208	324302	5,13	331382	20,41	231	149	4.06e-05	0.00384305	0.977,0.937	0.914,0.857	0.072	ENSG00000248167	NA	NA
18292	AC068152.1	AC068152.1	17	-	47054117	47054213	47033277	47033381	47056459	47056753	18292	5,3	1,0	1,2	2,3	244	149	7.0502e-05	0.0055854	0.753,1.0	0.234,0.289	0.615	ENSG00000262879	NA	NA
18331	FOXK2	FOXK2	17	+	82568053	82568201	82563353	82563548	82571723	82571870	18331	194278	2,3	258298	8,16	296	149	0.000487163	0.0203766	0.98,0.979	0.942,0.904	0.056	ENSG00000141568	117;GO:0000122,biological_process negative regulation of transcription by RNA polymerase II;GO:0000287,molecular_function magnesium ion binding;GO:0000981,molecular_function DNA-binding transcription factor activity, RNA polymerase II-specific;GO:0001071,molecular_function DNA-binding transcription factor activity;GO:0003674,molecular_function molecular_function;GO:0003676,molecular_function nucl…	NA
18366	PRKCD	PRKCD	3	+	53165103	53165215	53161198	53161428	53178403	53178537	18366	5,8	0,6	1,1	1,6	260	149	0.00189775	0.0479122	1.0,0.433	0.364,0.087	0.491	ENSG00000163932	450;GO:0000302,biological_process response to reactive oxygen species;GO:0001101,biological_process response to acid chemical;GO:0001666,biological_process response to hypoxia;GO:0001775,biological_process cell activation;GO:0001816,biological_process cytokine production;GO:0001932,biological_process regulation of protein phosphorylation;GO:0001933,biological_process negative regulation of protei…	PRKCD; novel protein kinase C delta type [EC:2.7.11.13]; K0606
18385	AC005154.1	AC005154.1	7	-	30551317	30551395	30550567	30550781	30552099	30552177	18385	2,2	0,1	1,0	2,1	226	149	1.60798e-05	0.00202314	1.0,0.569	0.248,0.0	0.66	ENSG00000196295	NA	NA
18386	AC005154.1	AC005154.1	7	-	30551317	30551479	30548358	30550781	30552099	30552179	18386	2,2	0,1	1,0	2,1	298	149	3.75961e-05	0.00362607	1.0,0.5	0.2,0.0	0.65	ENSG00000196295	NA	NA
18387	AC005154.1	AC005154.1	7	-	30552099	30552179	30550320	30550781	30561465	30561487	18387	0,2	1,3	2,1	0,0	228	149	1.8196e-06	0.000438052	0.0,0.303	1.0,1.0	-0.849	ENSG00000196295	NA	NA
18394	AC005154.1	AC005154.1	7	-	30584422	30584453	30579230	30579314	30585329	30585479	18394	6,2	16,11	0,0	12,18	179	149	6.41382e-05	0.0052999	0.238,0.131	0.0,0.0	0.184	ENSG00000196295	NA	NA
18397	AC005154.1	AC005154.1	7	-	30584710	30584808	30584422	30584453	30585329	30585479	18397	5,0	6,2	8,2	0,0	246	149	9.7107e-09	7.42237e-06	0.335,0.0	1.0,1.0	-0.833	ENSG00000196295	NA	NA
18421	UQCRH	UQCRH	1	+	46309100	46309127	46303630	46303820	46310154	46310316	18421	26773000	0,11	23992541	43,31	175	149	0.00117404	0.0355596	1.0,0.996	0.979,0.986	0.016	ENSG00000173660	93;GO:0003674,molecular_function molecular_function;GO:0003824,molecular_function catalytic activity;GO:0005215,molecular_function transporter activity;GO:0005488,molecular_function binding;GO:0005515,molecular_function protein binding;GO:0005575,cellular_component cellular_component;GO:0005622,cellular_component intracellular;GO:0005623,cellular_component cell;GO:0005737,cellular_component cytop…	QCR6, UQCRH; ubiquinol-cytochrome c reductase subunit 6; K0041
18422	UQCRH	UQCRH	1	+	46309100	46309143	46303697	46303820	46310154	46310316	18422	171182	0,11	165157	43,31	191	149	5.8219e-12	1.48332e-08	1.0,0.928	0.75,0.798	0.19	ENSG00000173660	93;GO:0003674,molecular_function molecular_function;GO:0003824,molecular_function catalytic activity;GO:0005215,molecular_function transporter activity;GO:0005488,molecular_function binding;GO:0005515,molecular_function protein binding;GO:0005575,cellular_component cellular_component;GO:0005622,cellular_component intracellular;GO:0005623,cellular_component cell;GO:0005737,cellular_component cytop…	QCR6, UQCRH; ubiquinol-cytochrome c reductase subunit 6; K0041
18457	DPY19L2	DPY19L2	12	-	63580661	63580836	63570757	63570857	63582405	63582525	18457	24,17	1,4	9,2	0,0	298	149	0.00142319	0.0403643	0.923,0.68	1.0,1.0	-0.198	ENSG00000177990	32;GO:0000003,biological_process reproduction;GO:0002064,biological_process epithelial cell development;GO:0003006,biological_process developmental process involved in reproduction;GO:0005575,cellular_component cellular_component;GO:0007276,biological_process gamete generation;GO:0007281,biological_process germ cell development;GO:0007283,biological_process spermatogenesis;GO:0007286,biological_p…	NA
18504	RFESD	RFESD	5	+	95653116	95653214	95652136	95652331	95654060	95654236	18504	5,7	8,6	10,8	2,0	246	149	0.000150536	0.00926051	0.275,0.414	0.752,1.0	-0.531	ENSG00000175449	NA	NA
18544	PLA2G7	PLA2G7	6	-	46722782	46722925	46716974	46717096	46735179	46735342	18544	25,17	1,0	11,14	4,1	291	149	0.00176977	0.0461286	0.928,1.0	0.585,0.878	0.232	ENSG00000146070	93;GO:0002682,biological_process regulation of immune system process;GO:0002684,biological_process positive regulation of immune system process;GO:0002685,biological_process regulation of leukocyte migration;GO:0002687,biological_process positive regulation of leukocyte migration;GO:0002688,biological_process regulation of leukocyte chemotaxis;GO:0002690,biological_process positive regulation of …	PLA2G7, PAFAH; platelet-activating factor acetylhydrolase [EC:3.1.1.47]; K0106
18564	PPOX	PPOX	1	+	161167338	161167486	161167099	161167234	161169659	161169720	18564	1,6	1,0	2,4	5,6	296	149	0.00114935	0.0350382	0.335,1.0	0.168,0.251	0.458	ENSG00000143224	89;GO:0000166,molecular_function nucleotide binding;GO:0003674,molecular_function molecular_function;GO:0003824,molecular_function catalytic activity;GO:0004729,molecular_function oxygen-dependent protoporphyrinogen oxidase activity;GO:0005488,molecular_function binding;GO:0005575,cellular_component cellular_component;GO:0005622,cellular_component intracellular;GO:0005623,cellular_component cell;…	PPOX, hemY; protoporphyrinogen/coproporphyrinogen III oxidase [EC:1.3.3.4 1.3.3.15]; K0023
18565	PPOX	PPOX	1	+	161167370	161167486	161167099	161167234	161169659	161169720	18565	15,21	1,0	19,32	5,6	264	149	0.00022198	0.0119486	0.894,1.0	0.682,0.751	0.231	ENSG00000143224	89;GO:0000166,molecular_function nucleotide binding;GO:0003674,molecular_function molecular_function;GO:0003824,molecular_function catalytic activity;GO:0004729,molecular_function oxygen-dependent protoporphyrinogen oxidase activity;GO:0005488,molecular_function binding;GO:0005575,cellular_component cellular_component;GO:0005622,cellular_component intracellular;GO:0005623,cellular_component cell;…	PPOX, hemY; protoporphyrinogen/coproporphyrinogen III oxidase [EC:1.3.3.4 1.3.3.15]; K0023
18598	LGMN	LGMN	14	-	92733681	92733810	92732648	92732815	92741704	92741859	18598	1,8	3,1	2,3	0,0	277	149	0.000453191	0.0191115	0.152,0.811	1.0,1.0	-0.518	ENSG00000100600	95;GO:0000323,cellular_component lytic vacuole;GO:0001101,biological_process response to acid chemical;GO:0002376,biological_process immune system process;GO:0002478,biological_process antigen processing and presentation of exogenous peptide antigen;GO:0002495,biological_process antigen processing and presentation of peptide antigen via MHC class II;GO:0002504,biological_process antigen processin…	LGMN; legumain [EC:3.4.22.34]; K0136
18607	GPATCH4	GPATCH4	1	-	156597799	156597922	156596386	156596478	156598034	156598121	18607	1,1	65,94	8,8	101,93	271	149	0.00151017	0.0417468	0.008,0.006	0.042,0.045	-0.036	ENSG00000160818	NA	NA
18648	GAS5	GAS5	1	-	173864483	173864506	173863901	173864304	173864674	173864704	18648	30543055	105127	19651762	36,33	171	149	1.25037e-05	0.00169154	0.962,0.954	0.979,0.979	-0.021	ENSG00000234741	NA	NA
18682	ZNF561	ZNF561	19	-	9620915	9620963	9619431	9619582	9621161	9621222	18682	4,2	17,10	6,6	3,1	196	149	6.21263e-05	0.00517562	0.152,0.132	0.603,0.82	-0.57	ENSG00000171469	10;GO:0005575,cellular_component cellular_component;GO:0005622,cellular_component intracellular;GO:0005623,cellular_component cell;GO:0005634,cellular_component nucleus;GO:0043226,cellular_component organelle;GO:0043227,cellular_component membrane-bounded organelle;GO:0043229,cellular_component intracellular organelle;GO:0043231,cellular_component intracellular membrane-bounded organelle;GO:00444…	KRAB; KRAB domain-containing zinc finger protein; K0922
18684	ZNF561	ZNF561	19	-	9620915	9621049	9619431	9619582	9621161	9621205	18684	6,11	17,10	12,11	3,1	282	149	0.00015858	0.00963903	0.157,0.368	0.679,0.853	-0.504	ENSG00000171469	10;GO:0005575,cellular_component cellular_component;GO:0005622,cellular_component intracellular;GO:0005623,cellular_component cell;GO:0005634,cellular_component nucleus;GO:0043226,cellular_component organelle;GO:0043227,cellular_component membrane-bounded organelle;GO:0043229,cellular_component intracellular organelle;GO:0043231,cellular_component intracellular membrane-bounded organelle;GO:00444…	KRAB; KRAB domain-containing zinc finger protein; K0922
18696	HDLBP	HDLBP	2	-	241268953	241269105	241268476	241268541	241269200	241269273	18696	2,3	2,3	4,7	0,0	298	149	2.6765e-06	0.000576278	0.333,0.333	1.0,1.0	-0.667	ENSG00000115677	30;GO:0003674,molecular_function molecular_function;GO:0005488,molecular_function binding;GO:0005575,cellular_component cellular_component;GO:0005622,cellular_component intracellular;GO:0005623,cellular_component cell;GO:0005634,cellular_component nucleus;GO:0005737,cellular_component cytoplasm;GO:0005886,cellular_component plasma membrane;GO:0006066,biological_process alcohol metabolic process;G…	NA
18734	BIN1	BIN1	2	-	127057472	127057601	127048026	127048633	127059010	127059155	18734	65,71	0,0	73,92	8,1	277	149	0.00052954	0.0215009	1.0,1.0	0.831,0.98	0.095	ENSG00000136717	83;GO:0005575,cellular_component cellular_component;GO:0005622,cellular_component intracellular;GO:0005623,cellular_component cell;GO:0005634,cellular_component nucleus;GO:0005737,cellular_component cytoplasm;GO:0005856,cellular_component cytoskeleton;GO:0006140,biological_process regulation of nucleotide metabolic process;GO:0008021,cellular_component synaptic vesicle;GO:0008150,biological_proce…	AMPH; amphiphysin; K1256
18841	FAS	FAS	10	+	89007699	89007837	89003028	89003194	89010538	89010600	18841	35,31	2,4	1,6	0,0	286	149	0.00154223	0.0423138	0.901,0.801	1.0,1.0	-0.149	ENSG00000026103	277;GO:0000003,biological_process reproduction;GO:0001666,biological_process response to hypoxia;GO:0001775,biological_process cell activation;GO:0001776,biological_process leukocyte homeostasis;GO:0002237,biological_process response to molecule of bacterial origin;GO:0002250,biological_process adaptive immune response;GO:0002252,biological_process immune effector process;GO:0002260,biological_pr…	TNFRSF6, FAS, CD95; tumor necrosis factor receptor superfamily member 6; K0439
18859	ATXN2L	ATXN2L	16	+	28832495	28832567	28832186	28832399	28832816	28832887	18859	206235	24,16	361354	0,2	220	149	4.39648e-14	1.34418e-10	0.853,0.909	1.0,0.992	-0.115	ENSG00000168488	2;GO:0005575,cellular_component cellular_component;GO:0016020,cellular_component membrane	NA
18861	ATXN2L	ATXN2L	16	+	28836325	28836490	28835932	28836122	28836727	28837237	18861	2,7	22,33	0,0	29,16	298	149	0.00145718	0.0409861	0.043,0.096	0.0,0.0	0.07	ENSG00000168488	2;GO:0005575,cellular_component cellular_component;GO:0016020,cellular_component membrane	NA
18862	ATXN2L	ATXN2L	16	+	28836325	28836490	28835932	28836122	28836750	28837237	18862	1,6	8,23	0,0	18,12	298	149	0.00194704	0.0486271	0.059,0.115	0.0,0.0	0.087	ENSG00000168488	2;GO:0005575,cellular_component cellular_component;GO:0016020,cellular_component membrane	NA
19107	SHKBP1	SHKBP1	19	+	40590243	40590422	40589081	40589178	40590729	40590806	19107	136162	0,0	132148	5,7	298	149	8.61853e-05	0.0065891	1.0,1.0	0.93,0.914	0.078	ENSG00000160410	10;GO:0007275,biological_process multicellular organism development;GO:0008150,biological_process biological_process;GO:0009790,biological_process embryo development;GO:0009792,biological_process embryo development ending in birth or egg hatching;GO:0032501,biological_process multicellular organismal process;GO:0032502,biological_process developmental process;GO:0044699,biological_process biologi…	NA
19188	SNHG14	SNHG14	15	+	25064714	25064855	25061949	25062088	25070119	25070259	19188	13,10	0,0	10,11	3,2	289	149	0.000224341	0.0119703	1.0,1.0	0.632,0.739	0.315	ENSG00000224078	NA	NA
19377	EFEMP1	EFEMP1	2	-	55877745	55877865	55874945	55875065	55881611	55881734	19377	749561	52,59	959789	153137	268	149	9.84826e-06	0.0014418	0.889,0.841	0.777,0.762	0.095	ENSG00000115380	95;GO:0003008,biological_process system process;GO:0003674,molecular_function molecular_function;GO:0003824,molecular_function catalytic activity;GO:0004672,molecular_function protein kinase activity;GO:0004713,molecular_function protein tyrosine kinase activity;GO:0004714,molecular_function transmembrane receptor protein tyrosine kinase activity;GO:0004871,molecular_function obsolete signal tran…	NA
19479	MFSD12	MFSD12	19	-	3544808	3544939	3538260	3538756	3546073	3546168	19479	787670	8,5	796884	56,69	279	149	0	0	0.981,0.986	0.884,0.872	0.106	ENSG00000161091	2;GO:0005575,cellular_component cellular_component;GO:0016020,cellular_component membrane	NA
19480	MFSD12	MFSD12	19	-	3544808	3544939	3544198	3544732	3546073	3546168	19480	812739	3,5	876943	17,21	279	149	4.46323e-05	0.00408559	0.993,0.987	0.965,0.96	0.028	ENSG00000161091	2;GO:0005575,cellular_component cellular_component;GO:0016020,cellular_component membrane	NA
19558	STX1A	STX1A	7	-	73716580	73716734	73709044	73709122	73719601	73719626	19558	2,2	164108	12,14	154140	298	149	7.5543e-05	0.00589607	0.006,0.009	0.037,0.048	-0.035	ENSG00000106089	160;GO:0000149,molecular_function SNARE binding;GO:0001505,biological_process regulation of neurotransmitter levels;GO:0001948,molecular_function protein binding;GO:0001956,biological_process positive regulation of neurotransmitter secretion;GO:0002791,biological_process regulation of peptide secretion;GO:0003001,biological_process obsolete generation of a signal involved in cell-cell signaling;G…	STX1A; syntaxin 1A; K0456
19690	TMEM39B	TMEM39B	1	+	32076762	32076846	32075602	32075822	32091674	32091744	19690	7,2	1,0	4,8	4,2	232	149	0.00184883	0.0472615	0.818,1.0	0.391,0.72	0.354	ENSG00000121775	2;GO:0005575,cellular_component cellular_component;GO:0016020,cellular_component membrane	NA
19828	C9orf85	C9orf85	9	+	71918424	71918555	71911640	71911836	71947005	71947112	19828	0,0	12,31	5,5	19,13	279	149	4.38445e-05	0.00406213	0.0,0.0	0.123,0.17	-0.147	ENSG00000155621	NA	NA
19840	ERVK13-1	ERVK13-1	16	-	2671594	2672570	2661195	2663407	2673282	2673415	19840	3,1	1,2	9,5	0,0	298	149	0.00186569	0.047416	0.6,0.2	1.0,1.0	-0.6	ENSG00000260565	NA	NA
19892	LETMD1	LETMD1	12	+	51052087	51052207	51049033	51049185	51053777	51053860	19892	17,35	23,25	25,26	5,6	268	149	0.000156936	0.00957718	0.291,0.438	0.735,0.707	-0.356	ENSG00000050426	24;GO:0005575,cellular_component cellular_component;GO:0005622,cellular_component intracellular;GO:0005623,cellular_component cell;GO:0005737,cellular_component cytoplasm;GO:0005739,cellular_component mitochondrion;GO:0005740,cellular_component mitochondrial envelope;GO:0005741,cellular_component mitochondrial outer membrane;GO:0016020,cellular_component membrane;GO:0019867,cellular_component out…	NA
19893	LETMD1	LETMD1	12	+	51052091	51052207	51048342	51049185	51053777	51053860	19893	47,73	23,25	54,58	5,6	264	149	2.58819e-05	0.00285673	0.536,0.622	0.859,0.845	-0.273	ENSG00000050426	24;GO:0005575,cellular_component cellular_component;GO:0005622,cellular_component intracellular;GO:0005623,cellular_component cell;GO:0005737,cellular_component cytoplasm;GO:0005739,cellular_component mitochondrion;GO:0005740,cellular_component mitochondrial envelope;GO:0005741,cellular_component mitochondrial outer membrane;GO:0016020,cellular_component membrane;GO:0019867,cellular_component out…	NA
19896	LETMD1	LETMD1	12	+	51052091	51052246	51049033	51049185	51053777	51053860	19896	27,33	23,25	26,31	5,6	298	149	6.86005e-05	0.00550497	0.37,0.398	0.722,0.721	-0.338	ENSG00000050426	24;GO:0005575,cellular_component cellular_component;GO:0005622,cellular_component intracellular;GO:0005623,cellular_component cell;GO:0005737,cellular_component cytoplasm;GO:0005739,cellular_component mitochondrion;GO:0005740,cellular_component mitochondrial envelope;GO:0005741,cellular_component mitochondrial outer membrane;GO:0016020,cellular_component membrane;GO:0019867,cellular_component out…	NA
19932	RNASEH2B	RNASEH2B	13	+	50950070	50950318	50949481	50949505	50953904	50953985	19932	4,3	8,17	0,0	19,6	298	149	0.000902048	0.0299774	0.2,0.081	0.0,0.0	0.141	ENSG00000136104	102;GO:0001701,biological_process in utero embryonic development;GO:0003674,molecular_function molecular_function;GO:0003824,molecular_function catalytic activity;GO:0004518,molecular_function nuclease activity;GO:0004519,molecular_function endonuclease activity;GO:0004521,molecular_function endoribonuclease activity;GO:0004523,molecular_function RNA-DNA hybrid ribonuclease activity;GO:0004540,mo…	RNASEH2B; ribonuclease H2 subunit B; K1074
19933	RBM23	RBM23	14	-	22905605	22905659	22905335	22905453	22906194	22906368	19933	106125	12,22	123121	2,11	202	149	0.00199768	0.0494152	0.867,0.807	0.978,0.89	-0.097	ENSG00000100461	10;GO:0005575,cellular_component cellular_component;GO:0005622,cellular_component intracellular;GO:0005623,cellular_component cell;GO:0005634,cellular_component nucleus;GO:0043226,cellular_component organelle;GO:0043227,cellular_component membrane-bounded organelle;GO:0043229,cellular_component intracellular organelle;GO:0043231,cellular_component intracellular membrane-bounded organelle;GO:00444…	NA
19973	ZFP64	ZFP64	20	-	52165863	52166025	52164694	52164757	52186831	52187065	19973	46,85	0,1	91,66	3,9	298	149	0.000199359	0.0111634	1.0,0.977	0.938,0.786	0.126	ENSG00000020256	10;GO:0005575,cellular_component cellular_component;GO:0005622,cellular_component intracellular;GO:0005623,cellular_component cell;GO:0005634,cellular_component nucleus;GO:0043226,cellular_component organelle;GO:0043227,cellular_component membrane-bounded organelle;GO:0043229,cellular_component intracellular organelle;GO:0043231,cellular_component intracellular membrane-bounded organelle;GO:00444…	NA
19981	GUCD1	GUCD1	22	-	24554948	24555136	24547907	24548073	24555614	24555859	19981	2,3	4,0	0,1	4,7	298	149	0.00187534	0.0475428	0.2,1.0	0.0,0.067	0.567	ENSG00000138867	NA	NA
19988	ASRGL1	ASRGL1	11	+	62356324	62356467	62337889	62338167	62356986	62357132	19988	40,43	0,1	38,46	7,3	291	149	0.000193102	0.0109332	1.0,0.957	0.735,0.887	0.167	ENSG00000162174	61;GO:0003674,molecular_function molecular_function;GO:0003824,molecular_function catalytic activity;GO:0003948,molecular_function N4-(beta-N-acetylglucosaminyl)-L-asparaginase activity;GO:0004067,molecular_function asparaginase activity;GO:0005575,cellular_component cellular_component;GO:0005622,cellular_component intracellular;GO:0005623,cellular_component cell;GO:0005634,cellular_component nuc…	ASRGL1, iaaA; L-asparaginase / beta-aspartyl-peptidase [EC:3.5.1.1 3.4.19.5]; K1305
20178	DPAGT1	DPAGT1	11	-	119101017	119101047	119100628	119100843	119101494	119101832	20178	20,33	0,7	28,43	0,0	178	149	0.000520423	0.0212152	1.0,0.798	1.0,1.0	-0.101	ENSG00000172269	109;GO:0003674,molecular_function molecular_function;GO:0003824,molecular_function catalytic activity;GO:0003975,molecular_function UDP-N-acetylglucosamine-dolichyl-phosphate N-acetylglucosaminephosphotransferase activity;GO:0003976,molecular_function UDP-N-acetylglucosamine-lysosomal-enzyme N-acetylglucosaminephosphotransferase activity;GO:0005575,cellular_component cellular_component;GO:0005622…	ALG7; UDP-N-acetylglucosamine--dolichyl-phosphate N-acetylglucosaminephosphotransferase [EC:2.7.8.15]; K0100
20236	GINS1	GINS1	20	+	25413789	25413854	25407726	25407895	25417103	25417202	20236	23,38	3,4	24,43	0,1	213	149	0.00198434	0.0492845	0.843,0.869	1.0,0.968	-0.128	ENSG00000101003	70;GO:0000084,biological_process mitotic S phase;GO:0000278,biological_process mitotic cell cycle;GO:0001701,biological_process in utero embryonic development;GO:0001824,biological_process blastocyst development;GO:0001832,biological_process blastocyst growth;GO:0001833,biological_process inner cell mass cell proliferation;GO:0005575,cellular_component cellular_component;GO:0005622,cellular_compo…	NA
20269	XRCC2	XRCC2	7	-	152660700	152660782	152644778	152649363	152676040	152676165	20269	8,15	0,0	18,20	2,5	230	149	0.000149407	0.00922822	1.0,1.0	0.854,0.722	0.212	ENSG00000196584	93;GO:0000003,biological_process reproduction;GO:0000724,biological_process double-strand break repair via homologous recombination;GO:0000725,biological_process recombinational repair;GO:0001701,biological_process in utero embryonic development;GO:0005575,cellular_component cellular_component;GO:0005622,cellular_component intracellular;GO:0005623,cellular_component cell;GO:0005634,cellular_compo…	XRCC2; DNA-repair protein XRCC2; K1087
20292	ABCA7	ABCA7	19	+	1058145	1058269	1057313	1057429	1058819	1058940	20292	6,0	4,1	6,3	0,0	272	149	6.15338e-06	0.00100966	0.451,0.0	1.0,1.0	-0.774	ENSG00000064687	76;GO:0000139,cellular_component Golgi membrane;GO:0000166,molecular_function nucleotide binding;GO:0001882,molecular_function nucleoside binding;GO:0001883,molecular_function purine nucleoside binding;GO:0003674,molecular_function molecular_function;GO:0005215,molecular_function transporter activity;GO:0005319,molecular_function lipid transporter activity;GO:0005488,molecular_function binding;GO…	ABCA7; ATP-binding cassette, subfamily A (ABC1), member 7; K0564
20319	TCFL5	TCFL5	20	-	62854015	62854157	62841114	62842097	62860124	62860308	20319	25,23	1,0	23,19	11,0	290	149	0.00165826	0.0445124	0.928,1.0	0.518,1.0	0.205	ENSG00000101190	81;GO:0000003,biological_process reproduction;GO:0001071,molecular_function DNA-binding transcription factor activity;GO:0001673,cellular_component male germ cell nucleus;GO:0003674,molecular_function molecular_function;GO:0003676,molecular_function nucleic acid binding;GO:0003677,molecular_function DNA binding;GO:0003700,molecular_function DNA-binding transcription factor activity;GO:0005488,mol…	NA
20323	ADGRB2	ADGRB2	1	-	31736572	31736723	31736320	31736390	31737428	31737531	20323	7,16	0,0	7,29	7,0	298	149	0.0017819	0.0462478	1.0,1.0	0.333,1.0	0.334	ENSG00000121753	39;GO:0003674,molecular_function molecular_function;GO:0004871,molecular_function obsolete signal transducer activity;GO:0004872,molecular_function signaling receptor activity;GO:0004888,molecular_function transmembrane signaling receptor activity;GO:0004930,molecular_function G protein-coupled receptor activity;GO:0005575,cellular_component cellular_component;GO:0005623,cellular_component cell;G…	NA
20328	ADGRB2	ADGRB2	1	-	31755998	31756815	31744647	31744731	31763883	31763922	20328	8,3	1,3	10,7	0,0	298	149	0.000715669	0.0255735	0.8,0.333	1.0,1.0	-0.433	ENSG00000121753	39;GO:0003674,molecular_function molecular_function;GO:0004871,molecular_function obsolete signal transducer activity;GO:0004872,molecular_function signaling receptor activity;GO:0004888,molecular_function transmembrane signaling receptor activity;GO:0004930,molecular_function G protein-coupled receptor activity;GO:0005575,cellular_component cellular_component;GO:0005623,cellular_component cell;G…	NA
20348	PPP2R2D	PPP2R2D	10	+	131934893	131935006	131934457	131934555	131940030	131940196	20348	2,11	38,54	0,3	48,57	261	149	0.00183421	0.0470723	0.029,0.104	0.0,0.029	0.052	ENSG00000175470	60;GO:0000159,cellular_component protein phosphatase type 2A complex;GO:0000278,biological_process mitotic cell cycle;GO:0000280,biological_process nuclear division;GO:0003674,molecular_function molecular_function;GO:0003824,molecular_function catalytic activity;GO:0005575,cellular_component cellular_component;GO:0005622,cellular_component intracellular;GO:0005623,cellular_component cell;GO:00056…	PPP2R2; serine/threonine-protein phosphatase 2A regulatory subunit B; K0435
20361	IDH3G	IDH3G	X	-	153790563	153790575	153789837	153790292	153790809	153790851	20361	400453	2,8	486568	23,15	160	149	0.000448335	0.0189545	0.995,0.981	0.952,0.972	0.026	ENSG00000067829	86;GO:0003674,molecular_function molecular_function;GO:0003824,molecular_function catalytic activity;GO:0004448,molecular_function isocitrate dehydrogenase activity;GO:0004449,molecular_function isocitrate dehydrogenase (NAD+) activity;GO:0005575,cellular_component cellular_component;GO:0005622,cellular_component intracellular;GO:0005623,cellular_component cell;GO:0005634,cellular_component nucle…	IDH3; isocitrate dehydrogenase (NAD+) [EC:1.1.1.41]; K0003
20538	TRMT2B	TRMT2B	X	-	101042041	101042312	101041316	101041371	101051816	101052054	20538	50,62	0,0	93,53	0,11	298	149	0.000273494	0.0135523	1.0,1.0	1.0,0.707	0.147	ENSG00000188917	12;GO:0005575,cellular_component cellular_component;GO:0005622,cellular_component intracellular;GO:0005623,cellular_component cell;GO:0005737,cellular_component cytoplasm;GO:0005739,cellular_component mitochondrion;GO:0043226,cellular_component organelle;GO:0043227,cellular_component membrane-bounded organelle;GO:0043229,cellular_component intracellular organelle;GO:0043231,cellular_component int…	NA
20545	TRMT2B	TRMT2B	X	-	101051250	101051366	101041316	101041371	101051816	101052054	20545	3,2	0,0	15,3	0,11	264	149	0.00174419	0.0456214	1.0,1.0	1.0,0.133	0.433	ENSG00000188917	12;GO:0005575,cellular_component cellular_component;GO:0005622,cellular_component intracellular;GO:0005623,cellular_component cell;GO:0005737,cellular_component cytoplasm;GO:0005739,cellular_component mitochondrion;GO:0043226,cellular_component organelle;GO:0043227,cellular_component membrane-bounded organelle;GO:0043229,cellular_component intracellular organelle;GO:0043231,cellular_component int…	NA
20550	TRMT2B	TRMT2B	X	-	101051250	101051733	101041316	101041371	101051816	101052083	20550	11,20	0,0	21,17	0,11	298	149	0.000531976	0.0215711	1.0,1.0	1.0,0.436	0.282	ENSG00000188917	12;GO:0005575,cellular_component cellular_component;GO:0005622,cellular_component intracellular;GO:0005623,cellular_component cell;GO:0005737,cellular_component cytoplasm;GO:0005739,cellular_component mitochondrion;GO:0043226,cellular_component organelle;GO:0043227,cellular_component membrane-bounded organelle;GO:0043229,cellular_component intracellular organelle;GO:0043231,cellular_component int…	NA
20552	TRMT2B	TRMT2B	X	-	101051643	101051733	101041316	101041371	101051816	101052054	20552	9,17	0,0	15,16	0,11	238	149	0.000380266	0.0169975	1.0,1.0	1.0,0.477	0.262	ENSG00000188917	12;GO:0005575,cellular_component cellular_component;GO:0005622,cellular_component intracellular;GO:0005623,cellular_component cell;GO:0005737,cellular_component cytoplasm;GO:0005739,cellular_component mitochondrion;GO:0043226,cellular_component organelle;GO:0043227,cellular_component membrane-bounded organelle;GO:0043229,cellular_component intracellular organelle;GO:0043231,cellular_component int…	NA
20563	MTO1	MTO1	6	+	73486597	73486761	73482448	73482620	73492233	73492352	20563	0,2	19,29	4,5	10,9	298	149	0.000176596	0.0103236	0.0,0.033	0.167,0.217	-0.175	ENSG00000135297	63;GO:0000959,biological_process mitochondrial RNA metabolic process;GO:0000963,biological_process mitochondrial RNA processing;GO:0002097,biological_process tRNA wobble base modification;GO:0002098,biological_process tRNA wobble uridine modification;GO:0005575,cellular_component cellular_component;GO:0005622,cellular_component intracellular;GO:0005623,cellular_component cell;GO:0005737,cellular_…	NA
20641	NPLOC4	NPLOC4	17	-	81610209	81610258	81606690	81606814	81613317	81613402	20641	67,74	0,0	72105	5,5	197	149	0.000905222	0.0300414	1.0,1.0	0.916,0.941	0.072	ENSG00000182446	69;GO:0003674,molecular_function molecular_function;GO:0005488,molecular_function binding;GO:0005515,molecular_function protein binding;GO:0005575,cellular_component cellular_component;GO:0005622,cellular_component intracellular;GO:0005623,cellular_component cell;GO:0005634,cellular_component nucleus;GO:0005737,cellular_component cytoplasm;GO:0005783,cellular_component endoplasmic reticulum;GO:00…	NPLOC4, NPL4; nuclear protein localization protein 4 homolog; K1401
20715	SPATA18	SPATA18	4	+	52062219	52062332	52060781	52060897	52071916	52072156	20715	16,23	3,4	2,2	0,0	261	149	0.000265314	0.0133636	0.753,0.766	1.0,1.0	-0.24	ENSG00000163071	70;GO:0000003,biological_process reproduction;GO:0000422,biological_process autophagy of mitochondrion;GO:0005575,cellular_component cellular_component;GO:0005622,cellular_component intracellular;GO:0005623,cellular_component cell;GO:0005737,cellular_component cytoplasm;GO:0005739,cellular_component mitochondrion;GO:0005740,cellular_component mitochondrial envelope;GO:0005741,cellular_component m…	NA
20720	C1QTNF1-AS1	C1QTNF1-AS1	17	-	79019958	79020236	79019591	79019616	79027375	79027655	20720	1,1	2,2	3,1	0,0	298	149	1.78174e-06	0.000432342	0.2,0.2	1.0,1.0	-0.8	ENSG00000265096	NA	NA
20721	C1QTNF1-AS1	C1QTNF1-AS1	17	-	79020005	79020236	79019208	79019616	79027375	79027601	20721	1,7	2,2	3,11	0,0	298	149	0.000177819	0.0103642	0.2,0.636	1.0,1.0	-0.582	ENSG00000265096	NA	NA
20774	ARPC1B	ARPC1B	7	+	99377357	99377439	99374729	99374781	99385701	99385778	20774	25,20	497631	8,6	601684	230	149	6.51583e-05	0.00534226	0.032,0.02	0.009,0.006	0.019	ENSG00000130429	214;GO:0000003,biological_process reproduction;GO:0000147,biological_process actin cortical patch assembly;GO:0000902,biological_process cell morphogenesis;GO:0000904,biological_process cell morphogenesis involved in differentiation;GO:0001654,biological_process eye development;GO:0001700,biological_process embryonic development via the syncytial blastoderm;GO:0001745,biological_process compound …	ARPC1A_B; actin related protein 2/3 complex, subunit 1A/1B; K0575
20804	ISOC2	ISOC2	19	-	55455635	55455845	55455259	55455330	55456348	55456489	20804	211355	80115	214280	126174	298	149	0.000179936	0.0103996	0.569,0.607	0.459,0.446	0.135	ENSG00000063241	23;GO:0005575,cellular_component cellular_component;GO:0005622,cellular_component intracellular;GO:0005623,cellular_component cell;GO:0005634,cellular_component nucleus;GO:0005737,cellular_component cytoplasm;GO:0005739,cellular_component mitochondrion;GO:0008150,biological_process biological_process;GO:0010468,biological_process regulation of gene expression;GO:0010608,biological_process posttra…	NA
20805	ISOC2	ISOC2	19	-	55455635	55455845	55455259	55455378	55456348	55456489	20805	124188	15,10	118164	20,49	298	149	0.000210069	0.0116142	0.805,0.904	0.747,0.626	0.168	ENSG00000063241	23;GO:0005575,cellular_component cellular_component;GO:0005622,cellular_component intracellular;GO:0005623,cellular_component cell;GO:0005634,cellular_component nucleus;GO:0005737,cellular_component cytoplasm;GO:0005739,cellular_component mitochondrion;GO:0008150,biological_process biological_process;GO:0010468,biological_process regulation of gene expression;GO:0010608,biological_process posttra…	NA
21000	TRIM14	TRIM14	9	-	98110068	98110234	98109888	98109984	98118981	98119136	21000	8,4	21,14	3,0	21,45	298	149	0.000312496	0.0149491	0.16,0.125	0.067,0.0	0.109	ENSG00000106785	6;GO:0005575,cellular_component cellular_component;GO:0005622,cellular_component intracellular;GO:0005623,cellular_component cell;GO:0005737,cellular_component cytoplasm;GO:0044424,cellular_component intracellular part;GO:0044464,cellular_component cell part	NA
21024	FAN1	FAN1	15	+	30910613	30910815	30908117	30908258	30913857	30914091	21024	13,17	10,0	24,18	0,0	298	149	0.00061238	0.0235508	0.394,1.0	1.0,1.0	-0.303	ENSG00000198690	63;GO:0000287,molecular_function magnesium ion binding;GO:0000724,biological_process double-strand break repair via homologous recombination;GO:0000725,biological_process recombinational repair;GO:0003674,molecular_function molecular_function;GO:0003824,molecular_function catalytic activity;GO:0004518,molecular_function nuclease activity;GO:0004519,molecular_function endonuclease activity;GO:0004…	FAN1, MTMR15; fanconi-associated nuclease 1 [EC:3.1.21.- 3.1.4.1]; K1536
21066	PPP1R12A	PPP1R12A	12	-	79806165	79806297	79805591	79805768	79807225	79807330	21066	3,3	1,4	7,2	1,0	280	149	0.000698331	0.0253271	0.615,0.285	0.788,1.0	-0.444	ENSG00000058272	259;GO:0000003,biological_process reproduction;GO:0000226,biological_process microtubule cytoskeleton organization;GO:0000278,biological_process mitotic cell cycle;GO:0000280,biological_process nuclear division;GO:0000775,cellular_component chromosome, centromeric region;GO:0000776,cellular_component kinetochore;GO:0000902,biological_process cell morphogenesis;GO:0000904,biological_process cell m…	PPP1R12A, MYPT1; protein phosphatase 1 regulatory subunit 12A; K06270; PPP1R12B, MYPT2; protein phosphatase 1 regulatory subunit 12B; K1232
21068	PPP1R12A	PPP1R12A	12	-	79806165	79806333	79805591	79805768	79807225	79807330	21068	5,3	1,4	12,3	1,0	298	149	0.00062456	0.0237882	0.714,0.273	0.857,1.0	-0.435	ENSG00000058272	259;GO:0000003,biological_process reproduction;GO:0000226,biological_process microtubule cytoskeleton organization;GO:0000278,biological_process mitotic cell cycle;GO:0000280,biological_process nuclear division;GO:0000775,cellular_component chromosome, centromeric region;GO:0000776,cellular_component kinetochore;GO:0000902,biological_process cell morphogenesis;GO:0000904,biological_process cell m…	PPP1R12A, MYPT1; protein phosphatase 1 regulatory subunit 12A; K06270; PPP1R12B, MYPT2; protein phosphatase 1 regulatory subunit 12B; K1232
21105	WDR91	WDR91	7	-	135188432	135188545	135186971	135187169	135189343	135189452	21105	27,21	6,0	13,26	0,0	261	149	0.000876212	0.0294271	0.72,1.0	1.0,1.0	-0.14	ENSG00000105875	NA	NA
21135	MTA1	MTA1	14	+	105445417	105445511	105438671	105438739	105450057	105450184	21135	100,84	0,0	136131	0,11	242	149	0.000973599	0.0314422	1.0,1.0	1.0,0.88	0.06	ENSG00000182979	53;GO:0000118,cellular_component histone deacetylase complex;GO:0005575,cellular_component cellular_component;GO:0005622,cellular_component intracellular;GO:0005623,cellular_component cell;GO:0005634,cellular_component nucleus;GO:0005654,cellular_component nucleoplasm;GO:0005737,cellular_component cytoplasm;GO:0005783,cellular_component endoplasmic reticulum;GO:0005791,cellular_component rough en…	NA
21137	MTA1	MTA1	14	+	105449358	105449409	105438671	105438739	105450057	105450184	21137	38,43	0,0	29,59	0,11	199	149	0.000118661	0.00800868	1.0,1.0	1.0,0.801	0.099	ENSG00000182979	53;GO:0000118,cellular_component histone deacetylase complex;GO:0005575,cellular_component cellular_component;GO:0005622,cellular_component intracellular;GO:0005623,cellular_component cell;GO:0005634,cellular_component nucleus;GO:0005654,cellular_component nucleoplasm;GO:0005737,cellular_component cytoplasm;GO:0005783,cellular_component endoplasmic reticulum;GO:0005791,cellular_component rough en…	NA
21159	SPOP	SPOP	17	-	49675894	49676016	49668026	49668078	49677932	49678046	21159	1,8	0,5	3,6	0,0	270	149	0.000954992	0.0310947	1.0,0.469	1.0,1.0	-0.266	ENSG00000121067	62;GO:0005575,cellular_component cellular_component;GO:0005622,cellular_component intracellular;GO:0005623,cellular_component cell;GO:0005634,cellular_component nucleus;GO:0005654,cellular_component nucleoplasm;GO:0006139,biological_process nucleobase-containing compound metabolic process;GO:0006396,biological_process RNA processing;GO:0006397,biological_process mRNA processing;GO:0006464,biologi…	SPOP; speckle-type POZ protein; K1052
21205	TXLNGY	TXLNGY	Y	+	19588542	19588650	19587209	19587507	19589520	19589612	21205	3,1	0,1	0,0	2,1	256	149	1.63021e-05	0.00203437	1.0,0.368	0.0,0.0	0.684	ENSG00000131002	NA	NA
21217	LGALS1	LGALS1	22	+	37678482	37678654	37676855	37677065	37679602	37679640	21217	1518919812	187206	2446025694	408430	298	149	0.000873322	0.029374	0.976,0.98	0.968,0.968	0.01	ENSG00000100097	175;GO:0001678,biological_process cellular glucose homeostasis;GO:0001775,biological_process cell activation;GO:0002252,biological_process immune effector process;GO:0002263,biological_process cell activation involved in immune response;GO:0002285,biological_process lymphocyte activation involved in immune response;GO:0002312,biological_process B cell activation involved in immune response;GO:000…	NA
21259	PDPR	PDPR	16	+	70131301	70131419	70130422	70130544	70132150	70132300	21259	16,16	7,0	29,23	1,0	266	149	0.00184682	0.0472615	0.561,1.0	0.942,1.0	-0.191	ENSG00000090857	47;GO:0005575,cellular_component cellular_component;GO:0005622,cellular_component intracellular;GO:0005623,cellular_component cell;GO:0005737,cellular_component cytoplasm;GO:0005739,cellular_component mitochondrion;GO:0005759,cellular_component mitochondrial matrix;GO:0006082,biological_process organic acid metabolic process;GO:0006090,biological_process pyruvate metabolic process;GO:0008150,biol…	NA
21290	ARFIP2	ARFIP2	11	-	6478578	6478652	6478083	6478198	6478737	6478959	21290	34,15	238384	9,20	389483	222	149	0.00050577	0.0208965	0.087,0.026	0.015,0.027	0.035	ENSG00000132254	70;GO:0000166,molecular_function nucleotide binding;GO:0001726,cellular_component ruffle;GO:0001882,molecular_function nucleoside binding;GO:0001883,molecular_function purine nucleoside binding;GO:0003674,molecular_function molecular_function;GO:0005488,molecular_function binding;GO:0005515,molecular_function protein binding;GO:0005525,molecular_function GTP binding;GO:0005575,cellular_component …	NA
21373	DUXAP8	DUXAP8	22	+	15788551	15788699	15787171	15787282	15788819	15788931	21373	26,23	0,0	26,35	5,5	296	149	1.23556e-05	0.00168644	1.0,1.0	0.724,0.779	0.248	ENSG00000206195,ENSG00000271672	NA	NA
21375	DUXAP8	DUXAP8	22	+	15788584	15788699	15787171	15787282	15788819	15788931	21375	14,21	0,0	24,33	5,5	263	149	2.7767e-05	0.00299982	1.0,1.0	0.731,0.789	0.24	ENSG00000206195,ENSG00000271672	NA	NA
21381	CHURC1	CHURC1	14	+	64926006	64926080	64923990	64924126	64932137	64935368	21381	57,79	46,68	69,50	10,16	222	149	4.55309e-06	0.00081886	0.454,0.438	0.822,0.677	-0.304	ENSG00000258289	105;GO:0003674,molecular_function molecular_function;GO:0003676,molecular_function nucleic acid binding;GO:0003677,molecular_function DNA binding;GO:0003824,molecular_function catalytic activity;GO:0004311,molecular_function farnesyltranstransferase activity;GO:0004659,molecular_function prenyltransferase activity;GO:0004660,molecular_function protein farnesyltransferase activity;GO:0005488,molec…	FNTB; protein farnesyltransferase subunit beta [EC:2.5.1.58]; K0595
21382	CHURC1	CHURC1	14	+	64926009	64926080	64923990	64924126	64932137	64934385	21382	297297	46,68	205188	10,16	219	149	3.18491e-06	0.00064384	0.815,0.748	0.933,0.889	-0.13	ENSG00000258289	105;GO:0003674,molecular_function molecular_function;GO:0003676,molecular_function nucleic acid binding;GO:0003677,molecular_function DNA binding;GO:0003824,molecular_function catalytic activity;GO:0004311,molecular_function farnesyltranstransferase activity;GO:0004659,molecular_function prenyltransferase activity;GO:0004660,molecular_function protein farnesyltransferase activity;GO:0005488,molec…	FNTB; protein farnesyltransferase subunit beta [EC:2.5.1.58]; K0595
21391	MEF2C	MEF2C	5	-	88880923	88881022	88823900	88823930	88882954	88883227	21391	0,0	7,10	4,2	16,5	247	149	0.00191819	0.0481104	0.0,0.0	0.131,0.194	-0.163	ENSG00000081189	595;GO:0000122,biological_process negative regulation of transcription by RNA polymerase II;GO:0000165,biological_process MAPK cascade;GO:0000902,biological_process cell morphogenesis;GO:0000904,biological_process cell morphogenesis involved in differentiation;GO:0000975,molecular_function transcription regulatory region DNA binding;GO:0000976,molecular_function transcription regulatory region se…
cal_process regulation of biological quality;GO:0065009,biological_process regulation of molecular function;GO:0070013,cellular_component intracellular organelle lumen;GO:0070167,biological_process regulation of biomineral tissue development;GO:0070169,biological_process positive regulation of biomineral tissue development;GO:0070661,biological_process leukocyte proliferation;GO:0070663,biologica…	MEF2C; MADS-box transcription enhancer factor 2C; K0445
21541	WDYHV1	WDYHV1	8	+	123435441	123435542	123429982	123430033	123436452	123436601	21541	0,1	6,16	15,6	26,26	249	149	9.98112e-05	0.00722465	0.0,0.036	0.257,0.121	-0.171	ENSG00000156795	36;GO:0003674,molecular_function molecular_function;GO:0003824,molecular_function catalytic activity;GO:0005575,cellular_component cellular_component;GO:0005622,cellular_component intracellular;GO:0005623,cellular_component cell;GO:0005634,cellular_component nucleus;GO:0005737,cellular_component cytoplasm;GO:0005829,cellular_component cytosol;GO:0006464,biological_process cellular protein modific…	NA
21565	TRPT1	TRPT1	11	-	64224794	64224970	64224542	64224717	64225498	64225580	21565	65,77	3,4	51,52	9,18	298	149	6.76057e-05	0.00546198	0.915,0.906	0.739,0.591	0.246	ENSG00000149743	48;GO:0000394,biological_process RNA splicing, via endonucleolytic cleavage and ligation;GO:0001932,biological_process regulation of protein phosphorylation;GO:0003674,molecular_function molecular_function;GO:0003824,molecular_function catalytic activity;GO:0006139,biological_process nucleobase-containing compound metabolic process;GO:0006388,biological_process tRNA splicing, via endonucleolytic …	NA
21567	TRPT1	TRPT1	11	-	64224800	64224970	64224542	64224717	64225498	64225580	21567	114159	3,4	129108	9,18	298	149	0.000171579	0.0101467	0.95,0.952	0.878,0.75	0.137	ENSG00000149743	48;GO:0000394,biological_process RNA splicing, via endonucleolytic cleavage and ligation;GO:0001932,biological_process regulation of protein phosphorylation;GO:0003674,molecular_function molecular_function;GO:0003824,molecular_function catalytic activity;GO:0006139,biological_process nucleobase-containing compound metabolic process;GO:0006388,biological_process tRNA splicing, via endonucleolytic …	NA
21623	BLOC1S1	BLOC1S1	12	+	55716932	55717005	55716291	55716717	55719090	55719223	21623	520652	49,69	480557	29,27	221	149	0.00105627	0.033259	0.877,0.864	0.918,0.933	-0.055	ENSG00000135441	127;GO:0000323,cellular_component lytic vacuole;GO:0003008,biological_process system process;GO:0005575,cellular_component cellular_component;GO:0005622,cellular_component intracellular;GO:0005623,cellular_component cell;GO:0005737,cellular_component cytoplasm;GO:0005739,cellular_component mitochondrion;GO:0005740,cellular_component mitochondrial envelope;GO:0005758,cellular_component mitochondri…	NA
21663	HDGF	HDGF	1	-	156744500	156744570	156744162	156744348	156745007	156745146	21663	51,83	11151762	59,67	27532892	218	149	6.90059e-06	0.00110457	0.03,0.031	0.014,0.016	0.015	ENSG00000143321	164;GO:0000122,biological_process negative regulation of transcription by RNA polymerase II;GO:0000988,molecular_function obsolete transcription factor activity, protein binding;GO:0000989,molecular_function obsolete transcription factor activity, transcription factor binding;GO:0001076,molecular_function obsolete transcription factor activity, RNA polymerase II transcription factor binding;GO:00…	NA
21776	SRPX	SRPX	X	-	38153947	38154032	38149630	38149894	38154461	38154581	21776	41,35	840645	75,62	629631	233	149	1.88997e-05	0.00226191	0.03,0.034	0.071,0.059	-0.033	ENSG00000101955	62;GO:0001845,biological_process phagolysosome assembly;GO:0005575,cellular_component cellular_component;GO:0005622,cellular_component intracellular;GO:0005623,cellular_component cell;GO:0005737,cellular_component cytoplasm;GO:0005773,cellular_component vacuole;GO:0005776,cellular_component autophagosome;GO:0005783,cellular_component endoplasmic reticulum;GO:0006810,biological_process transport;G…	NA
21796	NPM3	NPM3	10	-	101782838	101782924	101782477	101782597	101783272	101783375	21796	8391228	114148	16911879	88123	234	149	2.70205e-08	1.68597e-05	0.824,0.841	0.924,0.907	-0.083	ENSG00000107833	59;GO:0005575,cellular_component cellular_component;GO:0005622,cellular_component intracellular;GO:0005623,cellular_component cell;GO:0005634,cellular_component nucleus;GO:0005730,cellular_component nucleolus;GO:0006139,biological_process nucleobase-containing compound metabolic process;GO:0006351,biological_process transcription, DNA-templated;GO:0006364,biological_process rRNA processing;GO:000…	NA
21861	FUBP1	FUBP1	1	-	77969021	77969084	77968164	77968203	77969924	77970015	21861	9,13	88157	0,2	126102	211	149	1.91564e-05	0.00227011	0.067,0.055	0.0,0.014	0.054	ENSG00000162613	71;GO:0001071,molecular_function DNA-binding transcription factor activity;GO:0003674,molecular_function molecular_function;GO:0003676,molecular_function nucleic acid binding;GO:0003677,molecular_function DNA binding;GO:0003697,molecular_function single-stranded DNA binding;GO:0003700,molecular_function DNA-binding transcription factor activity;GO:0005488,molecular_function binding;GO:0005575,cel…	NA
21894	VAPB	VAPB	20	+	58440906	58441083	58418210	58418363	58444076	58444531	21894	81133	1,3	133110	10,12	298	149	0.000247052	0.0127591	0.976,0.957	0.869,0.821	0.121	ENSG00000124164	337;GO:0001505,biological_process regulation of neurotransmitter levels;GO:0001932,biological_process regulation of protein phosphorylation;GO:0001934,biological_process positive regulation of protein phosphorylation;GO:0003001,biological_process obsolete generation of a signal involved in cell-cell signaling;GO:0003008,biological_process system process;GO:0003674,molecular_function molecular_fun…	VAPA; vesicle-associated membrane protein-associated protein A; K06096; VAPB, ALS8; vesicle-associated membrane protein-associated protein B; K1070
22032	PRSS27	PRSS27	16	-	2715717	2715880	2714064	2714336	2716499	2716526	22032	5,8	1,3	2,0	5,3	298	149	0.000142929	0.00891819	0.714,0.571	0.167,0.0	0.559	ENSG00000172382	7;GO:0005575,cellular_component cellular_component;GO:0005576,cellular_component extracellular region;GO:0005623,cellular_component cell;GO:0005886,cellular_component plasma membrane;GO:0016020,cellular_component membrane;GO:0044464,cellular_component cell part;GO:0071944,cellular_component cell periphery	NA
22066	WASHC3	WASHC3	12	-	102050188	102050291	102046053	102046119	102061247	102061346	22066	3,16	37,46	1,0	24,28	251	149	6.31289e-05	0.00523063	0.046,0.171	0.024,0.0	0.097	ENSG00000120860	10;GO:0005575,cellular_component cellular_component;GO:0005622,cellular_component intracellular;GO:0005623,cellular_component cell;GO:0005737,cellular_component cytoplasm;GO:0032991,cellular_component protein-containing complex;GO:0043234,cellular_component protein-containing complex;GO:0044424,cellular_component intracellular part;GO:0044444,cellular_component cytoplasmic part;GO:0044464,cellula…	CCDC53; WASH complex subunit CCDC53; K1846
22081	TPCN1	TPCN1	12	+	113294105	113294228	113293268	113293349	113295959	113296012	22081	1,2	99,80	8,8	78,90	271	149	0.000838561	0.0284366	0.006,0.014	0.053,0.047	-0.04	ENSG00000186815	111;GO:0000323,cellular_component lytic vacuole;GO:0000325,cellular_component plant-type vacuole;GO:0003674,molecular_function molecular_function;GO:0005215,molecular_function transporter activity;GO:0005216,molecular_function ion channel activity;GO:0005217,molecular_function intracellular ligand-gated ion channel activity;GO:0005218,molecular_function calcium-release channel activity;GO:0005244…	TPCN1; two pore calcium channel protein 1; K1689
22154	FBXO7	FBXO7	22	+	32495492	32495530	32487744	32493281	32498143	32498608	22154	168216	0,1	239241	11,9	186	149	6.98725e-05	0.00556323	1.0,0.994	0.946,0.955	0.047	ENSG00000100225	57;GO:0000151,cellular_component ubiquitin ligase complex;GO:0003674,molecular_function molecular_function;GO:0003824,molecular_function catalytic activity;GO:0004842,molecular_function ubiquitin-protein transferase activity;GO:0005575,cellular_component cellular_component;GO:0005622,cellular_component intracellular;GO:0005623,cellular_component cell;GO:0005634,cellular_component nucleus;GO:00057…	NA
22170	PVT1	PVT1	8	+	128048447	128048609	127989183	127989291	128070159	128070272	22170	5,2	5,3	0,2	3,19	298	149	0.0017031	0.0452001	0.333,0.25	0.0,0.05	0.266	ENSG00000249859	NA	NA
22250	BTN2A2	BTN2A2	6	+	26385014	26385362	26383791	26383915	26388012	26388289	22250	16,18	0,0	30,14	1,5	298	149	0.000210873	0.0116236	1.0,1.0	0.938,0.583	0.24	ENSG00000124508	129;GO:0001775,biological_process cell activation;GO:0001816,biological_process cytokine production;GO:0001817,biological_process regulation of cytokine production;GO:0002250,biological_process adaptive immune response;GO:0002252,biological_process immune effector process;GO:0002253,biological_process activation of immune response;GO:0002376,biological_process immune system process;GO:0002429,bio…	NA
22252	BTN2A2	BTN2A2	6	+	26385142	26385362	26383791	26383915	26388012	26388159	22252	11,10	0,0	10,5	1,5	298	149	2.55509e-05	0.0028407	1.0,1.0	0.833,0.333	0.417	ENSG00000124508	129;GO:0001775,biological_process cell activation;GO:0001816,biological_process cytokine production;GO:0001817,biological_process regulation of cytokine production;GO:0002250,biological_process adaptive immune response;GO:0002252,biological_process immune effector process;GO:0002253,biological_process activation of immune response;GO:0002376,biological_process immune system process;GO:0002429,bio…	NA
22278	DNAJB14	DNAJB14	4	-	99924759	99924815	99923039	99923185	99930449	99930621	22278	0,0	1,1	1,7	1,1	204	149	2.22434e-07	8.71886e-05	0.0,0.0	0.422,0.836	-0.629	ENSG00000164031	2;GO:0005575,cellular_component cellular_component;GO:0016020,cellular_component membrane	NA
22309	AL732372.2	AL732372.2	1	-	498046	498305	497239	497299	498398	498456	22309	1,1	0,0	0,1	1,1	298	149	0.000271237	0.0135454	1.0,1.0	0.0,0.333	0.834	ENSG00000237094	NA	NA
22337	LINC00824	LINC00824	8	-	128414213	128414408	128406775	128406846	128421742	128421814	22337	302415	36,25	277284	50,66	298	149	1.26425e-05	0.00170278	0.807,0.892	0.735,0.683	0.14	ENSG00000254275	NA	NA
22339	LINC00824	LINC00824	8	-	128414540	128414690	128414213	128414408	128421742	128421814	22339	161186	61,72	90103	70,65	298	149	0.000829699	0.0281858	0.569,0.564	0.391,0.442	0.15	ENSG00000254275	NA	NA
22356	KLHL3	KLHL3	5	-	137637293	137637395	137634036	137634165	137638952	137639150	22356	2,3	0,0	1,3	2,3	250	149	6.65465e-07	0.000197533	1.0,1.0	0.23,0.373	0.699	ENSG00000146021	83;GO:0000151,cellular_component ubiquitin ligase complex;GO:0001655,biological_process urogenital system development;GO:0001822,biological_process kidney development;GO:0002009,biological_process morphogenesis of an epithelium;GO:0003008,biological_process system process;GO:0003014,biological_process renal system process;GO:0003096,biological_process renal sodium ion transport;GO:0003674,molecul…	NA
22420	EP400NL	EP400NL	12	+	132090848	132090943	132084479	132085316	132103996	132104170	22420	11,19	0,0	3,2	2,3	243	149	1.42301e-06	0.000371857	1.0,1.0	0.479,0.29	0.616	ENSG00000185684	NA	NA
22608	GON4L	GON4L	1	-	155832831	155832950	155826836	155827028	155853275	155853405	22608	4,4	7,16	0,1	13,11	267	149	0.000908838	0.0300414	0.242,0.122	0.0,0.048	0.158	ENSG00000116580	35;GO:0001775,biological_process cell activation;GO:0002376,biological_process immune system process;GO:0002520,biological_process immune system development;GO:0002521,biological_process leukocyte differentiation;GO:0005575,cellular_component cellular_component;GO:0005622,cellular_component intracellular;GO:0005623,cellular_component cell;GO:0005634,cellular_component nucleus;GO:0007275,biologica…	NA
22649	DUXAP9	DUXAP9	14	+	19065967	19066115	19062359	19062466	19066235	19066347	22649	5,7	6,0	8,8	0,0	296	149	0.001674	0.0447631	0.296,1.0	1.0,1.0	-0.352	ENSG00000225210	NA	NA
22662	AKIP1	AKIP1	11	+	8917286	8917367	8914825	8914930	8919336	8919414	22662	186307	8,5	231241	20,26	229	149	1.37779e-05	0.00180019	0.938,0.976	0.883,0.858	0.086	ENSG00000166452	30;GO:0000902,biological_process cell morphogenesis;GO:0000904,biological_process cell morphogenesis involved in differentiation;GO:0005575,cellular_component cellular_component;GO:0005622,cellular_component intracellular;GO:0005623,cellular_component cell;GO:0005634,cellular_component nucleus;GO:0007155,biological_process cell adhesion;GO:0008150,biological_process biological_process;GO:0009653,…	NA
22713	ZKSCAN8	ZKSCAN8	6	+	28144330	28144424	28141937	28142029	28148315	28148824	22713	3,2	0,5	0,0	3,2	242	149	0.000505668	0.0208965	1.0,0.198	0.0,0.0	0.599	ENSG00000198315	21;GO:0005575,cellular_component cellular_component;GO:0005622,cellular_component intracellular;GO:0005623,cellular_component cell;GO:0005634,cellular_component nucleus;GO:0005730,cellular_component nucleolus;GO:0005737,cellular_component cytoplasm;GO:0031974,cellular_component membrane-enclosed lumen;GO:0031981,cellular_component nuclear lumen;GO:0043226,cellular_component organelle;GO:0043227,c…	NA
22735	FAM86EP	FAM86EP	4	-	3947143	3948220	3941759	3943372	3953110	3953173	22735	4,3	0,0	0,5	6,3	298	149	3.73008e-09	3.56385e-06	1.0,1.0	0.0,0.455	0.772	ENSG00000251669	NA	NA
22737	FAM86EP	FAM86EP	4	-	3948089	3948220	3942910	3943372	3951138	3951219	22737	6,15	0,0	6,8	6,1	279	149	1.33569e-05	0.00176785	1.0,1.0	0.348,0.81	0.421	ENSG00000251669	NA	NA
22738	FAM86EP	FAM86EP	4	-	3948089	3948220	3942910	3943372	3953110	3953173	22738	7,4	0,0	1,6	6,3	279	149	2.46885e-08	1.60601e-05	1.0,1.0	0.082,0.516	0.701	ENSG00000251669	NA	NA
22741	FAM86EP	FAM86EP	4	-	3951138	3951219	3942766	3943372	3953110	3953165	22741	4,4	0,0	9,8	6,3	229	149	2.80139e-06	0.000598948	1.0,1.0	0.494,0.634	0.436	ENSG00000251669	NA	NA
22755	SMN2	SMN2	5	+	70071281	70071390	70070640	70070751	70077018	70077596	22755	0,0	3,4	3,1	3,1	257	149	0.000881423	0.0295166	0.0,0.0	0.367,0.367	-0.367	ENSG00000205571	114;GO:0000226,biological_process microtubule cytoskeleton organization;GO:0000245,biological_process spliceosomal complex assembly;GO:0000375,biological_process RNA splicing, via transesterification reactions;GO:0000377,biological_process RNA splicing, via transesterification reactions with bulged adenosine as nucleophile;GO:0000387,biological_process spliceosomal snRNP assembly;GO:0000398,biolo…	SMN; survival motor neuron protein; K1312
22797	LCMT1	LCMT1	16	+	25151553	25151615	25140170	25140247	25164597	25164718	22797	62,75	4,9	79,58	20,19	210	149	0.00062862	0.0237882	0.917,0.855	0.737,0.684	0.175	ENSG00000205629	31;GO:0003674,molecular_function molecular_function;GO:0003824,molecular_function catalytic activity;GO:0003880,molecular_function protein C-terminal carboxyl O-methyltransferase activity;GO:0006464,biological_process cellular protein modification process;GO:0006479,biological_process protein methylation;GO:0006481,biological_process C-terminal protein methylation;GO:0008150,biological_process bi…	NA
22811	KPNA1	KPNA1	3	-	122457725	122457848	122453869	122454001	122461223	122461318	22811	8,3	30,34	0,0	28,26	271	149	0.000212246	0.0116294	0.128,0.046	0.0,0.0	0.087	ENSG00000114030	160;GO:0000018,biological_process regulation of DNA recombination;GO:0000737,biological_process DNA catabolic process, endonucleolytic;GO:0003674,molecular_function molecular_function;GO:0005048,molecular_function signal sequence binding;GO:0005488,molecular_function binding;GO:0005575,cellular_component cellular_component;GO:0005622,cellular_component intracellular;GO:0005623,cellular_component …	KPNA5_6; importin subunit alpha-6/7; K1504
22873	ENSA	ENSA	1	-	150626478	150626526	150625554	150625808	150627311	150627592	22873	6,25	7,6	34,22	1,2	196	149	0.000584231	0.022871	0.395,0.76	0.963,0.893	-0.35	ENSG00000143420	62;GO:0000086,biological_process G2/M transition of mitotic cell cycle;GO:0000278,biological_process mitotic cell cycle;GO:0000280,biological_process nuclear division;GO:0003674,molecular_function molecular_function;GO:0004857,molecular_function enzyme inhibitor activity;GO:0005102,molecular_function signaling receptor binding;GO:0005488,molecular_function binding;GO:0005515,molecular_function pr…	NA
23023	NAXD	NAXD	13	+	110624233	110624279	110615590	110615647	110627438	110627547	23023	0,1	2,4	3,5	3,5	194	149	0.000691774	0.0251963	0.0,0.161	0.434,0.434	-0.353	ENSG00000213995	12;GO:0005575,cellular_component cellular_component;GO:0005622,cellular_component intracellular;GO:0005623,cellular_component cell;GO:0005737,cellular_component cytoplasm;GO:0005739,cellular_component mitochondrion;GO:0043226,cellular_component organelle;GO:0043227,cellular_component membrane-bounded organelle;GO:0043229,cellular_component intracellular organelle;GO:0043231,cellular_component int…	NA
23105	ZBTB8OS	ZBTB8OS	1	-	32634767	32634792	32633950	32634110	32650401	32650525	23105	6,1	0,0	1,4	2,2	173	149	0.000409608	0.017865	1.0,1.0	0.301,0.633	0.533	ENSG00000176261	28;GO:0000003,biological_process reproduction;GO:0002119,biological_process nematode larval development;GO:0002164,biological_process larval development;GO:0003006,biological_process developmental process involved in reproduction;GO:0007275,biological_process multicellular organism development;GO:0007399,biological_process nervous system development;GO:0007548,biological_process sex differentiati…	NA
23116	STAT6	STAT6	12	-	57107604	57107743	57107230	57107314	57108162	57108278	23116	310359	37,45	382366	83,75	287	149	0.00168542	0.044926	0.813,0.806	0.705,0.717	0.099	ENSG00000166888	210;GO:0000018,biological_process regulation of DNA recombination;GO:0000122,biological_process negative regulation of transcription by RNA polymerase II;GO:0000228,cellular_component nuclear chromosome;GO:0000785,cellular_component chromatin;GO:0000790,cellular_component nuclear chromatin;GO:0000975,molecular_function transcription regulatory region DNA binding;GO:0000976,molecular_function tran…	STAT6; signal transducer and activator of transcription 6; K1122
23118	STAT6	STAT6	12	-	57107658	57107743	57107230	57107314	57108162	57108299	23118	114129	37,45	106135	83,75	233	149	0.000790938	0.0272628	0.663,0.647	0.45,0.535	0.162	ENSG00000166888	210;GO:0000018,biological_process regulation of DNA recombination;GO:0000122,biological_process negative regulation of transcription by RNA polymerase II;GO:0000228,cellular_component nuclear chromosome;GO:0000785,cellular_component chromatin;GO:0000790,cellular_component nuclear chromatin;GO:0000975,molecular_function transcription regulatory region DNA binding;GO:0000976,molecular_function tran…	STAT6; signal transducer and activator of transcription 6; K1122
23145	GTF2H1	GTF2H1	11	+	18325946	18326019	18322568	18322740	18333059	18333228	23145	0,0	30,39	3,6	35,28	221	149	0.000549749	0.0220734	0.0,0.0	0.055,0.126	-0.09	ENSG00000110768	234;GO:0000003,biological_process reproduction;GO:0000079,biological_process regulation of cyclin-dependent protein serine/threonine kinase activity;GO:0000109,cellular_component nucleotide-excision repair complex;GO:0000112,cellular_component nucleotide-excision repair factor 3 complex;GO:0000428,cellular_component DNA-directed RNA polymerase complex;GO:0000439,cellular_component transcription f…	TFIIH1, GTF2H1, TFB1; transcription initiation factor TFIIH subunit 1; K0314
23146	GTF2H1	GTF2H1	11	+	18325946	18326153	18322294	18322740	18333059	18333183	23146	0,0	30,39	7,4	35,28	298	149	0.000207634	0.0115003	0.0,0.0	0.091,0.067	-0.079	ENSG00000110768	234;GO:0000003,biological_process reproduction;GO:0000079,biological_process regulation of cyclin-dependent protein serine/threonine kinase activity;GO:0000109,cellular_component nucleotide-excision repair complex;GO:0000112,cellular_component nucleotide-excision repair factor 3 complex;GO:0000428,cellular_component DNA-directed RNA polymerase complex;GO:0000439,cellular_component transcription f…	TFIIH1, GTF2H1, TFB1; transcription initiation factor TFIIH subunit 1; K0314
23247	IQSEC2	IQSEC2	X	-	53279563	53279659	53266327	53267064	53281495	53281535	23247	71,54	1,0	41,60	5,4	244	149	0.000405824	0.0177948	0.977,1.0	0.834,0.902	0.12	ENSG00000124313	90;GO:0000768,biological_process syncytium formation by plasma membrane fusion;GO:0002118,biological_process aggressive behavior;GO:0002121,biological_process inter-male aggressive behavior;GO:0002165,biological_process instar larval or pupal development;GO:0003674,molecular_function molecular_function;GO:0005083,molecular_function GTPase regulator activity;GO:0005085,molecular_function guanyl-nu…	IQSEC; IQ motif and SEC7 domain-containing protein; K1249
23248	IQSEC2	IQSEC2	X	-	53279563	53279776	53266641	53267064	53281495	53281581	23248	30,32	1,0	36,44	5,4	298	149	0.000682473	0.0250491	0.938,1.0	0.783,0.846	0.154	ENSG00000124313	90;GO:0000768,biological_process syncytium formation by plasma membrane fusion;GO:0002118,biological_process aggressive behavior;GO:0002121,biological_process inter-male aggressive behavior;GO:0002165,biological_process instar larval or pupal development;GO:0003674,molecular_function molecular_function;GO:0005083,molecular_function GTPase regulator activity;GO:0005085,molecular_function guanyl-nu…	IQSEC; IQ motif and SEC7 domain-containing protein; K1249
23268	CLSTN1	CLSTN1	1	-	9737497	9737554	9735884	9736042	9741093	9741256	23268	75,77	165138	64,70	277193	205	149	0.00118204	0.0357112	0.248,0.289	0.144,0.209	0.092	ENSG00000171603	70;GO:0000139,cellular_component Golgi membrane;GO:0003008,biological_process system process;GO:0003674,molecular_function molecular_function;GO:0005488,molecular_function binding;GO:0005509,molecular_function calcium ion binding;GO:0005575,cellular_component cellular_component;GO:0005576,cellular_component extracellular region;GO:0005622,cellular_component intracellular;GO:0005623,cellular_compo…	NA
23304	ALDH3B1	ALDH3B1	11	+	68018526	68018637	68015293	68015459	68018772	68018893	23304	258406	2,4	266304	10,14	259	149	9.24101e-05	0.00682451	0.987,0.983	0.939,0.926	0.052	ENSG00000006534	25;GO:0003674,molecular_function molecular_function;GO:0003824,molecular_function catalytic activity;GO:0004028,molecular_function 3-chloroallyl aldehyde dehydrogenase activity;GO:0004030,molecular_function aldehyde dehydrogenase [NAD(P)+] activity;GO:0005575,cellular_component cellular_component;GO:0005622,cellular_component intracellular;GO:0005623,cellular_component cell;GO:0005737,cellular_co…	ALDH3; aldehyde dehydrogenase (NAD(P)+) [EC:1.2.1.5]; K0012
23337	POMZP3	POMZP3	7	-	76618496	76618615	76618182	76618300	76625521	76625683	23337	25,42	83116	6,23	115139	267	149	1.36517e-05	0.00179136	0.144,0.168	0.028,0.085	0.1	ENSG00000146707	88;GO:0003674,molecular_function molecular_function;GO:0005198,molecular_function structural molecule activity;GO:0005575,cellular_component cellular_component;GO:0005622,cellular_component intracellular;GO:0005623,cellular_component cell;GO:0005634,cellular_component nucleus;GO:0005635,cellular_component nuclear envelope;GO:0005643,cellular_component nuclear pore;GO:0005737,cellular_component cy…	POM121, NUP121; nuclear pore complex protein Nup121; K1431
23355	PPARG	PPARG	3	+	12312379	12312453	12287859	12288020	12379703	12379931	23355	20,16	6,2	14,11	0,0	222	149	5.18189e-05	0.00461898	0.691,0.843	1.0,1.0	-0.233	ENSG00000132170	432;GO:0000122,biological_process negative regulation of transcription by RNA polymerase II;GO:0000975,molecular_function transcription regulatory region DNA binding;GO:0000981,molecular_function DNA-binding transcription factor activity, RNA polymerase II-specific;GO:0000988,molecular_function obsolete transcription factor activity, protein binding;GO:0000989,molecular_function obsolete transcri…	NR1C3, PPARG; peroxisome proliferator-activated receptor gamma; K0853
23364	BSCL2	BSCL2	11	-	62691279	62691421	62690969	62691141	62692375	62692473	23364	765979	21,20	844806	48,32	290	149	0.000687662	0.025149	0.949,0.962	0.9,0.928	0.041	ENSG00000168000	85;GO:0005575,cellular_component cellular_component;GO:0005622,cellular_component intracellular;GO:0005623,cellular_component cell;GO:0005737,cellular_component cytoplasm;GO:0005783,cellular_component endoplasmic reticulum;GO:0005789,cellular_component endoplasmic reticulum membrane;GO:0006629,biological_process lipid metabolic process;GO:0006638,biological_process neutral lipid metabolic process…	NA
23366	BSCL2	BSCL2	11	-	62692375	62692473	62691074	62691141	62694567	62694711	23366	13,17	0,0	19,17	3,2	246	149	0.00189026	0.0477766	1.0,1.0	0.793,0.837	0.185	ENSG00000168000	85;GO:0005575,cellular_component cellular_component;GO:0005622,cellular_component intracellular;GO:0005623,cellular_component cell;GO:0005737,cellular_component cytoplasm;GO:0005783,cellular_component endoplasmic reticulum;GO:0005789,cellular_component endoplasmic reticulum membrane;GO:0006629,biological_process lipid metabolic process;GO:0006638,biological_process neutral lipid metabolic process…	NA
23389	EXOSC9	EXOSC9	4	+	121816143	121816194	121813865	121814047	121816368	121816447	23389	9,25	15,21	24,21	4,7	199	149	0.000541981	0.021832	0.31,0.471	0.818,0.692	-0.364	ENSG00000123737	113;GO:0000175,molecular_function 3'-5'-exoribonuclease activity;GO:0000176,cellular_component nuclear exosome (RNase complex);GO:0000178,cellular_component exosome (RNase complex);GO:0000288,biological_process nuclear-transcribed mRNA catabolic process, deadenylation-dependent decay;GO:0000291,biological_process nuclear-transcribed mRNA catabolic process, exonucleolytic;GO:0000956,biological_pro…	RRP45, EXOSC9; exosome complex component RRP45; K0367
23442	AMOTL1	AMOTL1	11	+	94795010	94795160	94740937	94740988	94799389	94799539	23442	6,16	0,0	5,7	1,8	298	149	8.85629e-07	0.000255446	1.0,1.0	0.714,0.304	0.491	ENSG00000166025	74;GO:0001667,biological_process ameboidal-type cell migration;GO:0003365,biological_process establishment of cell polarity involved in ameboidal cell migration;GO:0003674,molecular_function molecular_function;GO:0005488,molecular_function binding;GO:0005515,molecular_function protein binding;GO:0005575,cellular_component cellular_component;GO:0005622,cellular_component intracellular;GO:0005623,c…	AMOTL; angiomotin like; K0610
23459	FIS1	FIS1	7	-	101244006	101244139	101240829	101240906	101244959	101245085	23459	18332465	69116	19382196	171165	281	149	2.14138e-06	0.00049226	0.934,0.918	0.857,0.876	0.059	ENSG00000214253	178;GO:0000266,biological_process mitochondrial fission;GO:0000422,biological_process autophagy of mitochondrion;GO:0001836,biological_process release of cytochrome c from mitochondria;GO:0005575,cellular_component cellular_component;GO:0005622,cellular_component intracellular;GO:0005623,cellular_component cell;GO:0005737,cellular_component cytoplasm;GO:0005739,cellular_component mitochondrion;GO…	FIS1, TTC11, MDV2; mitochondrial fission 1 protein; K1796
23477	MINK1	MINK1	17	+	4892401	4892512	4892148	4892234	4892655	4892768	23477	99100	11,10	84119	2,2	259	149	0.000131273	0.0084853	0.838,0.852	0.96,0.972	-0.121	ENSG00000141503	190;GO:0000165,biological_process MAPK cascade;GO:0000166,molecular_function nucleotide binding;GO:0000902,biological_process cell morphogenesis;GO:0000904,biological_process cell morphogenesis involved in differentiation;GO:0001775,biological_process cell activation;GO:0001882,molecular_function nucleoside binding;GO:0001883,molecular_function purine nucleoside binding;GO:0001952,biological_proc…	NA
23491	PTBP1	PTBP1	19	+	807868	807902	806407	806556	808359	808452	23491	529830	27,22	10391267	10,9	182	149	5.10346e-08	2.78631e-05	0.941,0.969	0.988,0.991	-0.035	ENSG00000011304	95;GO:0000375,biological_process RNA splicing, via transesterification reactions;GO:0000377,biological_process RNA splicing, via transesterification reactions with bulged adenosine as nucleophile;GO:0000381,biological_process regulation of alternative mRNA splicing, via spliceosome;GO:0000398,biological_process mRNA splicing, via spliceosome;GO:0003674,molecular_function molecular_function;GO:000…	NA
23623	SNRPN	SNRPN	15	+	24967028	24967152	24962113	24962209	24967931	24968082	23623	145120	13701314	204185	10921075	272	149	4.63718e-06	0.000829107	0.055,0.048	0.093,0.086	-0.038	ENSG00000128739	163;GO:0000003,biological_process reproduction;GO:0000226,biological_process microtubule cytoskeleton organization;GO:0000245,biological_process spliceosomal complex assembly;GO:0000278,biological_process mitotic cell cycle;GO:0000375,biological_process RNA splicing, via transesterification reactions;GO:0000377,biological_process RNA splicing, via transesterification reactions with bulged adenosi…	SNRPB, SMB; small nuclear ribonucleoprotein B and B'; K1108
23624	SNRPN	SNRPN	15	+	24967028	24967240	24962113	24962209	24967931	24968082	23624	114,73	13701314	127114	10921075	298	149	0.000901577	0.0299774	0.04,0.027	0.055,0.05	-0.019	ENSG00000128739	163;GO:0000003,biological_process reproduction;GO:0000226,biological_process microtubule cytoskeleton organization;GO:0000245,biological_process spliceosomal complex assembly;GO:0000278,biological_process mitotic cell cycle;GO:0000375,biological_process RNA splicing, via transesterification reactions;GO:0000377,biological_process RNA splicing, via transesterification reactions with bulged adenosi…	SNRPB, SMB; small nuclear ribonucleoprotein B and B'; K1108
23725	TRIM39	TRIM39	6	+	30327651	30327696	30326834	30326995	30328908	30329041	23725	1,2	0,0	1,0	2,4	193	149	7.96725e-11	1.73993e-07	1.0,1.0	0.279,0.0	0.861	ENSG00000204599	13;GO:0005575,cellular_component cellular_component;GO:0005622,cellular_component intracellular;GO:0005623,cellular_component cell;GO:0005737,cellular_component cytoplasm;GO:0005739,cellular_component mitochondrion;GO:0005829,cellular_component cytosol;GO:0043226,cellular_component organelle;GO:0043227,cellular_component membrane-bounded organelle;GO:0043229,cellular_component intracellular organ…	NA
23769	NPRL3	NPRL3	16	-	130521	130591	119125	119255	138149	138334	23769	65103	2,1	95167	11,8	218	149	0.00182473	0.0469607	0.957,0.986	0.855,0.935	0.077	ENSG00000103148	NA	NA
23917	NRF1	NRF1	7	+	129630077	129630168	129611738	129611824	129657342	129657574	23917	0,0	7,10	4,2	7,12	239	149	0.000779291	0.0269221	0.0,0.0	0.263,0.094	-0.178	ENSG00000106459	99;GO:0001071,molecular_function DNA-binding transcription factor activity;GO:0001101,biological_process response to acid chemical;GO:0001666,biological_process response to hypoxia;GO:0002237,biological_process response to molecule of bacterial origin;GO:0003674,molecular_function molecular_function;GO:0003700,molecular_function DNA-binding transcription factor activity;GO:0005575,cellular_compon…	NRF1; nuclear respiratory factor 1; K1183
23921	NRF1	NRF1	7	+	129671428	129671543	129657342	129657574	129677631	129677758	23921	32,32	0,1	76,62	7,4	263	149	0.00155403	0.0425361	1.0,0.948	0.86,0.898	0.095	ENSG00000106459	99;GO:0001071,molecular_function DNA-binding transcription factor activity;GO:0001101,biological_process response to acid chemical;GO:0001666,biological_process response to hypoxia;GO:0002237,biological_process response to molecule of bacterial origin;GO:0003674,molecular_function molecular_function;GO:0003700,molecular_function DNA-binding transcription factor activity;GO:0005575,cellular_compon…	NRF1; nuclear respiratory factor 1; K1183
23955	MTMR2	MTMR2	11	-	95887611	95887684	95865439	95865676	95888155	95888261	23955	1,5	10,7	0,0	11,3	221	149	0.000503443	0.0208637	0.063,0.325	0.0,0.0	0.194	ENSG00000087053	208;GO:0001508,biological_process action potential;GO:0002090,biological_process regulation of receptor internalization;GO:0002091,biological_process negative regulation of receptor internalization;GO:0003008,biological_process system process;GO:0003674,molecular_function molecular_function;GO:0003824,molecular_function catalytic activity;GO:0004721,molecular_function phosphoprotein phosphatase a…	MTMR1_2; myotubularin-related protein 1/2 [EC:3.1.3.64 3.1.3.95]; K1808
24002	RBMXL1	RBMXL1	1	-	88988251	88988351	88979458	88984066	88992584	88992759	24002	0,5	2,1	3,2	0,0	248	149	0.00191573	0.0480883	0.0,0.75	1.0,1.0	-0.625	ENSG00000213516	173;GO:0000228,cellular_component nuclear chromosome;GO:0000245,biological_process spliceosomal complex assembly;GO:0000375,biological_process RNA splicing, via transesterification reactions;GO:0000377,biological_process RNA splicing, via transesterification reactions with bulged adenosine as nucleophile;GO:0000381,biological_process regulation of alternative mRNA splicing, via spliceosome;GO:000…	RBMX, HNRNPG; heterogeneous nuclear ribonucleoprotein G; K1288
24098	PKD1P6-NPIPP1	PKD1P6-NPIPP1	16	-	15105548	15105818	15104722	15104758	15106114	15106150	24098	8,4	28,16	21,10	13,15	298	149	0.00194399	0.0486024	0.125,0.111	0.447,0.25	-0.231	ENSG00000270580	NA	NA
24135	PTP4A2	PTP4A2	1	-	31915894	31915987	31911695	31911826	31918969	31919109	24135	251449	10,26	418459	62,32	241	149	0.00125649	0.0373697	0.939,0.914	0.807,0.899	0.074	ENSG00000184007	48;GO:0003674,molecular_function molecular_function;GO:0003824,molecular_function catalytic activity;GO:0004721,molecular_function phosphoprotein phosphatase activity;GO:0004725,molecular_function protein tyrosine phosphatase activity;GO:0004727,molecular_function prenylated protein tyrosine phosphatase activity;GO:0005575,cellular_component cellular_component;GO:0005622,cellular_component intrac…	NA
24145	MPV17	MPV17	2	-	27311898	27311951	27309491	27309981	27312493	27312589	24145	60,80	0,0	86,61	9,2	201	149	0.000108448	0.0076223	1.0,1.0	0.876,0.958	0.083	ENSG00000115204	76;GO:0000002,biological_process mitochondrial genome maintenance;GO:0000302,biological_process response to reactive oxygen species;GO:0001655,biological_process urogenital system development;GO:0001822,biological_process kidney development;GO:0005575,cellular_component cellular_component;GO:0005622,cellular_component intracellular;GO:0005623,cellular_component cell;GO:0005737,cellular_component …	MPV17; protein Mpv17; K1334
24147	MPV17	MPV17	2	-	27312213	27312246	27309491	27309981	27312493	27312589	24147	103,88	0,0	80,79	9,2	181	149	0.000128003	0.00830908	1.0,1.0	0.88,0.97	0.075	ENSG00000115204	76;GO:0000002,biological_process mitochondrial genome maintenance;GO:0000302,biological_process response to reactive oxygen species;GO:0001655,biological_process urogenital system development;GO:0001822,biological_process kidney development;GO:0005575,cellular_component cellular_component;GO:0005622,cellular_component intracellular;GO:0005623,cellular_component cell;GO:0005737,cellular_component …	MPV17; protein Mpv17; K1334
24163	SUOX	SUOX	12	+	55997614	55997723	55997230	55997339	56002211	56002271	24163	13,32	1,1	23,38	12,10	257	149	7.401e-05	0.00580201	0.883,0.949	0.526,0.688	0.309	ENSG00000139531	76;GO:0000096,biological_process sulfur amino acid metabolic process;GO:0000098,biological_process sulfur amino acid catabolic process;GO:0003674,molecular_function molecular_function;GO:0003824,molecular_function catalytic activity;GO:0005488,molecular_function binding;GO:0005575,cellular_component cellular_component;GO:0005622,cellular_component intracellular;GO:0005623,cellular_component cell;…	SUOX; sulfite oxidase [EC:1.8.3.1]; K0038
24266	SH3GLB2	SH3GLB2	9	-	129015739	129015864	129014770	129014904	129021090	129021219	24266	15,7	66,76	4,6	119100	273	149	0.00143945	0.040712	0.11,0.048	0.018,0.032	0.054	ENSG00000148341	11;GO:0005575,cellular_component cellular_component;GO:0005622,cellular_component intracellular;GO:0005623,cellular_component cell;GO:0005634,cellular_component nucleus;GO:0005737,cellular_component cytoplasm;GO:0043226,cellular_component organelle;GO:0043227,cellular_component membrane-bounded organelle;GO:0043229,cellular_component intracellular organelle;GO:0043231,cellular_component intracell…	SH3GLB1; endophilin-B1; K1124
24298	RWDD1	RWDD1	6	+	116574057	116574171	116571488	116571655	116580294	116580360	24298	12,28	31,46	9,8	73,55	262	149	2.83106e-05	0.00304777	0.18,0.257	0.066,0.076	0.147	ENSG00000111832	NA	NA
24311	AC091167.8	AC091167.8	15	+	90236062	90236181	90234521	90234596	90238491	90238548	24311	4,3	5,2	1,0	8,6	267	149	0.000175195	0.0102613	0.309,0.456	0.065,0.0	0.35	ENSG00000284626	22;GO:0003674,molecular_function molecular_function;GO:0003824,molecular_function catalytic activity;GO:0004645,molecular_function phosphorylase activity;GO:0005575,cellular_component cellular_component;GO:0005622,cellular_component intracellular;GO:0005623,cellular_component cell;GO:0005737,cellular_component cytoplasm;GO:0005975,biological_process carbohydrate metabolic process;GO:0005996,biolo…	NA
24336	SFXN2	SFXN2	10	+	102717702	102717780	102716613	102716711	102726611	102726657	24336	2,0	5,4	5,6	1,3	226	149	0.000238177	0.0123847	0.209,0.0	0.767,0.569	-0.563	ENSG00000156398	23;GO:0005575,cellular_component cellular_component;GO:0005622,cellular_component intracellular;GO:0005623,cellular_component cell;GO:0005737,cellular_component cytoplasm;GO:0005739,cellular_component mitochondrion;GO:0005740,cellular_component mitochondrial envelope;GO:0005743,cellular_component mitochondrial inner membrane;GO:0016020,cellular_component membrane;GO:0019866,cellular_component org…	NA
24366	FAM200B	FAM200B	4	+	15684849	15684959	15681795	15681968	15686235	15686396	24366	4,8	14,15	0,2	19,7	258	149	0.00179048	0.0464309	0.142,0.235	0.0,0.142	0.118	ENSG00000237765	NA	NA
24367	FAM200B	FAM200B	4	+	15684885	15684959	15681822	15681901	15686235	15686606	24367	1,7	18,29	0,0	27,11	222	149	0.000700993	0.0253487	0.036,0.139	0.0,0.0	0.088	ENSG00000237765	NA	NA
24395	MIR99AHG	MIR99AHG	21	+	16391613	16391685	16231055	16231115	16487489	16487494	24395	7,2	2,3	4,2	0,0	220	149	2.75801e-05	0.00299019	0.703,0.311	1.0,1.0	-0.493	ENSG00000215386	NA	NA
24419	ZBTB17	ZBTB17	1	-	15973038	15973125	15948290	15948497	15975982	15976079	24419	139106	1,0	72,81	2,6	235	149	0.00165603	0.0444915	0.989,1.0	0.958,0.895	0.068	ENSG00000116809	125;GO:0001071,molecular_function DNA-binding transcription factor activity;GO:0001702,biological_process gastrulation with mouth forming second;GO:0001932,biological_process regulation of protein phosphorylation;GO:0001934,biological_process positive regulation of protein phosphorylation;GO:0003674,molecular_function molecular_function;GO:0003676,molecular_function nucleic acid binding;GO:000367…	ZBTB17, MIZ1; zinc finger and BTB domain-containing protein 17; K1050
24463	CRELD1	CRELD1	3	+	9943901	9944095	9943380	9943515	9944364	9945032	24463	4,1	58,58	9,27	44,64	298	149	4.07047e-07	0.000143047	0.033,0.009	0.093,0.174	-0.113	ENSG00000163703	20;GO:0003197,biological_process endocardial cushion development;GO:0003205,biological_process cardiac chamber development;GO:0003279,biological_process cardiac septum development;GO:0005575,cellular_component cellular_component;GO:0007275,biological_process multicellular organism development;GO:0007507,biological_process heart development;GO:0008150,biological_process biological_process;GO:00098…	NA
24471	PSAP	PSAP	10	-	71823887	71823896	71821875	71822007	71825836	71825893	24471	603465	80796020	365374	95058383	157	149	5.67514e-08	2.99158e-05	0.066,0.068	0.035,0.041	0.029	ENSG00000197746	137;GO:0000003,biological_process reproduction;GO:0000323,cellular_component lytic vacuole;GO:0001655,biological_process urogenital system development;GO:0001775,biological_process cell activation;GO:0002576,biological_process platelet degranulation;GO:0003006,biological_process developmental process involved in reproduction;GO:0003674,molecular_function molecular_function;GO:0005488,molecular_fu…	PSAP, SGP1; saposin; K1238
24506	CAMK2G	CAMK2G	10	-	73819531	73819617	73817478	73817554	73821681	73821730	24506	5,4	40,29	1,0	51,33	234	149	0.00161105	0.043631	0.074,0.081	0.012,0.0	0.071	ENSG00000148660	197;GO:0000082,biological_process G1/S transition of mitotic cell cycle;GO:0000166,molecular_function nucleotide binding;GO:0000278,biological_process mitotic cell cycle;GO:0001666,biological_process response to hypoxia;GO:0001882,molecular_function nucleoside binding;GO:0001883,molecular_function purine nucleoside binding;GO:0002376,biological_process immune system process;GO:0002790,biological_…	CAMK2; calcium/calmodulin-dependent protein kinase (CaM kinase) II [EC:2.7.11.17]; K0451
24513	CAMK2G	CAMK2G	10	-	73839538	73839601	73837467	73837511	73842168	73842211	24513	11,12	36,33	2,1	32,55	211	149	1.61417e-06	0.000404522	0.177,0.204	0.042,0.013	0.163	ENSG00000148660	197;GO:0000082,biological_process G1/S transition of mitotic cell cycle;GO:0000166,molecular_function nucleotide binding;GO:0000278,biological_process mitotic cell cycle;GO:0001666,biological_process response to hypoxia;GO:0001882,molecular_function nucleoside binding;GO:0001883,molecular_function purine nucleoside binding;GO:0002376,biological_process immune system process;GO:0002790,biological_…	CAMK2; calcium/calmodulin-dependent protein kinase (CaM kinase) II [EC:2.7.11.17]; K0451
24560	MYO19	MYO19	17	-	36512657	36512779	36511364	36511455	36513428	36513457	24560	4,9	62,72	1,2	117120	270	149	0.000590908	0.0230439	0.034,0.065	0.005,0.009	0.043	ENSG00000278259	27;GO:0005575,cellular_component cellular_component;GO:0005622,cellular_component intracellular;GO:0005623,cellular_component cell;GO:0005737,cellular_component cytoplasm;GO:0005739,cellular_component mitochondrion;GO:0005740,cellular_component mitochondrial envelope;GO:0005741,cellular_component mitochondrial outer membrane;GO:0005856,cellular_component cytoskeleton;GO:0016020,cellular_component…	NA
24606	RBMS2	RBMS2	12	+	56568974	56569033	56562416	56562583	56569898	56569990	24606	81103	1,8	150177	0,0	207	149	0.000932902	0.0306694	0.983,0.903	1.0,1.0	-0.057	ENSG00000076067	34;GO:0003674,molecular_function molecular_function;GO:0003676,molecular_function nucleic acid binding;GO:0003723,molecular_function RNA binding;GO:0005488,molecular_function binding;GO:0005575,cellular_component cellular_component;GO:0005622,cellular_component intracellular;GO:0005623,cellular_component cell;GO:0005634,cellular_component nucleus;GO:0006139,biological_process nucleobase-containin…	NA
24726	AC099795.1	AC099795.1	1	-	42960448	42960551	42959539	42959593	42961038	42961140	24726	3,0	2,1	2,3	0,0	251	149	0.00108861	0.0339592	0.471,0.0	1.0,1.0	-0.764	ENSG00000283973	NA	NA
24854	CSNK1D	CSNK1D	17	-	82266724	82266891	82265685	82265796	82272069	82272316	24854	6,5	0,1	2,1	2,1	298	149	0.000290276	0.0141054	1.0,0.714	0.333,0.333	0.524	ENSG00000141551	402;GO:0000003,biological_process reproduction;GO:0000086,biological_process G2/M transition of mitotic cell cycle;GO:0000166,molecular_function nucleotide binding;GO:0000226,biological_process microtubule cytoskeleton organization;GO:0000278,biological_process mitotic cell cycle;GO:0000280,biological_process nuclear division;GO:0000775,cellular_component chromosome, centromeric region;GO:0000776…	APC12, CDC26; anaphase-promoting complex subunit 12; K03359; CSNK1A; casein kinase 1, alpha [EC:2.7.11.1]; K08957; CSNK1D; casein kinase 1, delta [EC:2.7.11.1]; K08959; CSNK1E; casein kinase 1, epsilon [EC:2.7.11.1]; K08960; HRR25; casein kinase I homolog HRR25 [EC:2.7.11.1]; K1475
24860	DTWD1	DTWD1	15	+	49630955	49631058	49625112	49625431	49632158	49632302	24860	10,9	29,44	4,0	53,33	251	149	0.000174044	0.0102316	0.17,0.108	0.043,0.0	0.118	ENSG00000104047	NA	NA
24907	ERI2	ERI2	16	-	20805714	20805945	20803602	20803670	20806407	20806446	24907	6,7	1,3	2,2	0,0	298	149	0.000909869	0.0300414	0.75,0.538	1.0,1.0	-0.356	ENSG00000196678	NA	NA
24922	NUBP2	NUBP2	16	+	1785638	1785902	1783022	1783506	1786536	1786655	24922	8,10	0,0	11,8	2,2	298	149	0.00135186	0.0391399	1.0,1.0	0.733,0.667	0.3	ENSG00000095906	17;GO:0000166,molecular_function nucleotide binding;GO:0003674,molecular_function molecular_function;GO:0005488,molecular_function binding;GO:0005575,cellular_component cellular_component;GO:0005622,cellular_component intracellular;GO:0005623,cellular_component cell;GO:0005634,cellular_component nucleus;GO:0036094,molecular_function small molecule binding;GO:0043226,cellular_component organelle;G…	NA
24947	TNK2	TNK2	3	-	195882050	195882328	195879048	195879175	195883156	195883309	24947	47,34	5,2	102,87	1,1	298	149	0.0015398	0.0423138	0.825,0.895	0.981,0.978	-0.12	ENSG00000061938	137;GO:0001932,biological_process regulation of protein phosphorylation;GO:0001934,biological_process positive regulation of protein phosphorylation;GO:0003674,molecular_function molecular_function;GO:0003824,molecular_function catalytic activity;GO:0004672,molecular_function protein kinase activity;GO:0004712,molecular_function protein serine/threonine/tyrosine kinase activity;GO:0004713,molecul…	NA
24948	TNK2	TNK2	3	-	195882285	195882328	195879121	195879175	195883156	195883309	24948	6,6	5,2	22,12	1,1	191	149	0.00113299	0.0348141	0.484,0.701	0.945,0.903	-0.331	ENSG00000061938	137;GO:0001932,biological_process regulation of protein phosphorylation;GO:0001934,biological_process positive regulation of protein phosphorylation;GO:0003674,molecular_function molecular_function;GO:0003824,molecular_function catalytic activity;GO:0004672,molecular_function protein kinase activity;GO:0004712,molecular_function protein serine/threonine/tyrosine kinase activity;GO:0004713,molecul…	NA
24949	TNK2	TNK2	3	-	195882444	195882527	195882050	195882328	195883156	195883309	24949	5,8	22,25	0,2	55,39	231	149	1.09868e-05	0.00155514	0.128,0.171	0.0,0.032	0.134	ENSG00000061938	137;GO:0001932,biological_process regulation of protein phosphorylation;GO:0001934,biological_process positive regulation of protein phosphorylation;GO:0003674,molecular_function molecular_function;GO:0003824,molecular_function catalytic activity;GO:0004672,molecular_function protein kinase activity;GO:0004712,molecular_function protein serine/threonine/tyrosine kinase activity;GO:0004713,molecul…	NA
24972	NSD2	NSD2	4	+	1954536	1954685	1953323	1953524	1955160	1955340	24972	9,2	30,34	2,0	39,53	297	149	0.000759077	0.0263728	0.131,0.029	0.025,0.0	0.068	ENSG00000109685	140;GO:0000122,biological_process negative regulation of transcription by RNA polymerase II;GO:0001501,biological_process skeletal system development;GO:0003007,biological_process heart morphogenesis;GO:0003149,biological_process membranous septum morphogenesis;GO:0003205,biological_process cardiac chamber development;GO:0003206,biological_process cardiac chamber morphogenesis;GO:0003209,biologic…	WHSC1, MMSET, NSD2; [histone H3]-lysine36 N-dimethyltransferase NSD2 [EC:2.1.1.357]; K1142
24990	VDAC2	VDAC2	10	+	75217887	75217991	75214020	75214070	75219062	75219215	24990	70,42	609950	37,28	854734	252	149	0.00164974	0.0443776	0.064,0.025	0.025,0.022	0.021	ENSG00000165637	230;GO:0000003,biological_process reproduction;GO:0002064,biological_process epithelial cell development;GO:0003006,biological_process developmental process involved in reproduction;GO:0003674,molecular_function molecular_function;GO:0005215,molecular_function transporter activity;GO:0005216,molecular_function ion channel activity;GO:0005244,molecular_function voltage-gated ion channel activity;G…	VDAC1; voltage-dependent anion channel protein 1; K05862; VDAC2; voltage-dependent anion channel protein 2; K15040; VDAC3; voltage-dependent anion channel protein 3; K1504
25040	UBXN6	UBXN6	19	-	4446282	4446413	4446048	4446197	4446499	4446719	25040	376394	29,40	376475	18,15	279	149	0.000276035	0.0136341	0.874,0.84	0.918,0.944	-0.074	ENSG00000167671	21;GO:0005575,cellular_component cellular_component;GO:0005622,cellular_component intracellular;GO:0005623,cellular_component cell;GO:0005634,cellular_component nucleus;GO:0005730,cellular_component nucleolus;GO:0005737,cellular_component cytoplasm;GO:0031974,cellular_component membrane-enclosed lumen;GO:0031981,cellular_component nuclear lumen;GO:0043226,cellular_component organelle;GO:0043227,c…	UBXN6, UBXD1; UBX domain-containing protein 6; K1401
25072	TRIM26	TRIM26	6	-	30201034	30201138	30198763	30198990	30213304	30213427	25072	4,3	0,0	2,5	1,4	252	149	8.59604e-06	0.00130754	1.0,1.0	0.542,0.425	0.516	ENSG00000234127	15;GO:0003674,molecular_function molecular_function;GO:0003676,molecular_function nucleic acid binding;GO:0003677,molecular_function DNA binding;GO:0005488,molecular_function binding;GO:0005575,cellular_component cellular_component;GO:0005622,cellular_component intracellular;GO:0005623,cellular_component cell;GO:0005737,cellular_component cytoplasm;GO:0043167,molecular_function ion binding;GO:004…	NA
25139	GLCCI1	GLCCI1	7	+	8024714	8024814	8022482	8022569	8055435	8055549	25139	8,0	9,3	0,0	12,6	248	149	0.000256721	0.0130382	0.348,0.0	0.0,0.0	0.174	ENSG00000106415	6;GO:0005575,cellular_component cellular_component;GO:0005622,cellular_component intracellular;GO:0005623,cellular_component cell;GO:0005737,cellular_component cytoplasm;GO:0044424,cellular_component intracellular part;GO:0044464,cellular_component cell part	NA
25152	UBQLN4	UBQLN4	1	-	156043997	156044223	156042773	156042913	156048500	156048659	25152	160220	11,6	308282	3,2	298	149	0.000196726	0.0110564	0.879,0.948	0.981,0.986	-0.07	ENSG00000160803	46;GO:0003674,molecular_function molecular_function;GO:0005488,molecular_function binding;GO:0005515,molecular_function protein binding;GO:0005575,cellular_component cellular_component;GO:0005622,cellular_component intracellular;GO:0005623,cellular_component cell;GO:0005634,cellular_component nucleus;GO:0005737,cellular_component cytoplasm;GO:0005783,cellular_component endoplasmic reticulum;GO:00…	UBQLN, DSK2; ubiquilin; K0452
25153	WDR74	WDR74	11	-	62833617	62833674	62832911	62833131	62833791	62833937	25153	193218	7,10	216257	3,1	205	149	0.000627864	0.0237882	0.952,0.941	0.981,0.995	-0.042	ENSG00000133316	51;GO:0001701,biological_process in utero embryonic development;GO:0001824,biological_process blastocyst development;GO:0001825,biological_process blastocyst formation;GO:0005575,cellular_component cellular_component;GO:0005622,cellular_component intracellular;GO:0005623,cellular_component cell;GO:0005634,cellular_component nucleus;GO:0005730,cellular_component nucleolus;GO:0006139,biological_pro…	NA
25263	CKMT2-AS1	CKMT2-AS1	5	-	81246889	81246972	81244857	81245409	81301286	81301560	25263	2,1	2,1	1,2	0,0	231	149	0.000205715	0.0114355	0.392,0.392	1.0,1.0	-0.608	ENSG00000247572	NA	NA
25266	PTAR1	PTAR1	9	-	69723325	69723630	69709521	69718684	69732138	69732352	25266	22,13	0,0	14,8	9,0	298	149	0.000371721	0.0167873	1.0,1.0	0.437,1.0	0.281	ENSG00000188647	NA	NA
25301	THNSL2	THNSL2	2	+	88185327	88185479	88182947	88183073	88185897	88186626	25301	7,13	4,3	9,11	1,0	298	149	0.000575164	0.0225914	0.467,0.684	0.818,1.0	-0.334	ENSG00000144115	60;GO:0003674,molecular_function molecular_function;GO:0005488,molecular_function binding;GO:0005575,cellular_component cellular_component;GO:0005576,cellular_component extracellular region;GO:0006082,biological_process organic acid metabolic process;GO:0006520,biological_process cellular amino acid metabolic process;GO:0006629,biological_process lipid metabolic process;GO:0006631,biological_proc…	NA
25307	SLC9A5	SLC9A5	16	+	67262211	67262289	67259819	67259946	67264351	67264522	25307	8,4	0,1	9,0	3,4	226	149	0.00021158	0.0116294	1.0,0.725	0.664,0.0	0.53	ENSG00000135740	47;GO:0003674,molecular_function molecular_function;GO:0005215,molecular_function transporter activity;GO:0005451,molecular_function monovalent cation:proton antiporter activity;GO:0005575,cellular_component cellular_component;GO:0005623,cellular_component cell;GO:0005886,cellular_component plasma membrane;GO:0006810,biological_process transport;GO:0006811,biological_process ion transport;GO:0006…	NA
25382	MTFP1	MTFP1	22	+	30427121	30427403	30426716	30426844	30428461	30428643	25382	187250	19,40	252305	13,22	298	149	0.00170075	0.0451769	0.831,0.758	0.906,0.874	-0.096	ENSG00000242114	36;GO:0000266,biological_process mitochondrial fission;GO:0005575,cellular_component cellular_component;GO:0005622,cellular_component intracellular;GO:0005623,cellular_component cell;GO:0005737,cellular_component cytoplasm;GO:0005739,cellular_component mitochondrion;GO:0005740,cellular_component mitochondrial envelope;GO:0005743,cellular_component mitochondrial inner membrane;GO:0006996,biologica…	NA
25383	MTFP1	MTFP1	22	+	30427239	30427403	30426716	30426844	30428461	30428951	25383	212279	19,40	330371	13,22	298	149	0.000277541	0.0136712	0.848,0.777	0.927,0.894	-0.098	ENSG00000242114	36;GO:0000266,biological_process mitochondrial fission;GO:0005575,cellular_component cellular_component;GO:0005622,cellular_component intracellular;GO:0005623,cellular_component cell;GO:0005737,cellular_component cytoplasm;GO:0005739,cellular_component mitochondrion;GO:0005740,cellular_component mitochondrial envelope;GO:0005743,cellular_component mitochondrial inner membrane;GO:0006996,biologica…	NA
25542	PROSER1	PROSER1	13	-	39012690	39014476	39012082	39012233	39017499	39017544	25542	34,56	0,0	68,58	7,1	298	149	0.000595419	0.0230587	1.0,1.0	0.829,0.967	0.102	ENSG00000120685	NA	NA
25655	PHF11	PHF11	13	+	49525772	49525937	49524084	49524216	49526386	49526458	25655	5,4	10,13	0,0	10,3	298	149	0.000213015	0.0116506	0.2,0.133	0.0,0.0	0.167	ENSG00000136147	10;GO:0005575,cellular_component cellular_component;GO:0005622,cellular_component intracellular;GO:0005623,cellular_component cell;GO:0005634,cellular_component nucleus;GO:0043226,cellular_component organelle;GO:0043227,cellular_component membrane-bounded organelle;GO:0043229,cellular_component intracellular organelle;GO:0043231,cellular_component intracellular membrane-bounded organelle;GO:00444…	NA
25685	ACBD4	ACBD4	17	+	45136499	45136620	45135686	45136232	45136691	45136776	25685	67106	0,0	131138	8,2	269	149	0.00152306	0.0419699	1.0,1.0	0.901,0.975	0.062	ENSG00000181513	NA	NA
25717	RPL17	RPL17	18	-	49491745	49491833	49491531	49491584	49492274	49492428	25717	12,23	177228	2,9	253288	236	149	1.07611e-05	0.00154465	0.041,0.06	0.005,0.019	0.039	ENSG00000265681	NA	RP-L17e, RPL17; large subunit ribosomal protein L17e; K0288
25738	NABP1	NABP1	2	+	191682491	191682595	191681945	191682017	191683728	191683804	25738	12,25	21,28	3,6	27,29	252	149	6.85999e-05	0.00550497	0.253,0.346	0.062,0.109	0.214	ENSG00000173559	56;GO:0000724,biological_process double-strand break repair via homologous recombination;GO:0000725,biological_process recombinational repair;GO:0003674,molecular_function molecular_function;GO:0003676,molecular_function nucleic acid binding;GO:0003677,molecular_function DNA binding;GO:0003697,molecular_function single-stranded DNA binding;GO:0003723,molecular_function RNA binding;GO:0005488,mole…	NA
25741	KANSL1	KANSL1	17	-	46082440	46082542	46067548	46067667	46094559	46094701	25741	20,23	0,0	17,17	5,1	250	149	0.000127812	0.00830908	1.0,1.0	0.67,0.91	0.21	ENSG00000120071	61;GO:0000123,cellular_component histone acetyltransferase complex;GO:0005575,cellular_component cellular_component;GO:0005622,cellular_component intracellular;GO:0005623,cellular_component cell;GO:0005634,cellular_component nucleus;GO:0005654,cellular_component nucleoplasm;GO:0006325,biological_process chromatin organization;GO:0006464,biological_process cellular protein modification process;GO:…	NA
25757	CHD3	CHD3	17	+	7910427	7910591	7909142	7909338	7910846	7910973	25757	237233	20,18	191195	34,38	298	149	0.000223937	0.0119697	0.856,0.866	0.737,0.72	0.133	ENSG00000170004	280;GO:0000003,biological_process reproduction;GO:0000118,cellular_component histone deacetylase complex;GO:0000122,biological_process negative regulation of transcription by RNA polymerase II;GO:0000226,biological_process microtubule cytoskeleton organization;GO:0000902,biological_process cell morphogenesis;GO:0000904,biological_process cell morphogenesis involved in differentiation;GO:0001709,b…	CHD4, MI2B; chromodomain-helicase-DNA-binding protein 4 [EC:3.6.4.12]; K1164
25759	CHD3	CHD3	17	+	7910438	7910591	7909142	7909338	7910846	7910895	25759	170160	20,18	124145	34,38	298	149	0.000255299	0.0130082	0.81,0.816	0.646,0.656	0.162	ENSG00000170004	280;GO:0000003,biological_process reproduction;GO:0000118,cellular_component histone deacetylase complex;GO:0000122,biological_process negative regulation of transcription by RNA polymerase II;GO:0000226,biological_process microtubule cytoskeleton organization;GO:0000902,biological_process cell morphogenesis;GO:0000904,biological_process cell morphogenesis involved in differentiation;GO:0001709,b…	CHD4, MI2B; chromodomain-helicase-DNA-binding protein 4 [EC:3.6.4.12]; K1164
25906	ARHGEF9	ARHGEF9	X	-	63655493	63655737	63643979	63644048	63665885	63666017	25906	79,99	0,0	53,77	8,1	298	149	0.000118298	0.00800186	1.0,1.0	0.768,0.975	0.129	ENSG00000131089	81;GO:0003008,biological_process system process;GO:0003674,molecular_function molecular_function;GO:0005085,molecular_function guanyl-nucleotide exchange factor activity;GO:0005575,cellular_component cellular_component;GO:0005622,cellular_component intracellular;GO:0005623,cellular_component cell;GO:0005737,cellular_component cytoplasm;GO:0005829,cellular_component cytosol;GO:0005886,cellular_com…	ARHGEF4_29, ASEF1_2; Rho guanine nucleotide exchange factor 4/29; K0576
25990	CDK10	CDK10	16	+	89687448	89687548	89686679	89686759	89689251	89689324	25990	0,0	42,38	7,4	48,54	248	149	0.000997868	0.0318464	0.0,0.0	0.081,0.043	-0.062	ENSG00000185324	50;GO:0003674,molecular_function molecular_function;GO:0003824,molecular_function catalytic activity;GO:0004672,molecular_function protein kinase activity;GO:0004674,molecular_function protein serine/threonine kinase activity;GO:0004693,molecular_function cyclin-dependent protein serine/threonine kinase activity;GO:0006464,biological_process cellular protein modification process;GO:0006468,biolog…	NA
26065	PARPBP	PARPBP	12	+	102164437	102164608	102123885	102124041	102165728	102165883	26065	5,6	0,0	7,5	0,6	298	149	0.00167492	0.0447631	1.0,1.0	1.0,0.294	0.353	ENSG00000185480	51;GO:0000018,biological_process regulation of DNA recombination;GO:0000785,cellular_component chromatin;GO:0005575,cellular_component cellular_component;GO:0005622,cellular_component intracellular;GO:0005623,cellular_component cell;GO:0005634,cellular_component nucleus;GO:0005694,cellular_component chromosome;GO:0005737,cellular_component cytoplasm;GO:0006282,biological_process regulation of DNA…	NA
26068	PARPBP	PARPBP	12	+	102182548	102182627	102165728	102165883	102195950	102197361	26068	2,3	0,0	5,0	4,3	227	149	5.36648e-08	2.8785e-05	1.0,1.0	0.451,0.0	0.774	ENSG00000185480	51;GO:0000018,biological_process regulation of DNA recombination;GO:0000785,cellular_component chromatin;GO:0005575,cellular_component cellular_component;GO:0005622,cellular_component intracellular;GO:0005623,cellular_component cell;GO:0005634,cellular_component nucleus;GO:0005694,cellular_component chromosome;GO:0005737,cellular_component cytoplasm;GO:0006282,biological_process regulation of DNA…	NA
26094	PFKFB4	PFKFB4	3	-	48548531	48548659	48543579	48543646	48549863	48549895	26094	0,0	18,9	2,8	17,22	276	149	0.000228568	0.0120904	0.0,0.0	0.06,0.164	-0.112	ENSG00000114268	55;GO:0003674,molecular_function molecular_function;GO:0003824,molecular_function catalytic activity;GO:0003873,molecular_function 6-phosphofructo-2-kinase activity;GO:0004331,molecular_function fructose-2,6-bisphosphate 2-phosphatase activity;GO:0005575,cellular_component cellular_component;GO:0005622,cellular_component intracellular;GO:0005623,cellular_component cell;GO:0005737,cellular_compone…	PFKFB4; 6-phosphofructo-2-kinase / fructose-2,6-biphosphatase 4 [EC:2.7.1.105 3.1.3.46]; K1903
26224	SBDSP1	SBDSP1	7	+	72830691	72830813	72829506	72829783	72831601	72831798	26224	35,30	14,31	11,20	46,43	270	149	0.000138289	0.00875374	0.58,0.348	0.117,0.204	0.303	ENSG00000225648	NA	NA
26252	PHF7	PHF7	3	+	52422221	52422338	52421647	52421754	52422759	52422836	26252	5,2	2,0	0,0	4,2	265	149	5.93562e-07	0.000183199	0.584,1.0	0.0,0.0	0.792	ENSG00000010318	16;GO:0005575,cellular_component cellular_component;GO:0005622,cellular_component intracellular;GO:0005623,cellular_component cell;GO:0005634,cellular_component nucleus;GO:0005737,cellular_component cytoplasm;GO:0005794,cellular_component Golgi apparatus;GO:0005886,cellular_component plasma membrane;GO:0016020,cellular_component membrane;GO:0043226,cellular_component organelle;GO:0043227,cellular…	NA
26362	PPFIA1	PPFIA1	11	+	70349922	70350039	70348188	70348420	70354300	70354452	26362	12,7	13,20	0,3	35,27	265	149	3.9982e-06	0.00074941	0.342,0.164	0.0,0.059	0.224	ENSG00000131626	26;GO:0003674,molecular_function molecular_function;GO:0004871,molecular_function obsolete signal transducer activity;GO:0005575,cellular_component cellular_component;GO:0005622,cellular_component intracellular;GO:0005623,cellular_component cell;GO:0005737,cellular_component cytoplasm;GO:0007154,biological_process cell communication;GO:0007155,biological_process cell adhesion;GO:0007160,biologica…	NA
26413	GID4	GID4	17	+	18056702	18056759	18054147	18054234	18058867	18058969	26413	2,4	6,9	0,0	7,6	205	149	0.000571313	0.0225634	0.195,0.244	0.0,0.0	0.22	ENSG00000141034	NA	NA
26443	EIF3H	EIF3H	8	-	116726015	116726172	116658248	116658980	116755665	116755797	26443	455601	12,16	420414	3,4	298	149	0.00150358	0.0417468	0.95,0.949	0.986,0.981	-0.034	ENSG00000147677	54;GO:0003674,molecular_function molecular_function;GO:0005488,molecular_function binding;GO:0005515,molecular_function protein binding;GO:0005575,cellular_component cellular_component;GO:0005622,cellular_component intracellular;GO:0005623,cellular_component cell;GO:0005737,cellular_component cytoplasm;GO:0005829,cellular_component cytosol;GO:0005852,cellular_component eukaryotic translation init…	EIF3H; translation initiation factor 3 subunit H; K0324
26457	TTC13	TTC13	1	-	230936157	230936264	230933778	230933861	230939385	230939496	26457	2,5	16,22	0,0	33,21	255	149	0.00134386	0.038982	0.068,0.117	0.0,0.0	0.092	ENSG00000143643	NA	NA
26459	TTC13	TTC13	1	-	230943805	230943898	230940439	230940556	230945388	230945454	26459	39,23	3,1	31,27	12,6	241	149	0.00122116	0.0365321	0.889,0.934	0.615,0.736	0.236	ENSG00000143643	NA	NA
26463	CAVIN3	CAVIN3	11	-	6319656	6319752	6319143	6319564	6320092	6320532	26463	1,4	17,28	11,17	19,18	244	149	2.21025e-05	0.00254046	0.035,0.08	0.261,0.366	-0.256	ENSG00000170955	14;GO:0001558,biological_process regulation of cell growth;GO:0003674,molecular_function molecular_function;GO:0005080,molecular_function protein kinase C binding;GO:0005488,molecular_function binding;GO:0005515,molecular_function protein binding;GO:0008150,biological_process biological_process;GO:0019899,molecular_function enzyme binding;GO:0019900,molecular_function kinase binding;GO:0019901,mo…	NA
26545	ACIN1	ACIN1	14	-	23067313	23068671	23065965	23066008	23069475	23069525	26545	46,36	141198	37,23	270327	298	149	2.133e-05	0.00246092	0.14,0.083	0.064,0.034	0.063	ENSG00000100813	176;GO:0002262,biological_process myeloid cell homeostasis;GO:0002376,biological_process immune system process;GO:0002520,biological_process immune system development;GO:0002682,biological_process regulation of immune system process;GO:0002761,biological_process regulation of myeloid leukocyte differentiation;GO:0002763,biological_process positive regulation of myeloid leukocyte differentiation;G…	ACIN1, ACINUS; apoptotic chromatin condensation inducer in the nucleus; K1287
26602	RIC3	RIC3	11	-	8126658	8126804	8108941	8111137	8168865	8169040	26602	1,5	0,0	1,0	0,4	294	149	0.00012141	0.0081048	1.0,1.0	1.0,0.0	0.5	ENSG00000166405	86;GO:0000139,cellular_component Golgi membrane;GO:0003008,biological_process system process;GO:0003674,molecular_function molecular_function;GO:0005102,molecular_function signaling receptor binding;GO:0005488,molecular_function binding;GO:0005515,molecular_function protein binding;GO:0005575,cellular_component cellular_component;GO:0005622,cellular_component intracellular;GO:0005623,cellular_com…	NA
26655	GTPBP8	GTPBP8	3	+	112995136	112995265	112993074	112993124	112996891	112996991	26655	13,1	7,1	6,5	1,0	277	149	0.000617163	0.0237005	0.5,0.35	0.763,1.0	-0.456	ENSG00000163607	12;GO:0005575,cellular_component cellular_component;GO:0005622,cellular_component intracellular;GO:0005623,cellular_component cell;GO:0005737,cellular_component cytoplasm;GO:0005739,cellular_component mitochondrion;GO:0043226,cellular_component organelle;GO:0043227,cellular_component membrane-bounded organelle;GO:0043229,cellular_component intracellular organelle;GO:0043231,cellular_component int…	NA
26666	MAP4K4	MAP4K4	2	+	101868028	101868037	101867211	101867309	101869621	101869797	26666	10,13	51,53	14,23	29,32	157	149	0.00191385	0.0480806	0.157,0.189	0.314,0.406	-0.187	ENSG00000071054	75;GO:0000166,molecular_function nucleotide binding;GO:0001882,molecular_function nucleoside binding;GO:0001883,molecular_function purine nucleoside binding;GO:0003674,molecular_function molecular_function;GO:0003824,molecular_function catalytic activity;GO:0004672,molecular_function protein kinase activity;GO:0004674,molecular_function protein serine/threonine kinase activity;GO:0005488,molecula…	MAP4K4, HGK; mitogen-activated protein kinase kinase kinase kinase 4 [EC:2.7.11.1]; K0440
26705	ZNF266	ZNF266	19	-	9434797	9434859	9420064	9420218	9435107	9435193	26705	7,5	0,0	1,1	1,2	210	149	0.000588057	0.022962	1.0,1.0	0.415,0.262	0.661	ENSG00000174652	10;GO:0005575,cellular_component cellular_component;GO:0005622,cellular_component intracellular;GO:0005623,cellular_component cell;GO:0005634,cellular_component nucleus;GO:0043226,cellular_component organelle;GO:0043227,cellular_component membrane-bounded organelle;GO:0043229,cellular_component intracellular organelle;GO:0043231,cellular_component intracellular membrane-bounded organelle;GO:00444…	KRAB; KRAB domain-containing zinc finger protein; K0922
26712	FLNA	FLNA	X	-	154357250	154357274	154354824	154355072	154357433	154357623	26712	13861188	450386	21742616	467578	172	149	0.000423269	0.0183041	0.727,0.727	0.801,0.797	-0.072	ENSG00000196924	394;GO:0000003,biological_process reproduction;GO:0000226,biological_process microtubule cytoskeleton organization;GO:0000278,biological_process mitotic cell cycle;GO:0000280,biological_process nuclear division;GO:0000902,biological_process cell morphogenesis;GO:0000904,biological_process cell morphogenesis involved in differentiation;GO:0001664,molecular_function G protein-coupled receptor bindi…	FLNA; filamin; K0443
26863	PKD1	PKD1	16	-	2092479	2092592	2092046	2092188	2093543	2093738	26863	60,56	9,0	94,74	1,0	261	149	0.000592362	0.0230494	0.792,1.0	0.982,1.0	-0.095	ENSG00000008710	353;GO:0000003,biological_process reproduction;GO:0000079,biological_process regulation of cyclin-dependent protein serine/threonine kinase activity;GO:0001501,biological_process skeletal system development;GO:0001502,biological_process cartilage condensation;GO:0001568,biological_process blood vessel development;GO:0001655,biological_process urogenital system development;GO:0001656,biological_pr…	NA
26864	PKD1	PKD1	16	-	2092953	2093093	2092046	2092188	2093543	2093738	26864	86,44	9,0	73,92	1,0	288	149	0.000706898	0.0254534	0.832,1.0	0.974,1.0	-0.071	ENSG00000008710	353;GO:0000003,biological_process reproduction;GO:0000079,biological_process regulation of cyclin-dependent protein serine/threonine kinase activity;GO:0001501,biological_process skeletal system development;GO:0001502,biological_process cartilage condensation;GO:0001568,biological_process blood vessel development;GO:0001655,biological_process urogenital system development;GO:0001656,biological_pr…	NA
26869	PKD1	PKD1	16	-	2102060	2102256	2100395	2100566	2102380	2102633	26869	164,75	10,6	178200	6,0	298	149	0.00113663	0.034856	0.891,0.862	0.937,1.0	-0.092	ENSG00000008710	353;GO:0000003,biological_process reproduction;GO:0000079,biological_process regulation of cyclin-dependent protein serine/threonine kinase activity;GO:0001501,biological_process skeletal system development;GO:0001502,biological_process cartilage condensation;GO:0001568,biological_process blood vessel development;GO:0001655,biological_process urogenital system development;GO:0001656,biological_pr…	NA
26887	BBS4	BBS4	15	+	72695176	72695228	72686186	72686251	72709699	72709779	26887	37,36	0,0	24,20	8,0	200	149	0.000204802	0.0114335	1.0,1.0	0.691,1.0	0.155	ENSG00000140463	325;GO:0000003,biological_process reproduction;GO:0000226,biological_process microtubule cytoskeleton organization;GO:0000242,cellular_component pericentriolar material;GO:0000902,biological_process cell morphogenesis;GO:0001654,biological_process eye development;GO:0001754,biological_process eye photoreceptor cell differentiation;GO:0001838,biological_process embryonic epithelial tube formation;…	NA
26967	CLN3	CLN3	16	-	28489289	28489386	28487455	28487541	28491481	28491560	26967	356331	6,0	301337	12,8	245	149	0.00173117	0.0455498	0.973,1.0	0.938,0.962	0.036	ENSG00000188603	288;GO:0000046,biological_process autophagosome maturation;GO:0000139,cellular_component Golgi membrane;GO:0000323,cellular_component lytic vacuole;GO:0001505,biological_process regulation of neurotransmitter levels;GO:0001508,biological_process action potential;GO:0001575,biological_process globoside metabolic process;GO:0003008,biological_process system process;GO:0003674,molecular_function mol…	BTS, CLN3; battenin; K1238
26997	SF3B3	SF3B3	16	+	70524863	70525017	70523790	70523928	70526586	70526726	26997	11,11	107128	4,1	106138	298	149	0.000407472	0.0177972	0.049,0.041	0.019,0.004	0.034	ENSG00000189091	173;GO:0000003,biological_process reproduction;GO:0000226,biological_process microtubule cytoskeleton organization;GO:0000245,biological_process spliceosomal complex assembly;GO:0000278,biological_process mitotic cell cycle;GO:0000375,biological_process RNA splicing, via transesterification reactions;GO:0000377,biological_process RNA splicing, via transesterification reactions with bulged adenosi…	FDH; formate dehydrogenase [EC:1.17.1.9]; K00122; SF3B3, SAP130, RSE1; splicing factor 3B subunit 3; K1283
27039	UBE2D4	UBE2D4	7	+	43942825	43942857	43938430	43938494	43942953	43943031	27039	32,37	0,0	27,26	2,4	180	149	0.00180215	0.0465756	1.0,1.0	0.918,0.843	0.119	ENSG00000078967	110;GO:0000003,biological_process reproduction;GO:0000209,biological_process protein polyubiquitination;GO:0002119,biological_process nematode larval development;GO:0002164,biological_process larval development;GO:0003006,biological_process developmental process involved in reproduction;GO:0003674,molecular_function molecular_function;GO:0003824,molecular_function catalytic activity;GO:0004842,mo…	UBE2D, UBC4, UBC5; ubiquitin-conjugating enzyme E2 D [EC:2.3.2.23]; K0668
27070	BOD1	BOD1	5	-	173609237	173609434	173607513	173608292	173616199	173616358	27070	198205	2,1	231210	7,10	298	149	0.000435356	0.0186684	0.98,0.99	0.943,0.913	0.057	ENSG00000145919	20;GO:0000775,cellular_component chromosome, centromeric region;GO:0000776,cellular_component kinetochore;GO:0000777,cellular_component condensed chromosome kinetochore;GO:0000779,cellular_component condensed chromosome, centromeric region;GO:0000793,cellular_component condensed chromosome;GO:0005575,cellular_component cellular_component;GO:0005622,cellular_component intracellular;GO:0005623,cell…	NA
27071	BOD1	BOD1	5	-	173613130	173613255	173607520	173608292	173616199	173616588	27071	71,85	2,1	94105	7,10	273	149	0.00136002	0.0392571	0.951,0.979	0.88,0.851	0.1	ENSG00000145919	20;GO:0000775,cellular_component chromosome, centromeric region;GO:0000776,cellular_component kinetochore;GO:0000777,cellular_component condensed chromosome kinetochore;GO:0000779,cellular_component condensed chromosome, centromeric region;GO:0000793,cellular_component condensed chromosome;GO:0005575,cellular_component cellular_component;GO:0005622,cellular_component intracellular;GO:0005623,cell…	NA
27206	CCDC125	CCDC125	5	-	69313984	69314043	69311117	69311204	69320236	69320345	27206	6,15	3,8	6,8	0,0	207	149	3.63211e-06	0.000707313	0.59,0.574	1.0,1.0	-0.418	ENSG00000183323	12;GO:0005575,cellular_component cellular_component;GO:0005622,cellular_component intracellular;GO:0005623,cellular_component cell;GO:0005737,cellular_component cytoplasm;GO:0005856,cellular_component cytoskeleton;GO:0043226,cellular_component organelle;GO:0043228,cellular_component non-membrane-bounded organelle;GO:0043229,cellular_component intracellular organelle;GO:0043232,cellular_component …	NA
27207	CCDC125	CCDC125	5	-	69313984	69314046	69311117	69311204	69320236	69320580	27207	2,4	3,8	1,2	0,0	210	149	8.43062e-07	0.000245484	0.321,0.262	1.0,1.0	-0.709	ENSG00000183323	12;GO:0005575,cellular_component cellular_component;GO:0005622,cellular_component intracellular;GO:0005623,cellular_component cell;GO:0005737,cellular_component cytoplasm;GO:0005856,cellular_component cytoskeleton;GO:0043226,cellular_component organelle;GO:0043228,cellular_component non-membrane-bounded organelle;GO:0043229,cellular_component intracellular organelle;GO:0043232,cellular_component …	NA
27253	POLR3GL	POLR3GL	1	+	145977083	145977152	145975306	145975436	145977482	145977539	27253	94113	3,3	51,70	6,9	217	149	0.00147452	0.0412603	0.956,0.963	0.854,0.842	0.112	ENSG00000121851	52;GO:0005575,cellular_component cellular_component;GO:0005622,cellular_component intracellular;GO:0005623,cellular_component cell;GO:0005634,cellular_component nucleus;GO:0005654,cellular_component nucleoplasm;GO:0006139,biological_process nucleobase-containing compound metabolic process;GO:0006351,biological_process transcription, DNA-templated;GO:0006353,biological_process DNA-templated transc…	RPC7, POLR3G; DNA-directed RNA polymerase III subunit RPC7; K0302
27268	ADARB1	ADARB1	21	+	45134714	45134832	45128401	45128573	45171609	45171684	27268	40,35	25,21	70,37	14,11	266	149	0.0015036	0.0417468	0.473,0.483	0.737,0.653	-0.217	ENSG00000197381	118;GO:0001932,biological_process regulation of protein phosphorylation;GO:0001933,biological_process negative regulation of protein phosphorylation;GO:0003674,molecular_function molecular_function;GO:0003676,molecular_function nucleic acid binding;GO:0003723,molecular_function RNA binding;GO:0003725,molecular_function double-stranded RNA binding;GO:0003726,molecular_function double-stranded RNA …	NA
27300	PRC1	PRC1	15	-	90984692	90984825	90983905	90984140	90994406	90994495	27300	95,98	10,7	179199	4,4	281	149	0.000723301	0.0257088	0.834,0.881	0.96,0.963	-0.104	ENSG00000198901	118;GO:0000022,biological_process mitotic spindle elongation;GO:0000226,biological_process microtubule cytoskeleton organization;GO:0000278,biological_process mitotic cell cycle;GO:0000910,biological_process cytokinesis;GO:0000916,biological_process actomyosin contractile ring contraction;GO:0000922,cellular_component spindle pole;GO:0005575,cellular_component cellular_component;GO:0005622,cellul…	NA
27422	SH3BP2	SH3BP2	4	+	2829492	2830147	2827605	2827674	2831570	2831679	27422	20,26	0,0	16,23	5,1	298	149	0.00011979	0.0080515	1.0,1.0	0.615,0.92	0.232	ENSG00000087266	30;GO:0003674,molecular_function molecular_function;GO:0005070,molecular_function SH3/SH2 adaptor activity;GO:0005488,molecular_function binding;GO:0005515,molecular_function protein binding;GO:0007154,biological_process cell communication;GO:0007165,biological_process signal transduction;GO:0008150,biological_process biological_process;GO:0009966,biological_process regulation of signal transduct…	SH3BP2; SH3-domain binding protein 2; K0798
27454	ARID1B	ARID1B	6	+	157174846	157175005	157172775	157174117	157180968	157180994	27454	4,1	5,5	5,3	1,0	298	149	4.21601e-05	0.0039784	0.286,0.091	0.714,1.0	-0.668	ENSG00000049618	74;GO:0000988,molecular_function obsolete transcription factor activity, protein binding;GO:0000989,molecular_function obsolete transcription factor activity, transcription factor binding;GO:0001071,molecular_function DNA-binding transcription factor activity;GO:0003674,molecular_function molecular_function;GO:0003676,molecular_function nucleic acid binding;GO:0003677,molecular_function DNA bindi…	ARID1; AT-rich interactive domain-containing protein 1; K1165
27703	FP565260.6	FP565260.6	21	-	5127897	5127950	5125878	5125992	5128213	5128273	27703	171191	7,15	177191	4,0	201	149	6.77076e-05	0.00546198	0.948,0.904	0.97,1.0	-0.059	ENSG00000280071	12;GO:0005575,cellular_component cellular_component;GO:0005622,cellular_component intracellular;GO:0005623,cellular_component cell;GO:0005737,cellular_component cytoplasm;GO:0005739,cellular_component mitochondrion;GO:0043226,cellular_component organelle;GO:0043227,cellular_component membrane-bounded organelle;GO:0043229,cellular_component intracellular organelle;GO:0043231,cellular_component int…	NA
27759	CHEK1	CHEK1	11	+	125627606	125627830	125626557	125626833	125629231	125629296	27759	30,29	0,0	28,30	2,5	298	149	0.00010355	0.00737982	1.0,1.0	0.875,0.75	0.188	ENSG00000149554	226;GO:0000018,biological_process regulation of DNA recombination;GO:0000075,biological_process cell cycle checkpoint;GO:0000077,biological_process DNA damage checkpoint;GO:0000086,biological_process G2/M transition of mitotic cell cycle;GO:0000228,cellular_component nuclear chromosome;GO:0000278,biological_process mitotic cell cycle;GO:0000785,cellular_component chromatin;GO:0000793,cellular_com…	CHEK1; serine/threonine-protein kinase CHEK1 [EC:2.7.11.1]; K0221
27798	NQO2	NQO2	6	+	3004494	3004651	2999988	3000085	3006467	3006559	27798	25,33	602651	14,22	9811104	298	149	6.76265e-05	0.00546198	0.02,0.025	0.007,0.01	0.014	ENSG00000124588	33;GO:0003008,biological_process system process;GO:0003674,molecular_function molecular_function;GO:0003824,molecular_function catalytic activity;GO:0005575,cellular_component cellular_component;GO:0005622,cellular_component intracellular;GO:0005623,cellular_component cell;GO:0005634,cellular_component nucleus;GO:0005737,cellular_component cytoplasm;GO:0007610,biological_process behavior;GO:00076…	NA
27799	NQO2	NQO2	6	+	3004494	3004651	3003668	3003789	3006467	3006559	27799	38,21	5,3	14,21	13,20	298	149	1.50276e-06	0.000386095	0.792,0.778	0.35,0.344	0.438	ENSG00000124588	33;GO:0003008,biological_process system process;GO:0003674,molecular_function molecular_function;GO:0003824,molecular_function catalytic activity;GO:0005575,cellular_component cellular_component;GO:0005622,cellular_component intracellular;GO:0005623,cellular_component cell;GO:0005634,cellular_component nucleus;GO:0005737,cellular_component cytoplasm;GO:0007610,biological_process behavior;GO:00076…	NA
27804	NQO2	NQO2	6	+	3015529	3015643	3012543	3012674	3016883	3016985	27804	666813	151187	10651086	350411	262	149	0.000426913	0.0183579	0.715,0.712	0.634,0.6	0.097	ENSG00000124588	33;GO:0003008,biological_process system process;GO:0003674,molecular_function molecular_function;GO:0003824,molecular_function catalytic activity;GO:0005575,cellular_component cellular_component;GO:0005622,cellular_component intracellular;GO:0005623,cellular_component cell;GO:0005634,cellular_component nucleus;GO:0005737,cellular_component cytoplasm;GO:0007610,biological_process behavior;GO:00076…	NA
27817	DCUN1D2	DCUN1D2	13	-	113462739	113462891	113461053	113461136	113474123	113474254	27817	29,14	2,2	12,7	7,4	298	149	0.00105075	0.0331191	0.879,0.778	0.462,0.467	0.364	ENSG00000150401	NA	NA
27890	SS18	SS18	18	-	26082362	26082528	26078075	26078160	26087500	26087577	27890	8,3	24,41	0,0	14,22	298	149	0.000701548	0.0253487	0.143,0.035	0.0,0.0	0.089	ENSG00000141380	92;GO:0000226,biological_process microtubule cytoskeleton organization;GO:0000902,biological_process cell morphogenesis;GO:0000988,molecular_function obsolete transcription factor activity, protein binding;GO:0000989,molecular_function obsolete transcription factor activity, transcription factor binding;GO:0003674,molecular_function molecular_function;GO:0003712,molecular_function transcription c…	SS18, SSXT, SYT; protein SSXT; K1562
27953	BCL7C	BCL7C	16	-	30892839	30892948	30892585	30892747	30893211	30893290	27953	175255	9,8	290368	2,4	257	149	0.000708541	0.0254534	0.919,0.949	0.988,0.982	-0.051	ENSG00000099385	NA	NA
28065	REPS1	REPS1	6	-	138907494	138907600	138903492	138905132	138908667	138908816	28065	110152	6,6	197165	2,0	254	149	0.000360378	0.0164943	0.915,0.937	0.983,1.0	-0.066	ENSG00000135597	9;GO:0005575,cellular_component cellular_component;GO:0005623,cellular_component cell;GO:0005886,cellular_component plasma membrane;GO:0005905,cellular_component clathrin-coated pit;GO:0012505,cellular_component endomembrane system;GO:0016020,cellular_component membrane;GO:0044425,cellular_component membrane part;GO:0044464,cellular_component cell part;GO:0071944,cellular_component cell periphery	NA
28116	DDX50	DDX50	10	+	68906225	68906337	68901316	68901471	68906710	68907007	28116	5,9	7,6	2,2	18,10	260	149	0.00057561	0.0225914	0.29,0.462	0.06,0.103	0.294	ENSG00000107625	23;GO:0005575,cellular_component cellular_component;GO:0005622,cellular_component intracellular;GO:0005623,cellular_component cell;GO:0005634,cellular_component nucleus;GO:0005730,cellular_component nucleolus;GO:0005886,cellular_component plasma membrane;GO:0016020,cellular_component membrane;GO:0031974,cellular_component membrane-enclosed lumen;GO:0031981,cellular_component nuclear lumen;GO:0043…	NA
28117	DDX50	DDX50	10	+	68906283	68906337	68901285	68901471	68906710	68907007	28117	2,6	7,6	0,2	18,10	202	149	0.00129241	0.0379214	0.174,0.425	0.0,0.129	0.235	ENSG00000107625	23;GO:0005575,cellular_component cellular_component;GO:0005622,cellular_component intracellular;GO:0005623,cellular_component cell;GO:0005634,cellular_component nucleus;GO:0005730,cellular_component nucleolus;GO:0005886,cellular_component plasma membrane;GO:0016020,cellular_component membrane;GO:0031974,cellular_component membrane-enclosed lumen;GO:0031981,cellular_component nuclear lumen;GO:0043…	NA
28147	AL773572.1	AL773572.1	21	-	41180471	41180573	41176445	41176786	41186122	41186342	28147	6,22	0,6	10,12	0,0	250	149	0.000361719	0.0165232	1.0,0.686	1.0,1.0	-0.157	ENSG00000225745	NA	NA
28215	RIN1	RIN1	11	-	66335977	66336158	66335761	66335876	66336316	66336529	28215	90109	6,4	102,90	0,0	298	149	0.000238181	0.0123847	0.882,0.932	1.0,1.0	-0.093	ENSG00000174791	27;GO:0005575,cellular_component cellular_component;GO:0005622,cellular_component intracellular;GO:0005623,cellular_component cell;GO:0005737,cellular_component cytoplasm;GO:0005856,cellular_component cytoskeleton;GO:0005886,cellular_component plasma membrane;GO:0007154,biological_process cell communication;GO:0007165,biological_process signal transduction;GO:0008150,biological_process biological…	RIN1; Ras and Rab interactor 1; K1763
28314	MPP3	MPP3	17	-	43832076	43832251	43831881	43831943	43832760	43832819	28314	0,1	8,4	3,6	8,3	298	149	0.000592557	0.0230494	0.0,0.111	0.158,0.5	-0.274	ENSG00000161647	55;GO:0003674,molecular_function molecular_function;GO:0003824,molecular_function catalytic activity;GO:0004385,molecular_function guanylate kinase activity;GO:0005575,cellular_component cellular_component;GO:0005623,cellular_component cell;GO:0005886,cellular_component plasma membrane;GO:0005887,cellular_component integral component of plasma membrane;GO:0006139,biological_process nucleobase-con…	NA
28477	CYFIP2	CYFIP2	5	+	157288611	157288659	157287018	157287108	157294782	157294860	28477	13,12	139111	0,1	35,39	196	149	0.000406254	0.0177948	0.066,0.076	0.0,0.019	0.062	ENSG00000055163	74;GO:0000902,biological_process cell morphogenesis;GO:0000904,biological_process cell morphogenesis involved in differentiation;GO:0001654,biological_process eye development;GO:0003407,biological_process neural retina development;GO:0005575,cellular_component cellular_component;GO:0005622,cellular_component intracellular;GO:0005623,cellular_component cell;GO:0005737,cellular_component cytoplasm;…	CYFIP; cytoplasmic FMR1 interacting protein; K0574
28524	MDH1B	MDH1B	2	-	206760900	206761013	206757236	206757371	206765249	206765286	28524	1,0	3,4	1,4	1,1	261	149	0.000517991	0.0211945	0.16,0.0	0.363,0.695	-0.449	ENSG00000138400	NA	NA
28545	NLRC5	NLRC5	16	+	57028071	57028155	57025367	57027018	57028301	57028385	28545	20,30	0,0	29,46	0,8	232	149	0.000627829	0.0237882	1.0,1.0	1.0,0.787	0.107	ENSG00000140853	125;GO:0000975,molecular_function transcription regulatory region DNA binding;GO:0000976,molecular_function transcription regulatory region sequence-specific DNA binding;GO:0000977,molecular_function RNA polymerase II regulatory region sequence-specific DNA binding;GO:0000979,molecular_function RNA polymerase II core promoter sequence-specific DNA binding;GO:0001012,molecular_function RNA polymer…	NA
28546	NLRC5	NLRC5	16	+	57028071	57028203	57025367	57027018	57028301	57028385	28546	12,9	0,0	21,31	0,8	280	149	0.00055369	0.022101	1.0,1.0	1.0,0.673	0.163	ENSG00000140853	125;GO:0000975,molecular_function transcription regulatory region DNA binding;GO:0000976,molecular_function transcription regulatory region sequence-specific DNA binding;GO:0000977,molecular_function RNA polymerase II regulatory region sequence-specific DNA binding;GO:0000979,molecular_function RNA polymerase II core promoter sequence-specific DNA binding;GO:0001012,molecular_function RNA polymer…	NA
28555	NLRC5	NLRC5	16	+	57075940	57076056	57074599	57074683	57076818	57076902	28555	3,7	29,25	0,1	32,25	264	149	0.000734643	0.0259065	0.055,0.136	0.0,0.022	0.085	ENSG00000140853	125;GO:0000975,molecular_function transcription regulatory region DNA binding;GO:0000976,molecular_function transcription regulatory region sequence-specific DNA binding;GO:0000977,molecular_function RNA polymerase II regulatory region sequence-specific DNA binding;GO:0000979,molecular_function RNA polymerase II core promoter sequence-specific DNA binding;GO:0001012,molecular_function RNA polymer…	NA
28613	ARHGEF11	ARHGEF11	1	-	156938417	156938513	156937248	156937496	156939547	156939910	28613	85108	8,8	96,90	0,0	244	149	1.90168e-06	0.00045233	0.866,0.892	1.0,1.0	-0.121	ENSG00000132694	148;GO:0000902,biological_process cell morphogenesis;GO:0000904,biological_process cell morphogenesis involved in differentiation;GO:0000910,biological_process cytokinesis;GO:0001505,biological_process regulation of neurotransmitter levels;GO:0001558,biological_process regulation of cell growth;GO:0001664,molecular_function G protein-coupled receptor binding;GO:0003008,biological_process system p…	ARHGEF11; Rho guanine nucleotide exchange factor 11; K1233
28771	TMEM14B	TMEM14B	6	+	10827696	10827824	10826563	10826612	10829006	10829186	28771	2,2	0,0	1,0	0,2	276	149	0.00150555	0.0417468	1.0,1.0	1.0,0.0	0.5	ENSG00000137210	51;GO:0005575,cellular_component cellular_component;GO:0005622,cellular_component intracellular;GO:0005623,cellular_component cell;GO:0005737,cellular_component cytoplasm;GO:0005739,cellular_component mitochondrion;GO:0005740,cellular_component mitochondrial envelope;GO:0006725,biological_process cellular aromatic compound metabolic process;GO:0006778,biological_process porphyrin-containing compo…	NA
28772	CUTC	CUTC	10	+	99750368	99750396	99747256	99747390	99754528	99754550	28772	38,57	11,16	30,43	25,31	176	149	0.000517765	0.0211945	0.745,0.751	0.504,0.54	0.226	ENSG00000119929	61;GO:0000041,biological_process transition metal ion transport;GO:0003674,molecular_function molecular_function;GO:0005488,molecular_function binding;GO:0005507,molecular_function copper ion binding;GO:0005575,cellular_component cellular_component;GO:0005622,cellular_component intracellular;GO:0005623,cellular_component cell;GO:0005634,cellular_component nucleus;GO:0005730,cellular_component nuc…	NA
28827	SLC35A2	SLC35A2	X	-	48904745	48904892	48903183	48903465	48906391	48906543	28827	51,62	0,0	30,51	2,4	295	149	0.00111403	0.034474	1.0,1.0	0.883,0.866	0.125	ENSG00000102100	68;GO:0000139,cellular_component Golgi membrane;GO:0003674,molecular_function molecular_function;GO:0005215,molecular_function transporter activity;GO:0005338,molecular_function nucleotide-sugar transmembrane transporter activity;GO:0005459,molecular_function UDP-galactose transmembrane transporter activity;GO:0005575,cellular_component cellular_component;GO:0005622,cellular_component intracellul…	NA
29015	GSTO2	GSTO2	10	+	104279369	104279471	104277893	104278116	104297577	104297684	29015	268456	9,21	407370	48,30	250	149	0.000109281	0.00764689	0.947,0.928	0.835,0.88	0.08	ENSG00000065621	47;GO:0003674,molecular_function molecular_function;GO:0003824,molecular_function catalytic activity;GO:0005575,cellular_component cellular_component;GO:0005622,cellular_component intracellular;GO:0005623,cellular_component cell;GO:0005737,cellular_component cytoplasm;GO:0005829,cellular_component cytosol;GO:0005975,biological_process carbohydrate metabolic process;GO:0005996,biological_process m…	GST, gst; glutathione S-transferase [EC:2.5.1.18]; K0079
29031	ACAP3	ACAP3	1	-	1294717	1294816	1294401	1294628	1295446	1295554	29031	213164	68,25	220179	19,21	247	149	0.00137397	0.0394072	0.654,0.798	0.875,0.837	-0.13	ENSG00000131584	NA	ACAP; Arf-GAP with coiled-coil, ANK repeat and PH domain-containing protein; K1248
29086	ZNF3	ZNF3	7	-	100077228	100077433	100075541	100075630	100079535	100079656	29086	41,35	4,6	34,26	1,0	298	149	0.000270303	0.0135454	0.837,0.745	0.944,1.0	-0.181	ENSG00000166526	47;GO:0001071,molecular_function DNA-binding transcription factor activity;GO:0001775,biological_process cell activation;GO:0002376,biological_process immune system process;GO:0003674,molecular_function molecular_function;GO:0003676,molecular_function nucleic acid binding;GO:0003677,molecular_function DNA binding;GO:0003700,molecular_function DNA-binding transcription factor activity;GO:0005488,m…	KRAB; KRAB domain-containing zinc finger protein; K0922
29087	ZNF3	ZNF3	7	-	100077302	100077433	100075229	100075630	100079535	100079572	29087	58,71	4,6	42,38	1,0	279	149	0.00125079	0.0372724	0.886,0.863	0.957,1.0	-0.104	ENSG00000166526	47;GO:0001071,molecular_function DNA-binding transcription factor activity;GO:0001775,biological_process cell activation;GO:0002376,biological_process immune system process;GO:0003674,molecular_function molecular_function;GO:0003676,molecular_function nucleic acid binding;GO:0003677,molecular_function DNA binding;GO:0003700,molecular_function DNA-binding transcription factor activity;GO:0005488,m…	KRAB; KRAB domain-containing zinc finger protein; K0922
29120	COPE	COPE	19	-	18903267	18903423	18900380	18900449	18904770	18904852	29120	11251337	13,26	11421283	35,40	298	149	0.00176209	0.0459678	0.977,0.963	0.942,0.941	0.028	ENSG00000105669	113;GO:0000139,cellular_component Golgi membrane;GO:0002119,biological_process nematode larval development;GO:0002164,biological_process larval development;GO:0005575,cellular_component cellular_component;GO:0005622,cellular_component intracellular;GO:0005623,cellular_component cell;GO:0005737,cellular_component cytoplasm;GO:0005739,cellular_component mitochondrion;GO:0005773,cellular_component v…	NA
29125	COPE	COPE	19	-	18906959	18907112	18905575	18905629	18910970	18911071	29125	10591545	24,20	12051365	62,65	298	149	3.29839e-08	1.93381e-05	0.957,0.975	0.907,0.913	0.056	ENSG00000105669	113;GO:0000139,cellular_component Golgi membrane;GO:0002119,biological_process nematode larval development;GO:0002164,biological_process larval development;GO:0005575,cellular_component cellular_component;GO:0005622,cellular_component intracellular;GO:0005623,cellular_component cell;GO:0005737,cellular_component cytoplasm;GO:0005739,cellular_component mitochondrion;GO:0005773,cellular_component v…	NA
29180	UBE2F	UBE2F	2	+	238032221	238032254	238025341	238025412	238035877	238035922	29180	19,38	0,0	21,27	1,8	181	149	6.6994e-05	0.00546198	1.0,1.0	0.945,0.735	0.16	ENSG00000184182	23;GO:0003674,molecular_function molecular_function;GO:0003824,molecular_function catalytic activity;GO:0006464,biological_process cellular protein modification process;GO:0008150,biological_process biological_process;GO:0008152,biological_process metabolic process;GO:0009987,biological_process cellular process;GO:0016874,molecular_function ligase activity;GO:0016879,molecular_function ligase act…	UBE2F; ubiquitin-conjugating enzyme E2 F [EC:2.3.2.34]; K1068
29200	HS6ST2	HS6ST2	X	-	132669112	132669199	132627969	132629093	132708461	132708494	29200	0,4	4,2	1,1	0,0	235	149	1.91708e-07	7.66436e-05	0.0,0.559	1.0,1.0	-0.72	ENSG00000171004	39;GO:0000139,cellular_component Golgi membrane;GO:0005575,cellular_component cellular_component;GO:0005622,cellular_component intracellular;GO:0005623,cellular_component cell;GO:0005737,cellular_component cytoplasm;GO:0005794,cellular_component Golgi apparatus;GO:0005975,biological_process carbohydrate metabolic process;GO:0006022,biological_process aminoglycan metabolic process;GO:0006023,biolo…	HS6ST2; heparan sulfate 6-O-sulfotransferase HS6ST2 [EC:2.8.2.-]; K0810
29209	NUDT16L1	NUDT16L1	16	+	4693977	4694308	4693706	4693879	4694957	4695859	29209	84,99	0,0	76101	6,2	298	149	0.00112457	0.0346109	1.0,1.0	0.864,0.962	0.087	ENSG00000168101	13;GO:0003674,molecular_function molecular_function;GO:0003676,molecular_function nucleic acid binding;GO:0003723,molecular_function RNA binding;GO:0005488,molecular_function binding;GO:0005575,cellular_component cellular_component;GO:0005622,cellular_component intracellular;GO:0005623,cellular_component cell;GO:0005737,cellular_component cytoplasm;GO:0030515,molecular_function snoRNA binding;GO:…	NUDT16L1, SDOS; NUDT16-like protein 1; K1686
29210	NUDT16L1	NUDT16L1	16	+	4693983	4694238	4693760	4693879	4694957	4695292	29210	39,59	0,0	68,69	6,2	298	149	0.000569122	0.0225101	1.0,1.0	0.85,0.945	0.103	ENSG00000168101	13;GO:0003674,molecular_function molecular_function;GO:0003676,molecular_function nucleic acid binding;GO:0003723,molecular_function RNA binding;GO:0005488,molecular_function binding;GO:0005575,cellular_component cellular_component;GO:0005622,cellular_component intracellular;GO:0005623,cellular_component cell;GO:0005737,cellular_component cytoplasm;GO:0030515,molecular_function snoRNA binding;GO:…	NUDT16L1, SDOS; NUDT16-like protein 1; K1686
29224	PAK4	PAK4	19	+	39168624	39168840	39168229	39168312	39169531	39169757	29224	2,10	22,23	1,1	39,54	298	149	5.70743e-05	0.00488793	0.043,0.179	0.013,0.009	0.1	ENSG00000130669	64;GO:0003674,molecular_function molecular_function;GO:0003824,molecular_function catalytic activity;GO:0004672,molecular_function protein kinase activity;GO:0005575,cellular_component cellular_component;GO:0005622,cellular_component intracellular;GO:0005623,cellular_component cell;GO:0005737,cellular_component cytoplasm;GO:0005794,cellular_component Golgi apparatus;GO:0006464,biological_process …	PAK4; p21-activated kinase 4 [EC:2.7.11.1]; K0573
29246	OXA1L	OXA1L	14	+	22767247	22767409	22766521	22766764	22767957	22768171	29246	11931215	8,5	9341190	13,28	298	149	2.68502e-05	0.00294236	0.987,0.992	0.973,0.955	0.026	ENSG00000155463	105;GO:0003674,molecular_function molecular_function;GO:0005488,molecular_function binding;GO:0005515,molecular_function protein binding;GO:0005575,cellular_component cellular_component;GO:0005622,cellular_component intracellular;GO:0005623,cellular_component cell;GO:0005737,cellular_component cytoplasm;GO:0005739,cellular_component mitochondrion;GO:0005740,cellular_component mitochondrial envelo…	yidC, spoIIIJ, OXA1, ccfA; YidC/Oxa1 family membrane protein insertase; K0321
29247	OXA1L	OXA1L	14	+	22767317	22767409	22766689	22766764	22767957	22768171	29247	286290	8,5	249306	13,28	240	149	0.000105917	0.00747875	0.957,0.973	0.922,0.872	0.068	ENSG00000155463	105;GO:0003674,molecular_function molecular_function;GO:0005488,molecular_function binding;GO:0005515,molecular_function protein binding;GO:0005575,cellular_component cellular_component;GO:0005622,cellular_component intracellular;GO:0005623,cellular_component cell;GO:0005737,cellular_component cytoplasm;GO:0005739,cellular_component mitochondrion;GO:0005740,cellular_component mitochondrial envelo…	yidC, spoIIIJ, OXA1, ccfA; YidC/Oxa1 family membrane protein insertase; K0321
29261	CCDC162P	CCDC162P	6	+	109352786	109352914	109348426	109348547	109354847	109355046	29261	12,2	1,10	3,2	0,0	276	149	2.3437e-05	0.00264453	0.866,0.097	1.0,1.0	-0.518	ENSG00000203799	NA	NA
29286	UBXN11	UBXN11	1	-	26303042	26303167	26302812	26302918	26306591	26306636	29286	7,6	26,21	0,0	7,6	273	149	0.000321983	0.0151451	0.128,0.135	0.0,0.0	0.132	ENSG00000158062	10;GO:0005575,cellular_component cellular_component;GO:0005622,cellular_component intracellular;GO:0005623,cellular_component cell;GO:0005856,cellular_component cytoskeleton;GO:0043226,cellular_component organelle;GO:0043228,cellular_component non-membrane-bounded organelle;GO:0043229,cellular_component intracellular organelle;GO:0043232,cellular_component intracellular non-membrane-bounded organ…	NA
29313	LIAS	LIAS	4	+	39467517	39467646	39465284	39465342	39470018	39470164	29313	17,17	0,0	13,29	3,2	277	149	0.00172803	0.0455062	1.0,1.0	0.7,0.886	0.207	ENSG00000121897	106;GO:0001838,biological_process embryonic epithelial tube formation;GO:0001841,biological_process neural tube formation;GO:0001843,biological_process neural tube closure;GO:0002009,biological_process morphogenesis of an epithelium;GO:0002237,biological_process response to molecule of bacterial origin;GO:0003674,molecular_function molecular_function;GO:0003824,molecular_function catalytic activi…	lipA, LIAS, LIP1, LIP5; lipoyl synthase [EC:2.8.1.8]; K0364
29314	LIAS	LIAS	4	+	39467517	39468427	39465284	39465342	39470018	39470164	29314	3,10	0,0	7,27	3,2	298	149	0.000664795	0.0245477	1.0,1.0	0.538,0.871	0.295	ENSG00000121897	106;GO:0001838,biological_process embryonic epithelial tube formation;GO:0001841,biological_process neural tube formation;GO:0001843,biological_process neural tube closure;GO:0002009,biological_process morphogenesis of an epithelium;GO:0002237,biological_process response to molecule of bacterial origin;GO:0003674,molecular_function molecular_function;GO:0003824,molecular_function catalytic activi…	lipA, LIAS, LIP1, LIP5; lipoyl synthase [EC:2.8.1.8]; K0364
29329	TMEM183A	TMEM183A	1	+	203017755	203017919	203015839	203016140	203018480	203018561	29329	79,52	201295	41,36	397367	298	149	3.63346e-07	0.000130693	0.164,0.081	0.049,0.047	0.074	ENSG00000163444	2;GO:0005575,cellular_component cellular_component;GO:0016020,cellular_component membrane	NA
29376	RNF212	RNF212	4	-	1081418	1081467	1079642	1079688	1081566	1081619	29376	11,41	0,1	29,28	8,2	197	149	0.000340554	0.0158356	1.0,0.969	0.733,0.914	0.161	ENSG00000178222	13;GO:0005575,cellular_component cellular_component;GO:0005622,cellular_component intracellular;GO:0005623,cellular_component cell;GO:0005634,cellular_component nucleus;GO:0005694,cellular_component chromosome;GO:0043226,cellular_component organelle;GO:0043227,cellular_component membrane-bounded organelle;GO:0043228,cellular_component non-membrane-bounded organelle;GO:0043229,cellular_component i…	NA
29597	RPN2	RPN2	20	+	37207272	37207449	37184179	37184373	37223877	37223969	29597	3,1	0,0	0,0	2,1	298	149	2.59669e-09	2.94042e-06	1.0,1.0	0.0,0.0	1	ENSG00000118705	102;GO:0000421,cellular_component autophagosome membrane;GO:0003674,molecular_function molecular_function;GO:0005488,molecular_function binding;GO:0005575,cellular_component cellular_component;GO:0005622,cellular_component intracellular;GO:0005623,cellular_component cell;GO:0005634,cellular_component nucleus;GO:0005737,cellular_component cytoplasm;GO:0005773,cellular_component vacuole;GO:0005774,…	SWP1, RPN2; oligosaccharyltransferase complex subunit delta (ribophorin II); K1266
29601	RPN2	RPN2	20	+	37232295	37232391	37229972	37230059	37234019	37234095	29601	29082673	67,38	28682706	110,92	244	149	2.07004e-05	0.00240645	0.964,0.977	0.941,0.947	0.026	ENSG00000118705	102;GO:0000421,cellular_component autophagosome membrane;GO:0003674,molecular_function molecular_function;GO:0005488,molecular_function binding;GO:0005575,cellular_component cellular_component;GO:0005622,cellular_component intracellular;GO:0005623,cellular_component cell;GO:0005634,cellular_component nucleus;GO:0005737,cellular_component cytoplasm;GO:0005773,cellular_component vacuole;GO:0005774,…	SWP1, RPN2; oligosaccharyltransferase complex subunit delta (ribophorin II); K1266
29640	NME4	NME4	16	+	398207	398394	397191	397313	398989	399123	29640	41,53	295432	19,32	350466	298	149	0.000286496	0.0139702	0.065,0.058	0.026,0.033	0.032	ENSG00000103202	77;GO:0003674,molecular_function molecular_function;GO:0003824,molecular_function catalytic activity;GO:0004550,molecular_function nucleoside diphosphate kinase activity;GO:0005488,molecular_function binding;GO:0005515,molecular_function protein binding;GO:0005575,cellular_component cellular_component;GO:0005622,cellular_component intracellular;GO:0005623,cellular_component cell;GO:0005737,cellul…	ndk, NME; nucleoside-diphosphate kinase [EC:2.7.4.6]; K0094
29782	ZCCHC10	ZCCHC10	5	-	133000131	133000173	132996984	132998850	133006758	133006920	29782	17,13	5,3	20,5	1,0	190	149	0.00062624	0.0237882	0.727,0.773	0.94,1.0	-0.22	ENSG00000155329	NA	NA
29819	NOMO2	NOMO2	16	-	18424273	18424393	18418391	18418484	18426629	18426731	29819	11,6	5,0	5,8	0,0	268	149	0.00133021	0.0386595	0.55,1.0	1.0,1.0	-0.225	ENSG00000185164	21;GO:0005575,cellular_component cellular_component;GO:0005622,cellular_component intracellular;GO:0005623,cellular_component cell;GO:0005737,cellular_component cytoplasm;GO:0005783,cellular_component endoplasmic reticulum;GO:0005789,cellular_component endoplasmic reticulum membrane;GO:0012505,cellular_component endomembrane system;GO:0016020,cellular_component membrane;GO:0031090,cellular_compon…	NA
29860	RALY	RALY	20	+	34073818	34073866	34073562	34073635	34075873	34076039	29860	495684	80125	951980	74,85	196	149	7.20059e-07	0.000211683	0.825,0.806	0.907,0.898	-0.087	ENSG00000125970	47;GO:0000375,biological_process RNA splicing, via transesterification reactions;GO:0000377,biological_process RNA splicing, via transesterification reactions with bulged adenosine as nucleophile;GO:0000398,biological_process mRNA splicing, via spliceosome;GO:0003674,molecular_function molecular_function;GO:0003676,molecular_function nucleic acid binding;GO:0003723,molecular_function RNA binding;…	NA
29876	MKL1	MKL1	22	-	40423535	40423685	40420846	40421100	40424205	40424381	29876	54,62	0,0	47,52	0,10	298	149	0.000132151	0.00850608	1.0,1.0	1.0,0.722	0.139	ENSG00000196588	84;GO:0000975,molecular_function transcription regulatory region DNA binding;GO:0000976,molecular_function transcription regulatory region sequence-specific DNA binding;GO:0000988,molecular_function obsolete transcription factor activity, protein binding;GO:0000989,molecular_function obsolete transcription factor activity, transcription factor binding;GO:0001067,molecular_function regulatory regi…	NA
29896	TTL	TTL	2	+	112520281	112520425	112502911	112503181	112528680	112541739	29896	37,82	3,0	79,81	11,7	292	149	0.00167137	0.0447465	0.863,1.0	0.786,0.855	0.111	ENSG00000114999	72;GO:0000226,biological_process microtubule cytoskeleton organization;GO:0001558,biological_process regulation of cell growth;GO:0003674,molecular_function molecular_function;GO:0003824,molecular_function catalytic activity;GO:0004835,molecular_function tubulin-tyrosine ligase activity;GO:0005575,cellular_component cellular_component;GO:0005622,cellular_component intracellular;GO:0005623,cellula…	NA
29927	SENP2	SENP2	3	+	185617479	185617611	185614502	185614740	185619298	185619502	29927	45,42	0,0	30,26	6,0	280	149	0.000921942	0.0303417	1.0,1.0	0.727,1.0	0.137	ENSG00000163904	141;GO:0001932,biological_process regulation of protein phosphorylation;GO:0001934,biological_process positive regulation of protein phosphorylation;GO:0003002,biological_process regionalization;GO:0003674,molecular_function molecular_function;GO:0003824,molecular_function catalytic activity;GO:0005575,cellular_component cellular_component;GO:0005622,cellular_component intracellular;GO:0005623,ce…	SENP2, AXAM2; sentrin-specific protease 2 (axin associating molecule) [EC:3.4.22.68]; K0334
29951	SRD5A3	SRD5A3	4	+	55367587	55367722	55359345	55359488	55369831	55373096	29951	95110	0,1	104,83	5,4	283	149	0.00131786	0.0384469	1.0,0.983	0.916,0.916	0.076	ENSG00000128039	75;GO:0003674,molecular_function molecular_function;GO:0003824,molecular_function catalytic activity;GO:0003865,molecular_function 3-oxo-5-alpha-steroid 4-dehydrogenase activity;GO:0005575,cellular_component cellular_component;GO:0005622,cellular_component intracellular;GO:0005623,cellular_component cell;GO:0005737,cellular_component cytoplasm;GO:0005783,cellular_component endoplasmic reticulum;G…	SRD5A3; 3-oxo-5-alpha-steroid 4-dehydrogenase 3 / polyprenol reductase [EC:1.3.1.22 1.3.1.94]; K1234
30039	HNRNPH1	HNRNPH1	5	-	179619268	179619407	179618144	179618323	179620891	179621035	30039	205340	58,49	304361	22,33	287	149	0.000164357	0.00988904	0.647,0.783	0.878,0.85	-0.149	ENSG00000169045	175;GO:0000003,biological_process reproduction;GO:0000375,biological_process RNA splicing, via transesterification reactions;GO:0000377,biological_process RNA splicing, via transesterification reactions with bulged adenosine as nucleophile;GO:0000398,biological_process mRNA splicing, via spliceosome;GO:0000578,biological_process embryonic axis specification;GO:0003002,biological_process regionali…	NA
30059	UBE2K	UBE2K	4	+	39737419	39737513	39698043	39698390	39745751	39745810	30059	144139	1,9	130124	0,0	242	149	0.00195236	0.0486879	0.989,0.905	1.0,1.0	-0.053	ENSG00000078140	64;GO:0000209,biological_process protein polyubiquitination;GO:0003674,molecular_function molecular_function;GO:0003824,molecular_function catalytic activity;GO:0004842,molecular_function ubiquitin-protein transferase activity;GO:0005488,molecular_function binding;GO:0005515,molecular_function protein binding;GO:0005575,cellular_component cellular_component;GO:0005622,cellular_component intracell…	HIP2, UBC1; ubiquitin-conjugating enzyme (huntingtin interacting protein 2) [EC:2.3.2.23]; K0464
30077	GUSB	GUSB	7	-	65974918	65975071	65974525	65974704	65976014	65976202	30077	365293	101,69	268222	124101	298	149	0.00016707	0.00997656	0.644,0.68	0.519,0.524	0.14	ENSG00000169919	53;GO:0000323,cellular_component lytic vacuole;GO:0003674,molecular_function molecular_function;GO:0003824,molecular_function catalytic activity;GO:0004553,molecular_function hydrolase activity, hydrolyzing O-glycosyl compounds;GO:0004566,molecular_function beta-glucuronidase activity;GO:0005488,molecular_function binding;GO:0005575,cellular_component cellular_component;GO:0005622,cellular_compon…	uidA, GUSB; beta-glucuronidase [EC:3.2.1.31]; K0119
30097	SMIM7	SMIM7	19	-	16652604	16652961	16645660	16647261	16654034	16654125	30097	20,44	373482	18,13	437495	298	149	0.000685547	0.0251017	0.026,0.044	0.02,0.013	0.018	ENSG00000214046	2;GO:0005575,cellular_component cellular_component;GO:0016020,cellular_component membrane	NA
30125	ATP6V0D1	ATP6V0D1	16	-	67444527	67444706	67443098	67443178	67480956	67481148	30125	7631074	8,2	956990	21,29	298	149	4.77494e-07	0.000160427	0.979,0.996	0.958,0.945	0.036	ENSG00000159720	364;GO:0000003,biological_process reproduction;GO:0000041,biological_process transition metal ion transport;GO:0000166,molecular_function nucleotide binding;GO:0000220,cellular_component vacuolar proton-transporting V-type ATPase, V0 domain;GO:0000322,cellular_component storage vacuole;GO:0000323,cellular_component lytic vacuole;GO:0000324,cellular_component fungal-type vacuole;GO:0000325,cellula…	ATPeV0D, ATP6D; V-type H+-transporting ATPase subunit d; K0214
30128	ATP6V0D1	ATP6V0D1	16	-	67453543	67453715	67443098	67443178	67480956	67481086	30128	8851060	8,2	766987	21,29	298	149	2.6766e-08	1.68597e-05	0.982,0.996	0.948,0.944	0.043	ENSG00000159720	364;GO:0000003,biological_process reproduction;GO:0000041,biological_process transition metal ion transport;GO:0000166,molecular_function nucleotide binding;GO:0000220,cellular_component vacuolar proton-transporting V-type ATPase, V0 domain;GO:0000322,cellular_component storage vacuole;GO:0000323,cellular_component lytic vacuole;GO:0000324,cellular_component fungal-type vacuole;GO:0000325,cellula…	ATPeV0D, ATP6D; V-type H+-transporting ATPase subunit d; K0214
30168	CENPK	CENPK	5	-	65551105	65551242	65542801	65542848	65551563	65551636	30168	6,2	1,3	1,0	13,8	285	149	3.89049e-05	0.0037405	0.758,0.258	0.039,0.0	0.488	ENSG00000123219	113;GO:0000236,biological_process mitotic prometaphase;GO:0000775,cellular_component chromosome, centromeric region;GO:0000776,cellular_component kinetochore;GO:0000777,cellular_component condensed chromosome kinetochore;GO:0000779,cellular_component condensed chromosome, centromeric region;GO:0000793,cellular_component condensed chromosome;GO:0005575,cellular_component cellular_component;GO:0005…	NA
30176	NCALD	NCALD	8	-	101779923	101779979	101719385	101719648	101790861	101790947	30176	2,2	1,3	0,0	4,1	204	149	0.00127185	0.037607	0.594,0.327	0.0,0.0	0.461	ENSG00000104490	99;GO:0000139,cellular_component Golgi membrane;GO:0003008,biological_process system process;GO:0003674,molecular_function molecular_function;GO:0003779,molecular_function actin binding;GO:0005488,molecular_function binding;GO:0005509,molecular_function calcium ion binding;GO:0005515,molecular_function protein binding;GO:0005575,cellular_component cellular_component;GO:0005622,cellular_component …	NCALD; neurocalcin delta; K19695; RCVRN; recoverin; K1376
30214	INTS4	INTS4	11	-	77978995	77979102	77960952	77961138	77981458	77981576	30214	8,20	0,0	24,28	4,2	255	149	0.000756696	0.0263199	1.0,1.0	0.778,0.891	0.165	ENSG00000149262	48;GO:0000428,cellular_component DNA-directed RNA polymerase complex;GO:0005575,cellular_component cellular_component;GO:0005622,cellular_component intracellular;GO:0005623,cellular_component cell;GO:0005634,cellular_component nucleus;GO:0005654,cellular_component nucleoplasm;GO:0006139,biological_process nucleobase-containing compound metabolic process;GO:0006396,biological_process RNA processin…	NA
30254	DBF4B	DBF4B	17	+	44732177	44732265	44730964	44731015	44734089	44734163	30254	15,33	6,7	19,22	34,29	236	149	5.55527e-06	0.000948864	0.612,0.749	0.261,0.324	0.388	ENSG00000161692	12;GO:0005575,cellular_component cellular_component;GO:0005622,cellular_component intracellular;GO:0005623,cellular_component cell;GO:0005634,cellular_component nucleus;GO:0016234,cellular_component inclusion body;GO:0016235,cellular_component aggresome;GO:0043226,cellular_component organelle;GO:0043227,cellular_component membrane-bounded organelle;GO:0043229,cellular_component intracellular orga…	NA
30368	LUC7L3	LUC7L3	17	+	50749218	50749344	50746541	50746702	50750500	50750550	30368	5,10	53,82	1,0	72,45	274	149	0.000350401	0.0162075	0.049,0.062	0.007,0.0	0.052	ENSG00000108848	64;GO:0003674,molecular_function molecular_function;GO:0003676,molecular_function nucleic acid binding;GO:0003723,molecular_function RNA binding;GO:0003729,molecular_function mRNA binding;GO:0005488,molecular_function binding;GO:0005575,cellular_component cellular_component;GO:0005622,cellular_component intracellular;GO:0005623,cellular_component cell;GO:0005634,cellular_component nucleus;GO:0005…	NA
30400	NAA40	NAA40	11	+	63946950	63947003	63945839	63945935	63952237	63952333	30400	20,26	0,0	47,30	5,4	201	149	0.00026792	0.0134505	1.0,1.0	0.875,0.848	0.139	ENSG00000110583	NA	NA
30403	HTT	HTT	4	+	3122888	3122936	3121227	3121432	3125548	3125629	30403	16,18	0,0	7,15	3,3	196	149	6.08432e-05	0.00513873	1.0,1.0	0.639,0.792	0.284	ENSG00000197386	389;GO:0000003,biological_process reproduction;GO:0000050,biological_process urea cycle;GO:0000052,biological_process citrulline metabolic process;GO:0000132,biological_process establishment of mitotic spindle orientation;GO:0000226,biological_process microtubule cytoskeleton organization;GO:0000278,biological_process mitotic cell cycle;GO:0001704,biological_process formation of primary germ laye…	HD; huntingtin; K0453
30474	PRPSAP2	PRPSAP2	17	+	18867281	18867334	18865801	18865952	18872582	18872649	30474	58,76	19,30	71,90	15,7	201	149	0.00141088	0.0401642	0.694,0.653	0.778,0.905	-0.168	ENSG00000141127	36;GO:0001501,biological_process skeletal system development;GO:0002189,cellular_component ribose phosphate diphosphokinase complex;GO:0003674,molecular_function molecular_function;GO:0004857,molecular_function enzyme inhibitor activity;GO:0005575,cellular_component cellular_component;GO:0006139,biological_process nucleobase-containing compound metabolic process;GO:0006725,biological_process cell…	NA
30574	NDUFB6	NDUFB6	9	-	32558909	32558954	32552998	32553944	32570959	32571052	30574	139159	3,1	115148	9,7	193	149	0.00112343	0.0346109	0.973,0.992	0.908,0.942	0.057	ENSG00000165264	60;GO:0003674,molecular_function molecular_function;GO:0003824,molecular_function catalytic activity;GO:0003954,molecular_function NADH dehydrogenase activity;GO:0005575,cellular_component cellular_component;GO:0005622,cellular_component intracellular;GO:0005623,cellular_component cell;GO:0005634,cellular_component nucleus;GO:0005737,cellular_component cytoplasm;GO:0005739,cellular_component mito…	NDUFB6; NADH dehydrogenase (ubiquinone) 1 beta subcomplex subunit 6; K0396
30584	JADE2	JADE2	5	+	134576767	134576896	134573644	134573762	134578493	134579474	30584	61,74	12,9	59,74	26,27	277	149	0.00120925	0.0363179	0.732,0.816	0.55,0.596	0.201	ENSG00000043143	58;GO:0000123,cellular_component histone acetyltransferase complex;GO:0005575,cellular_component cellular_component;GO:0005622,cellular_component intracellular;GO:0005623,cellular_component cell;GO:0005634,cellular_component nucleus;GO:0005654,cellular_component nucleoplasm;GO:0006325,biological_process chromatin organization;GO:0006464,biological_process cellular protein modification process;GO:…	NA
30804	PKP4	PKP4	2	+	158577270	158577383	158533179	158533316	158603069	158603104	30804	30,20	0,0	26,37	2,6	261	149	0.000105321	0.00745389	1.0,1.0	0.881,0.779	0.17	ENSG00000144283	102;GO:0000922,cellular_component spindle pole;GO:0005575,cellular_component cellular_component;GO:0005622,cellular_component intracellular;GO:0005623,cellular_component cell;GO:0005737,cellular_component cytoplasm;GO:0005819,cellular_component spindle;GO:0005856,cellular_component cytoskeleton;GO:0005886,cellular_component plasma membrane;GO:0005911,cellular_component cell-cell junction;GO:00061…	NA
30854	FAM189B	FAM189B	1	-	155250275	155250821	155248404	155248473	155251094	155251164	30854	233238	3,5	375361	33,43	298	149	3.98138e-09	3.68868e-06	0.975,0.96	0.85,0.808	0.139	ENSG00000160767	5;GO:0005575,cellular_component cellular_component;GO:0016020,cellular_component membrane;GO:0016021,cellular_component integral component of membrane;GO:0031224,cellular_component intrinsic component of membrane;GO:0044425,cellular_component membrane part	NA
30855	FAM189B	FAM189B	1	-	155250275	155250929	155248404	155248473	155251094	155251164	30855	124124	3,5	177162	33,43	298	149	8.71018e-10	1.06522e-06	0.954,0.925	0.728,0.653	0.249	ENSG00000160767	5;GO:0005575,cellular_component cellular_component;GO:0016020,cellular_component membrane;GO:0016021,cellular_component integral component of membrane;GO:0031224,cellular_component intrinsic component of membrane;GO:0044425,cellular_component membrane part	NA
30872	ZNF37A	ZNF37A	10	+	38094930	38095224	38094333	38094490	38095537	38095559	30872	11,7	0,1	19,3	4,3	298	149	0.00095737	0.031139	1.0,0.778	0.704,0.333	0.371	ENSG00000075407	31;GO:0001071,molecular_function DNA-binding transcription factor activity;GO:0003674,molecular_function molecular_function;GO:0003700,molecular_function DNA-binding transcription factor activity;GO:0005575,cellular_component cellular_component;GO:0005622,cellular_component intracellular;GO:0005623,cellular_component cell;GO:0005634,cellular_component nucleus;GO:0006355,biological_process regulat…	KRAB; KRAB domain-containing zinc finger protein; K0922
30879	ATG4B	ATG4B	2	+	241653306	241653369	241651263	241651335	241653511	241653524	30879	56,88	128167	143150	120133	211	149	1.27265e-07	5.33015e-05	0.236,0.271	0.457,0.443	-0.197	ENSG00000168397	50;GO:0000045,biological_process autophagosome assembly;GO:0003674,molecular_function molecular_function;GO:0003824,molecular_function catalytic activity;GO:0004175,molecular_function endopeptidase activity;GO:0004197,molecular_function cysteine-type endopeptidase activity;GO:0005575,cellular_component cellular_component;GO:0005622,cellular_component intracellular;GO:0005623,cellular_component ce…	ATG4; cysteine protease ATG4 [EC:3.4.22.-]; K0834
30955	MRRF	MRRF	9	+	122286038	122286166	122285168	122285287	122291748	122291798	30955	66,57	81115	26,20	101104	276	149	5.52007e-06	0.00094815	0.305,0.211	0.122,0.094	0.15	ENSG00000148187	24;GO:0005575,cellular_component cellular_component;GO:0005622,cellular_component intracellular;GO:0005623,cellular_component cell;GO:0005737,cellular_component cytoplasm;GO:0005739,cellular_component mitochondrion;GO:0008150,biological_process biological_process;GO:0009987,biological_process cellular process;GO:0016043,biological_process cellular component organization;GO:0022411,biological_proc…	NA
31006	GTF3C5	GTF3C5	9	+	133054943	133054964	133054711	133054809	133056011	133056094	31006	30,68	242267	106110	277349	169	149	0.000579891	0.0227303	0.099,0.183	0.252,0.217	-0.093	ENSG00000148308	113;GO:0000127,cellular_component transcription factor TFIIIC complex;GO:0005575,cellular_component cellular_component;GO:0005622,cellular_component intracellular;GO:0005623,cellular_component cell;GO:0005634,cellular_component nucleus;GO:0005654,cellular_component nucleoplasm;GO:0005667,cellular_component transcription factor complex;GO:0006139,biological_process nucleobase-containing compound m…	NA
31028	CIB2	CIB2	15	-	78120567	78120661	78111164	78111276	78123704	78123739	31028	0,0	7,19	7,3	13,14	242	149	4.04371e-05	0.00383951	0.0,0.0	0.249,0.117	-0.183	ENSG00000136425	59;GO:0001654,biological_process eye development;GO:0001894,biological_process tissue homeostasis;GO:0001895,biological_process retina homeostasis;GO:0001917,cellular_component photoreceptor inner segment;GO:0003674,molecular_function molecular_function;GO:0005575,cellular_component cellular_component;GO:0005623,cellular_component cell;GO:0007275,biological_process multicellular organism developm…	NA
31060	FAM227B	FAM227B	15	-	49589775	49590007	49588015	49588083	49611214	49611268	31060	4,3	0,3	0,0	2,2	298	149	1.44574e-05	0.00185723	1.0,0.333	0.0,0.0	0.666	ENSG00000166262	NA	NA
31078	SMPD4	SMPD4	2	-	130161185	130161272	130157250	130157396	130164373	130164445	31078	40,56	57,72	22,54	114146	235	149	1.3099e-05	0.00174126	0.308,0.33	0.109,0.19	0.17	ENSG00000136699	105;GO:0000139,cellular_component Golgi membrane;GO:0003674,molecular_function molecular_function;GO:0003824,molecular_function catalytic activity;GO:0004620,molecular_function phospholipase activity;GO:0004767,molecular_function sphingomyelin phosphodiesterase activity;GO:0005575,cellular_component cellular_component;GO:0005622,cellular_component intracellular;GO:0005623,cellular_component cell;…	SMPD4; sphingomyelin phosphodiesterase 4 [EC:3.1.4.12]; K1235
31098	CLEC16A	CLEC16A	16	+	11174153	11174277	11166387	11166552	11178334	11182181	31098	1,5	3,5	0,0	9,13	272	149	9.22184e-05	0.00682451	0.154,0.354	0.0,0.0	0.254	ENSG00000038532	21;GO:0005575,cellular_component cellular_component;GO:0006810,biological_process transport;GO:0007034,biological_process vacuolar transport;GO:0007041,biological_process lysosomal transport;GO:0008150,biological_process biological_process;GO:0008333,biological_process endosome to lysosome transport;GO:0009987,biological_process cellular process;GO:0016020,cellular_component membrane;GO:0016021,c…	NA
31112	RNF146	RNF146	6	+	127286049	127286177	127280230	127280340	127286615	127286643	31112	15,11	9,2	8,11	1,0	276	149	0.000368098	0.0166977	0.474,0.748	0.812,1.0	-0.295	ENSG00000118518	72;GO:0000209,biological_process protein polyubiquitination;GO:0003674,molecular_function molecular_function;GO:0003824,molecular_function catalytic activity;GO:0004842,molecular_function ubiquitin-protein transferase activity;GO:0005488,molecular_function binding;GO:0005575,cellular_component cellular_component;GO:0005622,cellular_component intracellular;GO:0005623,cellular_component cell;GO:000…	NA
31147	KANK2	KANK2	19	-	11195621	11195820	11194474	11194590	11197706	11197791	31147	6,5	2,4	2,5	0,0	298	149	1.76019e-06	0.000430528	0.6,0.385	1.0,1.0	-0.508	ENSG00000197256	87;GO:0000122,biological_process negative regulation of transcription by RNA polymerase II;GO:0005575,cellular_component cellular_component;GO:0005622,cellular_component intracellular;GO:0005623,cellular_component cell;GO:0005737,cellular_component cytoplasm;GO:0005739,cellular_component mitochondrion;GO:0006355,biological_process regulation of transcription, DNA-templated;GO:0006357,biological_p…	NA
31156	AC156455.1	AC156455.1	12	+	122064138	122064433	122063348	122063531	122064549	122064658	31156	10,10	0,0	12,10	1,6	298	149	3.28208e-05	0.00330969	1.0,1.0	0.857,0.455	0.344	ENSG00000256546	NA	NA
31196	RIPK2	RIPK2	8	+	89762828	89762982	89757746	89758233	89765340	89765496	31196	15,16	2,2	11,15	14,11	298	149	8.62053e-05	0.0065891	0.789,0.8	0.282,0.405	0.451	ENSG00000104312	332;GO:0000165,biological_process MAPK cascade;GO:0000187,biological_process activation of MAPK activity;GO:0001775,biological_process cell activation;GO:0001817,biological_process regulation of cytokine production;GO:0001819,biological_process positive regulation of cytokine production;GO:0001932,biological_process regulation of protein phosphorylation;GO:0001934,biological_process positive regu…	RIPK2; receptor-interacting serine/threonine-protein kinase 2 [EC:2.7.11.1]; K0884
31232	CASTOR1	CASTOR1	22	-	30288705	30288776	30287084	30287560	30289384	30289505	31232	26,41	6,2	65,26	0,0	219	149	0.000103349	0.00737982	0.747,0.933	1.0,1.0	-0.16	ENSG00000239282	NA	NA
31255	CORO7	CORO7	16	-	4361748	4361803	4361360	4361469	4361984	4362160	31255	0,0	32,31	7,3	35,39	203	149	0.000333118	0.0155255	0.0,0.0	0.128,0.053	-0.09	ENSG00000262246	113;GO:0000139,cellular_component Golgi membrane;GO:0000902,biological_process cell morphogenesis;GO:0000904,biological_process cell morphogenesis involved in differentiation;GO:0001941,biological_process postsynaptic membrane organization;GO:0003674,molecular_function molecular_function;GO:0003779,molecular_function actin binding;GO:0005488,molecular_function binding;GO:0005515,molecular_functio…	NA
31450	PHF1	PHF1	6	+	33414954	33415081	33414724	33414829	33415260	33415329	31450	6,15	5,6	32,23	1,0	275	149	3.10606e-07	0.00011724	0.394,0.575	0.945,1.0	-0.488	ENSG00000112511	69;GO:0001071,molecular_function DNA-binding transcription factor activity;GO:0003674,molecular_function molecular_function;GO:0003682,molecular_function chromatin binding;GO:0003700,molecular_function DNA-binding transcription factor activity;GO:0005488,molecular_function binding;GO:0005515,molecular_function protein binding;GO:0005575,cellular_component cellular_component;GO:0005622,cellular_co…	NA
31581	EIF4E2	EIF4E2	2	+	232557883	232558018	232556415	232556530	232564246	232564351	31581	386434	6,14	369404	23,23	283	149	0.000971511	0.0314317	0.971,0.942	0.894,0.902	0.058	ENSG00000135930	170;GO:0000184,biological_process nuclear-transcribed mRNA catabolic process, nonsense-mediated decay;GO:0000339,molecular_function RNA cap binding;GO:0000340,molecular_function RNA 7-methylguanosine cap binding;GO:0000956,biological_process nuclear-transcribed mRNA catabolic process;GO:0001701,biological_process in utero embryonic development;GO:0002118,biological_process aggressive behavior;GO:…	EIF4E; translation initiation factor 4E; K0325
31591	ABLIM2	ABLIM2	4	-	7992865	7992927	7984838	7984893	8008058	8008197	31591	3,11	0,0	1,8	0,5	210	149	0.00102395	0.0324081	1.0,1.0	1.0,0.532	0.234	ENSG00000163995	100;GO:0000902,biological_process cell morphogenesis;GO:0000904,biological_process cell morphogenesis involved in differentiation;GO:0003674,molecular_function molecular_function;GO:0005488,molecular_function binding;GO:0005575,cellular_component cellular_component;GO:0005622,cellular_component intracellular;GO:0005623,cellular_component cell;GO:0005634,cellular_component nucleus;GO:0005737,cellu…	ABLIM; actin-binding LIM protein; K0752
31613	RPL37A	RPL37A	2	+	216520713	216520774	216499948	216500031	216529269	216529451	31613	4,1	18,38	7,14	18,30	209	149	0.000622083	0.0237517	0.137,0.018	0.217,0.25	-0.156	ENSG00000197756	149;GO:0000022,biological_process mitotic spindle elongation;GO:0000184,biological_process nuclear-transcribed mRNA catabolic process, nonsense-mediated decay;GO:0000226,biological_process microtubule cytoskeleton organization;GO:0000278,biological_process mitotic cell cycle;GO:0000956,biological_process nuclear-transcribed mRNA catabolic process;GO:0002119,biological_process nematode larval deve…	RP-L37Ae, RPL37A; large subunit ribosomal protein L37Ae; K02921; UTP24, FCF1; U3 small nucleolar RNA-associated protein 24; K1456
31631	KIAA0895L	KIAA0895L	16	-	67181557	67181697	67180040	67180666	67183261	67183952	31631	64,36	26,25	20,24	37,46	288	149	1.13278e-05	0.00157834	0.56,0.427	0.219,0.213	0.278	ENSG00000196123	NA	NA
31678	SGPL1	SGPL1	10	+	70816810	70816880	70815960	70816126	70844472	70844638	31678	43,33	2,7	68,65	1,0	218	149	0.000127769	0.00830908	0.936,0.763	0.979,1.0	-0.14	ENSG00000166224	166;GO:0000003,biological_process reproduction;GO:0001501,biological_process skeletal system development;GO:0001553,biological_process luteinization;GO:0001568,biological_process blood vessel development;GO:0001570,biological_process vasculogenesis;GO:0001655,biological_process urogenital system development;GO:0001667,biological_process ameboidal-type cell migration;GO:0001822,biological_process …	SGPL1, DPL1; sphinganine-1-phosphate aldolase [EC:4.1.2.27]; K0163
31691	CIT	CIT	12	-	119803205	119803389	119784188	119785065	119822819	119822973	31691	7,16	5,1	35,21	1,0	298	149	0.00039338	0.0173803	0.412,0.889	0.946,1.0	-0.323	ENSG00000122966	153;GO:0000003,biological_process reproduction;GO:0000070,biological_process mitotic sister chromatid segregation;GO:0000086,biological_process G2/M transition of mitotic cell cycle;GO:0000278,biological_process mitotic cell cycle;GO:0000280,biological_process nuclear division;GO:0000819,biological_process sister chromatid segregation;GO:0000910,biological_process cytokinesis;GO:0001726,cellular_…	NA
31711	RUBCN	RUBCN	3	-	197717976	197718130	197705091	197705175	197749268	197749699	31711	0,2	1,2	12,8	1,0	298	149	4.79838e-05	0.00435329	0.0,0.333	0.857,1.0	-0.762	ENSG00000145016	41;GO:0000323,cellular_component lytic vacuole;GO:0005575,cellular_component cellular_component;GO:0005622,cellular_component intracellular;GO:0005623,cellular_component cell;GO:0005737,cellular_component cytoplasm;GO:0005764,cellular_component lysosome;GO:0005768,cellular_component endosome;GO:0005769,cellular_component early endosome;GO:0005770,cellular_component late endosome;GO:0005773,cellul…	RUBCN; run domain Beclin-1 interacting and cysteine-rich containing protein; K1933
31761	SPNS1	SPNS1	16	+	28981900	28982056	28979404	28979471	28982856	28982922	31761	0,1	5,4	5,4	0,6	298	149	0.000254726	0.0130082	0.0,0.111	1.0,0.25	-0.57	ENSG00000169682	23;GO:0005575,cellular_component cellular_component;GO:0005622,cellular_component intracellular;GO:0005623,cellular_component cell;GO:0005737,cellular_component cytoplasm;GO:0005739,cellular_component mitochondrion;GO:0005740,cellular_component mitochondrial envelope;GO:0005743,cellular_component mitochondrial inner membrane;GO:0016020,cellular_component membrane;GO:0019866,cellular_component org…	NA
31877	CIAPIN1	CIAPIN1	16	-	57440771	57440983	57439181	57439295	57447341	57447368	31877	291434	21,12	412389	41,40	298	149	0.000513304	0.0210938	0.874,0.948	0.834,0.829	0.08	ENSG00000005194	46;GO:0002376,biological_process immune system process;GO:0002520,biological_process immune system development;GO:0005575,cellular_component cellular_component;GO:0005622,cellular_component intracellular;GO:0005623,cellular_component cell;GO:0005634,cellular_component nucleus;GO:0005730,cellular_component nucleolus;GO:0005737,cellular_component cytoplasm;GO:0007275,biological_process multicellula…	NA
31902	TRIM65	TRIM65	17	-	75892010	75892185	75891022	75891347	75892266	75892303	31902	54,71	2,8	111,97	0,2	298	149	0.000295742	0.0142844	0.931,0.816	1.0,0.96	-0.107	ENSG00000141569	NA	NA
31946	ELP5	ELP5	17	+	7258825	7258926	7258587	7258683	7259570	7259931	31946	146154	9,11	247190	1,4	249	149	4.25358e-05	0.00399233	0.907,0.893	0.993,0.966	-0.08	ENSG00000170291	29;GO:0005575,cellular_component cellular_component;GO:0005622,cellular_component intracellular;GO:0005623,cellular_component cell;GO:0005634,cellular_component nucleus;GO:0005737,cellular_component cytoplasm;GO:0008150,biological_process biological_process;GO:0030334,biological_process regulation of cell migration;GO:0030335,biological_process positive regulation of cell migration;GO:0032879,bio…	NA
32008	LGALS9C	LGALS9C	17	+	18486754	18486940	18486051	18486135	18487646	18487757	32008	4,7	1,5	1,0	3,3	298	149	0.000174353	0.0102316	0.667,0.412	0.143,0.0	0.468	ENSG00000171916	47;GO:0003674,molecular_function molecular_function;GO:0004871,molecular_function obsolete signal transducer activity;GO:0005488,molecular_function binding;GO:0005534,molecular_function galactose binding;GO:0005575,cellular_component cellular_component;GO:0005576,cellular_component extracellular region;GO:0005622,cellular_component intracellular;GO:0005623,cellular_component cell;GO:0005737,cellu…	NA
32013	CHAF1A	CHAF1A	19	+	4418019	4418076	4408902	4409759	4422565	4422795	32013	57,82	0,2	123113	10,6	205	149	0.00119542	0.0359444	1.0,0.968	0.899,0.932	0.069	ENSG00000167670	64;GO:0003674,molecular_function molecular_function;GO:0003682,molecular_function chromatin binding;GO:0005488,molecular_function binding;GO:0005515,molecular_function protein binding;GO:0005575,cellular_component cellular_component;GO:0005622,cellular_component intracellular;GO:0005623,cellular_component cell;GO:0005634,cellular_component nucleus;GO:0006139,biological_process nucleobase-containi…	NA
32022	METTL8	METTL8	2	-	171326041	171326148	171325840	171325906	171330558	171330616	32022	29,35	5,10	14,15	0,0	255	149	7.83382e-06	0.001222	0.772,0.672	1.0,1.0	-0.278	ENSG00000123600	11;GO:0005575,cellular_component cellular_component;GO:0005622,cellular_component intracellular;GO:0005623,cellular_component cell;GO:0005634,cellular_component nucleus;GO:0005737,cellular_component cytoplasm;GO:0043226,cellular_component organelle;GO:0043227,cellular_component membrane-bounded organelle;GO:0043229,cellular_component intracellular organelle;GO:0043231,cellular_component intracell…	NA
32248	RPUSD1	RPUSD1	16	-	787555	787744	787343	787477	788255	788329	32248	246291	11,11	279299	28,30	298	149	0.000492531	0.0205719	0.918,0.93	0.833,0.833	0.091	ENSG00000007376	NA	NA
32276	MOCOS	MOCOS	18	+	36199682	36200324	36198689	36198756	36203112	36203189	32276	67,65	0,0	103,90	5,4	298	149	0.00102142	0.0324081	1.0,1.0	0.912,0.918	0.085	ENSG00000075643	45;GO:0003674,molecular_function molecular_function;GO:0003824,molecular_function catalytic activity;GO:0005575,cellular_component cellular_component;GO:0005622,cellular_component intracellular;GO:0005623,cellular_component cell;GO:0005737,cellular_component cytoplasm;GO:0005829,cellular_component cytosol;GO:0006732,biological_process coenzyme metabolic process;GO:0006766,biological_process vitam…	ABA3; molybdenum cofactor sulfurtransferase [EC:2.8.1.9]; K1563
32283	ACTR3B	ACTR3B	7	+	152783186	152783242	152759748	152759926	152800530	152800655	32283	7,13	4,18	20,9	2,2	204	149	0.000352898	0.0162499	0.561,0.345	0.88,0.767	-0.37	ENSG00000133627	11;GO:0005575,cellular_component cellular_component;GO:0005622,cellular_component intracellular;GO:0005623,cellular_component cell;GO:0005856,cellular_component cytoskeleton;GO:0042995,cellular_component cell projection;GO:0043226,cellular_component organelle;GO:0043228,cellular_component non-membrane-bounded organelle;GO:0043229,cellular_component intracellular organelle;GO:0043232,cellular_comp…	ACTR3, ARP3; actin-related protein 3; K1858
32366	SAE1	SAE1	19	+	47197232	47197377	47169817	47169923	47203670	47203740	32366	440755	4,8	727853	13,28	293	149	0.0018107	0.0467177	0.982,0.98	0.966,0.939	0.029	ENSG00000142230	129;GO:0000003,biological_process reproduction;GO:0002119,biological_process nematode larval development;GO:0002164,biological_process larval development;GO:0002376,biological_process immune system process;GO:0002520,biological_process immune system development;GO:0003674,molecular_function molecular_function;GO:0003824,molecular_function catalytic activity;GO:0004839,molecular_function ubiquitin…	UBLE1A, SAE1; ubiquitin-like 1-activating enzyme E1 A [EC:6.2.1.45]; K1068
32398	UFD1	UFD1	22	-	19475469	19475602	19471686	19471808	19479082	19479172	32398	263247	9,9	175195	26,18	281	149	2.26151e-05	0.00257998	0.939,0.936	0.781,0.852	0.121	ENSG00000070010	51;GO:0001501,biological_process skeletal system development;GO:0003674,molecular_function molecular_function;GO:0003824,molecular_function catalytic activity;GO:0004843,molecular_function thiol-dependent ubiquitin-specific protease activity;GO:0005575,cellular_component cellular_component;GO:0005622,cellular_component intracellular;GO:0005623,cellular_component cell;GO:0005634,cellular_component…	UFD1; ubiquitin fusion degradation protein 1; K1401
32451	WARS	WARS	14	-	100369086	100369258	100361702	100361921	100375282	100375350	32451	11261523	92125	17671723	248185	298	149	0.00183155	0.047057	0.86,0.859	0.781,0.823	0.057	ENSG00000140105	66;GO:0003674,molecular_function molecular_function;GO:0003824,molecular_function catalytic activity;GO:0004812,molecular_function aminoacyl-tRNA ligase activity;GO:0004830,molecular_function tryptophan-tRNA ligase activity;GO:0005575,cellular_component cellular_component;GO:0005622,cellular_component intracellular;GO:0005623,cellular_component cell;GO:0005737,cellular_component cytoplasm;GO:0005…	WARS, trpS; tryptophanyl-tRNA synthetase [EC:6.1.1.2]; K0186
32457	WARS	WARS	14	-	100374135	100374149	100369086	100369258	100375282	100375475	32457	6,7	451549	28,22	601631	162	149	8.71417e-05	0.00661764	0.012,0.012	0.041,0.031	-0.024	ENSG00000140105	66;GO:0003674,molecular_function molecular_function;GO:0003824,molecular_function catalytic activity;GO:0004812,molecular_function aminoacyl-tRNA ligase activity;GO:0004830,molecular_function tryptophan-tRNA ligase activity;GO:0005575,cellular_component cellular_component;GO:0005622,cellular_component intracellular;GO:0005623,cellular_component cell;GO:0005737,cellular_component cytoplasm;GO:0005…	WARS, trpS; tryptophanyl-tRNA synthetase [EC:6.1.1.2]; K0186
32466	WARS	WARS	14	-	100374135	100374244	100369086	100369258	100375510	100376251	32466	80137	1,1	171147	11,7	257	149	0.000232177	0.0122389	0.979,0.988	0.9,0.924	0.072	ENSG00000140105	66;GO:0003674,molecular_function molecular_function;GO:0003824,molecular_function catalytic activity;GO:0004812,molecular_function aminoacyl-tRNA ligase activity;GO:0004830,molecular_function tryptophan-tRNA ligase activity;GO:0005575,cellular_component cellular_component;GO:0005622,cellular_component intracellular;GO:0005623,cellular_component cell;GO:0005737,cellular_component cytoplasm;GO:0005…	WARS, trpS; tryptophanyl-tRNA synthetase [EC:6.1.1.2]; K0186
32472	WARS	WARS	14	-	100374135	100374265	100369086	100369258	100375510	100375607	32472	82139	1,1	178151	11,7	278	149	0.000238449	0.0123847	0.978,0.987	0.897,0.92	0.074	ENSG00000140105	66;GO:0003674,molecular_function molecular_function;GO:0003824,molecular_function catalytic activity;GO:0004812,molecular_function aminoacyl-tRNA ligase activity;GO:0004830,molecular_function tryptophan-tRNA ligase activity;GO:0005575,cellular_component cellular_component;GO:0005622,cellular_component intracellular;GO:0005623,cellular_component cell;GO:0005737,cellular_component cytoplasm;GO:0005…	WARS, trpS; tryptophanyl-tRNA synthetase [EC:6.1.1.2]; K0186
32473	WARS	WARS	14	-	100375282	100375350	100361707	100361921	100375510	100376251	32473	26,40	1,9	88,76	1,2	216	149	0.000709306	0.0254534	0.947,0.754	0.984,0.963	-0.123	ENSG00000140105	66;GO:0003674,molecular_function molecular_function;GO:0003824,molecular_function catalytic activity;GO:0004812,molecular_function aminoacyl-tRNA ligase activity;GO:0004830,molecular_function tryptophan-tRNA ligase activity;GO:0005575,cellular_component cellular_component;GO:0005622,cellular_component intracellular;GO:0005623,cellular_component cell;GO:0005737,cellular_component cytoplasm;GO:0005…	WARS, trpS; tryptophanyl-tRNA synthetase [EC:6.1.1.2]; K0186
32475	WARS	WARS	14	-	100375282	100375350	100369086	100369258	100375510	100376251	32475	191223	1,1	258252	11,7	216	149	0.000373584	0.016797	0.992,0.994	0.942,0.961	0.041	ENSG00000140105	66;GO:0003674,molecular_function molecular_function;GO:0003824,molecular_function catalytic activity;GO:0004812,molecular_function aminoacyl-tRNA ligase activity;GO:0004830,molecular_function tryptophan-tRNA ligase activity;GO:0005575,cellular_component cellular_component;GO:0005622,cellular_component intracellular;GO:0005623,cellular_component cell;GO:0005737,cellular_component cytoplasm;GO:0005…	WARS, trpS; tryptophanyl-tRNA synthetase [EC:6.1.1.2]; K0186
32478	WARS	WARS	14	-	100375282	100375406	100361707	100361921	100375510	100375744	32478	72,83	1,9	192149	1,2	272	149	0.0006941	0.0252336	0.975,0.835	0.991,0.976	-0.079	ENSG00000140105	66;GO:0003674,molecular_function molecular_function;GO:0003824,molecular_function catalytic activity;GO:0004812,molecular_function aminoacyl-tRNA ligase activity;GO:0004830,molecular_function tryptophan-tRNA ligase activity;GO:0005575,cellular_component cellular_component;GO:0005622,cellular_component intracellular;GO:0005623,cellular_component cell;GO:0005737,cellular_component cytoplasm;GO:0005…	WARS, trpS; tryptophanyl-tRNA synthetase [EC:6.1.1.2]; K0186
32480	WARS	WARS	14	-	100375282	100375406	100369086	100369258	100375510	100375744	32480	368429	1,1	482481	11,7	272	149	0.0016885	0.0449297	0.995,0.996	0.96,0.974	0.029	ENSG00000140105	66;GO:0003674,molecular_function molecular_function;GO:0003824,molecular_function catalytic activity;GO:0004812,molecular_function aminoacyl-tRNA ligase activity;GO:0004830,molecular_function tryptophan-tRNA ligase activity;GO:0005575,cellular_component cellular_component;GO:0005622,cellular_component intracellular;GO:0005623,cellular_component cell;GO:0005737,cellular_component cytoplasm;GO:0005…	WARS, trpS; tryptophanyl-tRNA synthetase [EC:6.1.1.2]; K0186
32511	HNRNPA2B1	HNRNPA2B1	7	-	26190992	26191128	26190124	26190460	26192494	26192577	32511	104160	13,0	103100	12,24	284	149	0.00115172	0.0350723	0.808,1.0	0.818,0.686	0.152	ENSG00000122566	100;GO:0000375,biological_process RNA splicing, via transesterification reactions;GO:0000377,biological_process RNA splicing, via transesterification reactions with bulged adenosine as nucleophile;GO:0000398,biological_process mRNA splicing, via spliceosome;GO:0003674,molecular_function molecular_function;GO:0003676,molecular_function nucleic acid binding;GO:0003677,molecular_function DNA binding…	HNRNPA2B1; heterogeneous nuclear ribonucleoprotein A2/B1; K1315
32565	HAT1	HAT1	2	+	171946707	171946783	171925536	171925641	171952880	171953001	32565	29,39	1,0	20,52	5,3	224	149	0.00106622	0.0335031	0.951,1.0	0.727,0.92	0.152	ENSG00000128708	77;GO:0003674,molecular_function molecular_function;GO:0003824,molecular_function catalytic activity;GO:0004402,molecular_function histone acetyltransferase activity;GO:0005575,cellular_component cellular_component;GO:0005622,cellular_component intracellular;GO:0005623,cellular_component cell;GO:0005634,cellular_component nucleus;GO:0005654,cellular_component nucleoplasm;GO:0005737,cellular_compo…	HAT1, KAT1; histone acetyltransferase 1 [EC:2.3.1.48]; K1130
32574	ACAD8	ACAD8	11	+	134257087	134257257	134253547	134253709	134259007	134259084	32574	3,0	1,2	6,1	0,0	298	149	0.000297207	0.0143325	0.6,0.0	1.0,1.0	-0.7	ENSG00000151498	52;GO:0003674,molecular_function molecular_function;GO:0003824,molecular_function catalytic activity;GO:0003995,molecular_function acyl-CoA dehydrogenase activity;GO:0005575,cellular_component cellular_component;GO:0005622,cellular_component intracellular;GO:0005623,cellular_component cell;GO:0005737,cellular_component cytoplasm;GO:0005739,cellular_component mitochondrion;GO:0005759,cellular_comp…	ACAD8; isobutyryl-CoA dehydrogenase [EC:1.3.99.-]; K1153
32689	BRAT1	BRAT1	7	-	2544908	2545056	2542119	2543962	2547323	2547478	32689	272286	4,4	280318	8,19	296	149	0.00149886	0.041736	0.972,0.973	0.946,0.894	0.052	ENSG00000106009	15;GO:0005575,cellular_component cellular_component;GO:0005622,cellular_component intracellular;GO:0005623,cellular_component cell;GO:0005634,cellular_component nucleus;GO:0008150,biological_process biological_process;GO:0009314,biological_process response to radiation;GO:0009628,biological_process response to abiotic stimulus;GO:0010212,biological_process response to ionizing radiation;GO:004322…	NA
32699	WDR20	WDR20	14	+	102194937	102195120	102139843	102140172	102208602	102208683	32699	27,45	0,0	29,30	0,7	298	149	0.000386932	0.0172199	1.0,1.0	1.0,0.682	0.159	ENSG00000140153	NA	NA
32756	JUP	JUP	17	-	41772817	41772926	41771646	41771862	41785902	41786209	32756	30,37	10,20	53,55	8,2	257	149	0.000118119	0.00800186	0.635,0.518	0.793,0.941	-0.29	ENSG00000173801	324;GO:0000003,biological_process reproduction;GO:0000902,biological_process cell morphogenesis;GO:0000988,molecular_function obsolete transcription factor activity, protein binding;GO:0000989,molecular_function obsolete transcription factor activity, transcription factor binding;GO:0001508,biological_process action potential;GO:0002009,biological_process morphogenesis of an epithelium;GO:0002027…	JUP; junction plakoglobin; K1005
32762	IFI44	IFI44	1	+	78650185	78650652	78649830	78649905	78654242	78654279	32762	5,12	0,0	4,8	3,1	298	149	0.000881142	0.0295166	1.0,1.0	0.4,0.8	0.4	ENSG00000137965	12;GO:0005575,cellular_component cellular_component;GO:0005622,cellular_component intracellular;GO:0005623,cellular_component cell;GO:0005737,cellular_component cytoplasm;GO:0008150,biological_process biological_process;GO:0009607,biological_process response to biotic stimulus;GO:0009615,biological_process response to virus;GO:0044424,cellular_component intracellular part;GO:0044464,cellular_comp…	NA
32763	IFI44	IFI44	1	+	78650540	78650652	78649831	78649905	78654242	78654279	32763	3,5	0,0	2,6	3,1	260	149	0.00049496	0.0206452	1.0,1.0	0.276,0.775	0.474	ENSG00000137965	12;GO:0005575,cellular_component cellular_component;GO:0005622,cellular_component intracellular;GO:0005623,cellular_component cell;GO:0005737,cellular_component cytoplasm;GO:0008150,biological_process biological_process;GO:0009607,biological_process response to biotic stimulus;GO:0009615,biological_process response to virus;GO:0044424,cellular_component intracellular part;GO:0044464,cellular_comp…	NA
32772	TFAP2A	TFAP2A	6	-	10402491	10402610	10398601	10398705	10404507	10404594	32772	42,57	1,6	30,47	0,0	267	149	0.000895123	0.0298121	0.959,0.841	1.0,1.0	-0.1	ENSG00000137203	558;GO:0000003,biological_process reproduction;GO:0000122,biological_process negative regulation of transcription by RNA polymerase II;GO:0000902,biological_process cell morphogenesis;GO:0000904,biological_process cell morphogenesis involved in differentiation;GO:0000975,molecular_function transcription regulatory region DNA binding;GO:0000976,molecular_function transcription regulatory region se…
0080090,biological_process regulation of primary metabolic process;GO:0090087,biological_process regulation of peptide transport;GO:0090092,biological_process regulation of transmembrane receptor protein serine/threonine kinase signaling pathway;GO:0090276,biological_process regulation of peptide hormone secretion;GO:0090304,biological_process nucleic acid metabolic process;GO:0097070,biological_…	NA
32795	PRUNE1	PRUNE1	1	+	151018466	151018669	151017811	151017904	151027232	151027327	32795	13,14	0,0	15,11	2,6	298	149	6.43581e-06	0.0010411	1.0,1.0	0.789,0.478	0.367	ENSG00000143363	17;GO:0005575,cellular_component cellular_component;GO:0005622,cellular_component intracellular;GO:0005623,cellular_component cell;GO:0005634,cellular_component nucleus;GO:0005737,cellular_component cytoplasm;GO:0005912,cellular_component adherens junction;GO:0005924,cellular_component cell-substrate adherens junction;GO:0005925,cellular_component focal adhesion;GO:0030054,cellular_component cell…	PRUNE, PPX1; exopolyphosphatase [EC:3.6.1.11]; K0151
32798	PRUNE1	PRUNE1	1	+	151018556	151018669	151017811	151017904	151027232	151027327	32798	9,7	0,0	12,4	2,6	261	149	6.17538e-06	0.00100966	1.0,1.0	0.774,0.276	0.475	ENSG00000143363	17;GO:0005575,cellular_component cellular_component;GO:0005622,cellular_component intracellular;GO:0005623,cellular_component cell;GO:0005634,cellular_component nucleus;GO:0005737,cellular_component cytoplasm;GO:0005912,cellular_component adherens junction;GO:0005924,cellular_component cell-substrate adherens junction;GO:0005925,cellular_component focal adhesion;GO:0030054,cellular_component cell…	PRUNE, PPX1; exopolyphosphatase [EC:3.6.1.11]; K0151
32802	PRUNE1	PRUNE1	1	+	151025514	151025673	151017811	151017904	151027232	151027327	32802	30,44	0,0	31,35	2,6	298	149	5.38049e-05	0.00471133	1.0,1.0	0.886,0.745	0.184	ENSG00000143363	17;GO:0005575,cellular_component cellular_component;GO:0005622,cellular_component intracellular;GO:0005623,cellular_component cell;GO:0005634,cellular_component nucleus;GO:0005737,cellular_component cytoplasm;GO:0005912,cellular_component adherens junction;GO:0005924,cellular_component cell-substrate adherens junction;GO:0005925,cellular_component focal adhesion;GO:0030054,cellular_component cell…	PRUNE, PPX1; exopolyphosphatase [EC:3.6.1.11]; K0151
32961	AC092821.3	AC092821.3	12	+	9656567	9656649	9655872	9655979	9656920	9657302	32961	3,1	3,6	7,2	0,1	230	149	5.82996e-05	0.00496505	0.393,0.097	1.0,0.564	-0.537	ENSG00000284634	NA	NA
33027	PHLDB1	PHLDB1	11	+	118650444	118650547	118650076	118650193	118655604	118655690	33027	139,83	9,8	82114	0,0	251	149	1.9085e-06	0.00045233	0.902,0.86	1.0,1.0	-0.119	ENSG00000019144	NA	NA
33065	SEC24B	SEC24B	4	+	109481676	109481781	109473003	109473186	109491326	109491407	33065	2,3	7,3	0,0	2,8	253	149	0.00132628	0.0386438	0.144,0.371	0.0,0.0	0.258	ENSG00000138802	119;GO:0000139,cellular_component Golgi membrane;GO:0002376,biological_process immune system process;GO:0002474,biological_process antigen processing and presentation of peptide antigen via MHC class I;GO:0002478,biological_process antigen processing and presentation of exogenous peptide antigen;GO:0002495,biological_process antigen processing and presentation of peptide antigen via MHC class II;…	SEC24; protein transport protein SEC24; K1400
33114	ATP2C1	ATP2C1	3	+	131001219	131001314	130999517	130999659	131016151	131016684	33114	51,33	0,2	40,21	5,4	243	149	0.00129644	0.0380032	1.0,0.91	0.831,0.763	0.158	ENSG00000017260	240;GO:0000041,biological_process transition metal ion transport;GO:0000139,cellular_component Golgi membrane;GO:0000166,molecular_function nucleotide binding;GO:0001882,molecular_function nucleoside binding;GO:0001883,molecular_function purine nucleoside binding;GO:0003674,molecular_function molecular_function;GO:0003824,molecular_function catalytic activity;GO:0004871,molecular_function obsolet…	NA
33115	ATP2C1	ATP2C1	3	+	131001219	131001344	130999517	130999659	131016151	131016669	33115	59,55	0,2	51,33	5,4	273	149	0.00199128	0.0494152	1.0,0.938	0.848,0.818	0.136	ENSG00000017260	240;GO:0000041,biological_process transition metal ion transport;GO:0000139,cellular_component Golgi membrane;GO:0000166,molecular_function nucleotide binding;GO:0001882,molecular_function nucleoside binding;GO:0001883,molecular_function purine nucleoside binding;GO:0003674,molecular_function molecular_function;GO:0003824,molecular_function catalytic activity;GO:0004871,molecular_function obsolet…	NA
33136	NDUFB5	NDUFB5	3	+	179614951	179615059	179604810	179604939	179615982	179616049	33136	88134	0,1	88,66	14,8	256	149	3.33829e-09	3.49957e-06	1.0,0.987	0.785,0.828	0.187	ENSG00000136521	77;GO:0000302,biological_process response to reactive oxygen species;GO:0003674,molecular_function molecular_function;GO:0003824,molecular_function catalytic activity;GO:0003954,molecular_function NADH dehydrogenase activity;GO:0005575,cellular_component cellular_component;GO:0005622,cellular_component intracellular;GO:0005623,cellular_component cell;GO:0005737,cellular_component cytoplasm;GO:000…	NDUFB5; NADH dehydrogenase (ubiquinone) 1 beta subcomplex subunit 5; K0396
[truncated: 490 more rows]

## Sheet: MXE
Supplementary Data 6. DDP-induced ASEs were identified from Con and Cisplatin-treated NCI-H460 cells.
ID	GeneID	geneSymbol	chr	strand	1stExonStart_0base	1stExonEnd	2ndExonStart_0base	2ndExonEnd	upstreamES	upstreamEE	downstreamES	downstreamEE	ID	IJC_SAMPLE_1	SJC_SAMPLE_1	IJC_SAMPLE_2	SJC_SAMPLE_2	IncFormLen	SkipFormLen	PValue	FDR	IncLevel1	IncLevel2	IncLevelDifference	id	GO	KEGG
[truncated: 97 more rows]

## Sheet: A3SS
Supplementary Data 6. DDP-induced ASEs were identified from Con and Cisplatin-treated NCI-H460 cells.
[truncated: 210 more rows]

[truncated: 2 more sheets: A5SS, RI]
