# Supplementary material for: MEN1 is a regulator of alternative splicing and prevents R-loop-induced genome instability through suppression of RNA polymerase II elongation
Source: Nucleic Acids Res. 2023 Jul 3;51(15):7951–71. doi: 10.1093/nar/gkad548 (PMC10450199; doi:10.1093/nar/gkad548)
Supplement: gkad548_Supplemental_Files [file gkad548_supplemental_files.zip › Supplemental Data 7.xls]

## Sheet: SE
Supplementary Data 7. MEN1-regulated ASEs were identified from MEN1-WT and MEN1-KO NCI-H460 cells treated with Cisplatin.
ID	GeneID	geneSymbol	chr	strand	exonStart_0base	exonEnd	upstreamES	upstreamEE	downstreamES	downstreamEE	ID	IJC_SAMPLE_1	SJC_SAMPLE_1	IJC_SAMPLE_2	SJC_SAMPLE_2	IncFormLen	SkipFormLen	PValue	FDR	IncLevel1	IncLevel2	IncLevelDifference	id	GO	KEGG
21	APOPT1	APOPT1	14	+	103571622	103571820	103562961	103563124	103587273	103587364	21	134,69	26,26	86,98	8,9	298	149	0.00112759	0.0435217	0.72,0.57	0.843,0.845	-0.199	ENSG00000256053	72;GO:0005575,cellular_component cellular_component;GO:0005622,cellular_component intracellular;GO:0005623,cellular_component cell;GO:0005737,cellular_component cytoplasm;GO:0005739,cellular_component mitochondrion;GO:0006915,biological_process apoptotic process;GO:0007154,biological_process cell communication;GO:0007165,biological_process signal transduction;GO:0008150,biological_process biologi…	NA
312	EPB41L3	EPB41L3	18	-	5394676	5394793	5392380	5393478	5395066	5395147	312	277169	176106	168246	189224	265	149	0.00125866	0.0467522	0.469,0.473	0.333,0.382	0.113	ENSG00000082397	110;GO:0000902,biological_process cell morphogenesis;GO:0001508,biological_process action potential;GO:0002175,biological_process protein localization to paranode region of axon;GO:0003008,biological_process system process;GO:0003674,molecular_function molecular_function;GO:0005198,molecular_function structural molecule activity;GO:0005200,molecular_function structural constituent of cytoskeleton…	NA
317	EPB41L3	EPB41L3	18	-	5398020	5398143	5397057	5397426	5406776	5406968	317	9,21	243152	7,6	216272	271	149	0.00132452	0.0477602	0.02,0.071	0.018,0.012	0.03	ENSG00000082397	110;GO:0000902,biological_process cell morphogenesis;GO:0001508,biological_process action potential;GO:0002175,biological_process protein localization to paranode region of axon;GO:0003008,biological_process system process;GO:0003674,molecular_function molecular_function;GO:0005198,molecular_function structural molecule activity;GO:0005200,molecular_function structural constituent of cytoskeleton…	NA
320	EPB41L3	EPB41L3	18	-	5400496	5400595	5398020	5398143	5406776	5406968	320	0,0	4,11	3,3	2,3	247	149	2.22982e-05	0.00328416	0.0,0.0	0.475,0.376	-0.425	ENSG00000082397	110;GO:0000902,biological_process cell morphogenesis;GO:0001508,biological_process action potential;GO:0002175,biological_process protein localization to paranode region of axon;GO:0003008,biological_process system process;GO:0003674,molecular_function molecular_function;GO:0005198,molecular_function structural molecule activity;GO:0005200,molecular_function structural constituent of cytoskeleton…	NA
343	E2F4	E2F4	16	+	67193421	67193515	67192760	67192870	67194397	67194459	343	55,51	0,2	61,68	10,5	242	149	0.000401624	0.0228616	1.0,0.94	0.79,0.893	0.128	ENSG00000205250	171;GO:0000080,biological_process mitotic G1 phase;GO:0000082,biological_process G1/S transition of mitotic cell cycle;GO:0000083,biological_process regulation of transcription involved in G1/S transition of mitotic cell cycle;GO:0000278,biological_process mitotic cell cycle;GO:0000902,biological_process cell morphogenesis;GO:0001071,molecular_function DNA-binding transcription factor activity;GO…	E2F4_5; transcription factor E2F4/5; K0468
372	KIF23	KIF23	15	+	69440767	69441079	69440307	69440487	69444789	69445041	372	22,23	24,24	7,4	23,28	298	149	4.63144e-05	0.00525345	0.314,0.324	0.132,0.067	0.22	ENSG00000137807	110;GO:0000022,biological_process mitotic spindle elongation;GO:0000226,biological_process microtubule cytoskeleton organization;GO:0000278,biological_process mitotic cell cycle;GO:0000280,biological_process nuclear division;GO:0002376,biological_process immune system process;GO:0002478,biological_process antigen processing and presentation of exogenous peptide antigen;GO:0002495,biological_proce…	KIF23; kinesin family member 23; K1738
475	EML2	EML2	19	-	45621482	45621637	45620811	45621332	45624718	45624782	475	101,76	1,0	117,95	8,2	298	149	0.00103395	0.0410859	0.981,1.0	0.88,0.96	0.071	ENSG00000125746	35;GO:0003008,biological_process system process;GO:0003674,molecular_function molecular_function;GO:0005102,molecular_function signaling receptor binding;GO:0005488,molecular_function binding;GO:0005515,molecular_function protein binding;GO:0005575,cellular_component cellular_component;GO:0005622,cellular_component intracellular;GO:0005623,cellular_component cell;GO:0005856,cellular_component cyt…	NA
479	EML2	EML2	19	-	45624718	45624818	45621206	45621332	45629950	45630046	479	1,1	0,0	8,0	2,2	248	149	0.000182472	0.0133189	1.0,1.0	0.706,0.0	0.647	ENSG00000125746	35;GO:0003008,biological_process system process;GO:0003674,molecular_function molecular_function;GO:0005102,molecular_function signaling receptor binding;GO:0005488,molecular_function binding;GO:0005515,molecular_function protein binding;GO:0005575,cellular_component cellular_component;GO:0005622,cellular_component intracellular;GO:0005623,cellular_component cell;GO:0005856,cellular_component cyt…	NA
656	LINC01508	LINC01508	9	-	90385015	90385583	90383609	90383721	90433430	90433505	656	7,5	152102	9,25	85,88	298	149	2.43971e-05	0.00350607	0.023,0.024	0.05,0.124	-0.064	ENSG00000231107	NA	NA
678	FAM86B1	FAM86B1	8	-	12189807	12189888	12186699	12186833	12191778	12191813	678	18,25	0,0	14,22	3,3	229	149	0.000403961	0.0229097	1.0,1.0	0.752,0.827	0.211	ENSG00000186523	NA	NA
738	CSF2RA	CSF2RA	X	+	1303922	1304019	1300490	1300626	1305445	1305527	738	165116	14,18	171179	2,5	245	149	2.26043e-06	0.000649792	0.878,0.797	0.981,0.956	-0.131	ENSG00000198223	15;GO:0003674,molecular_function molecular_function;GO:0004872,molecular_function signaling receptor activity;GO:0005575,cellular_component cellular_component;GO:0005576,cellular_component extracellular region;GO:0005623,cellular_component cell;GO:0005886,cellular_component plasma membrane;GO:0005887,cellular_component integral component of plasma membrane;GO:0016020,cellular_component membrane;G…	CSF2RA, GMCSFR, CD116; granulocyte-macrophage colony-stimulating factor receptor alpha; K0506
768	LMCD1	LMCD1	3	+	8532736	8532825	8501706	8501980	8537184	8537440	768	24,12	0,0	18,29	6,1	237	149	0.000297597	0.0189057	1.0,1.0	0.654,0.948	0.199	ENSG00000071282	73;GO:0000122,biological_process negative regulation of transcription by RNA polymerase II;GO:0000988,molecular_function obsolete transcription factor activity, protein binding;GO:0000989,molecular_function obsolete transcription factor activity, transcription factor binding;GO:0003674,molecular_function molecular_function;GO:0003712,molecular_function transcription coregulator activity;GO:000371…	NA
965	POLR2B	POLR2B	4	+	56985259	56985457	56978895	56979004	56986353	56986426	965	0,0	15,17	6,3	20,20	298	149	0.00067797	0.0309732	0.0,0.0	0.13,0.07	-0.1	ENSG00000047315	135;GO:0000375,biological_process RNA splicing, via transesterification reactions;GO:0000377,biological_process RNA splicing, via transesterification reactions with bulged adenosine as nucleophile;GO:0000398,biological_process mRNA splicing, via spliceosome;GO:0000428,cellular_component DNA-directed RNA polymerase complex;GO:0003674,molecular_function molecular_function;GO:0003676,molecular_funct…	RPB2, POLR2B; DNA-directed RNA polymerase II subunit RPB2 [EC:2.7.7.6]; K0301
988	PEA15	PEA15	1	+	160211542	160211650	160205379	160205522	160213109	160213265	988	197190	10,14	134187	0,1	256	149	6.88671e-07	0.00027928	0.92,0.888	1.0,0.991	-0.092	ENSG00000162734	94;GO:0003674,molecular_function molecular_function;GO:0005080,molecular_function protein kinase C binding;GO:0005488,molecular_function binding;GO:0005515,molecular_function protein binding;GO:0005575,cellular_component cellular_component;GO:0005622,cellular_component intracellular;GO:0005623,cellular_component cell;GO:0005737,cellular_component cytoplasm;GO:0005856,cellular_component cytoskelet…	NA
989	PEA15	PEA15	1	+	160211542	160211716	160205336	160205522	160213109	160213265	989	714708	10,14	527682	0,1	298	149	0.000135018	0.0110112	0.973,0.962	1.0,0.997	-0.031	ENSG00000162734	94;GO:0003674,molecular_function molecular_function;GO:0005080,molecular_function protein kinase C binding;GO:0005488,molecular_function binding;GO:0005515,molecular_function protein binding;GO:0005575,cellular_component cellular_component;GO:0005622,cellular_component intracellular;GO:0005623,cellular_component cell;GO:0005737,cellular_component cytoplasm;GO:0005856,cellular_component cytoskelet…	NA
1049	TPD52L1	TPD52L1	6	+	125257097	125257180	125253716	125253755	125262833	125263062	1049	5,6	39,16	14,14	12,8	231	149	1.0702e-05	0.00200118	0.076,0.195	0.429,0.53	-0.344	ENSG00000111907	156;GO:0000086,biological_process G2/M transition of mitotic cell cycle;GO:0000278,biological_process mitotic cell cycle;GO:0000737,biological_process DNA catabolic process, endonucleolytic;GO:0001932,biological_process regulation of protein phosphorylation;GO:0001934,biological_process positive regulation of protein phosphorylation;GO:0003674,molecular_function molecular_function;GO:0005488,mole…	NA
1065	INMT-MINDY4	INMT-MINDY4	7	+	30828678	30828737	30791164	30791574	30836657	30836764	1065	20,14	3,4	17,14	0,0	207	149	8.2253e-05	0.00788031	0.828,0.716	1.0,1.0	-0.228	ENSG00000254959	22;GO:0003674,molecular_function molecular_function;GO:0003824,molecular_function catalytic activity;GO:0005575,cellular_component cellular_component;GO:0005622,cellular_component intracellular;GO:0005623,cellular_component cell;GO:0005737,cellular_component cytoplasm;GO:0005829,cellular_component cytosol;GO:0006807,biological_process nitrogen compound metabolic process;GO:0008150,biological_proc…	INMT, TEMT; methyltransferase [EC:2.1.1.49 2.1.1.96]; K0056
1089	NR4A2	NR4A2	2	-	156326311	156326328	156326149	156326207	156326717	156326920	1089	0,0	1,2	2,3	3,3	165	149	0.000110247	0.00957233	0.0,0.0	0.376,0.475	-0.425	ENSG00000153234	223;GO:0000902,biological_process cell morphogenesis;GO:0000904,biological_process cell morphogenesis involved in differentiation;GO:0000981,molecular_function DNA-binding transcription factor activity, RNA polymerase II-specific;GO:0001071,molecular_function DNA-binding transcription factor activity;GO:0001666,biological_process response to hypoxia;GO:0001764,biological_process neuron migration;…	NR4A2, NURR1; nuclear receptor subfamily 4 group A member 2; K0855
1114	DNAJC27	DNAJC27	2	-	24951393	24951554	24943635	24947748	24957042	24957165	1114	1,0	0,3	6,5	0,0	298	149	0.00024611	0.0165412	1.0,0.0	1.0,1.0	-0.5	ENSG00000115137	12;GO:0005575,cellular_component cellular_component;GO:0005622,cellular_component intracellular;GO:0005623,cellular_component cell;GO:0005737,cellular_component cytoplasm;GO:0005739,cellular_component mitochondrion;GO:0043226,cellular_component organelle;GO:0043227,cellular_component membrane-bounded organelle;GO:0043229,cellular_component intracellular organelle;GO:0043231,cellular_component int…	NA
1198	SNRPG	SNRPG	2	-	70289349	70289372	70287935	70288192	70293617	70293711	1198	24052203	83,74	17162150	28,48	171	149	0.00104302	0.0413908	0.962,0.963	0.982,0.975	-0.016	ENSG00000143977	81;GO:0000245,biological_process spliceosomal complex assembly;GO:0000375,biological_process RNA splicing, via transesterification reactions;GO:0000377,biological_process RNA splicing, via transesterification reactions with bulged adenosine as nucleophile;GO:0000387,biological_process spliceosomal snRNP assembly;GO:0000398,biological_process mRNA splicing, via spliceosome;GO:0005575,cellular_comp…	SNRPG, SMG; small nuclear ribonucleoprotein G; K1109
1733	AHCYL2	AHCYL2	7	+	129388809	129388940	129379640	129379749	129389055	129389199	1733	2,8	50,20	0,0	18,27	279	149	0.00107635	0.0422601	0.021,0.176	0.0,0.0	0.098	ENSG00000158467	NA	E3.3.1.1, ahcY; adenosylhomocysteinase [EC:3.3.1.1]; K0125
1740	LRRC46	LRRC46	17	+	47833968	47834047	47832099	47832205	47834424	47834533	1740	0,2	10,7	2,8	3,3	227	149	0.000322038	0.0197793	0.0,0.158	0.304,0.636	-0.391	ENSG00000141294	NA	NA
1801	KCNG1	KCNG1	20	-	51013728	51013844	51009796	51010364	51022653	51023081	1801	6,1	0,0	1,1	5,0	264	149	0.000742646	0.0329236	1.0,1.0	0.101,1.0	0.45	ENSG00000026559	75;GO:0003008,biological_process system process;GO:0003674,molecular_function molecular_function;GO:0005215,molecular_function transporter activity;GO:0005216,molecular_function ion channel activity;GO:0005244,molecular_function voltage-gated ion channel activity;GO:0005249,molecular_function voltage-gated potassium channel activity;GO:0005251,molecular_function delayed rectifier potassium channe…	NA
1883	ANKRD10	ANKRD10	13	-	110894108	110894202	110892691	110893263	110906032	110906124	1883	21,15	4,6	6,4	12,12	242	149	1.11216e-05	0.002045	0.764,0.606	0.235,0.17	0.483	ENSG00000088448	NA	NA
1911	MYL6	MYL6	12	+	56160625	56160670	56160242	56160320	56161386	56161550	1911	11441136	28192949	356362	17702292	193	149	4.94826e-13	2.09269e-09	0.239,0.229	0.134,0.109	0.112	ENSG00000092841	163;GO:0000146,molecular_function microfilament motor activity;GO:0000902,biological_process cell morphogenesis;GO:0000904,biological_process cell morphogenesis involved in differentiation;GO:0003008,biological_process system process;GO:0003012,biological_process muscle system process;GO:0003674,molecular_function molecular_function;GO:0003774,molecular_function motor activity;GO:0003824,molecula…	MYL3; myosin light chain 3; K12749; MYL4; myosin light chain 4; K12750; MYL6; myosin light chain 6; K12751; SMG6, EST1A; protein SMG6 [EC:3.1.-.-]; K1112
1931	SPAG9	SPAG9	17	-	50975862	50975901	50974770	50974947	50977107	50977221	1931	16,12	35,13	2,6	33,44	187	149	3.78899e-05	0.0045971	0.267,0.424	0.046,0.098	0.274	ENSG00000008294	240;GO:0000003,biological_process reproduction;GO:0000139,cellular_component Golgi membrane;GO:0000165,biological_process MAPK cascade;GO:0000187,biological_process activation of MAPK activity;GO:0001669,cellular_component acrosomal vesicle;GO:0001932,biological_process regulation of protein phosphorylation;GO:0001934,biological_process positive regulation of protein phosphorylation;GO:0003008,bi…	NA
2046	H1FX-AS1	H1FX-AS1	3	+	129323349	129323604	129315519	129315638	129324180	129326225	2046	4,4	0,0	1,1	2,1	298	149	9.50031e-05	0.00868046	1.0,1.0	0.2,0.333	0.734	ENSG00000206417	NA	NA
2159	HMOX2	HMOX2	16	+	4483636	4483754	4474702	4474847	4505483	4505610	2159	18,13	0,0	15,31	2,7	266	149	2.99114e-05	0.00400678	1.0,1.0	0.808,0.713	0.24	ENSG00000103415	91;GO:0001666,biological_process response to hypoxia;GO:0003674,molecular_function molecular_function;GO:0003824,molecular_function catalytic activity;GO:0004392,molecular_function heme oxygenase (decyclizing) activity;GO:0005575,cellular_component cellular_component;GO:0005622,cellular_component intracellular;GO:0005623,cellular_component cell;GO:0005737,cellular_component cytoplasm;GO:0005783,c…	HMOX1; heme oxygenase 1 [EC:1.14.14.18]; K0051
2160	HMOX2	HMOX2	16	+	4483636	4483754	4476339	4476487	4496145	4496762	2160	11,13	10,0	5,12	0,0	266	149	0.000755191	0.0333184	0.381,1.0	1.0,1.0	-0.309	ENSG00000103415	91;GO:0001666,biological_process response to hypoxia;GO:0003674,molecular_function molecular_function;GO:0003824,molecular_function catalytic activity;GO:0004392,molecular_function heme oxygenase (decyclizing) activity;GO:0005575,cellular_component cellular_component;GO:0005622,cellular_component intracellular;GO:0005623,cellular_component cell;GO:0005737,cellular_component cytoplasm;GO:0005783,c…	HMOX1; heme oxygenase 1 [EC:1.14.14.18]; K0051
2190	XPO4	XPO4	13	-	20862968	20863123	20862716	20862858	20868595	20868701	2190	0,1	1,7	9,1	5,3	298	149	0.000590339	0.0283708	0.0,0.067	0.474,0.143	-0.275	ENSG00000132953	32;GO:0005575,cellular_component cellular_component;GO:0005622,cellular_component intracellular;GO:0005623,cellular_component cell;GO:0005634,cellular_component nucleus;GO:0005737,cellular_component cytoplasm;GO:0008150,biological_process biological_process;GO:0032386,biological_process regulation of intracellular transport;GO:0032388,biological_process positive regulation of intracellular transp…	NA
2197	LINC01778	LINC01778	1	+	30826554	30826652	30826130	30826194	30829747	30829882	2197	4,2	2,2	1,1	0,0	246	149	0.000150801	0.0119366	0.548,0.377	1.0,1.0	-0.537	ENSG00000223382	NA	NA
2199	LINC01778	LINC01778	1	+	30826604	30826652	30826130	30826194	30829747	30829882	2199	2,2	2,2	1,1	0,0	196	149	0.00010451	0.00924281	0.432,0.432	1.0,1.0	-0.568	ENSG00000223382	NA	NA
2230	LRP8	LRP8	1	-	53272603	53272642	53271226	53271346	53275630	53275663	2230	138,91	13,10	119,80	36,20	187	149	0.000132172	0.0108089	0.894,0.879	0.725,0.761	0.144	ENSG00000157193	188;GO:0000122,biological_process negative regulation of transcription by RNA polymerase II;GO:0001932,biological_process regulation of protein phosphorylation;GO:0001934,biological_process positive regulation of protein phosphorylation;GO:0003674,molecular_function molecular_function;GO:0004871,molecular_function obsolete signal transducer activity;GO:0004872,molecular_function signaling recepto…	NA
2242	ADGRV1	ADGRV1	5	+	91150029	91150221	91102218	91102340	91153220	91153398	2242	35,15	0,1	10,6	4,2	298	149	5.35296e-05	0.00586922	1.0,0.882	0.556,0.6	0.363	ENSG00000164199	70;GO:0001894,biological_process tissue homeostasis;GO:0001895,biological_process retina homeostasis;GO:0003008,biological_process system process;GO:0003674,molecular_function molecular_function;GO:0004871,molecular_function obsolete signal transducer activity;GO:0004872,molecular_function signaling receptor activity;GO:0004888,molecular_function transmembrane signaling receptor activity;GO:00049…	NA
2343	CPNE1	CPNE1	20	-	35655201	35655344	35632794	35632923	35664801	35664882	2343	27,16	51,48	34,25	27,28	291	149	0.00126566	0.0468428	0.213,0.146	0.392,0.314	-0.173	ENSG00000214078	32;GO:0001786,molecular_function phosphatidylserine binding;GO:0003674,molecular_function molecular_function;GO:0005215,molecular_function transporter activity;GO:0005488,molecular_function binding;GO:0005543,molecular_function phospholipid binding;GO:0005544,molecular_function calcium-dependent phospholipid binding;GO:0005575,cellular_component cellular_component;GO:0005622,cellular_component in…	NA
2351	ARHGAP23	ARHGAP23	17	+	38477578	38477705	38471862	38472006	38477827	38477896	2351	28,33	0,0	35,24	2,6	275	149	7.5032e-05	0.0073645	1.0,1.0	0.905,0.684	0.206	ENSG00000275832	78;GO:0002165,biological_process instar larval or pupal development;GO:0003674,molecular_function molecular_function;GO:0005083,molecular_function GTPase regulator activity;GO:0005096,molecular_function GTPase activator activity;GO:0005099,molecular_function GTPase activator activity;GO:0005100,molecular_function GTPase activator activity;GO:0006140,biological_process regulation of nucleotide met…	NA
2365	SLU7	SLU7	5	-	160417111	160417241	160415124	160415310	160419022	160419081	2365	0,0	14,8	3,4	12,10	278	149	0.000782798	0.0341799	0.0,0.0	0.118,0.177	-0.147	ENSG00000164609	100;GO:0000245,biological_process spliceosomal complex assembly;GO:0000375,biological_process RNA splicing, via transesterification reactions;GO:0000377,biological_process RNA splicing, via transesterification reactions with bulged adenosine as nucleophile;GO:0000380,biological_process alternative mRNA splicing, via spliceosome;GO:0000386,molecular_function second spliceosomal transesterification…	SLU7; pre-mRNA-processing factor SLU7; K1281
2440	TIAL1	TIAL1	10	-	119580470	119580538	119579934	119580010	119581921	119582009	2440	8,7	66,31	2,2	63,93	216	149	0.000234173	0.016028	0.077,0.135	0.021,0.015	0.088	ENSG00000151923	154;GO:0000003,biological_process reproduction;GO:0000184,biological_process nuclear-transcribed mRNA catabolic process, nonsense-mediated decay;GO:0000323,cellular_component lytic vacuole;GO:0000375,biological_process RNA splicing, via transesterification reactions;GO:0000377,biological_process RNA splicing, via transesterification reactions with bulged adenosine as nucleophile;GO:0000381,biolog…	NA
2441	TIAL1	TIAL1	10	-	119580470	119580846	119579934	119580010	119581921	119582009	2441	22,18	66,31	11,7	63,93	298	149	5.02988e-05	0.00557695	0.143,0.225	0.08,0.036	0.126	ENSG00000151923	154;GO:0000003,biological_process reproduction;GO:0000184,biological_process nuclear-transcribed mRNA catabolic process, nonsense-mediated decay;GO:0000323,cellular_component lytic vacuole;GO:0000375,biological_process RNA splicing, via transesterification reactions;GO:0000377,biological_process RNA splicing, via transesterification reactions with bulged adenosine as nucleophile;GO:0000381,biolog…	NA
2465	RPL7L1	RPL7L1	6	+	42880860	42881082	42879638	42879951	42883450	42883614	2465	11,3	1,4	14,13	0,1	298	149	0.00123574	0.0461904	0.846,0.273	1.0,0.867	-0.374	ENSG00000146223	NA	NA
2612	COQ4	COQ4	9	+	128325142	128325239	128323015	128323147	128325778	128325881	2612	251268	13,13	178226	25,22	245	149	0.00129202	0.0472791	0.922,0.926	0.812,0.862	0.087	ENSG00000167113	23;GO:0005575,cellular_component cellular_component;GO:0005622,cellular_component intracellular;GO:0005623,cellular_component cell;GO:0005737,cellular_component cytoplasm;GO:0005739,cellular_component mitochondrion;GO:0005740,cellular_component mitochondrial envelope;GO:0005743,cellular_component mitochondrial inner membrane;GO:0016020,cellular_component membrane;GO:0019866,cellular_component org…	NA
2638	PRODH	PRODH	22	-	18923114	18923179	18922816	18922933	18925050	18925200	2638	3,4	1,7	1,13	0,0	213	149	7.71305e-07	0.000300444	0.677,0.286	1.0,1.0	-0.518	ENSG00000100033	112;GO:0000166,molecular_function nucleotide binding;GO:0003674,molecular_function molecular_function;GO:0003824,molecular_function catalytic activity;GO:0004657,molecular_function proline dehydrogenase activity;GO:0005488,molecular_function binding;GO:0005575,cellular_component cellular_component;GO:0005622,cellular_component intracellular;GO:0005623,cellular_component cell;GO:0005737,cellular_c…	PRODH, fadM, putB; proline dehydrogenase [EC:1.5.5.2]; K0031
2660	QTRT1	QTRT1	19	+	10707499	10707615	10707301	10707380	10712160	10712256	2660	485275	15,7	322325	37,15	264	149	0.000216572	0.0150857	0.948,0.957	0.831,0.924	0.075	ENSG00000213339	72;GO:0003674,molecular_function molecular_function;GO:0003824,molecular_function catalytic activity;GO:0005575,cellular_component cellular_component;GO:0005622,cellular_component intracellular;GO:0005623,cellular_component cell;GO:0005634,cellular_component nucleus;GO:0005737,cellular_component cytoplasm;GO:0005739,cellular_component mitochondrion;GO:0005840,cellular_component ribosome;GO:000613…	NA
2710	ADPGK	ADPGK	15	-	72771782	72771845	72760248	72760527	72783245	72783628	2710	45,50	0,0	62,44	10,1	211	149	7.9532e-05	0.00769433	1.0,1.0	0.814,0.969	0.109	ENSG00000159322	2;GO:0005575,cellular_component cellular_component;GO:0005576,cellular_component extracellular region	ADPGK; ADP-dependent glucokinase [EC:2.7.1.147]; K0807
2712	ADPGK	ADPGK	15	-	72774871	72775097	72760406	72760527	72783245	72783731	2712	7,5	0,0	13,9	10,1	298	149	1.00765e-05	0.00192454	1.0,1.0	0.394,0.818	0.394	ENSG00000159322	2;GO:0005575,cellular_component cellular_component;GO:0005576,cellular_component extracellular region	ADPGK; ADP-dependent glucokinase [EC:2.7.1.147]; K0807
2792	KDM4C	KDM4C	9	+	7105401	7105500	7103684	7103870	7128065	7128236	2792	6,0	8,1	0,0	8,4	247	149	0.00054905	0.0271598	0.311,0.0	0.0,0.0	0.155	ENSG00000107077	82;GO:0000228,cellular_component nuclear chromosome;GO:0000785,cellular_component chromatin;GO:0000790,cellular_component nuclear chromatin;GO:0003674,molecular_function molecular_function;GO:0003824,molecular_function catalytic activity;GO:0005575,cellular_component cellular_component;GO:0005622,cellular_component intracellular;GO:0005623,cellular_component cell;GO:0005634,cellular_component nuc…	NA
2801	MLF1	MLF1	3	+	158588851	158588924	158571172	158571391	158592433	158592581	2801	1,1	3,1	2,2	1,0	221	149	0.000301661	0.01908	0.183,0.403	0.574,1.0	-0.494	ENSG00000178053	76;GO:0002244,biological_process hematopoietic progenitor cell differentiation;GO:0002318,biological_process myeloid progenitor cell differentiation;GO:0002376,biological_process immune system process;GO:0002520,biological_process immune system development;GO:0003674,molecular_function molecular_function;GO:0003676,molecular_function nucleic acid binding;GO:0003677,molecular_function DNA binding;…	MLF1; myeloid leukemia factor 1; K1562
2939	AC069281.2	AC069281.2	7	-	100577085	100577154	100576693	100577005	100577496	100577558	2939	39,30	6,5	29,29	0,0	217	149	1.50057e-05	0.00248172	0.817,0.805	1.0,1.0	-0.189	ENSG00000274272	NA	NA
2940	AC069281.2	AC069281.2	7	-	100577272	100577389	100576693	100577005	100577496	100577558	2940	35,27	6,5	43,29	0,0	265	149	2.4073e-06	0.000672236	0.766,0.752	1.0,1.0	-0.241	ENSG00000274272	NA	NA
2951	CU633967.1	CU633967.1	21	+	5584809	5585063	5553716	5553838	5585822	5585987	2951	0,1	1,2	5,3	1,2	298	149	0.000634179	0.0296592	0.0,0.2	0.714,0.429	-0.472	ENSG00000274333	NA	NA
3026	SAT2	SAT2	17	-	7627362	7627414	7627142	7627226	7627552	7627802	3026	307363	14,4	271355	15,31	200	149	0.000347146	0.0208456	0.942,0.985	0.931,0.895	0.05	ENSG00000141504	6;GO:0005575,cellular_component cellular_component;GO:0005622,cellular_component intracellular;GO:0005623,cellular_component cell;GO:0005737,cellular_component cytoplasm;GO:0044424,cellular_component intracellular part;GO:0044464,cellular_component cell part	speG, SAT; diamine N-acetyltransferase [EC:2.3.1.57]; K0065
3152	WASF1	WASF1	6	-	110178597	110178742	110127468	110127629	110179438	110179649	3152	10,1	1,1	0,4	2,13	293	149	0.001088	0.0426048	0.836,0.337	0.0,0.135	0.519	ENSG00000112290	66;GO:0000902,biological_process cell morphogenesis;GO:0005575,cellular_component cellular_component;GO:0005622,cellular_component intracellular;GO:0005623,cellular_component cell;GO:0005737,cellular_component cytoplasm;GO:0005739,cellular_component mitochondrion;GO:0005740,cellular_component mitochondrial envelope;GO:0005741,cellular_component mitochondrial outer membrane;GO:0005856,cellular_com…	WASF1; WAS protein family, member 1; K0575
3175	DUSP18	DUSP18	22	-	30664954	30665121	30663514	30664080	30667461	30667885	3175	2,5	14,9	0,0	5,8	298	149	0.000880724	0.036568	0.067,0.217	0.0,0.0	0.142	ENSG00000167065	96;GO:0003674,molecular_function molecular_function;GO:0003824,molecular_function catalytic activity;GO:0004721,molecular_function phosphoprotein phosphatase activity;GO:0004725,molecular_function protein tyrosine phosphatase activity;GO:0005575,cellular_component cellular_component;GO:0005622,cellular_component intracellular;GO:0005623,cellular_component cell;GO:0005634,cellular_component nucleu…	NA
3214	PTPRF	PTPRF	1	+	43597747	43598053	43592456	43592601	43598719	43598913	3214	14,17	4,13	46,30	3,0	298	149	6.56339e-06	0.00140799	0.636,0.395	0.885,1.0	-0.427	ENSG00000142949	174;GO:0001959,biological_process regulation of cytokine-mediated signaling pathway;GO:0001960,biological_process negative regulation of cytokine-mediated signaling pathway;GO:0003008,biological_process system process;GO:0003674,molecular_function molecular_function;GO:0003824,molecular_function catalytic activity;GO:0004721,molecular_function phosphoprotein phosphatase activity;GO:0004725,molecu…	PTPRF, LAR; receptor-type tyrosine-protein phosphatase F [EC:3.1.3.48]; K0569
3235	HMCN1	HMCN1	1	+	186178415	186178766	186174513	186174642	186182167	186182287	3235	11,2	9,3	10,6	1,0	298	149	1.27565e-05	0.0022511	0.379,0.25	0.833,1.0	-0.602	ENSG00000143341	16;GO:0005575,cellular_component cellular_component;GO:0005576,cellular_component extracellular region;GO:0005578,cellular_component extracellular matrix;GO:0005604,cellular_component basement membrane;GO:0005622,cellular_component intracellular;GO:0005623,cellular_component cell;GO:0005737,cellular_component cytoplasm;GO:0005938,cellular_component cell cortex;GO:0030054,cellular_component cell j…	NA
3258	GPR155	GPR155	2	-	174483009	174483158	174481496	174481987	174486872	174487000	3258	6,10	0,0	10,15	6,0	297	149	0.00127229	0.0469052	1.0,1.0	0.455,1.0	0.272	ENSG00000163328	2;GO:0005575,cellular_component cellular_component;GO:0016020,cellular_component membrane	NA
3285	SMIM14	SMIM14	4	-	39556427	39556570	39546329	39552158	39572414	39572463	3285	119,92	3,6	75,91	0,0	291	149	0.00115459	0.0442178	0.953,0.887	1.0,1.0	-0.08	ENSG00000163683	2;GO:0005575,cellular_component cellular_component;GO:0016020,cellular_component membrane	NA
3299	SMARCC1	SMARCC1	3	-	47670657	47670717	47662333	47662592	47675474	47675588	3299	18,9	1,5	18,21	0,1	208	149	0.00124529	0.0464302	0.928,0.563	1.0,0.938	-0.223	ENSG00000173473	142;GO:0000803,cellular_component sex chromosome;GO:0000988,molecular_function obsolete transcription factor activity, protein binding;GO:0000989,molecular_function obsolete transcription factor activity, transcription factor binding;GO:0001741,cellular_component XY body;GO:0003674,molecular_function molecular_function;GO:0003682,molecular_function chromatin binding;GO:0003712,molecular_function …	SMARCC; SWI/SNF related-matrix-associated actin-dependent regulator of chromatin subfamily C; K1164
3341	FKBP10	FKBP10	17	+	41817057	41817203	41812930	41813279	41818088	41818120	3341	44264121	36,19	42153267	47,43	294	149	0.00128473	0.047129	0.984,0.991	0.978,0.975	0.011	ENSG00000141756	47;GO:0000413,biological_process protein peptidyl-prolyl isomerization;GO:0003674,molecular_function molecular_function;GO:0003755,molecular_function peptidyl-prolyl cis-trans isomerase activity;GO:0003824,molecular_function catalytic activity;GO:0005488,molecular_function binding;GO:0005527,molecular_function macrolide binding;GO:0005528,molecular_function FK506 binding;GO:0005575,cellular_compo…	NA
3387	LINC00969	LINC00969	3	+	195663623	195663832	195662570	195662733	195664085	195664109	3387	14,8	0,0	10,7	3,2	298	149	0.000131362	0.0107724	1.0,1.0	0.625,0.636	0.369	ENSG00000242086	NA	NA
3472	LRRC28	LRRC28	15	+	99363105	99363265	99361335	99361511	99386029	99386035	3472	53,69	1,0	43,59	8,4	298	149	2.59956e-05	0.00366464	0.964,1.0	0.729,0.881	0.177	ENSG00000168904	NA	NA
3484	FBXL12	FBXL12	19	-	9814137	9814342	9813230	9813274	9818544	9818617	3484	1,0	9,10	3,8	8,11	298	149	0.000143978	0.0115198	0.053,0.0	0.158,0.267	-0.186	ENSG00000127452	31;GO:0000151,cellular_component ubiquitin ligase complex;GO:0005575,cellular_component cellular_component;GO:0005622,cellular_component intracellular;GO:0005623,cellular_component cell;GO:0005737,cellular_component cytoplasm;GO:0006508,biological_process proteolysis;GO:0006511,biological_process ubiquitin-dependent protein catabolic process;GO:0008150,biological_process biological_process;GO:000…	NA
3637	TBC1D5	TBC1D5	3	-	17518901	17518995	17508473	17508605	17742480	17742652	3637	1,0	1,1	2,1	0,0	242	149	0.000520804	0.0265775	0.381,0.0	1.0,1.0	-0.809	ENSG00000131374	9;GO:0005575,cellular_component cellular_component;GO:0005623,cellular_component cell;GO:0012505,cellular_component endomembrane system;GO:0016020,cellular_component membrane;GO:0030904,cellular_component retromer complex;GO:0032991,cellular_component protein-containing complex;GO:0043234,cellular_component protein-containing complex;GO:0044425,cellular_component membrane part;GO:0044464,cellular…	NA
3647	TBC1D5	TBC1D5	3	-	17586352	17586557	17508548	17508605	17742480	17742612	3647	0,0	1,1	1,2	0,0	298	149	1.17288e-08	7.89136e-06	0.0,0.0	1.0,1.0	-1	ENSG00000131374	9;GO:0005575,cellular_component cellular_component;GO:0005623,cellular_component cell;GO:0012505,cellular_component endomembrane system;GO:0016020,cellular_component membrane;GO:0030904,cellular_component retromer complex;GO:0032991,cellular_component protein-containing complex;GO:0043234,cellular_component protein-containing complex;GO:0044425,cellular_component membrane part;GO:0044464,cellular…	NA
3676	MAP3K14-AS1	MAP3K14-AS1	17	+	45249533	45249632	45247953	45248003	45255134	45255218	3676	7,1	15,6	0,0	10,14	247	149	0.000104592	0.00924281	0.22,0.091	0.0,0.0	0.155	ENSG00000267278	NA	NA
3787	AFTPH	AFTPH	2	+	64579485	64579546	64572945	64573068	64585421	64585545	3787	21,14	0,0	15,10	1,6	209	149	9.1011e-05	0.00844604	1.0,1.0	0.914,0.543	0.271	ENSG00000119844	54;GO:0000139,cellular_component Golgi membrane;GO:0003674,molecular_function molecular_function;GO:0005488,molecular_function binding;GO:0005515,molecular_function protein binding;GO:0005575,cellular_component cellular_component;GO:0005622,cellular_component intracellular;GO:0005623,cellular_component cell;GO:0005634,cellular_component nucleus;GO:0005737,cellular_component cytoplasm;GO:0005794,c…	NA
3788	AFTPH	AFTPH	2	+	64579485	64581273	64572945	64573068	64585421	64585545	3788	7,7	0,0	1,4	1,6	298	149	3.30233e-08	1.99515e-05	1.0,1.0	0.333,0.25	0.709	ENSG00000119844	54;GO:0000139,cellular_component Golgi membrane;GO:0003674,molecular_function molecular_function;GO:0005488,molecular_function binding;GO:0005515,molecular_function protein binding;GO:0005575,cellular_component cellular_component;GO:0005622,cellular_component intracellular;GO:0005623,cellular_component cell;GO:0005634,cellular_component nucleus;GO:0005737,cellular_component cytoplasm;GO:0005794,c…	NA
4003	LHFPL2	LHFPL2	5	-	78632263	78632368	78564812	78564871	78648498	78648825	4003	4,11	3,2	3,4	0,0	253	149	8.46251e-05	0.00805544	0.44,0.764	1.0,1.0	-0.398	ENSG00000145685	2;GO:0005575,cellular_component cellular_component;GO:0016020,cellular_component membrane	NA
4133	MRPL11	MRPL11	11	-	66436801	66436909	66435833	66436112	66437103	66437222	4133	14,13	464507	21,23	298366	256	149	0.000988831	0.0398277	0.017,0.015	0.039,0.035	-0.021	ENSG00000174547	82;GO:0000313,cellular_component organellar ribosome;GO:0000315,cellular_component organellar large ribosomal subunit;GO:0002119,biological_process nematode larval development;GO:0002164,biological_process larval development;GO:0003674,molecular_function molecular_function;GO:0003735,molecular_function structural constituent of ribosome;GO:0005198,molecular_function structural molecule activity;G…	RP-L11, MRPL11, rplK; large subunit ribosomal protein L11; K0286
4134	MRPL11	MRPL11	11	-	66436815	66436909	66435837	66436112	66437103	66437263	4134	21,17	464507	32,29	298366	242	149	0.000215826	0.0150691	0.027,0.02	0.062,0.047	-0.031	ENSG00000174547	82;GO:0000313,cellular_component organellar ribosome;GO:0000315,cellular_component organellar large ribosomal subunit;GO:0002119,biological_process nematode larval development;GO:0002164,biological_process larval development;GO:0003674,molecular_function molecular_function;GO:0003735,molecular_function structural constituent of ribosome;GO:0005198,molecular_function structural molecule activity;G…	RP-L11, MRPL11, rplK; large subunit ribosomal protein L11; K0286
4160	DHDDS	DHDDS	1	+	26442730	26442873	26438167	26438284	26447558	26447660	4160	70,59	0,0	33,49	7,0	291	149	0.000525668	0.026647	1.0,1.0	0.707,1.0	0.147	ENSG00000117682	21;GO:0005575,cellular_component cellular_component;GO:0005622,cellular_component intracellular;GO:0005623,cellular_component cell;GO:0005737,cellular_component cytoplasm;GO:0005783,cellular_component endoplasmic reticulum;GO:0005789,cellular_component endoplasmic reticulum membrane;GO:0012505,cellular_component endomembrane system;GO:0016020,cellular_component membrane;GO:0031090,cellular_compon…	DHDDS, RER2, SRT1; ditrans,polycis-polyprenyl diphosphate synthase [EC:2.5.1.87]; K1177
4161	DHDDS	DHDDS	1	+	26446315	26446432	26438167	26438284	26447558	26447615	4161	33,33	0,0	51,31	7,0	265	149	0.000803349	0.0347243	1.0,1.0	0.804,1.0	0.098	ENSG00000117682	21;GO:0005575,cellular_component cellular_component;GO:0005622,cellular_component intracellular;GO:0005623,cellular_component cell;GO:0005737,cellular_component cytoplasm;GO:0005783,cellular_component endoplasmic reticulum;GO:0005789,cellular_component endoplasmic reticulum membrane;GO:0012505,cellular_component endomembrane system;GO:0016020,cellular_component membrane;GO:0031090,cellular_compon…	DHDDS, RER2, SRT1; ditrans,polycis-polyprenyl diphosphate synthase [EC:2.5.1.87]; K1177
4292	EIF3K	EIF3K	19	+	38632600	38632678	38632025	38632496	38634992	38635102	4292	17811678	12,23	11991474	33,43	226	149	2.65998e-06	0.000709424	0.99,0.98	0.96,0.958	0.026	ENSG00000178982	176;GO:0001666,biological_process response to hypoxia;GO:0001725,cellular_component stress fiber;GO:0001775,biological_process cell activation;GO:0001882,molecular_function nucleoside binding;GO:0002028,biological_process regulation of sodium ion transport;GO:0002576,biological_process platelet degranulation;GO:0003674,molecular_function molecular_function;GO:0003779,molecular_function actin bind…	ACTN1_4; actinin alpha 1/4; K0569
4294	POLG	POLG	15	-	89317938	89318037	89317375	89317536	89318540	89318749	4294	18,23	59,50	67,40	68,49	247	149	0.000210731	0.0148535	0.155,0.217	0.373,0.33	-0.166	ENSG00000140521	92;GO:0000002,biological_process mitochondrial genome maintenance;GO:0003674,molecular_function molecular_function;GO:0003682,molecular_function chromatin binding;GO:0003824,molecular_function catalytic activity;GO:0003887,molecular_function DNA-directed DNA polymerase activity;GO:0004518,molecular_function nuclease activity;GO:0004527,molecular_function exonuclease activity;GO:0005488,molecular_…	NA
4444	LAMP1	LAMP1	13	+	113310708	113310867	113309642	113309862	113319468	113319656	4444	22632053	20,25	24582470	4,10	298	149	0.000666014	0.030616	0.983,0.976	0.997,0.992	-0.015	ENSG00000185896	76;GO:0000003,biological_process reproduction;GO:0000323,cellular_component lytic vacuole;GO:0005575,cellular_component cellular_component;GO:0005622,cellular_component intracellular;GO:0005623,cellular_component cell;GO:0005737,cellular_component cytoplasm;GO:0005764,cellular_component lysosome;GO:0005765,cellular_component lysosomal membrane;GO:0005768,cellular_component endosome;GO:0005770,cel…	LAMP1_2, CD107; lysosomal-associated membrane protein 1/2; K0652
4449	CYB561D1	CYB561D1	1	+	109494519	109494623	109494079	109494154	109495142	109495180	4449	2,7	1,3	10,4	0,0	252	149	0.000254129	0.0167556	0.542,0.58	1.0,1.0	-0.439	ENSG00000174151	2;GO:0005575,cellular_component cellular_component;GO:0016020,cellular_component membrane	NA
4716	PIP4K2B	PIP4K2B	17	-	38784242	38784339	38780451	38780604	38786822	38786920	4716	120121	18,7	107129	1,5	245	149	0.000498774	0.026134	0.802,0.913	0.985,0.94	-0.105	ENSG00000276293	111;GO:0001558,biological_process regulation of cell growth;GO:0003674,molecular_function molecular_function;GO:0003824,molecular_function catalytic activity;GO:0004871,molecular_function obsolete signal transducer activity;GO:0005057,molecular_function obsolete signal transducer activity, downstream of receptor;GO:0005575,cellular_component cellular_component;GO:0005622,cellular_component intrac…	PIP4K2; 1-phosphatidylinositol-5-phosphate 4-kinase [EC:2.7.1.149]; K00920; PIP5K; 1-phosphatidylinositol-4-phosphate 5-kinase [EC:2.7.1.68]; K0088
4726	PABPC4	PABPC4	1	-	39563835	39563922	39563613	39563741	39564422	39564491	4726	360239	27,32	188218	29,58	235	149	0.000822818	0.0353025	0.894,0.826	0.804,0.704	0.106	ENSG00000090621	80;GO:0003674,molecular_function molecular_function;GO:0003676,molecular_function nucleic acid binding;GO:0003723,molecular_function RNA binding;GO:0003727,molecular_function single-stranded RNA binding;GO:0003729,molecular_function mRNA binding;GO:0005488,molecular_function binding;GO:0005575,cellular_component cellular_component;GO:0005622,cellular_component intracellular;GO:0005623,cellular_co…	PABPC; polyadenylate-binding protein; K1312
4735	MXI1	MXI1	10	+	110244827	110244873	110228188	110228321	110279179	110279294	4735	4,0	2,2	3,3	1,0	194	149	0.000838182	0.0358577	0.606,0.0	0.697,1.0	-0.546	ENSG00000119950	92;GO:0000122,biological_process negative regulation of transcription by RNA polymerase II;GO:0000988,molecular_function obsolete transcription factor activity, protein binding;GO:0000989,molecular_function obsolete transcription factor activity, transcription factor binding;GO:0003674,molecular_function molecular_function;GO:0003676,molecular_function nucleic acid binding;GO:0003677,molecular_fu…	NA
4800	WDR59	WDR59	16	-	74917928	74918008	74916126	74916259	74921946	74921960	4800	159135	0,1	155115	2,9	228	149	0.000996867	0.0399499	1.0,0.989	0.981,0.893	0.057	ENSG00000103091	NA	NA
4819	SCART1	SCART1	10	+	133491221	133491319	133467197	133467353	133497828	133498005	4819	0,2	1,2	2,6	0,0	246	149	0.000150177	0.0119191	0.0,0.377	1.0,1.0	-0.811	ENSG00000214279	6;GO:0005575,cellular_component cellular_component;GO:0005623,cellular_component cell;GO:0005886,cellular_component plasma membrane;GO:0016020,cellular_component membrane;GO:0044464,cellular_component cell part;GO:0071944,cellular_component cell periphery	NA
4826	ELOC	ELOC	8	-	73964486	73964625	73955910	73956054	73972244	73972287	4826	1,1	1,3	6,2	0,0	287	149	4.66401e-07	0.00019447	0.342,0.148	1.0,1.0	-0.755	ENSG00000154582	121;GO:0000151,cellular_component ubiquitin ligase complex;GO:0000153,cellular_component cytoplasmic ubiquitin ligase complex;GO:0001666,biological_process response to hypoxia;GO:0005575,cellular_component cellular_component;GO:0005622,cellular_component intracellular;GO:0005623,cellular_component cell;GO:0005634,cellular_component nucleus;GO:0005654,cellular_component nucleoplasm;GO:0005737,cell…	ELOC, TCEB1; elongin-C; K0387
4909	BORA	BORA	13	+	72731280	72731387	72728925	72729093	72737961	72738043	4909	0,0	1,2	6,5	0,4	255	149	9.00214e-07	0.000333704	0.0,0.0	1.0,0.422	-0.711	ENSG00000136122	18;GO:0007088,biological_process regulation of mitotic nuclear division;GO:0007346,biological_process regulation of mitotic cell cycle;GO:0008150,biological_process biological_process;GO:0010564,biological_process regulation of cell cycle process;GO:0032879,biological_process regulation of localization;GO:0032880,biological_process regulation of protein localization;GO:0032886,biological_process …	NA
4978	HNRNPC	HNRNPC	14	-	21262600	21262768	21233952	21234229	21263310	21263336	4978	55,23	20451602	81,83	12751795	298	149	3.129e-08	1.92981e-05	0.013,0.007	0.031,0.023	-0.017	ENSG00000092199	54;GO:0000375,biological_process RNA splicing, via transesterification reactions;GO:0000377,biological_process RNA splicing, via transesterification reactions with bulged adenosine as nucleophile;GO:0000398,biological_process mRNA splicing, via spliceosome;GO:0003674,molecular_function molecular_function;GO:0003676,molecular_function nucleic acid binding;GO:0003723,molecular_function RNA binding;…	HNRNPC; heterogeneous nuclear ribonucleoprotein C1/C2; K1288
4983	HNRNPC	HNRNPC	14	-	21263666	21263829	21263310	21263336	21269297	21269406	4983	110,61	17701337	134121	10691470	298	149	1.29794e-05	0.00227003	0.03,0.022	0.059,0.04	-0.024	ENSG00000092199	54;GO:0000375,biological_process RNA splicing, via transesterification reactions;GO:0000377,biological_process RNA splicing, via transesterification reactions with bulged adenosine as nucleophile;GO:0000398,biological_process mRNA splicing, via spliceosome;GO:0003674,molecular_function molecular_function;GO:0003676,molecular_function nucleic acid binding;GO:0003723,molecular_function RNA binding;…	HNRNPC; heterogeneous nuclear ribonucleoprotein C1/C2; K1288
5239	GNPDA1	GNPDA1	5	-	142012287	142012339	142011911	142012041	142012668	142012996	5239	7,20	0,0	4,13	0,7	200	149	0.000238614	0.0162763	1.0,1.0	1.0,0.58	0.21	ENSG00000113552	66;GO:0000003,biological_process reproduction;GO:0003674,molecular_function molecular_function;GO:0003824,molecular_function catalytic activity;GO:0004342,molecular_function glucosamine-6-phosphate deaminase activity;GO:0005575,cellular_component cellular_component;GO:0005622,cellular_component intracellular;GO:0005623,cellular_component cell;GO:0005737,cellular_component cytoplasm;GO:0005975,bio…	nagB, GNPDA; glucosamine-6-phosphate deaminase [EC:3.5.99.6]; K0256
5241	GNPDA1	GNPDA1	5	-	142012287	142012377	142011911	142012041	142012668	142012973	5241	7,16	0,0	6,11	0,7	238	149	0.000483808	0.0257602	1.0,1.0	1.0,0.496	0.252	ENSG00000113552	66;GO:0000003,biological_process reproduction;GO:0003674,molecular_function molecular_function;GO:0003824,molecular_function catalytic activity;GO:0004342,molecular_function glucosamine-6-phosphate deaminase activity;GO:0005575,cellular_component cellular_component;GO:0005622,cellular_component intracellular;GO:0005623,cellular_component cell;GO:0005737,cellular_component cytoplasm;GO:0005975,bio…	nagB, GNPDA; glucosamine-6-phosphate deaminase [EC:3.5.99.6]; K0256
5334	IMPDH1	IMPDH1	7	-	128409288	128409366	128405766	128405865	128409755	128409982	5334	9,4	53,56	23,13	38,33	226	149	2.93958e-05	0.00397366	0.101,0.045	0.285,0.206	-0.172	ENSG00000106348	82;GO:0001775,biological_process cell activation;GO:0002376,biological_process immune system process;GO:0003674,molecular_function molecular_function;GO:0003676,molecular_function nucleic acid binding;GO:0003677,molecular_function DNA binding;GO:0003824,molecular_function catalytic activity;GO:0003938,molecular_function IMP dehydrogenase activity;GO:0005488,molecular_function binding;GO:0005575,c…	IMPDH, guaB; IMP dehydrogenase [EC:1.1.1.205]; K0008
5335	IMPDH1	IMPDH1	7	-	128409288	128409484	128405766	128405865	128409755	128409982	5335	12,10	53,56	29,18	38,33	298	149	8.82828e-05	0.00832333	0.102,0.082	0.276,0.214	-0.153	ENSG00000106348	82;GO:0001775,biological_process cell activation;GO:0002376,biological_process immune system process;GO:0003674,molecular_function molecular_function;GO:0003676,molecular_function nucleic acid binding;GO:0003677,molecular_function DNA binding;GO:0003824,molecular_function catalytic activity;GO:0003938,molecular_function IMP dehydrogenase activity;GO:0005488,molecular_function binding;GO:0005575,c…	IMPDH, guaB; IMP dehydrogenase [EC:1.1.1.205]; K0008
5606	RXRB	RXRB	6	-	33195362	33195466	33194944	33195050	33195569	33195702	5606	89,63	0,9	94,69	0,0	252	149	0.000497915	0.026134	1.0,0.805	1.0,1.0	-0.097	ENSG00000204231	205;GO:0000003,biological_process reproduction;GO:0000975,molecular_function transcription regulatory region DNA binding;GO:0000981,molecular_function DNA-binding transcription factor activity, RNA polymerase II-specific;GO:0000988,molecular_function obsolete transcription factor activity, protein binding;GO:0000989,molecular_function obsolete transcription factor activity, transcription factor b…	RXRB, NR2B2; retinoid X receptor beta; K0852
5933	RAB5B	RAB5B	12	+	55979371	55979474	55974083	55974139	55986868	55987123	5933	2,4	3,0	0,1	3,1	251	149	0.00124408	0.0464302	0.284,1.0	0.0,0.372	0.456	ENSG00000111540	348;GO:0000003,biological_process reproduction;GO:0000166,molecular_function nucleotide binding;GO:0000278,biological_process mitotic cell cycle;GO:0000280,biological_process nuclear division;GO:0000902,biological_process cell morphogenesis;GO:0000904,biological_process cell morphogenesis involved in differentiation;GO:0000910,biological_process cytokinesis;GO:0001667,biological_process ameboidal…	RAB22; Ras-related protein Rab-22; K07891; RAB5B; Ras-related protein Rab-5B; K07888; RAB5C; Ras-related protein Rab-5C; K0788
5986	ZNF346	ZNF346	5	+	177050750	177050936	177041777	177041870	177062057	177062151	5986	29,18	4,3	48,55	0,0	298	149	3.21877e-05	0.00417932	0.784,0.75	1.0,1.0	-0.233	ENSG00000113761	47;GO:0003674,molecular_function molecular_function;GO:0003676,molecular_function nucleic acid binding;GO:0003723,molecular_function RNA binding;GO:0003725,molecular_function double-stranded RNA binding;GO:0005488,molecular_function binding;GO:0005575,cellular_component cellular_component;GO:0005622,cellular_component intracellular;GO:0005623,cellular_component cell;GO:0005634,cellular_component …	NA
6250	SPATS2L	SPATS2L	2	+	200383866	200384017	200378140	200378371	200389222	200389283	6250	1,2	0,6	1,2	0,0	298	149	0.00096225	0.0389691	1.0,0.143	1.0,1.0	-0.428	ENSG00000196141	23;GO:0005575,cellular_component cellular_component;GO:0005622,cellular_component intracellular;GO:0005623,cellular_component cell;GO:0005634,cellular_component nucleus;GO:0005730,cellular_component nucleolus;GO:0005737,cellular_component cytoplasm;GO:0031974,cellular_component membrane-enclosed lumen;GO:0031981,cellular_component nuclear lumen;GO:0032991,cellular_component protein-containing com…	NA
6425	ATP6V0A1	ATP6V0A1	17	+	42514288	42514460	42513441	42513978	42521026	42521045	6425	287210	9,8	172129	14,18	298	149	0.000302274	0.01908	0.941,0.929	0.86,0.782	0.114	ENSG00000033627	113;GO:0000041,biological_process transition metal ion transport;GO:0005575,cellular_component cellular_component;GO:0005622,cellular_component intracellular;GO:0005623,cellular_component cell;GO:0005634,cellular_component nucleus;GO:0005737,cellular_component cytoplasm;GO:0005768,cellular_component endosome;GO:0005794,cellular_component Golgi apparatus;GO:0005886,cellular_component plasma membra…	ATPeV0A, ATP6N; V-type H+-transporting ATPase subunit a; K0215
6511	FTX	FTX	X	-	74284742	74284948	74281701	74281848	74292168	74292351	6511	3,0	3,1	1,1	0,0	298	149	4.35275e-06	0.00105622	0.333,0.0	1.0,1.0	-0.834	ENSG00000230590	NA	NA
6585	PLCB2	PLCB2	15	-	40291017	40291183	40290760	40290837	40291264	40291487	6585	5,6	0,1	4,0	1,2	298	149	0.000723397	0.0325065	1.0,0.75	0.667,0.0	0.541	ENSG00000137841	64;GO:0003008,biological_process system process;GO:0003674,molecular_function molecular_function;GO:0003824,molecular_function catalytic activity;GO:0004435,molecular_function phosphatidylinositol phospholipase C activity;GO:0004620,molecular_function phospholipase activity;GO:0004629,molecular_function phospholipase C activity;GO:0005575,cellular_component cellular_component;GO:0005622,cellular_…	PLCB; phosphatidylinositol phospholipase C, beta [EC:3.1.4.11]; K0585
6607	USP54	USP54	10	-	73520907	73521027	73518721	73519992	73523582	73523750	6607	21,18	6,1	14,23	0,0	268	149	0.000110261	0.00957233	0.661,0.909	1.0,1.0	-0.215	ENSG00000166348	NA	NA
6622	AC005670.2	AC005670.2	17	+	46931098	46931207	46929519	46929584	46935028	46935169	6622	147129	16,6	135166	3,2	257	149	0.000208094	0.0147731	0.842,0.926	0.963,0.98	-0.088	ENSG00000262633	109;GO:0000139,cellular_component Golgi membrane;GO:0001932,biological_process regulation of protein phosphorylation;GO:0001934,biological_process positive regulation of protein phosphorylation;GO:0003674,molecular_function molecular_function;GO:0005215,molecular_function transporter activity;GO:0005575,cellular_component cellular_component;GO:0005622,cellular_component intracellular;GO:0005623,c…	GOSR2, BOS1; golgi SNAP receptor complex member 2; K0849
6623	AC005670.2	AC005670.2	17	+	46931098	46931207	46929519	46929584	46938598	46938704	6623	147129	8,4	135164	1,1	257	149	0.00101762	0.0406556	0.914,0.949	0.987,0.99	-0.057	ENSG00000262633	109;GO:0000139,cellular_component Golgi membrane;GO:0001932,biological_process regulation of protein phosphorylation;GO:0001934,biological_process positive regulation of protein phosphorylation;GO:0003674,molecular_function molecular_function;GO:0005215,molecular_function transporter activity;GO:0005575,cellular_component cellular_component;GO:0005622,cellular_component intracellular;GO:0005623,c…	GOSR2, BOS1; golgi SNAP receptor complex member 2; K0849
6628	AC005670.2	AC005670.2	17	+	46935028	46935169	46929519	46929584	46938598	46938704	6628	95,72	8,4	88,77	1,1	289	149	0.000863531	0.0361634	0.86,0.903	0.978,0.975	-0.095	ENSG00000262633	109;GO:0000139,cellular_component Golgi membrane;GO:0001932,biological_process regulation of protein phosphorylation;GO:0001934,biological_process positive regulation of protein phosphorylation;GO:0003674,molecular_function molecular_function;GO:0005215,molecular_function transporter activity;GO:0005575,cellular_component cellular_component;GO:0005622,cellular_component intracellular;GO:0005623,c…	GOSR2, BOS1; golgi SNAP receptor complex member 2; K0849
6738	PHGDH	PHGDH	1	+	119729508	119729633	119727003	119727102	119734633	119734682	6738	6,2	347372	7,31	394501	273	149	0.00132035	0.0477585	0.009,0.003	0.01,0.033	-0.016	ENSG00000092621	95;GO:0003674,molecular_function molecular_function;GO:0003824,molecular_function catalytic activity;GO:0004617,molecular_function phosphoglycerate dehydrogenase activity;GO:0005575,cellular_component cellular_component;GO:0005622,cellular_component intracellular;GO:0005623,cellular_component cell;GO:0005737,cellular_component cytoplasm;GO:0005829,cellular_component cytosol;GO:0006082,biological_…	serA, PHGDH; D-3-phosphoglycerate dehydrogenase / 2-oxoglutarate reductase [EC:1.1.1.95 1.1.1.399]; K0005
6849	TKT	TKT	3	-	53237796	53237921	53234982	53235174	53240250	53240348	6849	84,50	25922586	96,80	17632359	273	149	0.000844355	0.0359746	0.017,0.01	0.029,0.018	-0.01	ENSG00000163931	118;GO:0000287,molecular_function magnesium ion binding;GO:0003674,molecular_function molecular_function;GO:0003824,molecular_function catalytic activity;GO:0004802,molecular_function transketolase activity;GO:0005488,molecular_function binding;GO:0005515,molecular_function protein binding;GO:0005575,cellular_component cellular_component;GO:0005622,cellular_component intracellular;GO:0005623,cell…	E2.2.1.1, tktA, tktB; transketolase [EC:2.2.1.1]; K0061
6911	SLCO4A1-AS1	SLCO4A1-AS1	20	-	62664923	62665497	62663030	62663487	62666384	62666622	6911	9,0	46,45	13,19	42,44	298	149	0.000351358	0.020971	0.089,0.0	0.134,0.178	-0.112	ENSG00000232803	NA	NA
7001	DNAJC1	DNAJC1	10	-	21805979	21806099	21766260	21766309	21882281	21882439	7001	68,53	1,0	97109	8,5	268	149	0.000470032	0.025485	0.974,1.0	0.871,0.924	0.09	ENSG00000136770	107;GO:0001671,molecular_function ATPase activator activity;GO:0003674,molecular_function molecular_function;GO:0005488,molecular_function binding;GO:0005515,molecular_function protein binding;GO:0005575,cellular_component cellular_component;GO:0005622,cellular_component intracellular;GO:0005623,cellular_component cell;GO:0005634,cellular_component nucleus;GO:0005635,cellular_component nuclear en…	DNAJC1; DnaJ homolog subfamily C member 1; K0952
7022	HPS5	HPS5	11	-	18317750	18317907	18311516	18312024	18322076	18322198	7022	4,1	4,1	3,9	0,0	298	149	2.54695e-06	0.000691743	0.333,0.333	1.0,1.0	-0.667	ENSG00000110756	28;GO:0005575,cellular_component cellular_component;GO:0005622,cellular_component intracellular;GO:0005623,cellular_component cell;GO:0005737,cellular_component cytoplasm;GO:0005829,cellular_component cytosol;GO:0006950,biological_process response to stress;GO:0006996,biological_process organelle organization;GO:0007596,biological_process blood coagulation;GO:0007599,biological_process hemostasis…	NA
7109	ARHGAP19	ARHGAP19	10	-	97256317	97256404	97246271	97246337	97259401	97259628	7109	4,3	4,3	8,8	0,0	235	149	3.48859e-07	0.000154144	0.388,0.388	1.0,1.0	-0.612	ENSG00000213390	101;GO:0002165,biological_process instar larval or pupal development;GO:0003674,molecular_function molecular_function;GO:0005083,molecular_function GTPase regulator activity;GO:0005096,molecular_function GTPase activator activity;GO:0005099,molecular_function GTPase activator activity;GO:0005100,molecular_function GTPase activator activity;GO:0005575,cellular_component cellular_component;GO:00056…	NA
7253	HLCS	HLCS	21	-	36946008	36946154	36938831	36938994	36962035	36962170	7253	0,0	7,4	5,7	12,8	294	149	4.10795e-05	0.00484622	0.0,0.0	0.174,0.307	-0.24	ENSG00000159267	92;GO:0000785,cellular_component chromatin;GO:0003674,molecular_function molecular_function;GO:0003824,molecular_function catalytic activity;GO:0004080,molecular_function biotin-[propionyl-CoA-carboxylase (ATP-hydrolyzing)] ligase activity;GO:0005488,molecular_function binding;GO:0005515,molecular_function protein binding;GO:0005575,cellular_component cellular_component;GO:0005622,cellular_compon…	HLCS; biotin---protein ligase [EC:6.3.4.9 6.3.4.10 6.3.4.11 6.3.4.15]; K0194
7267	KIAA0040	KIAA0040	1	-	175192639	175192716	175177610	175177684	175192859	175192999	7267	36,25	7,3	3,10	0,0	225	149	0.000259337	0.0169854	0.773,0.847	1.0,1.0	-0.19	ENSG00000235750	NA	NA
7268	PPTC7	PPTC7	12	-	110551788	110551968	110545879	110546078	110582808	110583320	7268	21,10	1,4	17,33	0,0	298	149	0.000662049	0.0304915	0.913,0.556	1.0,1.0	-0.265	ENSG00000196850	12;GO:0005575,cellular_component cellular_component;GO:0005622,cellular_component intracellular;GO:0005623,cellular_component cell;GO:0005737,cellular_component cytoplasm;GO:0005739,cellular_component mitochondrion;GO:0043226,cellular_component organelle;GO:0043227,cellular_component membrane-bounded organelle;GO:0043229,cellular_component intracellular organelle;GO:0043231,cellular_component int…	NA
7575	SEPT10	SEPT10	2	-	109553086	109553219	109545801	109546237	109564365	109564534	7575	65,52	4,3	56115	0,0	281	149	0.000847891	0.0359746	0.896,0.902	1.0,1.0	-0.101	ENSG00000186522	11;GO:0005575,cellular_component cellular_component;GO:0005622,cellular_component intracellular;GO:0005623,cellular_component cell;GO:0005737,cellular_component cytoplasm;GO:0005856,cellular_component cytoskeleton;GO:0043226,cellular_component organelle;GO:0043228,cellular_component non-membrane-bounded organelle;GO:0043229,cellular_component intracellular organelle;GO:0043232,cellular_component …	NA
7689	SLC29A2	SLC29A2	11	-	66368536	66368671	66367771	66367869	66369059	66369131	7689	89110	10,0	94,83	0,1	283	149	0.00138807	0.049429	0.824,1.0	1.0,0.978	-0.077	ENSG00000174669	121;GO:0000003,biological_process reproduction;GO:0003674,molecular_function molecular_function;GO:0005215,molecular_function transporter activity;GO:0005337,molecular_function nucleoside transmembrane transporter activity;GO:0005575,cellular_component cellular_component;GO:0005622,cellular_component intracellular;GO:0005623,cellular_component cell;GO:0005634,cellular_component nucleus;GO:0005635…	SLC29A1_2_3, ENT1_2_3; solute carrier family 29 (equilibrative nucleoside transporter), member 1/2/3; K1501
7724	TMEM116	TMEM116	12	-	111978735	111978787	111965594	111965759	111991757	111991889	7724	3,1	0,2	0,0	4,2	200	149	0.000390732	0.0225444	1.0,0.271	0.0,0.0	0.635	ENSG00000198270	2;GO:0005575,cellular_component cellular_component;GO:0016020,cellular_component membrane	NA
7857	ALKBH3	ALKBH3	11	+	43897194	43897354	43892040	43892129	43901515	43901725	7857	2,0	53,60	5,9	47,60	298	149	0.00060674	0.0288777	0.019,0.0	0.051,0.07	-0.051	ENSG00000166199	82;GO:0003674,molecular_function molecular_function;GO:0003824,molecular_function catalytic activity;GO:0005488,molecular_function binding;GO:0005506,molecular_function iron ion binding;GO:0005575,cellular_component cellular_component;GO:0005622,cellular_component intracellular;GO:0005623,cellular_component cell;GO:0005634,cellular_component nucleus;GO:0005654,cellular_component nucleoplasm;GO:00…	NA
7865	ANKRD52	ANKRD52	12	-	56253721	56253800	56253287	56253402	56254066	56254279	7865	141126	0,0	133117	10,0	227	149	0.00129589	0.0473625	1.0,1.0	0.897,1.0	0.051	ENSG00000139645	NA	NA
7943	PGAP2	PGAP2	11	+	3823612	3823740	3808593	3808651	3823882	3824135	7943	4,1	2,3	0,0	4,6	276	149	0.000628619	0.0295867	0.519,0.153	0.0,0.0	0.336	ENSG00000148985	108;GO:0000139,cellular_component Golgi membrane;GO:0003674,molecular_function molecular_function;GO:0005215,molecular_function transporter activity;GO:0005575,cellular_component cellular_component;GO:0005622,cellular_component intracellular;GO:0005623,cellular_component cell;GO:0005634,cellular_component nucleus;GO:0005737,cellular_component cytoplasm;GO:0005783,cellular_component endoplasmic re…	NA
8074	CREM	CREM	10	+	35188199	35188388	35179133	35179276	35201450	35201486	8074	5,5	0,0	4,7	2,2	298	149	0.000466651	0.0254415	1.0,1.0	0.5,0.636	0.432	ENSG00000095794	117;GO:0000003,biological_process reproduction;GO:0000988,molecular_function obsolete transcription factor activity, protein binding;GO:0000989,molecular_function obsolete transcription factor activity, transcription factor binding;GO:0003674,molecular_function molecular_function;GO:0003676,molecular_function nucleic acid binding;GO:0003677,molecular_function DNA binding;GO:0003712,molecular_func…	CREM; cAMP response element modulator; K0905
8099	RPS24	RPS24	10	+	78040203	78040225	78037193	78037304	78040614	78040670	8099	396171	21261269	86,86	810889	170	149	0.000514363	0.026518	0.14,0.106	0.085,0.078	0.041	ENSG00000138326	147;GO:0000184,biological_process nuclear-transcribed mRNA catabolic process, nonsense-mediated decay;GO:0000462,biological_process maturation of SSU-rRNA from tricistronic rRNA transcript (SSU-rRNA, 5.8S rRNA, LSU-rRNA);GO:0000956,biological_process nuclear-transcribed mRNA catabolic process;GO:0002262,biological_process myeloid cell homeostasis;GO:0002376,biological_process immune system proces…	RP-S24e, RPS24; small subunit ribosomal protein S24e; K0297
8106	RABL2B	RABL2B	22	-	50769904	50770016	50769454	50769552	50775771	50775851	8106	68,46	3,6	30,37	0,0	260	149	0.000330167	0.0200704	0.929,0.815	1.0,1.0	-0.128	ENSG00000079974	74;GO:0003674,molecular_function molecular_function;GO:0003824,molecular_function catalytic activity;GO:0003924,molecular_function GTPase activity;GO:0006139,biological_process nucleobase-containing compound metabolic process;GO:0006152,biological_process purine nucleoside catabolic process;GO:0006163,biological_process purine nucleotide metabolic process;GO:0006184,biological_process obsolete GT…	RAB11A; Ras-related protein Rab-11A; K0790
8112	RABL2B	RABL2B	22	-	50783038	50783286	50782187	50782351	50783500	50783663	8112	16,14	12,7	22,14	2,2	298	149	0.00062976	0.0295927	0.4,0.5	0.846,0.778	-0.362	ENSG00000079974	74;GO:0003674,molecular_function molecular_function;GO:0003824,molecular_function catalytic activity;GO:0003924,molecular_function GTPase activity;GO:0006139,biological_process nucleobase-containing compound metabolic process;GO:0006152,biological_process purine nucleoside catabolic process;GO:0006163,biological_process purine nucleotide metabolic process;GO:0006184,biological_process obsolete GT…	RAB11A; Ras-related protein Rab-11A; K0790
8118	COA1	COA1	7	-	43665657	43665722	43650611	43650712	43729428	43729505	8118	4,7	50,48	0,1	48,49	213	149	0.000855576	0.0360804	0.053,0.093	0.0,0.014	0.066	ENSG00000106603	56;GO:0005575,cellular_component cellular_component;GO:0005622,cellular_component intracellular;GO:0005623,cellular_component cell;GO:0005737,cellular_component cytoplasm;GO:0005739,cellular_component mitochondrion;GO:0005740,cellular_component mitochondrial envelope;GO:0005743,cellular_component mitochondrial inner membrane;GO:0006461,biological_process protein-containing complex assembly;GO:000…	COA1; cytochrome c oxidase assembly factor 1; K1817
8226	TNFRSF12A	TNFRSF12A	16	+	3021188	3021319	3020367	3020491	3021554	3021689	8226	835900	85,65	518613	101110	279	149	2.87944e-07	0.000133192	0.84,0.881	0.733,0.748	0.12	ENSG00000006327	100;GO:0001558,biological_process regulation of cell growth;GO:0001726,cellular_component ruffle;GO:0005575,cellular_component cellular_component;GO:0005623,cellular_component cell;GO:0005886,cellular_component plasma membrane;GO:0006917,biological_process apoptotic process;GO:0006928,biological_process movement of cell or subcellular component;GO:0006929,biological_process substrate-dependent ce…	TNFRSF12A, FN14, TWEAKR, CD266; tumor necrosis factor receptor superfamily member 12A; K0514
8227	TNFRSF12A	TNFRSF12A	16	+	3021214	3021319	3020311	3020491	3021554	3021689	8227	20462141	85,65	12721522	101110	253	149	3.98923e-07	0.000171155	0.934,0.951	0.881,0.891	0.056	ENSG00000006327	100;GO:0001558,biological_process regulation of cell growth;GO:0001726,cellular_component ruffle;GO:0005575,cellular_component cellular_component;GO:0005623,cellular_component cell;GO:0005886,cellular_component plasma membrane;GO:0006917,biological_process apoptotic process;GO:0006928,biological_process movement of cell or subcellular component;GO:0006929,biological_process substrate-dependent ce…	TNFRSF12A, FN14, TWEAKR, CD266; tumor necrosis factor receptor superfamily member 12A; K0514
8241	AC234582.1	AC234582.1	1	+	155203122	155203271	155200699	155200826	155205034	155205367	8241	9,3	0,0	1,1	1,2	297	149	9.66572e-05	0.00877715	1.0,1.0	0.334,0.201	0.732	ENSG00000231064	NA	NA
8266	EEF2KMT	EEF2KMT	16	-	5093483	5093564	5091793	5091895	5095451	5095514	8266	116,96	6,5	63113	1,0	229	149	0.0011107	0.0432648	0.926,0.926	0.976,1.0	-0.062	ENSG00000118894	NA	NA
8356	MSH5-SAPCD1	MSH5-SAPCD1	6	+	31762789	31763168	31762419	31762570	31763414	31763555	8356	2,4	0,0	5,7	2,4	298	149	6.03813e-06	0.00132409	1.0,1.0	0.556,0.467	0.488	ENSG00000255152	164;GO:0000003,biological_process reproduction;GO:0000228,cellular_component nuclear chromosome;GO:0000279,biological_process M phase;GO:0000793,cellular_component condensed chromosome;GO:0000794,cellular_component condensed nuclear chromosome;GO:0000795,cellular_component synaptonemal complex;GO:0003674,molecular_function molecular_function;GO:0003676,molecular_function nucleic acid binding;GO:0…	NA
8470	FHAD1	FHAD1	1	+	15391209	15391263	15382027	15382193	15397296	15397516	8470	7,2	6,3	1,0	4,1	202	149	0.00111547	0.0433365	0.463,0.33	0.156,0.0	0.319	ENSG00000142621	NA	NA
8550	ZNF343	ZNF343	20	-	2486640	2486763	2481822	2484656	2492698	2492825	8550	13,7	12,11	2,2	22,15	271	149	4.74145e-05	0.00532325	0.373,0.259	0.048,0.068	0.258	ENSG00000088876	10;GO:0005575,cellular_component cellular_component;GO:0005622,cellular_component intracellular;GO:0005623,cellular_component cell;GO:0005634,cellular_component nucleus;GO:0043226,cellular_component organelle;GO:0043227,cellular_component membrane-bounded organelle;GO:0043229,cellular_component intracellular organelle;GO:0043231,cellular_component intracellular membrane-bounded organelle;GO:00444…	KRAB; KRAB domain-containing zinc finger protein; K0922
8635	DNAJC8	DNAJC8	1	-	28209971	28210066	28208341	28208413	28210570	28210637	8635	450319	3,2	311494	7,20	243	149	4.71925e-05	0.00532325	0.989,0.99	0.965,0.938	0.038	ENSG00000126698	51;GO:0000375,biological_process RNA splicing, via transesterification reactions;GO:0000377,biological_process RNA splicing, via transesterification reactions with bulged adenosine as nucleophile;GO:0000398,biological_process mRNA splicing, via spliceosome;GO:0005575,cellular_component cellular_component;GO:0005622,cellular_component intracellular;GO:0005623,cellular_component cell;GO:0005634,cel…	NA
8793	FBXL4	FBXL4	6	-	98880552	98880624	98875414	98875727	98899267	98899481	8793	13,12	2,3	19,19	0,0	220	149	0.000854427	0.0360804	0.815,0.73	1.0,1.0	-0.228	ENSG00000112234	36;GO:0000151,cellular_component ubiquitin ligase complex;GO:0005575,cellular_component cellular_component;GO:0005622,cellular_component intracellular;GO:0005623,cellular_component cell;GO:0005634,cellular_component nucleus;GO:0005737,cellular_component cytoplasm;GO:0006508,biological_process proteolysis;GO:0006511,biological_process ubiquitin-dependent protein catabolic process;GO:0008150,biolog…	NA
8890	CEP19	CEP19	3	-	196708527	196708727	196706276	196707912	196711928	196712293	8890	4,0	2,2	1,6	0,0	298	149	8.91938e-06	0.00177214	0.5,0.0	1.0,1.0	-0.75	ENSG00000174007	24;GO:0000922,cellular_component spindle pole;GO:0005575,cellular_component cellular_component;GO:0005622,cellular_component intracellular;GO:0005623,cellular_component cell;GO:0005737,cellular_component cytoplasm;GO:0005813,cellular_component centrosome;GO:0005814,cellular_component centriole;GO:0005815,cellular_component microtubule organizing center;GO:0005819,cellular_component spindle;GO:000…	NA
8891	PSMC5	PSMC5	17	+	63827673	63827923	63827459	63827514	63828137	63828209	8891	56,35	612463	15,24	411522	298	149	0.000851852	0.0360776	0.044,0.036	0.018,0.022	0.02	ENSG00000087191	434;GO:0000003,biological_process reproduction;GO:0000075,biological_process cell cycle checkpoint;GO:0000077,biological_process DNA damage checkpoint;GO:0000082,biological_process G1/S transition of mitotic cell cycle;GO:0000084,biological_process mitotic S phase;GO:0000166,molecular_function nucleotide binding;GO:0000209,biological_process protein polyubiquitination;GO:0000278,biological_proces…	PSMC5, RPT6; 26S proteasome regulatory subunit T6; K03066; RAN; GTP-binding nuclear protein Ran; K0793
8892	PSMC5	PSMC5	17	+	63827828	63827923	63827445	63827514	63828137	63828209	8892	36,26	612463	11,13	411522	243	149	0.00109112	0.0426703	0.035,0.033	0.016,0.015	0.019	ENSG00000087191	434;GO:0000003,biological_process reproduction;GO:0000075,biological_process cell cycle checkpoint;GO:0000077,biological_process DNA damage checkpoint;GO:0000082,biological_process G1/S transition of mitotic cell cycle;GO:0000084,biological_process mitotic S phase;GO:0000166,molecular_function nucleotide binding;GO:0000209,biological_process protein polyubiquitination;GO:0000278,biological_proces…	PSMC5, RPT6; 26S proteasome regulatory subunit T6; K03066; RAN; GTP-binding nuclear protein Ran; K0793
8924	MAZ	MAZ	16	+	29806977	29807828	29806536	29806893	29808569	29808741	8924	90,73	3,6	38,33	0,0	298	149	0.0007584	0.0334102	0.938,0.859	1.0,1.0	-0.102	ENSG00000103495	97;GO:0000975,molecular_function transcription regulatory region DNA binding;GO:0000976,molecular_function transcription regulatory region sequence-specific DNA binding;GO:0000977,molecular_function RNA polymerase II regulatory region sequence-specific DNA binding;GO:0000979,molecular_function RNA polymerase II core promoter sequence-specific DNA binding;GO:0000981,molecular_function DNA-binding …	NA
9106	LRRC75A-AS1	LRRC75A-AS1	17	+	16439580	16439703	16439326	16439414	16440184	16440253	9106	48114685	22142145	46025934	13501953	271	149	0.00017321	0.0128193	0.544,0.546	0.652,0.626	-0.094	ENSG00000175061	NA	NA
9205	WDR25	WDR25	14	+	100380909	100381746	100376438	100376495	100468020	100468168	9205	49,39	19,10	42,72	0,2	298	149	2.20706e-09	2.27501e-06	0.563,0.661	1.0,0.947	-0.362	ENSG00000176473	NA	NA
9278	ZNF227	ZNF227	19	+	44217790	44217852	44213068	44213244	44228445	44228572	9278	7,3	5,4	6,17	1,0	210	149	9.3826e-06	0.00182739	0.498,0.347	0.81,1.0	-0.483	ENSG00000131115	48;GO:0003674,molecular_function molecular_function;GO:0003676,molecular_function nucleic acid binding;GO:0003677,molecular_function DNA binding;GO:0005488,molecular_function binding;GO:0005575,cellular_component cellular_component;GO:0005622,cellular_component intracellular;GO:0005623,cellular_component cell;GO:0005634,cellular_component nucleus;GO:0006355,biological_process regulation of transc…	KRAB; KRAB domain-containing zinc finger protein; K0922
9319	ENOSF1	ENOSF1	18	-	677344	677444	675320	675402	678695	678737	9319	34,17	0,0	15,34	3,3	248	149	0.000551071	0.0271598	1.0,1.0	0.75,0.872	0.189	ENSG00000132199	12;GO:0005575,cellular_component cellular_component;GO:0005622,cellular_component intracellular;GO:0005623,cellular_component cell;GO:0005737,cellular_component cytoplasm;GO:0005739,cellular_component mitochondrion;GO:0043226,cellular_component organelle;GO:0043227,cellular_component membrane-bounded organelle;GO:0043229,cellular_component intracellular organelle;GO:0043231,cellular_component int…	fucD; L-fuconate dehydratase [EC:4.2.1.68]; K1833
9437	ABCD4	ABCD4	14	-	74299547	74299675	74297835	74298069	74302874	74302910	9437	36,32	1,0	49,44	3,6	276	149	0.000923144	0.0377991	0.951,1.0	0.898,0.798	0.127	ENSG00000119688	151;GO:0000166,molecular_function nucleotide binding;GO:0001882,molecular_function nucleoside binding;GO:0001883,molecular_function purine nucleoside binding;GO:0003674,molecular_function molecular_function;GO:0003824,molecular_function catalytic activity;GO:0005215,molecular_function transporter activity;GO:0005488,molecular_function binding;GO:0005524,molecular_function ATP binding;GO:0005575,c…	ABCD4, PXMP1L; ATP-binding cassette, subfamily D (ALD), member 4; K0567
9438	ABCD4	ABCD4	14	-	74300149	74300268	74297638	74298069	74302874	74302918	9438	42,16	1,0	15,22	3,6	267	149	2.9174e-05	0.00397366	0.959,1.0	0.736,0.672	0.276	ENSG00000119688	151;GO:0000166,molecular_function nucleotide binding;GO:0001882,molecular_function nucleoside binding;GO:0001883,molecular_function purine nucleoside binding;GO:0003674,molecular_function molecular_function;GO:0003824,molecular_function catalytic activity;GO:0005215,molecular_function transporter activity;GO:0005488,molecular_function binding;GO:0005524,molecular_function ATP binding;GO:0005575,c…	ABCD4, PXMP1L; ATP-binding cassette, subfamily D (ALD), member 4; K0567
9460	ASAP3	ASAP3	1	-	23484004	23484152	23456121	23456194	23484471	23484564	9460	11,9	0,6	12,20	0,0	296	149	0.00106902	0.0420594	1.0,0.43	1.0,1.0	-0.285	ENSG00000088280	6;GO:0005575,cellular_component cellular_component;GO:0005622,cellular_component intracellular;GO:0005623,cellular_component cell;GO:0005737,cellular_component cytoplasm;GO:0044424,cellular_component intracellular part;GO:0044464,cellular_component cell part	ASAP; Arf-GAP with SH3 domain, ANK repeat and PH domain-containing protein; K1248
9463	ZNF480	ZNF480	19	+	52314152	52314279	52300393	52300484	52315833	52315962	9463	108,86	5,5	40,67	0,0	275	149	0.00072361	0.0325065	0.921,0.903	1.0,1.0	-0.088	ENSG00000198464	11;GO:0005575,cellular_component cellular_component;GO:0005622,cellular_component intracellular;GO:0005623,cellular_component cell;GO:0005634,cellular_component nucleus;GO:0005737,cellular_component cytoplasm;GO:0043226,cellular_component organelle;GO:0043227,cellular_component membrane-bounded organelle;GO:0043229,cellular_component intracellular organelle;GO:0043231,cellular_component intracell…	KRAB; KRAB domain-containing zinc finger protein; K0922
9639	CABIN1	CABIN1	22	+	24041138	24041273	24038347	24038461	24042903	24043084	9639	23,8	5,1	16,14	0,0	283	149	9.04392e-05	0.00843076	0.708,0.808	1.0,1.0	-0.242	ENSG00000099991	50;GO:0003674,molecular_function molecular_function;GO:0004857,molecular_function enzyme inhibitor activity;GO:0004864,molecular_function protein phosphatase inhibitor activity;GO:0005488,molecular_function binding;GO:0005515,molecular_function protein binding;GO:0005575,cellular_component cellular_component;GO:0005622,cellular_component intracellular;GO:0005623,cellular_component cell;GO:0005634…	NA
9801	MAPK12	MAPK12	22	-	50257081	50257193	50256598	50256646	50258242	50258301	9801	88,77	43,28	62,79	7,13	260	149	5.86573e-05	0.00622398	0.54,0.612	0.835,0.777	-0.23	ENSG00000188130	138;GO:0000165,biological_process MAPK cascade;GO:0000166,molecular_function nucleotide binding;GO:0000287,molecular_function magnesium ion binding;GO:0001882,molecular_function nucleoside binding;GO:0001883,molecular_function purine nucleoside binding;GO:0003674,molecular_function molecular_function;GO:0003824,molecular_function catalytic activity;GO:0004672,molecular_function protein kinase act…	P38; p38 MAP kinase [EC:2.7.11.24]; K0444
9856	ACACA	ACACA	17	-	37151300	37151421	37149863	37149974	37155682	37155780	9856	47,52	1,2	52,44	10,8	269	149	0.000152109	0.0119762	0.963,0.935	0.742,0.753	0.202	ENSG00000278540	153;GO:0001894,biological_process tissue homeostasis;GO:0003674,molecular_function molecular_function;GO:0003824,molecular_function catalytic activity;GO:0003989,molecular_function acetyl-CoA carboxylase activity;GO:0004075,molecular_function biotin carboxylase activity;GO:0005575,cellular_component cellular_component;GO:0005576,cellular_component extracellular region;GO:0005615,cellular_componen…	ACACA; acetyl-CoA carboxylase / biotin carboxylase 1 [EC:6.4.1.2 6.3.4.14 2.1.3.15]; K1126
9922	ADIPOR1	ADIPOR1	1	-	202954240	202954307	202950929	202951164	202958184	202958285	9922	15,16	316224	2,3	193189	215	149	0.000213725	0.0149931	0.032,0.047	0.007,0.011	0.03	ENSG00000159346	94;GO:0001558,biological_process regulation of cell growth;GO:0003674,molecular_function molecular_function;GO:0004872,molecular_function signaling receptor activity;GO:0005488,molecular_function binding;GO:0005515,molecular_function protein binding;GO:0005575,cellular_component cellular_component;GO:0005622,cellular_component intracellular;GO:0005623,cellular_component cell;GO:0005737,cellular_c…	ADIPOR; adiponectin receptor; K0729
9982	FBXO36	FBXO36	2	+	229932770	229932886	229922301	229922609	229976240	229976349	9982	0,0	3,7	4,2	1,6	264	149	0.00015808	0.012196	0.0,0.0	0.693,0.158	-0.425	ENSG00000153832	NA	NA
9994	MAGOHB	MAGOHB	12	-	10609097	10609383	10607853	10607936	10609830	10609941	9994	2,2	48,35	5,12	22,35	298	149	0.000176364	0.0129877	0.02,0.028	0.102,0.146	-0.1	ENSG00000111196	117;GO:0000003,biological_process reproduction;GO:0000184,biological_process nuclear-transcribed mRNA catabolic process, nonsense-mediated decay;GO:0000375,biological_process RNA splicing, via transesterification reactions;GO:0000377,biological_process RNA splicing, via transesterification reactions with bulged adenosine as nucleophile;GO:0000398,biological_process mRNA splicing, via spliceosome;…	MAGOH; protein mago nashi; K1287
9995	MAGOHB	MAGOHB	12	-	10612639	10612978	10610621	10610680	10613438	10613600	9995	5,1	65,40	2,15	19,37	298	149	0.000532296	0.0269369	0.037,0.012	0.05,0.169	-0.085	ENSG00000111196	117;GO:0000003,biological_process reproduction;GO:0000184,biological_process nuclear-transcribed mRNA catabolic process, nonsense-mediated decay;GO:0000375,biological_process RNA splicing, via transesterification reactions;GO:0000377,biological_process RNA splicing, via transesterification reactions with bulged adenosine as nucleophile;GO:0000398,biological_process mRNA splicing, via spliceosome;…	MAGOH; protein mago nashi; K1287
10499	SIK1	SIK1	21	-	43419858	43420005	43419352	43419478	43420233	43420457	10499	5,0	1,2	3,8	0,0	295	149	0.00102117	0.0407422	0.716,0.0	1.0,1.0	-0.642	ENSG00000142178	191;GO:0000122,biological_process negative regulation of transcription by RNA polymerase II;GO:0000166,molecular_function nucleotide binding;GO:0000287,molecular_function magnesium ion binding;GO:0000988,molecular_function obsolete transcription factor activity, protein binding;GO:0000989,molecular_function obsolete transcription factor activity, transcription factor binding;GO:0001882,molecular_…	SIK1; serine/threonine-protein kinase SIK1 [EC:2.7.11.1]; K1900
10713	STAG3L4	STAG3L4	7	+	67308576	67308652	67305986	67306083	67308934	67309139	10713	9,16	83,66	21,28	38,73	224	149	0.000647073	0.0301194	0.067,0.139	0.269,0.203	-0.133	ENSG00000106610	NA	NA
10757	TCF25	TCF25	16	+	89878460	89878627	89873643	89873859	89883350	89883512	10757	60,27	274255	83,63	266220	298	149	0.000557857	0.0272972	0.099,0.05	0.135,0.125	-0.055	ENSG00000141002	72;GO:0000122,biological_process negative regulation of transcription by RNA polymerase II;GO:0001071,molecular_function DNA-binding transcription factor activity;GO:0003674,molecular_function molecular_function;GO:0003700,molecular_function DNA-binding transcription factor activity;GO:0005575,cellular_component cellular_component;GO:0005622,cellular_component intracellular;GO:0005623,cellular_co…	NA
10765	TCF25	TCF25	16	+	89908965	89909083	89907242	89907322	89910590	89910663	10765	35,17	306290	51,36	292222	266	149	0.00125343	0.0466748	0.06,0.032	0.089,0.083	-0.04	ENSG00000141002	72;GO:0000122,biological_process negative regulation of transcription by RNA polymerase II;GO:0001071,molecular_function DNA-binding transcription factor activity;GO:0003674,molecular_function molecular_function;GO:0003700,molecular_function DNA-binding transcription factor activity;GO:0005575,cellular_component cellular_component;GO:0005622,cellular_component intracellular;GO:0005623,cellular_co…	NA
10851	CLASP1	CLASP1	2	-	121445448	121445496	121430072	121430177	121447336	121447507	10851	1,0	13,8	3,6	11,14	196	149	0.000451587	0.0248463	0.055,0.0	0.172,0.246	-0.181	ENSG00000074054	157;GO:0000086,biological_process G2/M transition of mitotic cell cycle;GO:0000226,biological_process microtubule cytoskeleton organization;GO:0000236,biological_process mitotic prometaphase;GO:0000278,biological_process mitotic cell cycle;GO:0000280,biological_process nuclear division;GO:0000775,cellular_component chromosome, centromeric region;GO:0000776,cellular_component kinetochore;GO:000077…	NA
10931	THAP1	THAP1	8	-	42839185	42839381	42836673	42838336	42843023	42843201	10931	23,14	7,1	25,39	0,0	298	149	1.40763e-05	0.00239254	0.622,0.875	1.0,1.0	-0.252	ENSG00000131931	85;GO:0001935,biological_process endothelial cell proliferation;GO:0003674,molecular_function molecular_function;GO:0003676,molecular_function nucleic acid binding;GO:0003677,molecular_function DNA binding;GO:0005488,molecular_function binding;GO:0005575,cellular_component cellular_component;GO:0005622,cellular_component intracellular;GO:0005623,cellular_component cell;GO:0005634,cellular_compone…	NA
11016	WWP1	WWP1	8	+	86368938	86369031	86342737	86342930	86374029	86374120	11016	4,15	0,0	7,8	4,2	241	149	1.3123e-05	0.00227003	1.0,1.0	0.52,0.712	0.384	ENSG00000123124	137;GO:0000151,cellular_component ubiquitin ligase complex;GO:0001775,biological_process cell activation;GO:0002376,biological_process immune system process;GO:0002520,biological_process immune system development;GO:0002521,biological_process leukocyte differentiation;GO:0003674,molecular_function molecular_function;GO:0003824,molecular_function catalytic activity;GO:0004842,molecular_function ub…	WWP1, AIP5; NEDD4-like E3 ubiquitin-protein ligase WWP1 [EC:2.3.2.26]; K0563
11026	TMEM267	TMEM267	5	-	43453657	43454043	43444251	43446557	43483821	43483885	11026	20,16	1,5	21,37	0,0	298	149	8.68946e-05	0.00821862	0.909,0.615	1.0,1.0	-0.238	ENSG00000151881	2;GO:0005575,cellular_component cellular_component;GO:0016020,cellular_component membrane	NA
11059	BTRC	BTRC	10	+	101461963	101462058	101430344	101430452	101479367	101479457	11059	6,4	0,0	10,15	0,7	243	149	0.000462483	0.0252608	1.0,1.0	1.0,0.568	0.216	ENSG00000166167	207;GO:0000151,cellular_component ubiquitin ligase complex;GO:0000209,biological_process protein polyubiquitination;GO:0000278,biological_process mitotic cell cycle;GO:0001763,biological_process morphogenesis of a branching structure;GO:0002009,biological_process morphogenesis of an epithelium;GO:0003674,molecular_function molecular_function;GO:0003824,molecular_function catalytic activity;GO:000…	FBXW1_11, BTRC, beta-TRCP; F-box and WD-40 domain protein 1/11; K0336
11060	BTRC	BTRC	10	+	101461980	101462058	101430344	101430452	101479367	101479457	11060	16,11	0,0	15,18	0,7	226	149	0.00046758	0.0254453	1.0,1.0	1.0,0.629	0.185	ENSG00000166167	207;GO:0000151,cellular_component ubiquitin ligase complex;GO:0000209,biological_process protein polyubiquitination;GO:0000278,biological_process mitotic cell cycle;GO:0001763,biological_process morphogenesis of a branching structure;GO:0002009,biological_process morphogenesis of an epithelium;GO:0003674,molecular_function molecular_function;GO:0003824,molecular_function catalytic activity;GO:000…	FBXW1_11, BTRC, beta-TRCP; F-box and WD-40 domain protein 1/11; K0336
11203	AC005083.1	AC005083.1	7	+	20217787	20217858	20217585	20217622	20218255	20218363	11203	25,20	4,1	2,3	6,7	219	149	1.16562e-07	6.05387e-05	0.81,0.932	0.185,0.226	0.665	ENSG00000233834	NA	NA
11230	PEX11A	PEX11A	15	-	89686430	89686546	89681530	89683948	89690576	89690662	11230	9,10	4,2	20,10	0,0	264	149	1.24723e-05	0.00222696	0.559,0.738	1.0,1.0	-0.351	ENSG00000166821	75;GO:0003674,molecular_function molecular_function;GO:0005488,molecular_function binding;GO:0005515,molecular_function protein binding;GO:0005575,cellular_component cellular_component;GO:0005622,cellular_component intracellular;GO:0005623,cellular_component cell;GO:0005737,cellular_component cytoplasm;GO:0005777,cellular_component peroxisome;GO:0005778,cellular_component peroxisomal membrane;GO:…	PEX11A; peroxin-11A; K1335
11311	C2orf74	C2orf74	2	+	61159317	61159439	61145130	61145196	61162841	61162955	11311	0,3	11,21	9,8	4,19	270	149	0.000411552	0.0232068	0.0,0.073	0.554,0.189	-0.335	ENSG00000237651	2;GO:0005575,cellular_component cellular_component;GO:0016020,cellular_component membrane	NA
11344	GAPVD1	GAPVD1	9	+	125268935	125268984	125261809	125261959	125298889	125299106	11344	0,0	2,2	3,5	7,18	197	149	0.000469514	0.025485	0.0,0.0	0.245,0.174	-0.209	ENSG00000165219	33;GO:0003674,molecular_function molecular_function;GO:0005085,molecular_function guanyl-nucleotide exchange factor activity;GO:0005488,molecular_function binding;GO:0005515,molecular_function protein binding;GO:0005575,cellular_component cellular_component;GO:0005622,cellular_component intracellular;GO:0005623,cellular_component cell;GO:0005737,cellular_component cytoplasm;GO:0005768,cellular_co…	NA
11349	GAPVD1	GAPVD1	9	+	125335171	125335252	125332509	125332629	125337017	125337095	11349	0,0	20,2	0,6	4,10	229	149	0.00082258	0.0353025	0.0,0.0	0.0,0.281	-0.141	ENSG00000165219	33;GO:0003674,molecular_function molecular_function;GO:0005085,molecular_function guanyl-nucleotide exchange factor activity;GO:0005488,molecular_function binding;GO:0005515,molecular_function protein binding;GO:0005575,cellular_component cellular_component;GO:0005622,cellular_component intracellular;GO:0005623,cellular_component cell;GO:0005737,cellular_component cytoplasm;GO:0005768,cellular_co…	NA
11397	SLC16A5	SLC16A5	17	+	75100006	75100816	75098037	75098181	75103969	75104180	11397	7,18	0,0	68,70	0,12	298	149	0.00102575	0.0408699	1.0,1.0	1.0,0.745	0.127	ENSG00000170190	40;GO:0003674,molecular_function molecular_function;GO:0005215,molecular_function transporter activity;GO:0005342,molecular_function organic acid transmembrane transporter activity;GO:0005575,cellular_component cellular_component;GO:0005623,cellular_component cell;GO:0005886,cellular_component plasma membrane;GO:0005887,cellular_component integral component of plasma membrane;GO:0006810,biologica…	NA
11678	BUD31	BUD31	7	+	99411749	99411983	99411063	99411186	99416137	99416200	11678	9,3	360247	8,24	163239	298	149	3.60289e-05	0.00444416	0.012,0.006	0.024,0.048	-0.027	ENSG00000106245	32;GO:0001071,molecular_function DNA-binding transcription factor activity;GO:0003674,molecular_function molecular_function;GO:0003700,molecular_function DNA-binding transcription factor activity;GO:0005575,cellular_component cellular_component;GO:0005622,cellular_component intracellular;GO:0005623,cellular_component cell;GO:0005634,cellular_component nucleus;GO:0006355,biological_process regulat…	BUD31, G10; bud site selection protein 31; K1287
11704	TTC28	TTC28	22	-	27990788	27990812	27989877	27990007	27992586	27992663	11704	1,3	3,2	3,1	0,0	172	149	4.56501e-06	0.00108986	0.224,0.565	1.0,1.0	-0.606	ENSG00000100154	31;GO:0000922,cellular_component spindle pole;GO:0005575,cellular_component cellular_component;GO:0005622,cellular_component intracellular;GO:0005623,cellular_component cell;GO:0005813,cellular_component centrosome;GO:0005815,cellular_component microtubule organizing center;GO:0005819,cellular_component spindle;GO:0005856,cellular_component cytoskeleton;GO:0007346,biological_process regulation of…	NA
11799	SENP6	SENP6	6	+	75622750	75622858	75621531	75621625	75623899	75623960	11799	0,0	2,2	4,5	1,5	256	149	5.42307e-06	0.00123496	0.0,0.0	0.7,0.368	-0.534	ENSG00000112701	53;GO:0003674,molecular_function molecular_function;GO:0003824,molecular_function catalytic activity;GO:0005575,cellular_component cellular_component;GO:0005622,cellular_component intracellular;GO:0005623,cellular_component cell;GO:0005634,cellular_component nucleus;GO:0005737,cellular_component cytoplasm;GO:0006464,biological_process cellular protein modification process;GO:0008150,biological_pr…	NA
11938	MPZL3	MPZL3	11	-	118237049	118237260	118235423	118235589	118240210	118240341	11938	6,1	0,0	4,7	4,1	298	149	3.51266e-05	0.00436927	1.0,1.0	0.333,0.778	0.445	ENSG00000160588	14;GO:0005575,cellular_component cellular_component;GO:0008150,biological_process biological_process;GO:0009987,biological_process cellular process;GO:0016020,cellular_component membrane;GO:0016043,biological_process cellular component organization;GO:0030198,biological_process extracellular matrix organization;GO:0032501,biological_process multicellular organismal process;GO:0042303,biological_p…	NA
12034	CLTC	CLTC	17	+	59687000	59687021	59685586	59685808	59690635	59690711	12034	11,13	302146	2,1	218174	169	149	6.58044e-05	0.00674074	0.031,0.073	0.008,0.005	0.045	ENSG00000141367	353;GO:0000003,biological_process reproduction;GO:0000041,biological_process transition metal ion transport;GO:0000226,biological_process microtubule cytoskeleton organization;GO:0000278,biological_process mitotic cell cycle;GO:0000280,biological_process nuclear division;GO:0000902,biological_process cell morphogenesis;GO:0000904,biological_process cell morphogenesis involved in differentiation;G…	CLTC; clathrin heavy chain; K0464
12076	ZMYM5	ZMYM5	13	-	19838699	19838985	19837464	19837821	19851354	19851448	12076	8,5	0,0	13,12	2,7	298	149	6.18225e-06	0.00134573	1.0,1.0	0.765,0.462	0.386	ENSG00000132950	10;GO:0005575,cellular_component cellular_component;GO:0005622,cellular_component intracellular;GO:0005623,cellular_component cell;GO:0005634,cellular_component nucleus;GO:0043226,cellular_component organelle;GO:0043227,cellular_component membrane-bounded organelle;GO:0043229,cellular_component intracellular organelle;GO:0043231,cellular_component intracellular membrane-bounded organelle;GO:00444…	NA
12116	FBXO31	FBXO31	16	-	87358410	87358497	87347173	87347250	87360294	87360366	12116	9,11	48,32	20,11	21,17	235	149	0.00112729	0.0435217	0.106,0.179	0.377,0.291	-0.191	ENSG00000103264	68;GO:0000075,biological_process cell cycle checkpoint;GO:0000077,biological_process DNA damage checkpoint;GO:0000151,cellular_component ubiquitin ligase complex;GO:0005575,cellular_component cellular_component;GO:0005622,cellular_component intracellular;GO:0005623,cellular_component cell;GO:0006508,biological_process proteolysis;GO:0006511,biological_process ubiquitin-dependent protein catabolic…	NA
12151	PRKD3	PRKD3	2	-	37289355	37289513	37286176	37286369	37290867	37290962	12151	20,13	6,0	10,25	0,0	298	149	0.000541794	0.0270926	0.625,1.0	1.0,1.0	-0.188	ENSG00000115825	262;GO:0000166,molecular_function nucleotide binding;GO:0001817,biological_process regulation of cytokine production;GO:0001819,biological_process positive regulation of cytokine production;GO:0001882,molecular_function nucleoside binding;GO:0001883,molecular_function purine nucleoside binding;GO:0001932,biological_process regulation of protein phosphorylation;GO:0001934,biological_process positi…	PKD; protein kinase D [EC:2.7.11.13]; K0607
12217	WDR27	WDR27	6	-	169663562	169663649	169662303	169662424	169664165	169664286	12217	6,1	11,3	12,8	4,1	235	149	0.000496249	0.026134	0.257,0.174	0.655,0.835	-0.529	ENSG00000184465	NA	NA
12420	PRDM16	PRDM16	1	+	3431965	3432140	3430871	3431108	3433676	3433925	12420	8,1	0,0	5,3	2,2	298	149	0.000163883	0.0124875	1.0,1.0	0.556,0.429	0.507	ENSG00000142611	137;GO:0000122,biological_process negative regulation of transcription by RNA polymerase II;GO:0000988,molecular_function obsolete transcription factor activity, protein binding;GO:0000989,molecular_function obsolete transcription factor activity, transcription factor binding;GO:0002682,biological_process regulation of immune system process;GO:0002761,biological_process regulation of myeloid leuk…	NA
12512	ABCB6	ABCB6	2	-	219216651	219216832	219216363	219216465	219217669	219217807	12512	201167	16,16	371271	12,5	298	149	0.000122473	0.0102686	0.863,0.839	0.939,0.964	-0.101	ENSG00000115657	230;GO:0000041,biological_process transition metal ion transport;GO:0000166,molecular_function nucleotide binding;GO:0001882,molecular_function nucleoside binding;GO:0001883,molecular_function purine nucleoside binding;GO:0003674,molecular_function molecular_function;GO:0003824,molecular_function catalytic activity;GO:0005215,molecular_function transporter activity;GO:0005488,molecular_function b…	ABCB6; ATP-binding cassette, subfamily B (MDR/TAP), member 6; K0566
12577	SLC2A11	SLC2A11	22	+	23857420	23857531	23856871	23856991	23862103	23862202	12577	2,3	1,3	4,12	1,0	259	149	0.000593203	0.0284162	0.535,0.365	0.697,1.0	-0.399	ENSG00000133460	15;GO:0005575,cellular_component cellular_component;GO:0005623,cellular_component cell;GO:0005886,cellular_component plasma membrane;GO:0006810,biological_process transport;GO:0008150,biological_process biological_process;GO:0009987,biological_process cellular process;GO:0016020,cellular_component membrane;GO:0044464,cellular_component cell part;GO:0044699,biological_process biological_process;GO…	NA
12739	TTN-AS1	TTN-AS1	2	+	178531313	178531578	178523166	178523636	178535731	178535828	12739	3,0	1,2	6,4	0,1	298	149	0.000387137	0.0224282	0.6,0.0	1.0,0.667	-0.534	ENSG00000237298	NA	NA
12788	PNPO	PNPO	17	+	47943342	47943430	47941523	47941813	47944615	47944715	12788	45,40	0,2	19,33	5,4	236	149	0.000742989	0.0329236	1.0,0.927	0.706,0.839	0.191	ENSG00000108439	44;GO:0003674,molecular_function molecular_function;GO:0003824,molecular_function catalytic activity;GO:0004733,molecular_function pyridoxamine-phosphate oxidase activity;GO:0005575,cellular_component cellular_component;GO:0005622,cellular_component intracellular;GO:0005623,cellular_component cell;GO:0005737,cellular_component cytoplasm;GO:0005829,cellular_component cytosol;GO:0006732,biological_…	pdxH, PNPO; pyridoxamine 5'-phosphate oxidase [EC:1.4.3.5]; K0027
12862	PAN3	PAN3	13	+	28197184	28197346	28177864	28177935	28220230	28220378	12862	2,3	4,2	4,1	1,0	298	149	0.00122404	0.0459272	0.2,0.429	0.667,1.0	-0.519	ENSG00000152520	91;GO:0000288,biological_process nuclear-transcribed mRNA catabolic process, deadenylation-dependent decay;GO:0000289,biological_process nuclear-transcribed mRNA poly(A) tail shortening;GO:0000290,biological_process deadenylation-dependent decapping of nuclear-transcribed mRNA;GO:0000932,cellular_component P-body;GO:0000956,biological_process nuclear-transcribed mRNA catabolic process;GO:0005575,…	PAN3; PAB-dependent poly(A)-specific ribonuclease subunit 3; K1257
12866	RP9P	RP9P	7	-	32930077	32930108	32921338	32921430	32942869	32943038	12866	5,7	0,0	3,13	4,1	179	149	0.000909057	0.0373256	1.0,1.0	0.384,0.915	0.351	ENSG00000205763	NA	NA
12871	TEX264	TEX264	3	+	51672340	51672392	51671894	51672083	51674270	51674562	12871	5,1	0,0	0,4	2,3	200	149	2.13503e-06	0.000649792	1.0,1.0	0.0,0.498	0.751	ENSG00000164081	2;GO:0005575,cellular_component cellular_component;GO:0005576,cellular_component extracellular region	NA
13079	CLDN12	CLDN12	7	+	90412006	90412049	90405518	90405608	90412643	90413411	13079	0,0	27,7	0,7	15,16	191	149	0.000716639	0.0323899	0.0,0.0	0.0,0.254	-0.127	ENSG00000157224	33;GO:0003674,molecular_function molecular_function;GO:0005488,molecular_function binding;GO:0005515,molecular_function protein binding;GO:0005575,cellular_component cellular_component;GO:0005623,cellular_component cell;GO:0005886,cellular_component plasma membrane;GO:0005911,cellular_component cell-cell junction;GO:0005923,cellular_component bicellular tight junction;GO:0007043,biological_proces…	NA
13245	GEMIN2	GEMIN2	14	+	39124991	39125036	39122429	39122543	39128279	39128341	13245	13,8	2,4	13,9	0,0	193	149	6.63298e-05	0.00677113	0.834,0.607	1.0,1.0	-0.28	ENSG00000092208	64;GO:0000245,biological_process spliceosomal complex assembly;GO:0000375,biological_process RNA splicing, via transesterification reactions;GO:0000377,biological_process RNA splicing, via transesterification reactions with bulged adenosine as nucleophile;GO:0000387,biological_process spliceosomal snRNP assembly;GO:0000398,biological_process mRNA splicing, via spliceosome;GO:0005575,cellular_comp…	GEMIN2, SIP1; gem associated protein 2; K1313
13285	KIFC3	KIFC3	16	-	57785463	57785666	57772222	57772288	57788574	57788713	13285	135,96	22,15	275181	15,10	298	149	0.000168422	0.0126547	0.754,0.762	0.902,0.9	-0.143	ENSG00000140859	78;GO:0003008,biological_process system process;GO:0003674,molecular_function molecular_function;GO:0003774,molecular_function motor activity;GO:0003777,molecular_function microtubule motor activity;GO:0003824,molecular_function catalytic activity;GO:0005575,cellular_component cellular_component;GO:0005622,cellular_component intracellular;GO:0005623,cellular_component cell;GO:0005737,cellular_com…	NA
13288	KIFC3	KIFC3	16	-	57785463	57785666	57776621	57776690	57790929	57791066	13288	1,0	5,3	2,9	1,2	298	149	5.60071e-06	0.00125597	0.091,0.0	0.5,0.692	-0.55	ENSG00000140859	78;GO:0003008,biological_process system process;GO:0003674,molecular_function molecular_function;GO:0003774,molecular_function motor activity;GO:0003777,molecular_function microtubule motor activity;GO:0003824,molecular_function catalytic activity;GO:0005575,cellular_component cellular_component;GO:0005622,cellular_component intracellular;GO:0005623,cellular_component cell;GO:0005737,cellular_com…	NA
13291	KIFC3	KIFC3	16	-	57788574	57788713	57785463	57785666	57794998	57795141	13291	116,64	40,42	222178	42,32	287	149	0.000392367	0.0225444	0.601,0.442	0.733,0.743	-0.217	ENSG00000140859	78;GO:0003008,biological_process system process;GO:0003674,molecular_function molecular_function;GO:0003774,molecular_function motor activity;GO:0003777,molecular_function microtubule motor activity;GO:0003824,molecular_function catalytic activity;GO:0005575,cellular_component cellular_component;GO:0005622,cellular_component intracellular;GO:0005623,cellular_component cell;GO:0005737,cellular_com…	NA
13295	KIFC3	KIFC3	16	-	57790929	57791066	57785463	57785666	57794998	57795141	13295	104124	40,42	227229	42,32	285	149	9.69506e-05	0.00877715	0.576,0.607	0.739,0.789	-0.173	ENSG00000140859	78;GO:0003008,biological_process system process;GO:0003674,molecular_function molecular_function;GO:0003774,molecular_function motor activity;GO:0003777,molecular_function microtubule motor activity;GO:0003824,molecular_function catalytic activity;GO:0005575,cellular_component cellular_component;GO:0005622,cellular_component intracellular;GO:0005623,cellular_component cell;GO:0005737,cellular_com…	NA
13354	HSD17B7P2	HSD17B7P2	10	+	38369123	38369228	38365433	38365629	38369952	38370009	13354	1,1	0,0	0,0	8,8	253	149	4.75106e-09	4.01859e-06	1.0,1.0	0.0,0.0	1	ENSG00000099251	NA	NA
13402	MKRN2	MKRN2	3	+	12568874	12568997	12557089	12557176	12570070	12570252	13402	17,15	2,3	10,17	0,0	271	149	0.00112351	0.0435217	0.824,0.733	1.0,1.0	-0.222	ENSG00000075975	4;GO:0005575,cellular_component cellular_component;GO:0005622,cellular_component intracellular;GO:0005623,cellular_component cell;GO:0044464,cellular_component cell part	NA
13416	FAM210A	FAM210A	18	-	13671861	13671973	13663346	13666713	13726328	13726560	13416	17,16	0,0	6,14	4,2	260	149	2.14854e-05	0.00319625	1.0,1.0	0.462,0.8	0.369	ENSG00000177150	13;GO:0005575,cellular_component cellular_component;GO:0005622,cellular_component intracellular;GO:0005623,cellular_component cell;GO:0005737,cellular_component cytoplasm;GO:0005739,cellular_component mitochondrion;GO:0016020,cellular_component membrane;GO:0043226,cellular_component organelle;GO:0043227,cellular_component membrane-bounded organelle;GO:0043229,cellular_component intracellular orga…	NA
13417	FAM210A	FAM210A	18	-	13681604	13682105	13666002	13666713	13726328	13726505	13417	34,13	0,0	17,21	4,2	298	149	8.0235e-05	0.00771194	1.0,1.0	0.68,0.84	0.24	ENSG00000177150	13;GO:0005575,cellular_component cellular_component;GO:0005622,cellular_component intracellular;GO:0005623,cellular_component cell;GO:0005737,cellular_component cytoplasm;GO:0005739,cellular_component mitochondrion;GO:0016020,cellular_component membrane;GO:0043226,cellular_component organelle;GO:0043227,cellular_component membrane-bounded organelle;GO:0043229,cellular_component intracellular orga…	NA
13453	COG4	COG4	16	-	70515867	70516040	70514334	70514509	70517625	70517740	13453	7,5	136147	20,9	100109	298	149	0.000541649	0.0270926	0.025,0.017	0.091,0.04	-0.044	ENSG00000103051	50;GO:0000139,cellular_component Golgi membrane;GO:0005575,cellular_component cellular_component;GO:0005622,cellular_component intracellular;GO:0005623,cellular_component cell;GO:0005737,cellular_component cytoplasm;GO:0005794,cellular_component Golgi apparatus;GO:0006461,biological_process protein-containing complex assembly;GO:0006810,biological_process transport;GO:0006890,biological_process r…	NA
13568	C1orf109	C1orf109	1	-	37691458	37691581	37690333	37690438	37692029	37692216	13568	0,0	1,7	4,4	6,2	271	149	1.86621e-05	0.00293869	0.0,0.0	0.268,0.524	-0.396	ENSG00000116922	NA	NA
13641	DENND4B	DENND4B	1	-	153942186	153942356	153941868	153942113	153942877	153943130	13641	64,45	4,5	55,66	0,0	298	149	7.43646e-05	0.0073383	0.889,0.818	1.0,1.0	-0.147	ENSG00000198837	26;GO:0003674,molecular_function molecular_function;GO:0005083,molecular_function GTPase regulator activity;GO:0005085,molecular_function guanyl-nucleotide exchange factor activity;GO:0005088,molecular_function Ras guanyl-nucleotide exchange factor activity;GO:0005575,cellular_component cellular_component;GO:0005622,cellular_component intracellular;GO:0005623,cellular_component cell;GO:0005737,ce…	NA
13642	DENND4B	DENND4B	1	-	153942555	153942625	153941928	153942113	153942877	153943130	13642	12,27	4,5	33,29	0,0	218	149	4.93209e-06	0.0011407	0.672,0.787	1.0,1.0	-0.27	ENSG00000198837	26;GO:0003674,molecular_function molecular_function;GO:0005083,molecular_function GTPase regulator activity;GO:0005085,molecular_function guanyl-nucleotide exchange factor activity;GO:0005088,molecular_function Ras guanyl-nucleotide exchange factor activity;GO:0005575,cellular_component cellular_component;GO:0005622,cellular_component intracellular;GO:0005623,cellular_component cell;GO:0005737,ce…	NA
13661	RPS9	RPS9	19	+	54206552	54206724	54206275	54206462	54207397	54207522	13661	331318	86108555	701887	52157135	298	149	0	0	0.019,0.018	0.063,0.059	-0.042	ENSG00000170889	196;GO:0000184,biological_process nuclear-transcribed mRNA catabolic process, nonsense-mediated decay;GO:0000462,biological_process maturation of SSU-rRNA from tricistronic rRNA transcript (SSU-rRNA, 5.8S rRNA, LSU-rRNA);GO:0000956,biological_process nuclear-transcribed mRNA catabolic process;GO:0002181,biological_process cytoplasmic translation;GO:0003674,molecular_function molecular_function;GO…	RP-S9e, RPS9; small subunit ribosomal protein S9e; K0299
13705	PHYKPL	PHYKPL	5	-	178231668	178231829	178229939	178230099	178232491	178232630	13705	2,4	0,1	2,0	4,1	298	149	3.4682e-05	0.00433293	1.0,0.667	0.2,0.0	0.734	ENSG00000175309	12;GO:0005575,cellular_component cellular_component;GO:0005622,cellular_component intracellular;GO:0005623,cellular_component cell;GO:0005737,cellular_component cytoplasm;GO:0005739,cellular_component mitochondrion;GO:0043226,cellular_component organelle;GO:0043227,cellular_component membrane-bounded organelle;GO:0043229,cellular_component intracellular organelle;GO:0043231,cellular_component int…	AGXT2L2; 5-phosphonooxy-L-lysine phospho-lyase [EC:4.2.3.134]; K1820
13722	DDX39A	DDX39A	19	-	14410420	14410605	14409741	14410334	14410988	14411172	13722	69,59	640646	135,79	582588	298	149	0.000100109	0.0089736	0.051,0.044	0.104,0.063	-0.036	ENSG00000123136	252;GO:0000003,biological_process reproduction;GO:0000226,biological_process microtubule cytoskeleton organization;GO:0000245,biological_process spliceosomal complex assembly;GO:0000278,biological_process mitotic cell cycle;GO:0000348,biological_process mRNA branch site recognition;GO:0000375,biological_process RNA splicing, via transesterification reactions;GO:0000377,biological_process RNA spli…	DDX39B, UAP56, SUB2; ATP-dependent RNA helicase UAP56/SUB2 [EC:3.6.4.13]; K1281
13723	DDX39A	DDX39A	19	-	14410547	14410605	14409772	14410334	14410988	14411172	13723	65,50	640646	122,85	582588	206	149	1.43815e-05	0.00241904	0.068,0.053	0.132,0.095	-0.053	ENSG00000123136	252;GO:0000003,biological_process reproduction;GO:0000226,biological_process microtubule cytoskeleton organization;GO:0000245,biological_process spliceosomal complex assembly;GO:0000278,biological_process mitotic cell cycle;GO:0000348,biological_process mRNA branch site recognition;GO:0000375,biological_process RNA splicing, via transesterification reactions;GO:0000377,biological_process RNA spli…	DDX39B, UAP56, SUB2; ATP-dependent RNA helicase UAP56/SUB2 [EC:3.6.4.13]; K1281
13761	RPTOR	RPTOR	17	+	80925369	80925480	80923489	80923673	80940495	80940601	13761	85,69	8,4	124,68	0,0	259	149	1.07481e-05	0.00200118	0.859,0.908	1.0,1.0	-0.117	ENSG00000141564	174;GO:0000182,molecular_function rDNA binding;GO:0000323,cellular_component lytic vacuole;GO:0000975,molecular_function transcription regulatory region DNA binding;GO:0001016,molecular_function RNA polymerase III regulatory region DNA binding;GO:0001025,molecular_function RNA polymerase III transcription factor binding;GO:0001030,molecular_function RNA polymerase III type 1 promoter DNA binding;…	RAPTOR; regulatory associated protein of mTOR; K0720
13833	RNF4	RNF4	4	+	2470986	2471109	2469180	2469258	2497006	2497103	13833	4,3	4,5	7,11	0,0	271	149	6.49714e-09	5.06161e-06	0.355,0.248	1.0,1.0	-0.699	ENSG00000063978	248;GO:0000003,biological_process reproduction;GO:0000151,cellular_component ubiquitin ligase complex;GO:0000152,cellular_component nuclear ubiquitin ligase complex;GO:0000209,biological_process protein polyubiquitination;GO:0000988,molecular_function obsolete transcription factor activity, protein binding;GO:0000989,molecular_function obsolete transcription factor activity, transcription factor …	NA
13834	RNF4	RNF4	4	+	2490336	2490411	2469105	2469258	2497006	2497121	13834	60,90	4,5	70,88	0,0	223	149	0.000559011	0.0273085	0.909,0.923	1.0,1.0	-0.084	ENSG00000063978	248;GO:0000003,biological_process reproduction;GO:0000151,cellular_component ubiquitin ligase complex;GO:0000152,cellular_component nuclear ubiquitin ligase complex;GO:0000209,biological_process protein polyubiquitination;GO:0000988,molecular_function obsolete transcription factor activity, protein binding;GO:0000989,molecular_function obsolete transcription factor activity, transcription factor …	NA
13891	DAW1	DAW1	2	+	227912253	227912469	227907137	227907252	227918779	227918856	13891	0,2	11,16	6,5	6,7	298	149	9.29508e-05	0.0085457	0.0,0.059	0.333,0.263	-0.269	ENSG00000123977	11;GO:0005575,cellular_component cellular_component;GO:0005622,cellular_component intracellular;GO:0005623,cellular_component cell;GO:0005929,cellular_component cilium;GO:0042995,cellular_component cell projection;GO:0043226,cellular_component organelle;GO:0043227,cellular_component membrane-bounded organelle;GO:0043229,cellular_component intracellular organelle;GO:0043231,cellular_component intr…	NA
13946	PLCD4	PLCD4	2	+	218615903	218615959	218615706	218615761	218618578	218618807	13946	11,9	4,5	9,3	0,0	204	149	8.06026e-06	0.00161451	0.668,0.568	1.0,1.0	-0.382	ENSG00000115556	72;GO:0000003,biological_process reproduction;GO:0003674,molecular_function molecular_function;GO:0003824,molecular_function catalytic activity;GO:0004435,molecular_function phosphatidylinositol phospholipase C activity;GO:0004620,molecular_function phospholipase activity;GO:0004629,molecular_function phospholipase C activity;GO:0005575,cellular_component cellular_component;GO:0005622,cellular_co…	PLCD; phosphatidylinositol phospholipase C, delta [EC:3.1.4.11]; K0585
14022	WBP1	WBP1	2	+	74458831	74458919	74458438	74458671	74459477	74459562	14022	2,7	1,0	4,5	5,4	236	149	0.000472556	0.0255084	0.558,1.0	0.336,0.441	0.391	ENSG00000239779	5;GO:0003674,molecular_function molecular_function;GO:0005488,molecular_function binding;GO:0005515,molecular_function protein binding;GO:0019904,molecular_function protein domain specific binding;GO:0050699,molecular_function WW domain binding	NA
14095	GOSR2	GOSR2	17	+	46963696	46965039	46938598	46938704	46966533	46966851	14095	3,0	1,2	2,2	0,0	298	149	0.000297207	0.0189057	0.6,0.0	1.0,1.0	-0.7	ENSG00000108433	109;GO:0000139,cellular_component Golgi membrane;GO:0001932,biological_process regulation of protein phosphorylation;GO:0001934,biological_process positive regulation of protein phosphorylation;GO:0003674,molecular_function molecular_function;GO:0005215,molecular_function transporter activity;GO:0005575,cellular_component cellular_component;GO:0005622,cellular_component intracellular;GO:0005623,c…	GOSR2, BOS1; golgi SNAP receptor complex member 2; K0849
14096	GOSR2	GOSR2	17	+	46963834	46965039	46938598	46938704	46966533	46966818	14096	3,0	1,2	2,2	0,0	298	149	0.000297207	0.0189057	0.6,0.0	1.0,1.0	-0.7	ENSG00000108433	109;GO:0000139,cellular_component Golgi membrane;GO:0001932,biological_process regulation of protein phosphorylation;GO:0001934,biological_process positive regulation of protein phosphorylation;GO:0003674,molecular_function molecular_function;GO:0005215,molecular_function transporter activity;GO:0005575,cellular_component cellular_component;GO:0005622,cellular_component intracellular;GO:0005623,c…	GOSR2, BOS1; golgi SNAP receptor complex member 2; K0849
14097	GOSR2	GOSR2	17	+	46964001	46965039	46938598	46938704	46966533	46966947	14097	3,0	1,2	2,2	0,0	298	149	0.000297207	0.0189057	0.6,0.0	1.0,1.0	-0.7	ENSG00000108433	109;GO:0000139,cellular_component Golgi membrane;GO:0001932,biological_process regulation of protein phosphorylation;GO:0001934,biological_process positive regulation of protein phosphorylation;GO:0003674,molecular_function molecular_function;GO:0005215,molecular_function transporter activity;GO:0005575,cellular_component cellular_component;GO:0005622,cellular_component intracellular;GO:0005623,c…	GOSR2, BOS1; golgi SNAP receptor complex member 2; K0849
14098	GOSR2	GOSR2	17	+	46964343	46965039	46938598	46938704	46966533	46966783	14098	3,0	1,2	2,2	0,0	298	149	0.000297207	0.0189057	0.6,0.0	1.0,1.0	-0.7	ENSG00000108433	109;GO:0000139,cellular_component Golgi membrane;GO:0001932,biological_process regulation of protein phosphorylation;GO:0001934,biological_process positive regulation of protein phosphorylation;GO:0003674,molecular_function molecular_function;GO:0005215,molecular_function transporter activity;GO:0005575,cellular_component cellular_component;GO:0005622,cellular_component intracellular;GO:0005623,c…	GOSR2, BOS1; golgi SNAP receptor complex member 2; K0849
14104	NT5C	NT5C	17	-	75130752	75130867	75130224	75130642	75131180	75131281	14104	522558	5,7	511616	16,31	263	149	1.04065e-05	0.00196225	0.983,0.978	0.948,0.918	0.047	ENSG00000125458	89;GO:0000166,molecular_function nucleotide binding;GO:0003674,molecular_function molecular_function;GO:0003824,molecular_function catalytic activity;GO:0005488,molecular_function binding;GO:0005575,cellular_component cellular_component;GO:0005622,cellular_component intracellular;GO:0005623,cellular_component cell;GO:0005634,cellular_component nucleus;GO:0005737,cellular_component cytoplasm;GO:00…	E3.1.3.5; 5'-nucleotidase [EC:3.1.3.5]; K0108
14108	NT5C	NT5C	17	-	75130964	75131105	75130270	75130642	75131180	75131281	14108	161186	5,7	137203	16,31	289	149	6.26076e-06	0.00135287	0.943,0.932	0.815,0.771	0.145	ENSG00000125458	89;GO:0000166,molecular_function nucleotide binding;GO:0003674,molecular_function molecular_function;GO:0003824,molecular_function catalytic activity;GO:0005488,molecular_function binding;GO:0005575,cellular_component cellular_component;GO:0005622,cellular_component intracellular;GO:0005623,cellular_component cell;GO:0005634,cellular_component nucleus;GO:0005737,cellular_component cytoplasm;GO:00…	E3.1.3.5; 5'-nucleotidase [EC:3.1.3.5]; K0108
14110	NT5C	NT5C	17	-	75131044	75131105	75130331	75130642	75131180	75131258	14110	142149	5,7	106161	16,31	209	149	2.60484e-06	0.000701034	0.953,0.938	0.825,0.787	0.139	ENSG00000125458	89;GO:0000166,molecular_function nucleotide binding;GO:0003674,molecular_function molecular_function;GO:0003824,molecular_function catalytic activity;GO:0005488,molecular_function binding;GO:0005575,cellular_component cellular_component;GO:0005622,cellular_component intracellular;GO:0005623,cellular_component cell;GO:0005634,cellular_component nucleus;GO:0005737,cellular_component cytoplasm;GO:00…	E3.1.3.5; 5'-nucleotidase [EC:3.1.3.5]; K0108
14117	RAB5A	RAB5A	3	+	19970547	19970717	19950805	19951061	19975600	19975752	14117	0,0	15,7	7,4	27,18	298	149	0.000327009	0.0199193	0.0,0.0	0.115,0.1	-0.108	ENSG00000144566	185;GO:0000166,molecular_function nucleotide binding;GO:0001726,cellular_component ruffle;GO:0001882,molecular_function nucleoside binding;GO:0001883,molecular_function purine nucleoside binding;GO:0003674,molecular_function molecular_function;GO:0003824,molecular_function catalytic activity;GO:0003924,molecular_function GTPase activity;GO:0005488,molecular_function binding;GO:0005525,molecular_f…	RAB5A; Ras-related protein Rab-5A; K0788
14181	LINC01473	LINC01473	2	-	186058756	186058969	186039499	186039555	186081329	186081345	14181	0,0	3,1	2,7	0,0	298	149	1.14216e-10	2.8845e-07	0.0,0.0	1.0,1.0	-1	ENSG00000237877	NA	NA
14312	PPIL3	PPIL3	2	-	200882341	200882382	200881420	200881488	200885261	200885367	14312	16,8	2,3	6,8	0,0	189	149	0.00117557	0.0447321	0.863,0.678	1.0,1.0	-0.23	ENSG00000240344	41;GO:0000375,biological_process RNA splicing, via transesterification reactions;GO:0000377,biological_process RNA splicing, via transesterification reactions with bulged adenosine as nucleophile;GO:0000398,biological_process mRNA splicing, via spliceosome;GO:0005575,cellular_component cellular_component;GO:0005622,cellular_component intracellular;GO:0005623,cellular_component cell;GO:0005634,cel…	NA
14328	LRCH4	LRCH4	7	-	100577085	100577389	100576693	100577005	100577496	100577558	14328	73,57	6,5	69,58	0,0	298	149	1.95339e-05	0.00301189	0.859,0.851	1.0,1.0	-0.145	ENSG00000077454	30;GO:0005575,cellular_component cellular_component;GO:0005622,cellular_component intracellular;GO:0005623,cellular_component cell;GO:0005634,cellular_component nucleus;GO:0005654,cellular_component nucleoplasm;GO:0007275,biological_process multicellular organism development;GO:0007399,biological_process nervous system development;GO:0008150,biological_process biological_process;GO:0016604,cellul…	NA
14384	NEK3	NEK3	13	-	52141019	52141069	52136799	52136902	52143914	52143980	14384	4,1	2,2	1,8	0,0	198	149	0.000229764	0.0158184	0.601,0.273	1.0,1.0	-0.563	ENSG00000136098	70;GO:0000166,molecular_function nucleotide binding;GO:0000278,biological_process mitotic cell cycle;GO:0000280,biological_process nuclear division;GO:0001882,molecular_function nucleoside binding;GO:0001883,molecular_function purine nucleoside binding;GO:0003674,molecular_function molecular_function;GO:0003824,molecular_function catalytic activity;GO:0004672,molecular_function protein kinase act…	NA
14395	VIT	VIT	2	+	36754920	36755054	36743099	36743256	36758968	36759046	14395	199118	10,5	54,20	0,0	282	149	0.000703992	0.0319157	0.913,0.926	1.0,1.0	-0.081	ENSG00000205221	5;GO:0005575,cellular_component cellular_component;GO:0005576,cellular_component extracellular region;GO:0005578,cellular_component extracellular matrix;GO:0031012,cellular_component extracellular matrix;GO:0044421,cellular_component extracellular region part	NA
14400	VIT	VIT	2	+	36775001	36775067	36773790	36773847	36783339	36783402	14400	28,21	19,12	5,6	0,0	214	149	2.07589e-06	0.000645548	0.506,0.549	1.0,1.0	-0.472	ENSG00000205221	5;GO:0005575,cellular_component cellular_component;GO:0005576,cellular_component extracellular region;GO:0005578,cellular_component extracellular matrix;GO:0031012,cellular_component extracellular matrix;GO:0044421,cellular_component extracellular region part	NA
14413	PLEKHB2	PLEKHB2	2	+	131130720	131130760	131126683	131126786	131140166	131140275	14413	20,26	4,9	23,39	1,2	188	149	0.000960335	0.0389449	0.798,0.696	0.948,0.939	-0.197	ENSG00000115762	20;GO:0005575,cellular_component cellular_component;GO:0005622,cellular_component intracellular;GO:0005623,cellular_component cell;GO:0005737,cellular_component cytoplasm;GO:0005768,cellular_component endosome;GO:0010008,cellular_component endosome membrane;GO:0016020,cellular_component membrane;GO:0031090,cellular_component organelle membrane;GO:0043226,cellular_component organelle;GO:0043227,ce…	NA
14510	CEACAM1	CEACAM1	19	-	42511575	42511628	42510888	42510920	42512349	42512411	14510	16,24	4,2	4,4	0,0	201	149	0.00058467	0.0281898	0.748,0.899	1.0,1.0	-0.176	ENSG00000079385	177;GO:0000003,biological_process reproduction;GO:0001525,biological_process angiogenesis;GO:0001568,biological_process blood vessel development;GO:0001817,biological_process regulation of cytokine production;GO:0001932,biological_process regulation of protein phosphorylation;GO:0001934,biological_process positive regulation of protein phosphorylation;GO:0001944,biological_process vasculature dev…	NA
14593	LARP1B	LARP1B	4	+	128206427	128206537	128200520	128200665	128207255	128207383	14593	2,2	0,0	2,6	4,1	258	149	3.67448e-05	0.00449502	1.0,1.0	0.224,0.776	0.5	ENSG00000138709	NA	NA
14611	KATNBL1	KATNBL1	15	-	34177820	34177999	34163559	34163690	34209950	34210079	14611	4,1	2,3	0,0	4,5	298	149	0.000801267	0.0347243	0.5,0.143	0.0,0.0	0.322	ENSG00000134152	20;GO:0005575,cellular_component cellular_component;GO:0005622,cellular_component intracellular;GO:0005623,cellular_component cell;GO:0005634,cellular_component nucleus;GO:0005730,cellular_component nucleolus;GO:0031974,cellular_component membrane-enclosed lumen;GO:0031981,cellular_component nuclear lumen;GO:0043226,cellular_component organelle;GO:0043227,cellular_component membrane-bounded organ…	NA
14629	LDHA	LDHA	11	+	18396479	18396610	18394703	18394886	18396818	18396968	14629	3,0	1,2	2,8	0,1	279	149	0.000452376	0.0248463	0.616,0.0	1.0,0.81	-0.597	ENSG00000134333	149;GO:0000166,molecular_function nucleotide binding;GO:0000302,biological_process response to reactive oxygen species;GO:0001666,biological_process response to hypoxia;GO:0003674,molecular_function molecular_function;GO:0003824,molecular_function catalytic activity;GO:0004457,molecular_function lactate dehydrogenase activity;GO:0004459,molecular_function L-lactate dehydrogenase activity;GO:00054…	LDH, ldh; L-lactate dehydrogenase [EC:1.1.1.27]; K0001
14658	DHRS4L2	DHRS4L2	14	+	24001383	24001517	23990181	23990359	24004336	24004392	14658	14,15	4,6	6,12	1,0	282	149	0.000522416	0.0265775	0.649,0.569	0.76,1.0	-0.271	ENSG00000187630	127;GO:0000253,molecular_function 3-keto sterol reductase activity;GO:0001523,biological_process retinoid metabolic process;GO:0001758,molecular_function retinal dehydrogenase activity;GO:0001773,biological_process myeloid dendritic cell activation;GO:0001775,biological_process cell activation;GO:0002274,biological_process myeloid leukocyte activation;GO:0002376,biological_process immune system p…	DHRS4; dehydrogenase/reductase SDR family member 4 [EC:1.1.-.-]; K1114
14731	EPHX1	EPHX1	1	+	225810411	225810615	225810094	225810169	225828724	225828912	14731	458347	13621157	187248	1432945	298	149	7.42111e-06	0.00154891	0.144,0.13	0.061,0.116	0.049	ENSG00000143819	67;GO:0001889,biological_process liver development;GO:0003674,molecular_function molecular_function;GO:0003824,molecular_function catalytic activity;GO:0004301,molecular_function epoxide hydrolase activity;GO:0005575,cellular_component cellular_component;GO:0005622,cellular_component intracellular;GO:0005623,cellular_component cell;GO:0005737,cellular_component cytoplasm;GO:0005783,cellular_compo…	EPHX1; microsomal epoxide hydrolase [EC:3.3.2.9]; K0125
14818	FAM3A	FAM3A	X	-	154512822	154512936	154511847	154511871	154515759	154515812	14818	408380	2,3	316323	9,9	262	149	0.000732676	0.0327737	0.991,0.986	0.952,0.953	0.036	ENSG00000071889	2;GO:0005575,cellular_component cellular_component;GO:0005576,cellular_component extracellular region	NA
14837	HSDL2	HSDL2	9	+	112438742	112438812	112438430	112438625	112441698	112441770	14837	1,0	20,11	3,13	28,25	218	149	0.000202246	0.0144272	0.033,0.0	0.068,0.262	-0.149	ENSG00000119471	14;GO:0005575,cellular_component cellular_component;GO:0005622,cellular_component intracellular;GO:0005623,cellular_component cell;GO:0005737,cellular_component cytoplasm;GO:0005739,cellular_component mitochondrion;GO:0005777,cellular_component peroxisome;GO:0042579,cellular_component microbody;GO:0043226,cellular_component organelle;GO:0043227,cellular_component membrane-bounded organelle;GO:004…	NA
14927	STAG3L2	STAG3L2	7	-	74885022	74885146	74884433	74884524	74887682	74887799	14927	39,29	19,14	19,15	28,25	272	149	0.000154094	0.0120364	0.529,0.532	0.271,0.247	0.271	ENSG00000277072	NA	NA
15096	ANO8	ANO8	19	-	17327437	17327569	17327234	17327345	17327688	17327880	15096	84,61	4,1	68,37	11,6	280	149	0.000577445	0.0278869	0.918,0.97	0.767,0.766	0.177	ENSG00000074855	7;GO:0005575,cellular_component cellular_component;GO:0005622,cellular_component intracellular;GO:0005623,cellular_component cell;GO:0005886,cellular_component plasma membrane;GO:0016020,cellular_component membrane;GO:0044464,cellular_component cell part;GO:0071944,cellular_component cell periphery	NA
15118	SLC50A1	SLC50A1	1	+	155136827	155136951	155136298	155136376	155137560	155137596	15118	455439	267242	406467	135170	272	149	0.000202955	0.014443	0.483,0.498	0.622,0.601	-0.121	ENSG00000169241	56;GO:0000139,cellular_component Golgi membrane;GO:0003674,molecular_function molecular_function;GO:0005215,molecular_function transporter activity;GO:0005575,cellular_component cellular_component;GO:0005622,cellular_component intracellular;GO:0005623,cellular_component cell;GO:0005634,cellular_component nucleus;GO:0005737,cellular_component cytoplasm;GO:0005794,cellular_component Golgi apparatus…	NA
15119	SLC50A1	SLC50A1	1	+	155136827	155136951	155136298	155136376	155137978	155138098	15119	250244	51103	247241	24,30	272	149	9.26649e-05	0.0085457	0.729,0.565	0.849,0.815	-0.185	ENSG00000169241	56;GO:0000139,cellular_component Golgi membrane;GO:0003674,molecular_function molecular_function;GO:0005215,molecular_function transporter activity;GO:0005575,cellular_component cellular_component;GO:0005622,cellular_component intracellular;GO:0005623,cellular_component cell;GO:0005634,cellular_component nucleus;GO:0005737,cellular_component cytoplasm;GO:0005794,cellular_component Golgi apparatus…	NA
15124	SLC50A1	SLC50A1	1	+	155137560	155137722	155136298	155136376	155137978	155138094	15124	734617	51103	437555	24,30	298	149	0.00130873	0.0476502	0.878,0.75	0.901,0.902	-0.087	ENSG00000169241	56;GO:0000139,cellular_component Golgi membrane;GO:0003674,molecular_function molecular_function;GO:0005215,molecular_function transporter activity;GO:0005575,cellular_component cellular_component;GO:0005622,cellular_component intracellular;GO:0005623,cellular_component cell;GO:0005634,cellular_component nucleus;GO:0005737,cellular_component cytoplasm;GO:0005794,cellular_component Golgi apparatus…	NA
15262	NAT9	NAT9	17	-	74775598	74775707	74773575	74773685	74776266	74776351	15262	16,15	1,0	33,23	7,5	257	149	0.00030886	0.0193308	0.903,1.0	0.732,0.727	0.222	ENSG00000109065	3;GO:0005575,cellular_component cellular_component;GO:0032991,cellular_component protein-containing complex;GO:0043234,cellular_component protein-containing complex	NA
15263	NAT9	NAT9	17	-	74775621	74775707	74772993	74773685	74776266	74776304	15263	111,66	1,0	156103	7,5	234	149	0.00135817	0.0486771	0.986,1.0	0.934,0.929	0.061	ENSG00000109065	3;GO:0005575,cellular_component cellular_component;GO:0032991,cellular_component protein-containing complex;GO:0043234,cellular_component protein-containing complex	NA
15265	NAT9	NAT9	17	-	74775621	74775852	74773575	74773685	74776266	74776298	15265	48,37	1,0	69,48	7,5	298	149	0.000152948	0.0120103	0.96,1.0	0.831,0.828	0.151	ENSG00000109065	3;GO:0005575,cellular_component cellular_component;GO:0032991,cellular_component protein-containing complex;GO:0043234,cellular_component protein-containing complex	NA
15301	HYAL1	HYAL1	3	-	50300987	50301077	50299888	50300800	50302056	50302205	15301	14,9	0,0	98,96	25,8	238	149	5.5612e-05	0.0060291	1.0,1.0	0.71,0.883	0.204	ENSG00000114378	205;GO:0000302,biological_process response to reactive oxygen species;GO:0000323,cellular_component lytic vacuole;GO:0001501,biological_process skeletal system development;GO:0001558,biological_process regulation of cell growth;GO:0003674,molecular_function molecular_function;GO:0003824,molecular_function catalytic activity;GO:0004415,molecular_function hyalurononglucosaminidase activity;GO:00045…	hya; hyaluronoglucosaminidase [EC:3.2.1.35]; K0119
15306	AC093157.1	AC093157.1	1	+	101075394	101075716	101025918	101026061	101083460	101083574	15306	12,9	9,0	12,8	0,0	298	149	0.000573266	0.0278213	0.4,1.0	1.0,1.0	-0.3	ENSG00000233184	NA	NA
15307	AC093157.1	AC093157.1	1	+	101077362	101077508	101025877	101026061	101083460	101083574	15307	10,2	9,0	2,2	0,0	294	149	0.000473049	0.0255084	0.36,1.0	1.0,1.0	-0.32	ENSG00000233184	NA	NA
15545	B3GALNT2	B3GALNT2	1	-	235470849	235470960	235455558	235455684	235480053	235480149	15545	23,12	7,0	18,12	0,0	259	149	0.000358407	0.0212631	0.654,1.0	1.0,1.0	-0.173	ENSG00000162885	50;GO:0000139,cellular_component Golgi membrane;GO:0003674,molecular_function molecular_function;GO:0003824,molecular_function catalytic activity;GO:0005575,cellular_component cellular_component;GO:0005622,cellular_component intracellular;GO:0005623,cellular_component cell;GO:0005737,cellular_component cytoplasm;GO:0005794,cellular_component Golgi apparatus;GO:0006040,biological_process amino sug…	B3GALNT2; beta-1,3-N-acetylgalactosaminyltransferase 2 [EC:2.4.1.313]; K0965
15571	CENPBD1P1	CENPBD1P1	19	+	58586154	58586356	58575444	58575588	58598966	58599575	15571	8,5	1,4	22,15	0,1	298	149	0.000542693	0.0270926	0.8,0.385	1.0,0.882	-0.349	ENSG00000213753	NA	NA
15590	ODF2L	ODF2L	1	-	86385457	86385590	86384675	86384801	86386914	86387079	15590	1,2	1,4	6,5	0,0	281	149	8.77342e-08	4.638e-05	0.347,0.21	1.0,1.0	-0.722	ENSG00000122417	16;GO:0005575,cellular_component cellular_component;GO:0005622,cellular_component intracellular;GO:0005623,cellular_component cell;GO:0005813,cellular_component centrosome;GO:0005815,cellular_component microtubule organizing center;GO:0005856,cellular_component cytoskeleton;GO:0015630,cellular_component microtubule cytoskeleton;GO:0043226,cellular_component organelle;GO:0043228,cellular_component…	NA
15604	TMEM222	TMEM222	1	+	27330984	27331137	27330719	27330804	27332069	27332101	15604	23,30	125108	58,51	109113	298	149	0.000253409	0.0167556	0.084,0.122	0.21,0.184	-0.094	ENSG00000186501	2;GO:0005575,cellular_component cellular_component;GO:0016020,cellular_component membrane	NA
15675	LIF	LIF	22	-	30244754	30244933	30240446	30244061	30246676	30246851	15675	454343	11,14	733498	3,2	298	149	1.23509e-06	0.000430161	0.954,0.925	0.992,0.992	-0.052	ENSG00000128342	335;GO:0000003,biological_process reproduction;GO:0000988,molecular_function obsolete transcription factor activity, protein binding;GO:0000989,molecular_function obsolete transcription factor activity, transcription factor binding;GO:0001076,molecular_function obsolete transcription factor activity, RNA polymerase II transcription factor binding;GO:0001134,molecular_function transcription regula…	LIF; leukemia inhibitory factor; K0541
15686	ADAM15	ADAM15	1	+	155055701	155055852	155054313	155054506	155055931	155056000	15686	597652	81,76	594465	33,39	298	149	0.000443911	0.0245636	0.787,0.811	0.9,0.856	-0.079	ENSG00000143537	78;GO:0000902,biological_process cell morphogenesis;GO:0000904,biological_process cell morphogenesis involved in differentiation;GO:0001669,cellular_component acrosomal vesicle;GO:0001837,biological_process epithelial to mesenchymal transition;GO:0003007,biological_process heart morphogenesis;GO:0003674,molecular_function molecular_function;GO:0003824,molecular_function catalytic activity;GO:0004…	NA
15688	ADAM15	ADAM15	1	+	155055786	155055852	155054313	155054506	155055931	155056000	15688	601661	81,76	592469	33,39	214	149	0.000522369	0.0265775	0.838,0.858	0.926,0.893	-0.061	ENSG00000143537	78;GO:0000902,biological_process cell morphogenesis;GO:0000904,biological_process cell morphogenesis involved in differentiation;GO:0001669,cellular_component acrosomal vesicle;GO:0001837,biological_process epithelial to mesenchymal transition;GO:0003007,biological_process heart morphogenesis;GO:0003674,molecular_function molecular_function;GO:0003824,molecular_function catalytic activity;GO:0004…	NA
15690	ADAM15	ADAM15	1	+	155055789	155055852	155054313	155054506	155055931	155056000	15690	20062130	81,76	18631608	33,39	211	149	0.000412983	0.0232433	0.946,0.952	0.976,0.967	-0.023	ENSG00000143537	78;GO:0000902,biological_process cell morphogenesis;GO:0000904,biological_process cell morphogenesis involved in differentiation;GO:0001669,cellular_component acrosomal vesicle;GO:0001837,biological_process epithelial to mesenchymal transition;GO:0003007,biological_process heart morphogenesis;GO:0003674,molecular_function molecular_function;GO:0003824,molecular_function catalytic activity;GO:0004…	NA
15702	ADAM15	ADAM15	1	+	155061414	155061489	155060204	155060343	155061903	155061975	15702	14,10	0,0	12,9	10,0	223	149	0.000438988	0.0243824	1.0,1.0	0.445,1.0	0.277	ENSG00000143537	78;GO:0000902,biological_process cell morphogenesis;GO:0000904,biological_process cell morphogenesis involved in differentiation;GO:0001669,cellular_component acrosomal vesicle;GO:0001837,biological_process epithelial to mesenchymal transition;GO:0003007,biological_process heart morphogenesis;GO:0003674,molecular_function molecular_function;GO:0003824,molecular_function catalytic activity;GO:0004…	NA
15706	ADAM15	ADAM15	1	+	155061417	155061489	155060204	155060343	155061903	155061975	15706	10,10	0,0	10,7	10,0	220	149	0.000536236	0.0270273	1.0,1.0	0.404,1.0	0.298	ENSG00000143537	78;GO:0000902,biological_process cell morphogenesis;GO:0000904,biological_process cell morphogenesis involved in differentiation;GO:0001669,cellular_component acrosomal vesicle;GO:0001837,biological_process epithelial to mesenchymal transition;GO:0003007,biological_process heart morphogenesis;GO:0003674,molecular_function molecular_function;GO:0003824,molecular_function catalytic activity;GO:0004…	NA
15713	ADAM15	ADAM15	1	+	155061903	155061975	155060762	155060832	155062244	155062369	15713	86100	14781387	87,97	933822	220	149	0.00120919	0.0455432	0.038,0.047	0.059,0.074	-0.024	ENSG00000143537	78;GO:0000902,biological_process cell morphogenesis;GO:0000904,biological_process cell morphogenesis involved in differentiation;GO:0001669,cellular_component acrosomal vesicle;GO:0001837,biological_process epithelial to mesenchymal transition;GO:0003007,biological_process heart morphogenesis;GO:0003674,molecular_function molecular_function;GO:0003824,molecular_function catalytic activity;GO:0004…	NA
15773	DENND4C	DENND4C	9	+	19336685	19336832	19336269	19336414	19340991	19341114	15773	5,3	0,0	6,1	5,0	295	149	0.00126294	0.0468428	1.0,1.0	0.377,1.0	0.311	ENSG00000137145	84;GO:0003674,molecular_function molecular_function;GO:0005083,molecular_function GTPase regulator activity;GO:0005085,molecular_function guanyl-nucleotide exchange factor activity;GO:0005088,molecular_function Ras guanyl-nucleotide exchange factor activity;GO:0005575,cellular_component cellular_component;GO:0005622,cellular_component intracellular;GO:0005623,cellular_component cell;GO:0005737,ce…	NA
15893	DAZAP1	DAZAP1	19	+	1425877	1425960	1422347	1422396	1428841	1428995	15893	519496	8,4	437543	15,19	231	149	0.00069931	0.0318009	0.977,0.988	0.949,0.949	0.033	ENSG00000071626	46;GO:0000003,biological_process reproduction;GO:0001890,biological_process placenta development;GO:0001893,biological_process maternal placenta development;GO:0003006,biological_process developmental process involved in reproduction;GO:0003674,molecular_function molecular_function;GO:0003676,molecular_function nucleic acid binding;GO:0003723,molecular_function RNA binding;GO:0005488,molecular_fu…	MSI; RNA-binding protein Musashi; K1441
16001	ZNF530	ZNF530	19	+	57600727	57600779	57599884	57600134	57604276	57604406	16001	4,6	1,4	7,1	0,0	200	149	6.94084e-05	0.00696408	0.749,0.528	1.0,1.0	-0.361	ENSG00000183647	10;GO:0005575,cellular_component cellular_component;GO:0005622,cellular_component intracellular;GO:0005623,cellular_component cell;GO:0005634,cellular_component nucleus;GO:0043226,cellular_component organelle;GO:0043227,cellular_component membrane-bounded organelle;GO:0043229,cellular_component intracellular organelle;GO:0043231,cellular_component intracellular membrane-bounded organelle;GO:00444…	KRAB; KRAB domain-containing zinc finger protein; K0922
16043	C1orf112	C1orf112	1	+	169800882	169800971	169798856	169798958	169802620	169802725	16043	33,20	4,3	17,20	0,0	237	149	0.000458994	0.0251583	0.838,0.807	1.0,1.0	-0.177	ENSG00000000460	NA	NA
16060	ROBO3	ROBO3	11	+	124877266	124877309	124876825	124876932	124877518	124877658	16060	3,3	2,4	3,5	1,0	191	149	0.000611146	0.0289942	0.539,0.369	0.701,1.0	-0.397	ENSG00000154134	64;GO:0000902,biological_process cell morphogenesis;GO:0000904,biological_process cell morphogenesis involved in differentiation;GO:0001764,biological_process neuron migration;GO:0005575,cellular_component cellular_component;GO:0005623,cellular_component cell;GO:0005886,cellular_component plasma membrane;GO:0006928,biological_process movement of cell or subcellular component;GO:0006935,biological…	ROBO3; roundabout, axon guidance receptor 3; K0675
16074	PPIL2	PPIL2	22	+	21670298	21670360	21669912	21669962	21670565	21670611	16074	3,0	88,62	8,5	38,68	210	149	0.000523378	0.0265775	0.024,0.0	0.13,0.05	-0.078	ENSG00000100023	67;GO:0000209,biological_process protein polyubiquitination;GO:0002376,biological_process immune system process;GO:0003674,molecular_function molecular_function;GO:0003824,molecular_function catalytic activity;GO:0004842,molecular_function ubiquitin-protein transferase activity;GO:0005575,cellular_component cellular_component;GO:0005622,cellular_component intracellular;GO:0005623,cellular_compone…	PPIL2, CYC4, CHP60; peptidyl-prolyl cis-trans isomerase-like 2 [EC:5.2.1.8]; K1059
16087	RHOT1	RHOT1	17	+	32207511	32207563	32206949	32207029	32208106	32208309	16087	0,1	31,18	4,6	15,15	200	149	4.5333e-05	0.00522193	0.0,0.04	0.166,0.23	-0.178	ENSG00000126858	82;GO:0005575,cellular_component cellular_component;GO:0005622,cellular_component intracellular;GO:0005623,cellular_component cell;GO:0005737,cellular_component cytoplasm;GO:0005739,cellular_component mitochondrion;GO:0005740,cellular_component mitochondrial envelope;GO:0005741,cellular_component mitochondrial outer membrane;GO:0005829,cellular_component cytosol;GO:0005886,cellular_component plas…	RHOT1, ARHT1; mitochondrial Rho GTPase 1 [EC:3.6.5.-]; K0787
16156	AC015802.4	AC015802.4	17	-	76557171	76557297	76550840	76551163	76557623	76557648	16156	7,3	4,3	5,4	1,0	274	149	0.000672053	0.0308457	0.488,0.352	0.731,1.0	-0.445	ENSG00000267546	NA	NA
16298	ZCCHC8	ZCCHC8	12	-	122483278	122483563	122482634	122482695	122489385	122489463	16298	9,2	2,2	15,22	0,1	298	149	0.00119876	0.0452655	0.692,0.333	1.0,0.917	-0.446	ENSG00000033030	41;GO:0000375,biological_process RNA splicing, via transesterification reactions;GO:0000377,biological_process RNA splicing, via transesterification reactions with bulged adenosine as nucleophile;GO:0000398,biological_process mRNA splicing, via spliceosome;GO:0005575,cellular_component cellular_component;GO:0005622,cellular_component intracellular;GO:0005623,cellular_component cell;GO:0005634,cel…	NA
16359	RUSC1	RUSC1	1	+	155325600	155325672	155325315	155325490	155326579	155326730	16359	4,2	2,1	3,4	0,0	220	149	0.00125576	0.0467028	0.575,0.575	1.0,1.0	-0.425	ENSG00000160753	70;GO:0000209,biological_process protein polyubiquitination;GO:0003674,molecular_function molecular_function;GO:0003779,molecular_function actin binding;GO:0005070,molecular_function SH3/SH2 adaptor activity;GO:0005488,molecular_function binding;GO:0005515,molecular_function protein binding;GO:0005575,cellular_component cellular_component;GO:0005622,cellular_component intracellular;GO:0005623,cel…	NA
16687	TBL2	TBL2	7	-	73576540	73576701	73574382	73574513	73578419	73578619	16687	20,22	94121	12,4	99121	298	149	0.000929831	0.0380203	0.096,0.083	0.057,0.016	0.053	ENSG00000106638	NA	NA
16699	PEX2	PEX2	8	-	76988306	76988338	76986186	76986296	76999989	77000132	16699	47,44	1,0	50,65	6,8	180	149	7.22395e-05	0.00715852	0.975,1.0	0.873,0.871	0.116	ENSG00000164751	197;GO:0000038,biological_process very long-chain fatty acid metabolic process;GO:0000122,biological_process negative regulation of transcription by RNA polymerase II;GO:0000428,cellular_component DNA-directed RNA polymerase complex;GO:0001764,biological_process neuron migration;GO:0005575,cellular_component cellular_component;GO:0005622,cellular_component intracellular;GO:0005623,cellular_compon…	PEX2, PXMP3; peroxin-2; K0666
16715	SAP30BP	SAP30BP	17	+	75691393	75691531	75690670	75690772	75693439	75693482	16715	3,2	4,1	13,8	0,1	286	149	4.83695e-05	0.0053984	0.281,0.51	1.0,0.806	-0.508	ENSG00000161526	28;GO:0005575,cellular_component cellular_component;GO:0005622,cellular_component intracellular;GO:0005623,cellular_component cell;GO:0005634,cellular_component nucleus;GO:0005856,cellular_component cytoskeleton;GO:0006917,biological_process apoptotic process;GO:0008150,biological_process biological_process;GO:0010941,biological_process regulation of cell death;GO:0010942,biological_process posit…	NA
16784	TP53I11	TP53I11	11	-	44939165	44939281	44938206	44938366	44950676	44950894	16784	0,0	7,5	2,2	0,2	264	149	0.000612655	0.0290193	0.0,0.0	1.0,0.361	-0.68	ENSG00000175274	12;GO:0005575,cellular_component cellular_component;GO:0006950,biological_process response to stress;GO:0008150,biological_process biological_process;GO:0008285,biological_process negative regulation of cell proliferation;GO:0016020,cellular_component membrane;GO:0042127,biological_process regulation of cell proliferation;GO:0048519,biological_process negative regulation of biological process;GO:…	NA
16811	TAF1A	TAF1A	1	-	222579758	222579825	222577444	222577643	222584127	222584297	16811	8,2	0,0	2,0	2,2	215	149	2.04345e-06	0.000643557	1.0,1.0	0.409,0.0	0.795	ENSG00000143498	64;GO:0000120,cellular_component RNA polymerase I transcription factor complex;GO:0005575,cellular_component cellular_component;GO:0005622,cellular_component intracellular;GO:0005623,cellular_component cell;GO:0005634,cellular_component nucleus;GO:0005654,cellular_component nucleoplasm;GO:0005667,cellular_component transcription factor complex;GO:0005730,cellular_component nucleolus;GO:0006139,bi…	NA
16812	TAF1A	TAF1A	1	-	222579758	222579872	222577444	222577643	222584127	222584297	16812	15,3	0,0	9,6	2,2	262	149	0.00138265	0.0493606	1.0,1.0	0.719,0.63	0.326	ENSG00000143498	64;GO:0000120,cellular_component RNA polymerase I transcription factor complex;GO:0005575,cellular_component cellular_component;GO:0005622,cellular_component intracellular;GO:0005623,cellular_component cell;GO:0005634,cellular_component nucleus;GO:0005654,cellular_component nucleoplasm;GO:0005667,cellular_component transcription factor complex;GO:0005730,cellular_component nucleolus;GO:0006139,bi…	NA
16813	TAF1A	TAF1A	1	-	222579758	222579890	222577444	222577643	222584127	222584297	16813	13,3	0,0	2,2	2,2	280	149	1.03508e-05	0.00196225	1.0,1.0	0.347,0.347	0.653	ENSG00000143498	64;GO:0000120,cellular_component RNA polymerase I transcription factor complex;GO:0005575,cellular_component cellular_component;GO:0005622,cellular_component intracellular;GO:0005623,cellular_component cell;GO:0005634,cellular_component nucleus;GO:0005654,cellular_component nucleoplasm;GO:0005667,cellular_component transcription factor complex;GO:0005730,cellular_component nucleolus;GO:0006139,bi…	NA
16896	PRRC2B	PRRC2B	9	+	131474453	131476535	131473507	131473724	131477743	131477949	16896	76,65	14,24	132,90	8,7	298	149	8.57937e-05	0.0081405	0.731,0.575	0.892,0.865	-0.226	ENSG00000130723	NA	NA
16905	EVA1C	EVA1C	21	+	32453311	32453508	32412005	32413013	32457596	32457720	16905	131150	15,9	139216	0,6	298	149	4.51487e-05	0.00522103	0.814,0.893	1.0,0.947	-0.12	ENSG00000166979	6;GO:0005575,cellular_component cellular_component;GO:0005623,cellular_component cell;GO:0005886,cellular_component plasma membrane;GO:0016020,cellular_component membrane;GO:0044464,cellular_component cell part;GO:0071944,cellular_component cell periphery	NA
17069	UHRF2	UHRF2	9	+	6495584	6497103	6493825	6493932	6497197	6497360	17069	1,0	15,8	3,4	13,2	298	149	0.000951645	0.0387517	0.032,0.0	0.103,0.5	-0.285	ENSG00000147854	82;GO:0000228,cellular_component nuclear chromosome;GO:0000785,cellular_component chromatin;GO:0000790,cellular_component nuclear chromatin;GO:0000792,cellular_component heterochromatin;GO:0003674,molecular_function molecular_function;GO:0003824,molecular_function catalytic activity;GO:0004842,molecular_function ubiquitin-protein transferase activity;GO:0005488,molecular_function binding;GO:00055…	NA
17163	PAX8-AS1	PAX8-AS1	2	+	113255389	113255549	113238089	113238212	113259263	113259579	17163	25,20	0,0	16,17	2,3	298	149	0.000637219	0.0297543	1.0,1.0	0.8,0.739	0.23	ENSG00000189223	NA	NA
17212	PRR3	PRR3	6	+	30561327	30561508	30558149	30558212	30561833	30562124	17212	25,19	13,7	31,23	1,3	298	149	0.000255392	0.0168014	0.49,0.576	0.939,0.793	-0.333	ENSG00000204576	NA	NA
17233	FASTK	FASTK	7	-	151078561	151078701	151076912	151078092	151079499	151079922	17233	244230	7,5	245262	24,17	288	149	0.000171128	0.0127609	0.947,0.96	0.841,0.889	0.089	ENSG00000164896	74;GO:0003674,molecular_function molecular_function;GO:0003824,molecular_function catalytic activity;GO:0004672,molecular_function protein kinase activity;GO:0004674,molecular_function protein serine/threonine kinase activity;GO:0005575,cellular_component cellular_component;GO:0005622,cellular_component intracellular;GO:0005623,cellular_component cell;GO:0005634,cellular_component nucleus;GO:0005…	NA
17235	FASTK	FASTK	7	-	151078841	151079021	151077620	151078092	151079499	151079922	17235	214212	7,5	236192	24,17	298	149	8.31662e-05	0.0079421	0.939,0.955	0.831,0.85	0.106	ENSG00000164896	74;GO:0003674,molecular_function molecular_function;GO:0003824,molecular_function catalytic activity;GO:0004672,molecular_function protein kinase activity;GO:0004674,molecular_function protein serine/threonine kinase activity;GO:0005575,cellular_component cellular_component;GO:0005622,cellular_component intracellular;GO:0005623,cellular_component cell;GO:0005634,cellular_component nucleus;GO:0005…	NA
17287	ATP6V1D	ATP6V1D	14	-	67353698	67353959	67352922	67353040	67359657	67359832	17287	1,2	120,71	7,17	61,92	298	149	1.76001e-06	0.000572564	0.004,0.014	0.054,0.085	-0.061	ENSG00000100554	133;GO:0000003,biological_process reproduction;GO:0000041,biological_process transition metal ion transport;GO:0000221,cellular_component vacuolar proton-transporting V-type ATPase, V1 domain;GO:0002119,biological_process nematode larval development;GO:0002164,biological_process larval development;GO:0005575,cellular_component cellular_component;GO:0005622,cellular_component intracellular;GO:0005…	ATPeV1D, ATP6M; V-type H+-transporting ATPase subunit D; K0214
17336	CBY1	CBY1	22	+	38656955	38657143	38656639	38656750	38668016	38668132	17336	9,7	3,9	1,1	7,7	298	149	0.000480207	0.0256366	0.6,0.28	0.067,0.067	0.373	ENSG00000100211	126;GO:0000902,biological_process cell morphogenesis;GO:0003674,molecular_function molecular_function;GO:0005488,molecular_function binding;GO:0005515,molecular_function protein binding;GO:0005575,cellular_component cellular_component;GO:0005622,cellular_component intracellular;GO:0005623,cellular_component cell;GO:0005634,cellular_component nucleus;GO:0005654,cellular_component nucleoplasm;GO:00…	NA
17412	EPB41	EPB41	1	+	29058588	29058645	29053103	29053312	29060421	29060484	17412	6,3	5,1	1,0	2,3	205	149	0.000547614	0.0271598	0.466,0.686	0.267,0.0	0.443	ENSG00000159023	66;GO:0003008,biological_process system process;GO:0003013,biological_process circulatory system process;GO:0003674,molecular_function molecular_function;GO:0005198,molecular_function structural molecule activity;GO:0005200,molecular_function structural constituent of cytoskeleton;GO:0005488,molecular_function binding;GO:0005515,molecular_function protein binding;GO:0005543,molecular_function pho…	NA
17550	PSMD9	PSMD9	12	+	121899633	121899889	121893816	121894841	121903005	121903107	17550	443415	2,2	339440	9,9	298	149	0.000692593	0.0315439	0.991,0.99	0.95,0.961	0.035	ENSG00000110801	255;GO:0000075,biological_process cell cycle checkpoint;GO:0000077,biological_process DNA damage checkpoint;GO:0000082,biological_process G1/S transition of mitotic cell cycle;GO:0000084,biological_process mitotic S phase;GO:0000209,biological_process protein polyubiquitination;GO:0000278,biological_process mitotic cell cycle;GO:0000502,cellular_component proteasome complex;GO:0000988,molecular_f…	PSMD9, RPN4; 26S proteasome regulatory subunit N4; K0669
17629	RBM6	RBM6	3	+	49967197	49968748	49962575	49962685	49972058	49972148	17629	23,22	2,0	28,14	6,5	298	149	0.00095915	0.0389449	0.852,1.0	0.7,0.583	0.284	ENSG00000004534	35;GO:0003674,molecular_function molecular_function;GO:0003676,molecular_function nucleic acid binding;GO:0003677,molecular_function DNA binding;GO:0003723,molecular_function RNA binding;GO:0005488,molecular_function binding;GO:0005575,cellular_component cellular_component;GO:0005622,cellular_component intracellular;GO:0005623,cellular_component cell;GO:0005634,cellular_component nucleus;GO:00061…	NA
17630	RBM6	RBM6	3	+	49967469	49968748	49962575	49962685	49972058	49972148	17630	34,33	2,0	42,21	6,5	298	149	0.000879069	0.0365505	0.895,1.0	0.778,0.677	0.22	ENSG00000004534	35;GO:0003674,molecular_function molecular_function;GO:0003676,molecular_function nucleic acid binding;GO:0003677,molecular_function DNA binding;GO:0003723,molecular_function RNA binding;GO:0005488,molecular_function binding;GO:0005575,cellular_component cellular_component;GO:0005622,cellular_component intracellular;GO:0005623,cellular_component cell;GO:0005634,cellular_component nucleus;GO:00061…	NA
17636	AC010655.2	AC010655.2	7	+	128457200	128457299	128455936	128456023	128466562	128466685	17636	90,95	0,0	23,62	3,5	247	149	6.29957e-05	0.00652072	1.0,1.0	0.822,0.882	0.148	ENSG00000240758	NA	NA
17908	TPP1	TPP1	11	-	6616314	6616503	6616004	6616074	6616974	6617153	17908	9,2	2,2	0,0	2,2	298	149	2.71158e-06	0.000716729	0.692,0.333	0.0,0.0	0.512	ENSG00000166340	153;GO:0000323,cellular_component lytic vacuole;GO:0001894,biological_process tissue homeostasis;GO:0001932,biological_process regulation of protein phosphorylation;GO:0001934,biological_process positive regulation of protein phosphorylation;GO:0003008,biological_process system process;GO:0003674,molecular_function molecular_function;GO:0003824,molecular_function catalytic activity;GO:0004175,mol…	TPP1, CLN2; tripeptidyl-peptidase I [EC:3.4.14.9]; K0127
17929	CYFIP1	CYFIP1	15	-	22916881	22917029	22916482	22916630	22917787	22917935	17929	0,0	54,51	6,6	61,58	296	149	0.00118892	0.0450662	0.0,0.0	0.047,0.049	-0.048	ENSG00000273749	202;GO:0000003,biological_process reproduction;GO:0000902,biological_process cell morphogenesis;GO:0000904,biological_process cell morphogenesis involved in differentiation;GO:0001654,biological_process eye development;GO:0001726,cellular_component ruffle;GO:0001745,biological_process compound eye morphogenesis;GO:0002119,biological_process nematode larval development;GO:0002164,biological_proces…	CYFIP; cytoplasmic FMR1 interacting protein; K0574
17996	CABP4	CABP4	11	+	67456298	67456417	67456119	67456218	67457572	67457649	17996	8,5	2,4	2,1	0,0	267	149	7.42957e-06	0.00154891	0.691,0.411	1.0,1.0	-0.449	ENSG00000175544	94;GO:0000902,biological_process cell morphogenesis;GO:0000904,biological_process cell morphogenesis involved in differentiation;GO:0001654,biological_process eye development;GO:0001754,biological_process eye photoreceptor cell differentiation;GO:0003008,biological_process system process;GO:0003407,biological_process neural retina development;GO:0003674,molecular_function molecular_function;GO:00…	NA
17997	CABP4	CABP4	11	+	67456298	67456442	67456105	67456218	67457572	67457682	17997	20,10	2,4	2,1	0,0	292	149	0.00012567	0.0104504	0.836,0.561	1.0,1.0	-0.301	ENSG00000175544	94;GO:0000902,biological_process cell morphogenesis;GO:0000904,biological_process cell morphogenesis involved in differentiation;GO:0001654,biological_process eye development;GO:0001754,biological_process eye photoreceptor cell differentiation;GO:0003008,biological_process system process;GO:0003407,biological_process neural retina development;GO:0003674,molecular_function molecular_function;GO:00…	NA
18047	TRMT61B	TRMT61B	2	-	28865016	28865119	28861117	28861308	28869578	28870295	18047	18,16	3,4	18,19	0,1	251	149	0.000789054	0.0343517	0.781,0.704	1.0,0.919	-0.217	ENSG00000171103	84;GO:0000959,biological_process mitochondrial RNA metabolic process;GO:0000963,biological_process mitochondrial RNA processing;GO:0001510,biological_process RNA methylation;GO:0003674,molecular_function molecular_function;GO:0003824,molecular_function catalytic activity;GO:0005575,cellular_component cellular_component;GO:0005622,cellular_component intracellular;GO:0005623,cellular_component cell…	NA
18055	AC068152.1	AC068152.1	17	-	47072471	47072559	47056608	47056753	47099834	47099941	18055	0,0	6,2	4,2	2,2	236	149	7.80698e-06	0.00159392	0.0,0.0	0.558,0.387	-0.473	ENSG00000262879	NA	NA
18070	GPR137	GPR137	11	+	64288064	64288214	64286964	64287014	64288339	64288468	18070	81,92	3,7	78,62	0,1	298	149	0.000974437	0.0394088	0.931,0.868	1.0,0.969	-0.085	ENSG00000173264	5;GO:0005575,cellular_component cellular_component;GO:0016020,cellular_component membrane;GO:0016021,cellular_component integral component of membrane;GO:0031224,cellular_component intrinsic component of membrane;GO:0044425,cellular_component membrane part	NA
18096	FOXK2	FOXK2	17	+	82600091	82600244	82595781	82596191	82601302	82602405	18096	2,2	0,0	1,2	3,1	298	149	5.64263e-06	0.00125597	1.0,1.0	0.143,0.5	0.678	ENSG00000141568	117;GO:0000122,biological_process negative regulation of transcription by RNA polymerase II;GO:0000287,molecular_function magnesium ion binding;GO:0000981,molecular_function DNA-binding transcription factor activity, RNA polymerase II-specific;GO:0001071,molecular_function DNA-binding transcription factor activity;GO:0003674,molecular_function molecular_function;GO:0003676,molecular_function nucl…	NA
18154	AC005154.1	AC005154.1	7	-	30584710	30584808	30584422	30584453	30585329	30585479	18154	5,8	1,0	5,0	6,2	246	149	1.33303e-05	0.00228111	0.752,1.0	0.335,0.0	0.709	ENSG00000196295	NA	NA
18238	NSUN5P2	NSUN5P2	7	-	72954358	72954479	72950057	72950196	72954624	72954717	18238	39,24	98,69	11,8	70,61	269	149	0.000591668	0.0283886	0.181,0.162	0.08,0.068	0.097	ENSG00000106133	NA	NA
18566	DAG1	DAG1	3	+	49470964	49471049	49470131	49470433	49510418	49510819	18566	3,3	56,49	15,11	39,49	233	149	5.70496e-05	0.0060971	0.033,0.038	0.197,0.126	-0.126	ENSG00000173402	284;GO:0000226,biological_process microtubule cytoskeleton organization;GO:0000902,biological_process cell morphogenesis;GO:0000904,biological_process cell morphogenesis involved in differentiation;GO:0001508,biological_process action potential;GO:0001763,biological_process morphogenesis of a branching structure;GO:0002009,biological_process morphogenesis of an epithelium;GO:0002011,biological_pr…	DAG1; dystroglycan 1; K0626
18572	DAG1	DAG1	3	+	49476848	49476905	49470964	49471049	49487253	49487415	18572	2,4	0,0	7,4	4,5	205	149	6.2927e-07	0.000258735	1.0,1.0	0.56,0.368	0.536	ENSG00000173402	284;GO:0000226,biological_process microtubule cytoskeleton organization;GO:0000902,biological_process cell morphogenesis;GO:0000904,biological_process cell morphogenesis involved in differentiation;GO:0001508,biological_process action potential;GO:0001763,biological_process morphogenesis of a branching structure;GO:0002009,biological_process morphogenesis of an epithelium;GO:0002011,biological_pr…	DAG1; dystroglycan 1; K0626
18581	DAG1	DAG1	3	+	49492822	49492973	49470964	49471049	49510418	49510516	18581	4,1	0,0	5,4	2,2	298	149	0.000220746	0.0153403	1.0,1.0	0.556,0.5	0.472	ENSG00000173402	284;GO:0000226,biological_process microtubule cytoskeleton organization;GO:0000902,biological_process cell morphogenesis;GO:0000904,biological_process cell morphogenesis involved in differentiation;GO:0001508,biological_process action potential;GO:0001763,biological_process morphogenesis of a branching structure;GO:0002009,biological_process morphogenesis of an epithelium;GO:0002011,biological_pr…	DAG1; dystroglycan 1; K0626
18589	FAS	FAS	10	+	89007699	89007837	89003028	89003194	89010538	89010600	18589	28,22	0,0	35,31	2,4	286	149	0.00114804	0.0441384	1.0,1.0	0.901,0.801	0.149	ENSG00000026103	277;GO:0000003,biological_process reproduction;GO:0001666,biological_process response to hypoxia;GO:0001775,biological_process cell activation;GO:0001776,biological_process leukocyte homeostasis;GO:0002237,biological_process response to molecule of bacterial origin;GO:0002250,biological_process adaptive immune response;GO:0002252,biological_process immune effector process;GO:0002260,biological_pr…	TNFRSF6, FAS, CD95; tumor necrosis factor receptor superfamily member 6; K0439
18609	ATXN2L	ATXN2L	16	+	28832495	28832567	28832186	28832399	28832816	28832887	18609	269257	0,4	206235	24,16	220	149	1.87409e-10	3.98389e-07	1.0,0.978	0.853,0.909	0.108	ENSG00000168488	2;GO:0005575,cellular_component cellular_component;GO:0016020,cellular_component membrane	NA
18688	MFSD13A	MFSD13A	10	+	102465981	102466087	102461394	102461450	102468954	102469197	18688	25,17	3,4	2,7	3,10	254	149	7.06548e-05	0.00704264	0.83,0.714	0.281,0.291	0.486	ENSG00000138111	2;GO:0005575,cellular_component cellular_component;GO:0016020,cellular_component membrane	NA
18715	LIMCH1	LIMCH1	4	+	41676378	41676462	41671553	41671594	41680005	41680098	18715	22,20	0,1	38,51	9,7	232	149	0.00014099	0.0113421	1.0,0.928	0.731,0.824	0.186	ENSG00000064042	NA	NA
18716	LIMCH1	LIMCH1	4	+	41676381	41676462	41671553	41671594	41680005	41680098	18716	48,51	0,1	80111	9,7	229	149	0.000195647	0.0140923	1.0,0.971	0.853,0.912	0.103	ENSG00000064042	NA	NA
18903	MAN2A2	MAN2A2	15	+	90903230	90903432	90902274	90902526	90904189	90904339	18903	16,8	0,0	33,17	6,4	298	149	2.88576e-05	0.00396707	1.0,1.0	0.733,0.68	0.293	ENSG00000196547	61;GO:0000139,cellular_component Golgi membrane;GO:0003674,molecular_function molecular_function;GO:0003824,molecular_function catalytic activity;GO:0004553,molecular_function hydrolase activity, hydrolyzing O-glycosyl compounds;GO:0004559,molecular_function alpha-mannosidase activity;GO:0004572,molecular_function mannosyl-oligosaccharide 1,3-1,6-alpha-mannosidase activity;GO:0005575,cellular_com…	MAN2; alpha-mannosidase II [EC:3.2.1.114]; K0123
18907	MAN2A2	MAN2A2	15	+	90910089	90910292	90909326	90909504	90910500	90910683	18907	110,54	9,0	142128	1,0	298	149	0.000479599	0.0256366	0.859,1.0	0.986,1.0	-0.064	ENSG00000196547	61;GO:0000139,cellular_component Golgi membrane;GO:0003674,molecular_function molecular_function;GO:0003824,molecular_function catalytic activity;GO:0004553,molecular_function hydrolase activity, hydrolyzing O-glycosyl compounds;GO:0004559,molecular_function alpha-mannosidase activity;GO:0004572,molecular_function mannosyl-oligosaccharide 1,3-1,6-alpha-mannosidase activity;GO:0005575,cellular_com…	MAN2; alpha-mannosidase II [EC:3.2.1.114]; K0123
18908	MAN2A2	MAN2A2	15	+	90910215	90910292	90909326	90909504	90910500	90910683	18908	28,28	9,0	62,53	1,0	225	149	0.00039295	0.0225444	0.673,1.0	0.976,1.0	-0.151	ENSG00000196547	61;GO:0000139,cellular_component Golgi membrane;GO:0003674,molecular_function molecular_function;GO:0003824,molecular_function catalytic activity;GO:0004553,molecular_function hydrolase activity, hydrolyzing O-glycosyl compounds;GO:0004559,molecular_function alpha-mannosidase activity;GO:0004572,molecular_function mannosyl-oligosaccharide 1,3-1,6-alpha-mannosidase activity;GO:0005575,cellular_com…	MAN2; alpha-mannosidase II [EC:3.2.1.114]; K0123
19080	TMCC1	TMCC1	3	-	129857249	129857405	129848342	129848412	129880308	129880559	19080	1,3	3,2	3,6	0,1	298	149	0.000155138	0.0120731	0.143,0.429	1.0,0.75	-0.589	ENSG00000172765	2;GO:0005575,cellular_component cellular_component;GO:0016020,cellular_component membrane	NA
19102	DTX3	DTX3	12	+	57605570	57605731	57604820	57604858	57605988	57606252	19102	3,10	0,0	34,28	1,8	298	149	0.0002817	0.0182883	1.0,1.0	0.944,0.636	0.21	ENSG00000178498	21;GO:0005575,cellular_component cellular_component;GO:0005622,cellular_component intracellular;GO:0005623,cellular_component cell;GO:0005737,cellular_component cytoplasm;GO:0007154,biological_process cell communication;GO:0007165,biological_process signal transduction;GO:0007166,biological_process cell surface receptor signaling pathway;GO:0007219,biological_process Notch signaling pathway;GO:00…	DTX; deltex [EC:2.3.2.27]; K0605
19215	MTMR11	MTMR11	1	-	149931259	149931426	149930791	149930965	149931943	149932014	19215	18,15	1,8	10,9	0,0	298	149	5.59226e-05	0.0060291	0.9,0.484	1.0,1.0	-0.308	ENSG00000014914	NA	NA
19220	UNK	UNK	17	+	75791759	75792019	75784854	75784984	75792312	75792478	19220	36,33	5,5	45,66	0,0	298	149	2.44278e-06	0.000672236	0.783,0.767	1.0,1.0	-0.225	ENSG00000132478	10;GO:0005575,cellular_component cellular_component;GO:0005622,cellular_component intracellular;GO:0005623,cellular_component cell;GO:0005634,cellular_component nucleus;GO:0043226,cellular_component organelle;GO:0043227,cellular_component membrane-bounded organelle;GO:0043229,cellular_component intracellular organelle;GO:0043231,cellular_component intracellular membrane-bounded organelle;GO:00444…	NA
19402	TMEM39B	TMEM39B	1	+	32076762	32076846	32075602	32075822	32091674	32091744	19402	0,2	7,7	7,2	1,0	232	149	3.01947e-08	1.90188e-05	0.0,0.155	0.818,1.0	-0.832	ENSG00000121775	2;GO:0005575,cellular_component cellular_component;GO:0016020,cellular_component membrane	NA
19646	RNASEH2B	RNASEH2B	13	+	50950070	50950318	50949481	50949505	50953904	50953985	19646	0,0	19,21	4,3	8,17	298	149	0.000702889	0.0319146	0.0,0.0	0.2,0.081	-0.141	ENSG00000136104	102;GO:0001701,biological_process in utero embryonic development;GO:0003674,molecular_function molecular_function;GO:0003824,molecular_function catalytic activity;GO:0004518,molecular_function nuclease activity;GO:0004519,molecular_function endonuclease activity;GO:0004521,molecular_function endoribonuclease activity;GO:0004523,molecular_function RNA-DNA hybrid ribonuclease activity;GO:0004540,mo…	RNASEH2B; ribonuclease H2 subunit B; K1074
19721	NR2F1-AS1	NR2F1-AS1	5	-	93544794	93544915	93438702	93438741	93553760	93553863	19721	1,4	1,6	4,5	0,0	269	149	8.47014e-08	4.638e-05	0.356,0.27	1.0,1.0	-0.687	ENSG00000237187	NA	NA
19944	GINS1	GINS1	20	+	25411123	25411286	25407730	25407895	25413789	25413854	19944	9,1	30,24	0,1	21,32	298	149	0.00116515	0.0445071	0.13,0.02	0.0,0.015	0.068	ENSG00000101003	70;GO:0000084,biological_process mitotic S phase;GO:0000278,biological_process mitotic cell cycle;GO:0001701,biological_process in utero embryonic development;GO:0001824,biological_process blastocyst development;GO:0001832,biological_process blastocyst growth;GO:0001833,biological_process inner cell mass cell proliferation;GO:0005575,cellular_component cellular_component;GO:0005622,cellular_compo…	NA
19962	DTL	DTL	1	+	212042992	212043118	212035576	212035942	212044659	212044758	19962	22,42	0,0	59,63	8,1	274	149	0.000552295	0.0271598	1.0,1.0	0.8,0.972	0.114	ENSG00000143476	111;GO:0000075,biological_process cell cycle checkpoint;GO:0000077,biological_process DNA damage checkpoint;GO:0000151,cellular_component ubiquitin ligase complex;GO:0000209,biological_process protein polyubiquitination;GO:0005575,cellular_component cellular_component;GO:0005622,cellular_component intracellular;GO:0005623,cellular_component cell;GO:0005634,cellular_component nucleus;GO:0005635,ce…	NA
19981	XRCC2	XRCC2	7	-	152660700	152660782	152644778	152649363	152676040	152676165	19981	13,12	2,4	8,15	0,0	230	149	5.50889e-05	0.00601409	0.808,0.66	1.0,1.0	-0.266	ENSG00000196584	93;GO:0000003,biological_process reproduction;GO:0000724,biological_process double-strand break repair via homologous recombination;GO:0000725,biological_process recombinational repair;GO:0001701,biological_process in utero embryonic development;GO:0005575,cellular_component cellular_component;GO:0005622,cellular_component intracellular;GO:0005623,cellular_component cell;GO:0005634,cellular_compo…	XRCC2; DNA-repair protein XRCC2; K1087
20029	ADGRB2	ADGRB2	1	-	31736572	31736723	31736320	31736390	31737428	31737531	20029	20,27	10,0	7,16	0,0	298	149	0.000508742	0.0263301	0.5,1.0	1.0,1.0	-0.25	ENSG00000121753	39;GO:0003674,molecular_function molecular_function;GO:0004871,molecular_function obsolete signal transducer activity;GO:0004872,molecular_function signaling receptor activity;GO:0004888,molecular_function transmembrane signaling receptor activity;GO:0004930,molecular_function G protein-coupled receptor activity;GO:0005575,cellular_component cellular_component;GO:0005623,cellular_component cell;G…	NA
20240	TRMT2B	TRMT2B	X	-	101042041	101042312	101041316	101041371	101051816	101052054	20240	41,45	5,3	50,62	0,0	298	149	8.93744e-05	0.00837291	0.804,0.882	1.0,1.0	-0.157	ENSG00000188917	12;GO:0005575,cellular_component cellular_component;GO:0005622,cellular_component intracellular;GO:0005623,cellular_component cell;GO:0005737,cellular_component cytoplasm;GO:0005739,cellular_component mitochondrion;GO:0043226,cellular_component organelle;GO:0043227,cellular_component membrane-bounded organelle;GO:0043229,cellular_component intracellular organelle;GO:0043231,cellular_component int…	NA
20246	TRMT2B	TRMT2B	X	-	101051250	101051366	101041316	101041371	101051816	101052054	20246	5,5	5,3	3,2	0,0	264	149	3.35438e-07	0.000150459	0.361,0.485	1.0,1.0	-0.577	ENSG00000188917	12;GO:0005575,cellular_component cellular_component;GO:0005622,cellular_component intracellular;GO:0005623,cellular_component cell;GO:0005737,cellular_component cytoplasm;GO:0005739,cellular_component mitochondrion;GO:0043226,cellular_component organelle;GO:0043227,cellular_component membrane-bounded organelle;GO:0043229,cellular_component intracellular organelle;GO:0043231,cellular_component int…	NA
20251	TRMT2B	TRMT2B	X	-	101051250	101051733	101041316	101041371	101051816	101052083	20251	16,12	5,3	11,20	0,0	298	149	4.72864e-06	0.00111989	0.615,0.667	1.0,1.0	-0.359	ENSG00000188917	12;GO:0005575,cellular_component cellular_component;GO:0005622,cellular_component intracellular;GO:0005623,cellular_component cell;GO:0005737,cellular_component cytoplasm;GO:0005739,cellular_component mitochondrion;GO:0043226,cellular_component organelle;GO:0043227,cellular_component membrane-bounded organelle;GO:0043229,cellular_component intracellular organelle;GO:0043231,cellular_component int…	NA
20253	TRMT2B	TRMT2B	X	-	101051643	101051733	101041316	101041371	101051816	101052054	20253	16,13	5,3	9,17	0,0	238	149	1.41432e-05	0.00239254	0.667,0.731	1.0,1.0	-0.301	ENSG00000188917	12;GO:0005575,cellular_component cellular_component;GO:0005622,cellular_component intracellular;GO:0005623,cellular_component cell;GO:0005737,cellular_component cytoplasm;GO:0005739,cellular_component mitochondrion;GO:0043226,cellular_component organelle;GO:0043227,cellular_component membrane-bounded organelle;GO:0043229,cellular_component intracellular organelle;GO:0043231,cellular_component int…	NA
20277	MBD5	MBD5	2	+	148053932	148054050	148021416	148021684	148054390	148054449	20277	0,2	5,5	1,2	0,1	266	149	0.000604328	0.0288092	0.0,0.183	1.0,0.528	-0.672	ENSG00000204406	40;GO:0003674,molecular_function molecular_function;GO:0003682,molecular_function chromatin binding;GO:0005488,molecular_function binding;GO:0005575,cellular_component cellular_component;GO:0005622,cellular_component intracellular;GO:0005623,cellular_component cell;GO:0005634,cellular_component nucleus;GO:0005694,cellular_component chromosome;GO:0008150,biological_process biological_process;GO:00…	NA
20318	PCBP3	PCBP3	21	+	45728675	45728748	45643693	45643868	45735391	45735429	20318	5,4	20,18	0,0	11,13	221	149	0.000313396	0.0194847	0.144,0.13	0.0,0.0	0.137	ENSG00000183570	37;GO:0003674,molecular_function molecular_function;GO:0003676,molecular_function nucleic acid binding;GO:0003723,molecular_function RNA binding;GO:0005488,molecular_function binding;GO:0005575,cellular_component cellular_component;GO:0005622,cellular_component intracellular;GO:0005623,cellular_component cell;GO:0005634,cellular_component nucleus;GO:0005737,cellular_component cytoplasm;GO:0005739…	PCBP2; poly(rC)-binding protein 2; K1316
20369	ZNF239	ZNF239	10	-	43567898	43568021	43556343	43558171	43574539	43574618	20369	7,1	0,0	11,8	4,1	271	149	0.000174621	0.0128915	1.0,1.0	0.602,0.815	0.292	ENSG00000196793	17;GO:0003674,molecular_function molecular_function;GO:0003676,molecular_function nucleic acid binding;GO:0003677,molecular_function DNA binding;GO:0003723,molecular_function RNA binding;GO:0005488,molecular_function binding;GO:0005575,cellular_component cellular_component;GO:0005622,cellular_component intracellular;GO:0005623,cellular_component cell;GO:0005634,cellular_component nucleus;GO:00432…	NA
20512	ISOC2	ISOC2	19	-	55455635	55455845	55455259	55455330	55456348	55456489	20512	425493	82,97	211355	80115	298	149	0.000172804	0.0128193	0.722,0.718	0.569,0.607	0.132	ENSG00000063241	23;GO:0005575,cellular_component cellular_component;GO:0005622,cellular_component intracellular;GO:0005623,cellular_component cell;GO:0005634,cellular_component nucleus;GO:0005737,cellular_component cytoplasm;GO:0005739,cellular_component mitochondrion;GO:0008150,biological_process biological_process;GO:0010468,biological_process regulation of gene expression;GO:0010608,biological_process posttra…	NA
20584	DENND1A	DENND1A	9	-	123769513	123769563	123757702	123757822	123792586	123792630	20584	45,33	1,0	41,43	3,6	198	149	0.000901492	0.0372214	0.971,1.0	0.911,0.844	0.108	ENSG00000119522	80;GO:0003008,biological_process system process;GO:0003674,molecular_function molecular_function;GO:0005083,molecular_function GTPase regulator activity;GO:0005085,molecular_function guanyl-nucleotide exchange factor activity;GO:0005088,molecular_function Ras guanyl-nucleotide exchange factor activity;GO:0005575,cellular_component cellular_component;GO:0005622,cellular_component intracellular;GO:…	NA
20656	PXN	PXN	12	-	120224642	120224727	120224150	120224377	120265616	120265737	20656	10,5	132131	25,20	113126	233	149	5.95092e-05	0.0062472	0.046,0.024	0.124,0.092	-0.073	ENSG00000089159	203;GO:0000187,biological_process activation of MAPK activity;GO:0000302,biological_process response to reactive oxygen species;GO:0001763,biological_process morphogenesis of a branching structure;GO:0001932,biological_process regulation of protein phosphorylation;GO:0001934,biological_process positive regulation of protein phosphorylation;GO:0002009,biological_process morphogenesis of an epithel…	PXN; paxillin; K0576
20707	TRIM14	TRIM14	9	-	98110068	98110234	98109888	98109984	98118981	98119136	20707	0,2	26,28	8,4	21,14	298	149	0.000130517	0.0107329	0.0,0.034	0.16,0.125	-0.126	ENSG00000106785	6;GO:0005575,cellular_component cellular_component;GO:0005622,cellular_component intracellular;GO:0005623,cellular_component cell;GO:0005737,cellular_component cytoplasm;GO:0044424,cellular_component intracellular part;GO:0044464,cellular_component cell part	NA
20833	METTL22	METTL22	16	+	8635038	8635079	8628729	8629110	8635167	8635282	20833	119,98	28,17	51,75	47,34	189	149	9.99321e-05	0.0089736	0.77,0.82	0.461,0.635	0.247	ENSG00000067365	NA	NA
20863	ARHGAP27P1-BPTFP1-KPNA2P3	ARHGAP27P1-BPTFP1-KPNA2P3	17	-	64779980	64780205	64764450	64764548	64780342	64781039	20863	0,0	2,1	1,1	0,0	298	149	5.94589e-09	4.76882e-06	0.0,0.0	1.0,1.0	-1	ENSG00000215769	NA	NA
20947	IL6	IL6	7	+	22727443	22727634	22727146	22727281	22728692	22728806	20947	14611496	59,26	28063577	21,43	298	149	6.38715e-08	3.63625e-05	0.925,0.966	0.985,0.977	-0.035	ENSG00000136244	537;GO:0000302,biological_process response to reactive oxygen species;GO:0001101,biological_process response to acid chemical;GO:0001562,biological_process response to protozoan;GO:0001763,biological_process morphogenesis of a branching structure;GO:0001775,biological_process cell activation;GO:0001776,biological_process leukocyte homeostasis;GO:0001780,biological_process neutrophil homeostasis;G…
ellular response to organic substance;GO:0071345,biological_process cellular response to cytokine stimulus;GO:0071354,biological_process cellular response to interleukin-6;GO:0071702,biological_process organic substance transport;GO:0071705,biological_process nitrogen compound transport;GO:0071840,biological_process cellular component organization or biogenesis;GO:0071887,biological_process leuko…	IL6; interleukin 6; K0540
20948	IL6	IL6	7	+	22727512	22727634	22727223	22727281	22728692	22728806	20948	751761	59,26	14391833	21,43	270	149	8.65568e-08	4.638e-05	0.875,0.942	0.974,0.959	-0.058	ENSG00000136244	537;GO:0000302,biological_process response to reactive oxygen species;GO:0001101,biological_process response to acid chemical;GO:0001562,biological_process response to protozoan;GO:0001763,biological_process morphogenesis of a branching structure;GO:0001775,biological_process cell activation;GO:0001776,biological_process leukocyte homeostasis;GO:0001780,biological_process neutrophil homeostasis;G…
ellular response to organic substance;GO:0071345,biological_process cellular response to cytokine stimulus;GO:0071354,biological_process cellular response to interleukin-6;GO:0071702,biological_process organic substance transport;GO:0071705,biological_process nitrogen compound transport;GO:0071840,biological_process cellular component organization or biogenesis;GO:0071887,biological_process leuko…	IL6; interleukin 6; K0540
21063	FOXN3	FOXN3	14	-	89190383	89190449	89180700	89180806	89280949	89281014	21063	3,2	6,6	2,7	0,2	214	149	0.000552296	0.0271598	0.258,0.188	1.0,0.709	-0.632	ENSG00000053254	134;GO:0000075,biological_process cell cycle checkpoint;GO:0000077,biological_process DNA damage checkpoint;GO:0000085,biological_process mitotic G2 phase;GO:0000122,biological_process negative regulation of transcription by RNA polymerase II;GO:0000278,biological_process mitotic cell cycle;GO:0000981,molecular_function DNA-binding transcription factor activity, RNA polymerase II-specific;GO:0001…	NA
21162	DDX60L	DDX60L	4	-	168475995	168476120	168472695	168472809	168480376	168480439	21162	2,2	2,2	0,0	2,3	273	149	0.00128465	0.047129	0.353,0.353	0.0,0.0	0.353	ENSG00000181381	NA	NA
21241	WDYHV1	WDYHV1	8	+	123435441	123435542	123429982	123430033	123436452	123436601	21241	6,3	20,4	0,1	6,16	249	149	0.000632127	0.0296144	0.152,0.31	0.0,0.036	0.213	ENSG00000156795	36;GO:0003674,molecular_function molecular_function;GO:0003824,molecular_function catalytic activity;GO:0005575,cellular_component cellular_component;GO:0005622,cellular_component intracellular;GO:0005623,cellular_component cell;GO:0005634,cellular_component nucleus;GO:0005737,cellular_component cytoplasm;GO:0005829,cellular_component cytosol;GO:0006464,biological_process cellular protein modific…	NA
21323	BLOC1S1	BLOC1S1	12	+	55716932	55717005	55716291	55716717	55719090	55719223	21323	898786	44,44	520652	49,69	221	149	0.000210247	0.0148535	0.932,0.923	0.877,0.864	0.057	ENSG00000135441	127;GO:0000323,cellular_component lytic vacuole;GO:0003008,biological_process system process;GO:0005575,cellular_component cellular_component;GO:0005622,cellular_component intracellular;GO:0005623,cellular_component cell;GO:0005737,cellular_component cytoplasm;GO:0005739,cellular_component mitochondrion;GO:0005740,cellular_component mitochondrial envelope;GO:0005758,cellular_component mitochondri…	NA
21389	ATP6V0E2-AS1	ATP6V0E2-AS1	7	-	149870241	149870351	149867772	149869858	149871641	149871796	21389	36,47	6,1	24,23	0,0	258	149	0.000834804	0.0357649	0.776,0.964	1.0,1.0	-0.13	ENSG00000204934	NA	NA
21411	ZBTB49	ZBTB49	4	+	4306137	4306184	4301988	4303091	4313040	4313114	21411	3,4	0,0	4,2	3,2	195	149	3.15122e-05	0.00410963	1.0,1.0	0.505,0.433	0.531	ENSG00000168826	10;GO:0005575,cellular_component cellular_component;GO:0005622,cellular_component intracellular;GO:0005623,cellular_component cell;GO:0005634,cellular_component nucleus;GO:0043226,cellular_component organelle;GO:0043227,cellular_component membrane-bounded organelle;GO:0043229,cellular_component intracellular organelle;GO:0043231,cellular_component intracellular membrane-bounded organelle;GO:00444…	NA
21523	GLI4	GLI4	8	+	143272395	143272474	143269359	143269520	143274719	143274802	21523	3,4	6,5	0,0	7,7	227	149	3.43574e-05	0.00433293	0.247,0.344	0.0,0.0	0.295	ENSG00000250571	10;GO:0005575,cellular_component cellular_component;GO:0005622,cellular_component intracellular;GO:0005623,cellular_component cell;GO:0005634,cellular_component nucleus;GO:0043226,cellular_component organelle;GO:0043227,cellular_component membrane-bounded organelle;GO:0043229,cellular_component intracellular organelle;GO:0043231,cellular_component intracellular membrane-bounded organelle;GO:00444…	NA
21561	SRSF2	SRSF2	17	-	76735771	76735875	76734146	76735158	76736153	76736464	21561	151108	405302	155146	199263	252	149	7.2301e-05	0.00715852	0.181,0.175	0.315,0.247	-0.103	ENSG00000161547	107;GO:0000375,biological_process RNA splicing, via transesterification reactions;GO:0000377,biological_process RNA splicing, via transesterification reactions with bulged adenosine as nucleophile;GO:0000398,biological_process mRNA splicing, via spliceosome;GO:0000988,molecular_function obsolete transcription factor activity, protein binding;GO:0000989,molecular_function obsolete transcription fa…	SFRS2; splicing factor, arginine/serine-rich 2; K1289
21591	RTN2	RTN2	19	-	45493159	45493378	45489345	45489553	45494165	45494420	21591	1,1	3,3	5,5	0,0	298	149	8.37048e-09	6.04389e-06	0.143,0.143	1.0,1.0	-0.857	ENSG00000125744	43;GO:0003674,molecular_function molecular_function;GO:0004871,molecular_function obsolete signal transducer activity;GO:0005575,cellular_component cellular_component;GO:0005622,cellular_component intracellular;GO:0005623,cellular_component cell;GO:0005737,cellular_component cytoplasm;GO:0005783,cellular_component endoplasmic reticulum;GO:0005789,cellular_component endoplasmic reticulum membrane;…	NA
21597	VAPB	VAPB	20	+	58440906	58441083	58418210	58418363	58444076	58444531	21597	84,71	7,13	81133	1,3	298	149	2.98518e-05	0.00400678	0.857,0.732	0.976,0.957	-0.172	ENSG00000124164	337;GO:0001505,biological_process regulation of neurotransmitter levels;GO:0001932,biological_process regulation of protein phosphorylation;GO:0001934,biological_process positive regulation of protein phosphorylation;GO:0003001,biological_process obsolete generation of a signal involved in cell-cell signaling;GO:0003008,biological_process system process;GO:0003674,molecular_function molecular_fun…	VAPA; vesicle-associated membrane protein-associated protein A; K06096; VAPB, ALS8; vesicle-associated membrane protein-associated protein B; K1070
21853	KIAA0556	KIAA0556	16	+	27654607	27654736	27648603	27648735	27677728	27677818	21853	8,13	9,11	33,12	5,1	277	149	3.41759e-05	0.00433293	0.323,0.389	0.78,0.866	-0.467	ENSG00000047578	13;GO:0005575,cellular_component cellular_component;GO:0005622,cellular_component intracellular;GO:0005623,cellular_component cell;GO:0005634,cellular_component nucleus;GO:0005886,cellular_component plasma membrane;GO:0016020,cellular_component membrane;GO:0043226,cellular_component organelle;GO:0043227,cellular_component membrane-bounded organelle;GO:0043229,cellular_component intracellular orga…	NA
21877	PVT1	PVT1	8	+	128048447	128048609	127989183	127989291	128070159	128070272	21877	0,0	16,5	5,2	5,3	298	149	2.84673e-05	0.00393806	0.0,0.0	0.333,0.25	-0.291	ENSG00000249859	NA	NA
21954	BTN2A2	BTN2A2	6	+	26385014	26385362	26383791	26383915	26388012	26388289	21954	17,15	2,3	16,18	0,0	298	149	0.000769034	0.0336782	0.81,0.714	1.0,1.0	-0.238	ENSG00000124508	129;GO:0001775,biological_process cell activation;GO:0001816,biological_process cytokine production;GO:0001817,biological_process regulation of cytokine production;GO:0002250,biological_process adaptive immune response;GO:0002252,biological_process immune effector process;GO:0002253,biological_process activation of immune response;GO:0002376,biological_process immune system process;GO:0002429,bio…	NA
21956	BTN2A2	BTN2A2	6	+	26385142	26385362	26383791	26383915	26388012	26388159	21956	16,6	2,3	11,10	0,0	298	149	0.000159451	0.0122607	0.8,0.5	1.0,1.0	-0.35	ENSG00000124508	129;GO:0001775,biological_process cell activation;GO:0001816,biological_process cytokine production;GO:0001817,biological_process regulation of cytokine production;GO:0002250,biological_process adaptive immune response;GO:0002252,biological_process immune effector process;GO:0002253,biological_process activation of immune response;GO:0002376,biological_process immune system process;GO:0002429,bio…	NA
21966	PRELID3A	PRELID3A	18	+	12422247	12422341	12421539	12421629	12427040	12427111	21966	5,5	22,10	0,0	23,23	242	149	1.81596e-05	0.00287839	0.123,0.235	0.0,0.0	0.179	ENSG00000141391	12;GO:0005575,cellular_component cellular_component;GO:0005622,cellular_component intracellular;GO:0005623,cellular_component cell;GO:0005737,cellular_component cytoplasm;GO:0005739,cellular_component mitochondrion;GO:0043226,cellular_component organelle;GO:0043227,cellular_component membrane-bounded organelle;GO:0043229,cellular_component intracellular organelle;GO:0043231,cellular_component int…	NA
22131	EP400NL	EP400NL	12	+	132109767	132109832	132108571	132108682	132114457	132114545	22131	7,3	1,0	2,0	2,2	213	149	1.96966e-05	0.00302124	0.83,1.0	0.412,0.0	0.709	ENSG00000185684	NA	NA
22303	ZNF33B	ZNF33B	10	-	42614281	42614358	42594594	42594699	42631928	42632024	22303	0,0	4,1	2,1	1,0	225	149	0.000124919	0.0104172	0.0,0.0	0.57,1.0	-0.785	ENSG00000196693	31;GO:0001071,molecular_function DNA-binding transcription factor activity;GO:0003674,molecular_function molecular_function;GO:0003700,molecular_function DNA-binding transcription factor activity;GO:0005575,cellular_component cellular_component;GO:0005622,cellular_component intracellular;GO:0005623,cellular_component cell;GO:0005634,cellular_component nucleus;GO:0006355,biological_process regulat…	KRAB; KRAB domain-containing zinc finger protein; K0922
22423	LINC01481	LINC01481	12	-	70243065	70243204	70242796	70242893	70243311	70243349	22423	4,9	6,4	6,2	0,1	287	149	0.00140136	0.049803	0.257,0.539	1.0,0.509	-0.356	ENSG00000257815,ENSG00000257613	NA	NA
22434	FAM86EP	FAM86EP	4	-	3947143	3948220	3941759	3943372	3953110	3953173	22434	1,4	4,3	4,3	0,0	298	149	4.71191e-09	4.01859e-06	0.111,0.4	1.0,1.0	-0.744	ENSG00000251669	NA	NA
22436	FAM86EP	FAM86EP	4	-	3948089	3948220	3942910	3943372	3953110	3953173	22436	3,3	4,3	7,4	0,0	279	149	2.44061e-07	0.000118445	0.286,0.348	1.0,1.0	-0.683	ENSG00000251669	NA	NA
22601	TAF1A-AS1	TAF1A-AS1	1	+	222590257	222590407	222589930	222589962	222592165	222592733	22601	13,11	0,7	12,6	0,0	298	149	0.00086365	0.0361634	1.0,0.44	1.0,1.0	-0.28	ENSG00000225265	NA	NA
22614	SNHG16	SNHG16	17	+	76558373	76558600	76557768	76557857	76558944	76559043	22614	12,17	304195	34,26	163186	298	149	1.31889e-05	0.00227003	0.019,0.042	0.094,0.065	-0.049	ENSG00000163597	NA	NA
22774	CPNE4	CPNE4	3	-	132034566	132034759	131905263	131905444	132037556	132037719	22774	11,9	7,3	5,7	0,0	298	149	8.75914e-07	0.000332443	0.44,0.6	1.0,1.0	-0.48	ENSG00000196353	NA	NA
22775	CPNE4	CPNE4	3	-	132034566	132035442	131905263	131905444	132037556	132037710	22775	12,9	7,3	5,7	0,0	298	149	1.16621e-06	0.000411006	0.462,0.6	1.0,1.0	-0.469	ENSG00000196353	NA	NA
22814	PDCD10	PDCD10	3	-	167725400	167725473	167720061	167720273	167734213	167734345	22814	5,3	4,3	5,2	1,0	221	149	0.000551393	0.0271598	0.457,0.403	0.771,1.0	-0.455	ENSG00000114209	85;GO:0000139,cellular_component Golgi membrane;GO:0001932,biological_process regulation of protein phosphorylation;GO:0001934,biological_process positive regulation of protein phosphorylation;GO:0005575,cellular_component cellular_component;GO:0005622,cellular_component intracellular;GO:0005623,cellular_component cell;GO:0005737,cellular_component cytoplasm;GO:0005794,cellular_component Golgi ap…	NA
22821	PDCD10	PDCD10	3	-	167734213	167734350	167720061	167720273	167734805	167734836	22821	6,4	11,11	1,0	3,10	285	149	0.00135485	0.0486758	0.222,0.16	0.148,0.0	0.117	ENSG00000114209	85;GO:0000139,cellular_component Golgi membrane;GO:0001932,biological_process regulation of protein phosphorylation;GO:0001934,biological_process positive regulation of protein phosphorylation;GO:0005575,cellular_component cellular_component;GO:0005622,cellular_component intracellular;GO:0005623,cellular_component cell;GO:0005737,cellular_component cytoplasm;GO:0005794,cellular_component Golgi ap…	NA
22864	WDR66	WDR66	12	+	121955698	121955918	121954119	121954334	121957073	121957268	22864	0,0	2,5	2,6	8,12	298	149	0.000498041	0.026134	0.0,0.0	0.111,0.2	-0.155	ENSG00000158023	NA	NA
22925	IQSEC2	IQSEC2	X	-	53279563	53279659	53266327	53267064	53281495	53281535	22925	88,85	4,7	71,54	1,0	244	149	0.000883432	0.0366009	0.931,0.881	0.977,1.0	-0.082	ENSG00000124313	90;GO:0000768,biological_process syncytium formation by plasma membrane fusion;GO:0002118,biological_process aggressive behavior;GO:0002121,biological_process inter-male aggressive behavior;GO:0002165,biological_process instar larval or pupal development;GO:0003674,molecular_function molecular_function;GO:0005083,molecular_function GTPase regulator activity;GO:0005085,molecular_function guanyl-nu…	IQSEC; IQ motif and SEC7 domain-containing protein; K1249
22926	IQSEC2	IQSEC2	X	-	53279563	53279776	53266641	53267064	53281495	53281581	22926	76,57	4,7	30,32	1,0	298	149	0.00131314	0.0476502	0.905,0.803	0.938,1.0	-0.115	ENSG00000124313	90;GO:0000768,biological_process syncytium formation by plasma membrane fusion;GO:0002118,biological_process aggressive behavior;GO:0002121,biological_process inter-male aggressive behavior;GO:0002165,biological_process instar larval or pupal development;GO:0003674,molecular_function molecular_function;GO:0005083,molecular_function GTPase regulator activity;GO:0005085,molecular_function guanyl-nu…	IQSEC; IQ motif and SEC7 domain-containing protein; K1249
22944	CLSTN1	CLSTN1	1	-	9737497	9737554	9735884	9736042	9741093	9741256	22944	88,82	79101	75,77	165138	205	149	0.000507824	0.0263301	0.447,0.371	0.248,0.289	0.141	ENSG00000171603	70;GO:0000139,cellular_component Golgi membrane;GO:0003008,biological_process system process;GO:0003674,molecular_function molecular_function;GO:0005488,molecular_function binding;GO:0005509,molecular_function calcium ion binding;GO:0005575,cellular_component cellular_component;GO:0005576,cellular_component extracellular region;GO:0005622,cellular_component intracellular;GO:0005623,cellular_compo…	NA
22979	ALDH3B1	ALDH3B1	11	+	68018526	68018637	68015293	68015459	68018772	68018893	22979	302343	10,12	258406	2,4	259	149	0.000848176	0.0359746	0.946,0.943	0.987,0.983	-0.041	ENSG00000006534	25;GO:0003674,molecular_function molecular_function;GO:0003824,molecular_function catalytic activity;GO:0004028,molecular_function 3-chloroallyl aldehyde dehydrogenase activity;GO:0004030,molecular_function aldehyde dehydrogenase [NAD(P)+] activity;GO:0005575,cellular_component cellular_component;GO:0005622,cellular_component intracellular;GO:0005623,cellular_component cell;GO:0005737,cellular_co…	ALDH3; aldehyde dehydrogenase (NAD(P)+) [EC:1.2.1.5]; K0012
23009	POMZP3	POMZP3	7	-	76618496	76618615	76618182	76618300	76625521	76625683	23009	20,14	172135	25,42	83116	267	149	4.81414e-06	0.00113109	0.061,0.055	0.144,0.168	-0.098	ENSG00000146707	88;GO:0003674,molecular_function molecular_function;GO:0005198,molecular_function structural molecule activity;GO:0005575,cellular_component cellular_component;GO:0005622,cellular_component intracellular;GO:0005623,cellular_component cell;GO:0005634,cellular_component nucleus;GO:0005635,cellular_component nuclear envelope;GO:0005643,cellular_component nuclear pore;GO:0005737,cellular_component cy…	POM121, NUP121; nuclear pore complex protein Nup121; K1431
23017	CDK4	CDK4	12	-	57750441	57750563	57749453	57749504	57750922	57751090	23017	1,4	0,0	1,3	3,7	270	149	6.69798e-08	3.74127e-05	1.0,1.0	0.155,0.191	0.827	ENSG00000135446	167;GO:0000080,biological_process mitotic G1 phase;GO:0000082,biological_process G1/S transition of mitotic cell cycle;GO:0000084,biological_process mitotic S phase;GO:0000278,biological_process mitotic cell cycle;GO:0000307,cellular_component cyclin-dependent protein kinase holoenzyme complex;GO:0000785,cellular_component chromatin;GO:0003674,molecular_function molecular_function;GO:0003824,mole…	CDK4; cyclin-dependent kinase 4 [EC:2.7.11.22]; K0208
23162	SPAG4	SPAG4	20	+	35618086	35618130	35617519	35617840	35618449	35618475	23162	22,21	1,0	4,21	5,2	192	149	0.000399662	0.0228409	0.945,1.0	0.383,0.891	0.335	ENSG00000061656	35;GO:0000003,biological_process reproduction;GO:0003674,molecular_function molecular_function;GO:0005198,molecular_function structural molecule activity;GO:0005488,molecular_function binding;GO:0005515,molecular_function protein binding;GO:0005575,cellular_component cellular_component;GO:0005622,cellular_component intracellular;GO:0005623,cellular_component cell;GO:0005856,cellular_component cyt…	NA
23239	SPAG5	SPAG5	17	-	28585533	28585653	28585318	28585411	28585863	28585998	23239	139139	6,7	111141	1,0	268	149	0.000251956	0.0167556	0.928,0.917	0.984,1.0	-0.069	ENSG00000076382	88;GO:0000070,biological_process mitotic sister chromatid segregation;GO:0000090,biological_process mitotic anaphase;GO:0000226,biological_process microtubule cytoskeleton organization;GO:0000278,biological_process mitotic cell cycle;GO:0000279,biological_process M phase;GO:0000280,biological_process nuclear division;GO:0000775,cellular_component chromosome, centromeric region;GO:0000776,cellular…	NA
23278	CAPN10	CAPN10	2	+	240595933	240596521	240595023	240595304	240597887	240598087	23278	9,8	5,1	19,9	0,1	298	149	0.000738828	0.0328529	0.474,0.8	1.0,0.818	-0.272	ENSG00000142330	136;GO:0000149,molecular_function SNARE binding;GO:0002791,biological_process regulation of peptide secretion;GO:0002793,biological_process positive regulation of peptide secretion;GO:0003674,molecular_function molecular_function;GO:0003824,molecular_function catalytic activity;GO:0004175,molecular_function endopeptidase activity;GO:0004197,molecular_function cysteine-type endopeptidase activity;…	NA
23344	FADS2	FADS2	11	+	61848680	61848861	61848163	61848284	61849748	61849800	23344	4,1	0,9	4,4	0,0	298	149	0.00110854	0.0432374	1.0,0.053	1.0,1.0	-0.474	ENSG00000134824	68;GO:0000038,biological_process very long-chain fatty acid metabolic process;GO:0001676,biological_process long-chain fatty acid metabolic process;GO:0003674,molecular_function molecular_function;GO:0003824,molecular_function catalytic activity;GO:0004768,molecular_function stearoyl-CoA 9-desaturase activity;GO:0005575,cellular_component cellular_component;GO:0005622,cellular_component intracell…	FADS2; acyl-CoA 6-desaturase (Delta-6 desaturase) [EC:1.14.19.3]; K1022
23369	MITD1	MITD1	2	-	99173413	99173502	99171509	99171646	99173914	99174016	23369	2,2	37,33	11,11	31,47	237	149	0.000348176	0.0208652	0.033,0.037	0.182,0.128	-0.12	ENSG00000158411	33;GO:0000278,biological_process mitotic cell cycle;GO:0000281,biological_process mitotic cytokinesis;GO:0000910,biological_process cytokinesis;GO:0005575,cellular_component cellular_component;GO:0005622,cellular_component intracellular;GO:0005623,cellular_component cell;GO:0005737,cellular_component cytoplasm;GO:0005768,cellular_component endosome;GO:0005770,cellular_component late endosome;GO:0…	NA
23400	TRIM39	TRIM39	6	+	30327651	30327696	30326834	30326995	30328908	30329041	23400	0,2	1,5	1,2	0,0	193	149	8.24756e-09	6.04389e-06	0.0,0.236	1.0,1.0	-0.882	ENSG00000204599	13;GO:0005575,cellular_component cellular_component;GO:0005622,cellular_component intracellular;GO:0005623,cellular_component cell;GO:0005737,cellular_component cytoplasm;GO:0005739,cellular_component mitochondrion;GO:0005829,cellular_component cytosol;GO:0043226,cellular_component organelle;GO:0043227,cellular_component membrane-bounded organelle;GO:0043229,cellular_component intracellular organ…	NA
23421	MTCP1	MTCP1	X	-	155065905	155066057	155065618	155065789	155070693	155071226	23421	6,4	1,0	8,3	6,2	298	149	0.000306184	0.0192278	0.75,1.0	0.4,0.429	0.461	ENSG00000214827	15;GO:0005575,cellular_component cellular_component;GO:0005622,cellular_component intracellular;GO:0005623,cellular_component cell;GO:0005737,cellular_component cytoplasm;GO:0005739,cellular_component mitochondrion;GO:0008150,biological_process biological_process;GO:0008283,biological_process cell proliferation;GO:0043226,cellular_component organelle;GO:0043227,cellular_component membrane-bounded…	MTCP1; mature T-cell proliferation-1 type B1; K1683
23500	ULK3	ULK3	15	-	74838265	74838344	74838151	74838192	74838439	74838504	23500	128107	1,3	157127	26,5	227	149	3.63004e-05	0.00445907	0.988,0.959	0.799,0.943	0.103	ENSG00000140474	70;GO:0000407,cellular_component phagophore assembly site;GO:0003674,molecular_function molecular_function;GO:0003824,molecular_function catalytic activity;GO:0004672,molecular_function protein kinase activity;GO:0004674,molecular_function protein serine/threonine kinase activity;GO:0005575,cellular_component cellular_component;GO:0005622,cellular_component intracellular;GO:0005623,cellular_compo…	ULK2, ATG1; serine/threonine-protein kinase ULK2 [EC:2.7.11.1]; K0826
23675	LCLAT1	LCLAT1	2	+	30552492	30552649	30533115	30533314	30562145	30562292	23675	0,0	4,4	5,2	9,4	298	149	0.000488442	0.0259602	0.0,0.0	0.217,0.2	-0.209	ENSG00000172954	60;GO:0003674,molecular_function molecular_function;GO:0003824,molecular_function catalytic activity;GO:0005575,cellular_component cellular_component;GO:0005622,cellular_component intracellular;GO:0005623,cellular_component cell;GO:0005737,cellular_component cytoplasm;GO:0005783,cellular_component endoplasmic reticulum;GO:0005789,cellular_component endoplasmic reticulum membrane;GO:0006629,biolog…	LCLAT1, AGPAT8; lysocardiolipin and lysophospholipid acyltransferase [EC:2.3.1.- 2.3.1.51]; K1351
23873	GOLGA5	GOLGA5	14	+	92837385	92837449	92835558	92835664	92839365	92839963	23873	31,50	0,0	33,34	1,6	212	149	0.000382109	0.0223107	1.0,1.0	0.959,0.799	0.121	ENSG00000066455	72;GO:0000137,cellular_component Golgi cis cisterna;GO:0000138,cellular_component Golgi trans cisterna;GO:0000139,cellular_component Golgi membrane;GO:0000301,biological_process retrograde transport, vesicle recycling within Golgi;GO:0003674,molecular_function molecular_function;GO:0005488,molecular_function binding;GO:0005515,molecular_function protein binding;GO:0005575,cellular_component cellu…	NA
23948	SH3GLB2	SH3GLB2	9	-	129015739	129015864	129014770	129014904	129021090	129021219	23948	3,3	67,92	15,7	66,76	273	149	0.000590338	0.0283708	0.024,0.017	0.11,0.048	-0.058	ENSG00000148341	11;GO:0005575,cellular_component cellular_component;GO:0005622,cellular_component intracellular;GO:0005623,cellular_component cell;GO:0005634,cellular_component nucleus;GO:0005737,cellular_component cytoplasm;GO:0043226,cellular_component organelle;GO:0043227,cellular_component membrane-bounded organelle;GO:0043229,cellular_component intracellular organelle;GO:0043231,cellular_component intracell…	SH3GLB1; endophilin-B1; K1124
24081	MIR99AHG	MIR99AHG	21	+	16537378	16537439	16487489	16487538	16606993	16607087	24081	4,0	3,1	4,6	0,0	209	149	0.000151743	0.0119762	0.487,0.0	1.0,1.0	-0.756	ENSG00000215386	NA	NA
24122	PMS2P10	PMS2P10	7	-	75297394	75297497	75295940	75296126	75297673	75297760	24122	3,4	2,1	0,1	2,1	251	149	0.00106376	0.0419887	0.471,0.704	0.0,0.372	0.401	ENSG00000276840	NA	NA
24226	NCKAP5L	NCKAP5L	12	-	49798349	49798463	49794764	49797394	49801847	49801967	24226	64,37	7,0	47,31	0,0	262	149	0.00119288	0.0451585	0.839,1.0	1.0,1.0	-0.081	ENSG00000167566	NA	NA
24333	ZNF618	ZNF618	9	+	114008343	114008379	114007349	114007439	114008476	114008554	24333	7,12	0,2	8,1	6,5	184	149	0.000172986	0.0128193	1.0,0.829	0.519,0.139	0.585	ENSG00000157657	10;GO:0005575,cellular_component cellular_component;GO:0005622,cellular_component intracellular;GO:0005623,cellular_component cell;GO:0005634,cellular_component nucleus;GO:0043226,cellular_component organelle;GO:0043227,cellular_component membrane-bounded organelle;GO:0043229,cellular_component intracellular organelle;GO:0043231,cellular_component intracellular membrane-bounded organelle;GO:00444…	NA
24491	EIF4A2	EIF4A2	3	+	186788309	186788416	186787802	186787882	186789124	186789881	24491	221,69	50,18	190166	19,11	255	149	2.35907e-05	0.00344029	0.721,0.691	0.854,0.898	-0.17	ENSG00000156976	303;GO:0000003,biological_process reproduction;GO:0000022,biological_process mitotic spindle elongation;GO:0000226,biological_process microtubule cytoskeleton organization;GO:0000278,biological_process mitotic cell cycle;GO:0000280,biological_process nuclear division;GO:0000288,biological_process nuclear-transcribed mRNA catabolic process, deadenylation-dependent decay;GO:0000289,biological_proce…	EIF4A; translation initiation factor 4A; K0325
24492	EIF4A2	EIF4A2	3	+	186788309	186788420	186787802	186787882	186789124	186789291	24492	241101	50,18	224182	19,11	259	149	4.45693e-05	0.00517423	0.735,0.763	0.872,0.905	-0.14	ENSG00000156976	303;GO:0000003,biological_process reproduction;GO:0000022,biological_process mitotic spindle elongation;GO:0000226,biological_process microtubule cytoskeleton organization;GO:0000278,biological_process mitotic cell cycle;GO:0000280,biological_process nuclear division;GO:0000288,biological_process nuclear-transcribed mRNA catabolic process, deadenylation-dependent decay;GO:0000289,biological_proce…	EIF4A; translation initiation factor 4A; K0325
24622	TNK2	TNK2	3	-	195882050	195882328	195879048	195879175	195883156	195883309	24622	83,45	0,0	47,34	5,2	298	149	0.000253822	0.0167556	1.0,1.0	0.825,0.895	0.14	ENSG00000061938	137;GO:0001932,biological_process regulation of protein phosphorylation;GO:0001934,biological_process positive regulation of protein phosphorylation;GO:0003674,molecular_function molecular_function;GO:0003824,molecular_function catalytic activity;GO:0004672,molecular_function protein kinase activity;GO:0004712,molecular_function protein serine/threonine/tyrosine kinase activity;GO:0004713,molecul…	NA
24623	TNK2	TNK2	3	-	195882285	195882328	195879121	195879175	195883156	195883309	24623	18,2	0,0	6,6	5,2	191	149	3.33417e-06	0.000843631	1.0,1.0	0.484,0.701	0.407	ENSG00000061938	137;GO:0001932,biological_process regulation of protein phosphorylation;GO:0001934,biological_process positive regulation of protein phosphorylation;GO:0003674,molecular_function molecular_function;GO:0003824,molecular_function catalytic activity;GO:0004672,molecular_function protein kinase activity;GO:0004712,molecular_function protein serine/threonine/tyrosine kinase activity;GO:0004713,molecul…	NA
24624	TNK2	TNK2	3	-	195882444	195882527	195882050	195882328	195883156	195883309	24624	1,1	48,15	5,8	22,25	231	149	0.000111845	0.00965327	0.013,0.041	0.128,0.171	-0.123	ENSG00000061938	137;GO:0001932,biological_process regulation of protein phosphorylation;GO:0001934,biological_process positive regulation of protein phosphorylation;GO:0003674,molecular_function molecular_function;GO:0003824,molecular_function catalytic activity;GO:0004672,molecular_function protein kinase activity;GO:0004712,molecular_function protein serine/threonine/tyrosine kinase activity;GO:0004713,molecul…	NA
24650	LTBP1	LTBP1	2	+	33342837	33342963	33315143	33315269	33347366	33347409	24650	11,1	0,0	26,8	2,3	274	149	0.000904128	0.0372628	1.0,1.0	0.876,0.592	0.266	ENSG00000049323	91;GO:0003674,molecular_function molecular_function;GO:0003824,molecular_function catalytic activity;GO:0004672,molecular_function protein kinase activity;GO:0004674,molecular_function protein serine/threonine kinase activity;GO:0004675,molecular_function transmembrane receptor protein serine/threonine kinase activity;GO:0004871,molecular_function obsolete signal transducer activity;GO:0004872,mo…	LTBP1; latent transforming growth factor beta binding protein 1; K1955
24661	VDAC2	VDAC2	10	+	75217887	75217991	75214020	75214070	75219062	75219215	24661	30,29	860864	70,42	609950	252	149	5.32068e-05	0.00585552	0.02,0.019	0.064,0.025	-0.025	ENSG00000165637	230;GO:0000003,biological_process reproduction;GO:0002064,biological_process epithelial cell development;GO:0003006,biological_process developmental process involved in reproduction;GO:0003674,molecular_function molecular_function;GO:0005215,molecular_function transporter activity;GO:0005216,molecular_function ion channel activity;GO:0005244,molecular_function voltage-gated ion channel activity;G…	VDAC1; voltage-dependent anion channel protein 1; K05862; VDAC2; voltage-dependent anion channel protein 2; K15040; VDAC3; voltage-dependent anion channel protein 3; K1504
24811	CNOT6	CNOT6	5	+	180495651	180495755	180494411	180494763	180529274	180529388	24811	10,4	1,7	0,2	8,10	252	149	0.000332847	0.0201918	0.855,0.253	0.0,0.106	0.501	ENSG00000113300	71;GO:0000175,molecular_function 3'-5'-exoribonuclease activity;GO:0000288,biological_process nuclear-transcribed mRNA catabolic process, deadenylation-dependent decay;GO:0000289,biological_process nuclear-transcribed mRNA poly(A) tail shortening;GO:0000956,biological_process nuclear-transcribed mRNA catabolic process;GO:0003674,molecular_function molecular_function;GO:0003824,molecular_function …	CNOT6, CCR4; CCR4-NOT transcription complex subunit 6 [EC:3.1.13.4]; K1260
24820	UBQLN4	UBQLN4	1	-	156043997	156044223	156042773	156042913	156048500	156048659	24820	334332	2,4	160220	11,6	298	149	0.000244741	0.0165412	0.988,0.976	0.879,0.948	0.069	ENSG00000160803	46;GO:0003674,molecular_function molecular_function;GO:0005488,molecular_function binding;GO:0005515,molecular_function protein binding;GO:0005575,cellular_component cellular_component;GO:0005622,cellular_component intracellular;GO:0005623,cellular_component cell;GO:0005634,cellular_component nucleus;GO:0005737,cellular_component cytoplasm;GO:0005783,cellular_component endoplasmic reticulum;GO:00…	UBQLN, DSK2; ubiquilin; K0452
24932	CKMT2-AS1	CKMT2-AS1	5	-	81246889	81246972	81244857	81245409	81301286	81301560	24932	1,5	0,0	2,1	2,1	231	149	0.000165208	0.0125405	1.0,1.0	0.392,0.392	0.608	ENSG00000247572	NA	NA
24969	THNSL2	THNSL2	2	+	88185327	88185479	88182947	88183073	88185897	88186626	24969	9,6	0,1	7,13	4,3	298	149	0.00122212	0.0459132	1.0,0.75	0.467,0.684	0.299	ENSG00000144115	60;GO:0003674,molecular_function molecular_function;GO:0005488,molecular_function binding;GO:0005575,cellular_component cellular_component;GO:0005576,cellular_component extracellular region;GO:0006082,biological_process organic acid metabolic process;GO:0006520,biological_process cellular amino acid metabolic process;GO:0006629,biological_process lipid metabolic process;GO:0006631,biological_proc…	NA
24975	SLC9A5	SLC9A5	16	+	67262211	67262289	67259819	67259946	67264351	67264522	24975	2,3	5,3	8,4	0,1	226	149	2.19304e-05	0.00324614	0.209,0.397	1.0,0.725	-0.56	ENSG00000135740	47;GO:0003674,molecular_function molecular_function;GO:0005215,molecular_function transporter activity;GO:0005451,molecular_function monovalent cation:proton antiporter activity;GO:0005575,cellular_component cellular_component;GO:0005623,cellular_component cell;GO:0005886,cellular_component plasma membrane;GO:0006810,biological_process transport;GO:0006811,biological_process ion transport;GO:0006…	NA
25047	MRPL14	MRPL14	6	-	44116540	44116629	44113453	44114209	44127343	44127457	25047	441426	13,13	327411	2,0	237	149	1.45477e-05	0.00243317	0.955,0.954	0.99,1.0	-0.041	ENSG00000180992	12;GO:0005575,cellular_component cellular_component;GO:0005622,cellular_component intracellular;GO:0005623,cellular_component cell;GO:0005737,cellular_component cytoplasm;GO:0005739,cellular_component mitochondrion;GO:0043226,cellular_component organelle;GO:0043227,cellular_component membrane-bounded organelle;GO:0043229,cellular_component intracellular organelle;GO:0043231,cellular_component int…	RP-L14, MRPL14, rplN; large subunit ribosomal protein L14; K0287
25235	KIAA1191	KIAA1191	5	-	176359480	176359567	176352621	176352748	176361601	176361761	25235	4,5	1,4	0,1	5,4	235	149	6.28409e-05	0.00652072	0.717,0.442	0.0,0.137	0.511	ENSG00000122203	6;GO:0005575,cellular_component cellular_component;GO:0005622,cellular_component intracellular;GO:0005623,cellular_component cell;GO:0005737,cellular_component cytoplasm;GO:0044424,cellular_component intracellular part;GO:0044464,cellular_component cell part	NA
25357	HELZ	HELZ	17	-	67122969	67123160	67120404	67120612	67123962	67124014	25357	17,8	5,0	12,17	0,0	298	149	0.00132261	0.0477585	0.63,1.0	1.0,1.0	-0.185	ENSG00000198265	10;GO:0005575,cellular_component cellular_component;GO:0005622,cellular_component intracellular;GO:0005623,cellular_component cell;GO:0005634,cellular_component nucleus;GO:0043226,cellular_component organelle;GO:0043227,cellular_component membrane-bounded organelle;GO:0043229,cellular_component intracellular organelle;GO:0043231,cellular_component intracellular membrane-bounded organelle;GO:00444…	NA
25365	RPL17	RPL17	18	-	49491745	49491833	49491531	49491584	49492274	49492428	25365	8,3	309227	12,23	177228	236	149	1.1991e-05	0.0021778	0.016,0.008	0.041,0.06	-0.039	ENSG00000265681	NA	RP-L17e, RPL17; large subunit ribosomal protein L17e; K0288
25482	ZNF680	ZNF680	7	-	64560945	64561273	64544345	64544432	64562924	64563075	25482	0,0	8,1	2,1	0,1	298	149	0.000555871	0.027245	0.0,0.0	1.0,0.333	-0.666	ENSG00000173041	10;GO:0005575,cellular_component cellular_component;GO:0005622,cellular_component intracellular;GO:0005623,cellular_component cell;GO:0005634,cellular_component nucleus;GO:0043226,cellular_component organelle;GO:0043227,cellular_component membrane-bounded organelle;GO:0043229,cellular_component intracellular organelle;GO:0043231,cellular_component intracellular membrane-bounded organelle;GO:00444…	KRAB; KRAB domain-containing zinc finger protein; K0922
25495	CLCN2	CLCN2	3	-	184357619	184357698	184357361	184357487	184357961	184358095	25495	2,5	8,1	4,3	0,1	227	149	0.00131036	0.0476502	0.141,0.766	1.0,0.663	-0.378	ENSG00000114859	85;GO:0001654,biological_process eye development;GO:0003674,molecular_function molecular_function;GO:0005215,molecular_function transporter activity;GO:0005216,molecular_function ion channel activity;GO:0005244,molecular_function voltage-gated ion channel activity;GO:0005247,molecular_function voltage-gated chloride channel activity;GO:0005253,molecular_function anion channel activity;GO:0005254,…	CLCN2; chloride channel 2; K0501
25580	PDE4D	PDE4D	5	-	60188295	60188418	60185556	60185687	60487941	60488063	25580	1,9	1,2	0,0	9,11	271	149	2.14235e-07	0.000105703	0.355,0.712	0.0,0.0	0.533	ENSG00000113448	184;GO:0000166,molecular_function nucleotide binding;GO:0001885,biological_process endothelial cell development;GO:0002064,biological_process epithelial cell development;GO:0002237,biological_process response to molecule of bacterial origin;GO:0002376,biological_process immune system process;GO:0003008,biological_process system process;GO:0003012,biological_process muscle system process;GO:000315…	PDE4; cAMP-specific phosphodiesterase 4 [EC:3.1.4.53]; K1329
25613	PAEP	PAEP	9	+	135562359	135562433	135561845	135561897	135562819	135562893	25613	84,70	9,6	15,12	0,0	222	149	0.000397982	0.0227889	0.862,0.887	1.0,1.0	-0.125	ENSG00000122133	8;GO:0005575,cellular_component cellular_component;GO:0005576,cellular_component extracellular region;GO:0007275,biological_process multicellular organism development;GO:0008150,biological_process biological_process;GO:0032501,biological_process multicellular organismal process;GO:0032502,biological_process developmental process;GO:0044699,biological_process biological_process;GO:0044707,biologic…	NA
25688	PARPBP	PARPBP	12	+	102148234	102148463	102123885	102124041	102153868	102153976	25688	5,9	0,0	11,2	2,2	298	149	0.000869541	0.0362562	1.0,1.0	0.733,0.333	0.467	ENSG00000185480	51;GO:0000018,biological_process regulation of DNA recombination;GO:0000785,cellular_component chromatin;GO:0005575,cellular_component cellular_component;GO:0005622,cellular_component intracellular;GO:0005623,cellular_component cell;GO:0005634,cellular_component nucleus;GO:0005694,cellular_component chromosome;GO:0005737,cellular_component cytoplasm;GO:0006282,biological_process regulation of DNA…	NA
25692	PARPBP	PARPBP	12	+	102182548	102182627	102165728	102165883	102195950	102197361	25692	4,2	3,2	2,3	0,0	227	149	1.89909e-05	0.00295898	0.467,0.396	1.0,1.0	-0.569	ENSG00000185480	51;GO:0000018,biological_process regulation of DNA recombination;GO:0000785,cellular_component chromatin;GO:0005575,cellular_component cellular_component;GO:0005622,cellular_component intracellular;GO:0005623,cellular_component cell;GO:0005634,cellular_component nucleus;GO:0005694,cellular_component chromosome;GO:0005737,cellular_component cytoplasm;GO:0006282,biological_process regulation of DNA…	NA
25750	STAT1	STAT1	2	-	191013524	191013678	191009875	191010004	191014017	191014168	25750	103111	0,10	104126	0,0	298	149	0.000316302	0.0195895	1.0,0.847	1.0,1.0	-0.077	ENSG00000115415	359;GO:0000122,biological_process negative regulation of transcription by RNA polymerase II;GO:0000228,cellular_component nuclear chromosome;GO:0000302,biological_process response to reactive oxygen species;GO:0000785,cellular_component chromatin;GO:0000790,cellular_component nuclear chromatin;GO:0000975,molecular_function transcription regulatory region DNA binding;GO:0000976,molecular_function …	STAT1; signal transducer and activator of transcription 1; K1122
26094	CAVIN3	CAVIN3	11	-	6319656	6319752	6319143	6319564	6320092	6320532	26094	1,2	0,1	1,4	17,28	244	149	0.000862982	0.0361634	1.0,0.55	0.035,0.08	0.718	ENSG00000170955	14;GO:0001558,biological_process regulation of cell growth;GO:0003674,molecular_function molecular_function;GO:0005080,molecular_function protein kinase C binding;GO:0005488,molecular_function binding;GO:0005515,molecular_function protein binding;GO:0008150,biological_process biological_process;GO:0019899,molecular_function enzyme binding;GO:0019900,molecular_function kinase binding;GO:0019901,mo…	NA
26132	PFN4	PFN4	2	-	24122418	24122547	24121162	24121300	24123117	24123477	26132	2,2	1,5	1,5	0,1	277	149	0.000471981	0.0255084	0.518,0.177	1.0,0.729	-0.517	ENSG00000176732	10;GO:0005575,cellular_component cellular_component;GO:0005622,cellular_component intracellular;GO:0005623,cellular_component cell;GO:0005856,cellular_component cytoskeleton;GO:0043226,cellular_component organelle;GO:0043228,cellular_component non-membrane-bounded organelle;GO:0043229,cellular_component intracellular organelle;GO:0043232,cellular_component intracellular non-membrane-bounded organ…	PFN; profilin; K0575
26198	NOD1	NOD1	7	-	30475847	30475988	30463608	30463698	30478605	30478728	26198	0,0	7,8	1,4	1,7	289	149	0.00126585	0.0468428	0.0,0.0	0.34,0.228	-0.284	ENSG00000106100	232;GO:0000165,biological_process MAPK cascade;GO:0000187,biological_process activation of MAPK activity;GO:0001816,biological_process cytokine production;GO:0001817,biological_process regulation of cytokine production;GO:0001819,biological_process positive regulation of cytokine production;GO:0001932,biological_process regulation of protein phosphorylation;GO:0001934,biological_process positive …	NOD1, CARD4; nucleotide-binding oligomerization domain-containing protein 1; K0872
26211	LINC01278	LINC01278	X	-	63516909	63517082	63509941	63510079	63560831	63560993	26211	17,34	7,2	15,38	0,0	298	149	3.12388e-05	0.00410963	0.548,0.895	1.0,1.0	-0.278	ENSG00000235437	NA	NA
26257	PET100	PET100	19	+	7631231	7631321	7630822	7630846	7631472	7631624	26257	14,14	397295	20,29	226217	238	149	0.000100333	0.0089736	0.022,0.029	0.052,0.077	-0.039	ENSG00000229833	13;GO:0005575,cellular_component cellular_component;GO:0005622,cellular_component intracellular;GO:0005623,cellular_component cell;GO:0005737,cellular_component cytoplasm;GO:0005739,cellular_component mitochondrion;GO:0016020,cellular_component membrane;GO:0043226,cellular_component organelle;GO:0043227,cellular_component membrane-bounded organelle;GO:0043229,cellular_component intracellular orga…	NA
26284	GTPBP8	GTPBP8	3	+	112995134	112995265	112993025	112993124	112996891	112996991	26284	19,15	0,0	19,1	7,1	279	149	2.09339e-06	0.000645548	1.0,1.0	0.592,0.348	0.53	ENSG00000163607	12;GO:0005575,cellular_component cellular_component;GO:0005622,cellular_component intracellular;GO:0005623,cellular_component cell;GO:0005737,cellular_component cytoplasm;GO:0005739,cellular_component mitochondrion;GO:0043226,cellular_component organelle;GO:0043227,cellular_component membrane-bounded organelle;GO:0043229,cellular_component intracellular organelle;GO:0043231,cellular_component int…	NA
26285	GTPBP8	GTPBP8	3	+	112995136	112995265	112993074	112993124	112996891	112996991	26285	12,13	0,0	13,1	7,1	277	149	3.15867e-07	0.000143861	1.0,1.0	0.5,0.35	0.575	ENSG00000163607	12;GO:0005575,cellular_component cellular_component;GO:0005622,cellular_component intracellular;GO:0005623,cellular_component cell;GO:0005737,cellular_component cytoplasm;GO:0005739,cellular_component mitochondrion;GO:0043226,cellular_component organelle;GO:0043227,cellular_component membrane-bounded organelle;GO:0043229,cellular_component intracellular organelle;GO:0043231,cellular_component int…	NA
26318	PBX3	PBX3	9	+	125962101	125962214	125960683	125960849	125963011	125963101	26318	0,0	2,2	4,5	3,5	261	149	3.30562e-05	0.00423634	0.0,0.0	0.432,0.363	-0.397	ENSG00000167081	73;GO:0002087,biological_process regulation of respiratory gaseous exchange by neurological system process;GO:0003002,biological_process regionalization;GO:0003008,biological_process system process;GO:0003674,molecular_function molecular_function;GO:0003676,molecular_function nucleic acid binding;GO:0003677,molecular_function DNA binding;GO:0005488,molecular_function binding;GO:0005575,cellular_c…	PBX3; pre-B-cell leukemia transcription factor 3; K1561
26339	FLNA	FLNA	X	-	154357250	154357274	154354824	154355072	154357433	154357623	26339	13121303	278303	13861188	450386	172	149	0.00114021	0.0439516	0.803,0.788	0.727,0.727	0.069	ENSG00000196924	394;GO:0000003,biological_process reproduction;GO:0000226,biological_process microtubule cytoskeleton organization;GO:0000278,biological_process mitotic cell cycle;GO:0000280,biological_process nuclear division;GO:0000902,biological_process cell morphogenesis;GO:0000904,biological_process cell morphogenesis involved in differentiation;GO:0001664,molecular_function G protein-coupled receptor bindi…	FLNA; filamin; K0443
26515	WASH3P	WASH3P	15	+	101965952	101966223	101961603	101961641	101972595	101972694	26515	25,27	7,3	38,40	0,0	298	149	2.4014e-06	0.000672236	0.641,0.818	1.0,1.0	-0.27	ENSG00000185596	NA	NA
26567	CLN3	CLN3	16	-	28479643	28479765	28477736	28477877	28482104	28482198	26567	17,24	762644	34,32	532527	270	149	0.000675693	0.0309647	0.012,0.02	0.034,0.032	-0.017	ENSG00000188603	288;GO:0000046,biological_process autophagosome maturation;GO:0000139,cellular_component Golgi membrane;GO:0000323,cellular_component lytic vacuole;GO:0001505,biological_process regulation of neurotransmitter levels;GO:0001508,biological_process action potential;GO:0001575,biological_process globoside metabolic process;GO:0003008,biological_process system process;GO:0003674,molecular_function mol…	BTS, CLN3; battenin; K1238
26669	UBE2D4	UBE2D4	7	+	43942825	43942857	43938430	43938494	43942953	43943031	26669	30,38	5,3	32,37	0,0	180	149	0.000320279	0.0197532	0.832,0.913	1.0,1.0	-0.127	ENSG00000078967	110;GO:0000003,biological_process reproduction;GO:0000209,biological_process protein polyubiquitination;GO:0002119,biological_process nematode larval development;GO:0002164,biological_process larval development;GO:0003006,biological_process developmental process involved in reproduction;GO:0003674,molecular_function molecular_function;GO:0003824,molecular_function catalytic activity;GO:0004842,mo…	UBE2D, UBC4, UBC5; ubiquitin-conjugating enzyme E2 D [EC:2.3.2.23]; K0668
26899	ADARB1	ADARB1	21	+	45134714	45134832	45128401	45128573	45144630	45144962	26899	2,4	0,0	29,27	2,4	266	149	0.00117049	0.044596	1.0,1.0	0.89,0.791	0.159	ENSG00000197381	118;GO:0001932,biological_process regulation of protein phosphorylation;GO:0001933,biological_process negative regulation of protein phosphorylation;GO:0003674,molecular_function molecular_function;GO:0003676,molecular_function nucleic acid binding;GO:0003723,molecular_function RNA binding;GO:0003725,molecular_function double-stranded RNA binding;GO:0003726,molecular_function double-stranded RNA …	NA
26967	SHISA4	SHISA4	1	+	201890453	201890587	201889444	201889616	201891400	201891568	26967	474485	0,0	213292	11,4	282	149	1.8182e-05	0.00287839	1.0,1.0	0.911,0.975	0.057	ENSG00000198892	2;GO:0005575,cellular_component cellular_component;GO:0016020,cellular_component membrane	NA
26983	SLC24A1	SLC24A1	15	+	65638127	65638181	65623954	65625970	65639594	65639703	26983	0,0	3,1	1,1	0,0	202	149	3.86994e-09	3.58018e-06	0.0,0.0	1.0,1.0	-1	ENSG00000074621	70;GO:0003008,biological_process system process;GO:0003674,molecular_function molecular_function;GO:0005215,molecular_function transporter activity;GO:0005575,cellular_component cellular_component;GO:0005623,cellular_component cell;GO:0005886,cellular_component plasma membrane;GO:0005887,cellular_component integral component of plasma membrane;GO:0006810,biological_process transport;GO:0006811,bi…	SLC24A1, NCKX1; solute carrier family 24 (sodium/potassium/calcium exchanger), member 1; K1374
27022	TBL1XR1	TBL1XR1	3	-	177131362	177131449	177098465	177098541	177197120	177197163	27022	4,2	2,3	0,0	3,1	235	149	3.30451e-05	0.00423634	0.559,0.297	0.0,0.0	0.428	ENSG00000177565	132;GO:0000122,biological_process negative regulation of transcription by RNA polymerase II;GO:0000975,molecular_function transcription regulatory region DNA binding;GO:0000988,molecular_function obsolete transcription factor activity, protein binding;GO:0000989,molecular_function obsolete transcription factor activity, transcription factor binding;GO:0001067,molecular_function regulatory region …	TBL1; transducin (beta)-like 1; K0450
27043	CCDC163	CCDC163	1	-	45497298	45497383	45496210	45496623	45499344	45499440	27043	1,11	5,4	7,4	0,1	233	149	0.000306564	0.0192278	0.113,0.637	1.0,0.719	-0.484	ENSG00000280670	NA	NA
27200	CTBP2	CTBP2	10	-	125133511	125133612	125003337	125003492	125160318	125160499	27200	2,3	6,1	0,0	3,5	249	149	0.000738194	0.0328529	0.166,0.642	0.0,0.0	0.404	ENSG00000175029	77;GO:0000988,molecular_function obsolete transcription factor activity, protein binding;GO:0000989,molecular_function obsolete transcription factor activity, transcription factor binding;GO:0003674,molecular_function molecular_function;GO:0003712,molecular_function transcription coregulator activity;GO:0003714,molecular_function transcription corepressor activity;GO:0005575,cellular_component ce…	CTBP; C-terminal binding protein; K0449
27240	NUDCD3	NUDCD3	7	-	44413190	44413283	44404439	44404583	44425899	44426279	27240	3,1	1,0	2,0	4,5	241	149	7.62222e-05	0.00743014	0.65,1.0	0.236,0.0	0.707	ENSG00000015676	NA	NA
27282	CHRM3	CHRM3	1	+	239632223	239632286	239545640	239545749	239678185	239678288	27282	0,2	1,2	1,2	1,0	211	149	0.00105527	0.041765	0.0,0.414	0.414,1.0	-0.5	ENSG00000133019	137;GO:0002791,biological_process regulation of peptide secretion;GO:0003008,biological_process system process;GO:0003012,biological_process muscle system process;GO:0003056,biological_process regulation of vascular smooth muscle contraction;GO:0003674,molecular_function molecular_function;GO:0003824,molecular_function catalytic activity;GO:0004435,molecular_function phosphatidylinositol phosphol…	CHRM3; muscarinic acetylcholine receptor M3; K0413
27401	CHEK1	CHEK1	11	+	125627606	125627830	125626557	125626833	125629231	125629296	27401	21,9	8,2	30,29	0,0	298	149	2.01636e-07	0.000102918	0.568,0.692	1.0,1.0	-0.37	ENSG00000149554	226;GO:0000018,biological_process regulation of DNA recombination;GO:0000075,biological_process cell cycle checkpoint;GO:0000077,biological_process DNA damage checkpoint;GO:0000086,biological_process G2/M transition of mitotic cell cycle;GO:0000228,cellular_component nuclear chromosome;GO:0000278,biological_process mitotic cell cycle;GO:0000785,cellular_component chromatin;GO:0000793,cellular_com…	CHEK1; serine/threonine-protein kinase CHEK1 [EC:2.7.11.1]; K0221
27435	NQO2	NQO2	6	+	3002049	3002286	2999973	3000085	3006467	3006559	27435	55,31	920820	62,67	602651	298	149	2.1443e-05	0.00319625	0.029,0.019	0.049,0.049	-0.025	ENSG00000124588	33;GO:0003008,biological_process system process;GO:0003674,molecular_function molecular_function;GO:0003824,molecular_function catalytic activity;GO:0005575,cellular_component cellular_component;GO:0005622,cellular_component intracellular;GO:0005623,cellular_component cell;GO:0005634,cellular_component nucleus;GO:0005737,cellular_component cytoplasm;GO:0007610,biological_process behavior;GO:00076…	NA
27440	NQO2	NQO2	6	+	3004494	3004651	3003668	3003789	3006467	3006559	27440	16,17	11,17	38,21	5,3	298	149	1.21435e-05	0.00219204	0.421,0.333	0.792,0.778	-0.408	ENSG00000124588	33;GO:0003008,biological_process system process;GO:0003674,molecular_function molecular_function;GO:0003824,molecular_function catalytic activity;GO:0005575,cellular_component cellular_component;GO:0005622,cellular_component intracellular;GO:0005623,cellular_component cell;GO:0005634,cellular_component nucleus;GO:0005737,cellular_component cytoplasm;GO:0007610,biological_process behavior;GO:00076…	NA
27572	TTC28-AS1	TTC28-AS1	22	+	27919722	27919966	27919483	27919545	27922017	27922263	27572	4,3	5,8	0,0	7,5	298	149	0.000164087	0.0124875	0.286,0.158	0.0,0.0	0.222	ENSG00000235954	NA	NA
27775	ZNF219	ZNF219	14	-	21097327	21097412	21093585	21093674	21098810	21098855	27775	3,2	1,2	1,0	7,1	233	149	0.000368629	0.0217822	0.657,0.39	0.084,0.0	0.482	ENSG00000165804	116;GO:0001071,molecular_function DNA-binding transcription factor activity;GO:0003674,molecular_function molecular_function;GO:0003676,molecular_function nucleic acid binding;GO:0003677,molecular_function DNA binding;GO:0003700,molecular_function DNA-binding transcription factor activity;GO:0005488,molecular_function binding;GO:0005575,cellular_component cellular_component;GO:0005622,cellular_co…	NA
27839	CASP10	CASP10	2	+	201205881	201205973	201195841	201195948	201208074	201208183	27839	11,9	0,1	6,19	1,8	240	149	0.000536821	0.0270273	1.0,0.848	0.788,0.596	0.232	ENSG00000003400	59;GO:0002376,biological_process immune system process;GO:0003674,molecular_function molecular_function;GO:0003824,molecular_function catalytic activity;GO:0004175,molecular_function endopeptidase activity;GO:0004197,molecular_function cysteine-type endopeptidase activity;GO:0005575,cellular_component cellular_component;GO:0005622,cellular_component intracellular;GO:0005623,cellular_component cel…	CASP10; caspase 10 [EC:3.4.22.63]; K0440
27840	CASP10	CASP10	2	+	201205881	201205973	201203729	201203766	201208074	201208183	27840	15,20	0,0	16,34	2,5	240	149	0.000362779	0.0214794	1.0,1.0	0.832,0.808	0.18	ENSG00000003400	59;GO:0002376,biological_process immune system process;GO:0003674,molecular_function molecular_function;GO:0003824,molecular_function catalytic activity;GO:0004175,molecular_function endopeptidase activity;GO:0004197,molecular_function cysteine-type endopeptidase activity;GO:0005575,cellular_component cellular_component;GO:0005622,cellular_component intracellular;GO:0005623,cellular_component cel…	CASP10; caspase 10 [EC:3.4.22.63]; K0440
27860	TADA2A	TADA2A	17	+	37442563	37442652	37440504	37440662	37444695	37444768	27860	40,23	1,0	34,41	4,5	237	149	0.000712735	0.0322627	0.962,1.0	0.842,0.838	0.141	ENSG00000276234	134;GO:0000123,cellular_component histone acetyltransferase complex;GO:0000125,cellular_component PCAF complex;GO:0000278,biological_process mitotic cell cycle;GO:0000280,biological_process nuclear division;GO:0000988,molecular_function obsolete transcription factor activity, protein binding;GO:0000989,molecular_function obsolete transcription factor activity, transcription factor binding;GO:0001…	NA
27865	RIN1	RIN1	11	-	66335977	66336158	66335761	66335876	66336316	66336529	27865	85,77	1,0	90109	6,4	298	149	0.00123022	0.0460424	0.977,1.0	0.882,0.932	0.081	ENSG00000174791	27;GO:0005575,cellular_component cellular_component;GO:0005622,cellular_component intracellular;GO:0005623,cellular_component cell;GO:0005737,cellular_component cytoplasm;GO:0005856,cellular_component cytoskeleton;GO:0005886,cellular_component plasma membrane;GO:0007154,biological_process cell communication;GO:0007165,biological_process signal transduction;GO:0008150,biological_process biological…	RIN1; Ras and Rab interactor 1; K1763
27920	MAD2L1	MAD2L1	4	-	120061974	120062095	120060873	120060977	120065671	120065818	27920	85,51	0,0	75110	3,6	269	149	0.00111736	0.0433529	1.0,1.0	0.933,0.91	0.079	ENSG00000164109	157;GO:0000070,biological_process mitotic sister chromatid segregation;GO:0000075,biological_process cell cycle checkpoint;GO:0000236,biological_process mitotic prometaphase;GO:0000278,biological_process mitotic cell cycle;GO:0000280,biological_process nuclear division;GO:0000775,cellular_component chromosome, centromeric region;GO:0000776,cellular_component kinetochore;GO:0000777,cellular_compon…	MAD2; mitotic spindle assembly checkpoint protein MAD2; K0253
27995	GSTP1	GSTP1	11	+	67584133	67584169	67583594	67583844	67584684	67584772	27995	21,10	0,0	18,28	6,8	184	149	3.09876e-06	0.000790824	1.0,1.0	0.708,0.739	0.276	ENSG00000084207	306;GO:0000302,biological_process response to reactive oxygen species;GO:0001101,biological_process response to acid chemical;GO:0001817,biological_process regulation of cytokine production;GO:0001818,biological_process negative regulation of cytokine production;GO:0001932,biological_process regulation of protein phosphorylation;GO:0001933,biological_process negative regulation of protein phospho…	GST, gst; glutathione S-transferase [EC:2.5.1.18]; K0079
28050	DUSP10	DUSP10	1	-	221738933	221739787	221706094	221706466	221741980	221742176	28050	41,15	3,3	8,6	0,0	298	149	0.000407741	0.0230358	0.872,0.714	1.0,1.0	-0.207	ENSG00000143507	153;GO:0000165,biological_process MAPK cascade;GO:0000188,biological_process inactivation of MAPK activity;GO:0001932,biological_process regulation of protein phosphorylation;GO:0001933,biological_process negative regulation of protein phosphorylation;GO:0002237,biological_process response to molecule of bacterial origin;GO:0002682,biological_process regulation of immune system process;GO:0002683…	DUSP, MKP; dual specificity MAP kinase phosphatase [EC:3.1.3.16 3.1.3.48]; K0445
28082	CLUAP1	CLUAP1	16	+	3526411	3526484	3523157	3523299	3530567	3530590	28082	30,19	4,3	20,21	0,0	221	149	0.000382847	0.0223107	0.835,0.81	1.0,1.0	-0.177	ENSG00000103351	10;GO:0005575,cellular_component cellular_component;GO:0005622,cellular_component intracellular;GO:0005623,cellular_component cell;GO:0005634,cellular_component nucleus;GO:0043226,cellular_component organelle;GO:0043227,cellular_component membrane-bounded organelle;GO:0043229,cellular_component intracellular organelle;GO:0043231,cellular_component intracellular membrane-bounded organelle;GO:00444…	NA
28128	CYFIP2	CYFIP2	5	+	157288611	157288659	157287018	157287108	157294782	157294860	28128	2,0	124,90	13,12	139111	196	149	4.53676e-06	0.00108986	0.012,0.0	0.066,0.076	-0.065	ENSG00000055163	74;GO:0000902,biological_process cell morphogenesis;GO:0000904,biological_process cell morphogenesis involved in differentiation;GO:0001654,biological_process eye development;GO:0003407,biological_process neural retina development;GO:0005575,cellular_component cellular_component;GO:0005622,cellular_component intracellular;GO:0005623,cellular_component cell;GO:0005737,cellular_component cytoplasm;…	CYFIP; cytoplasmic FMR1 interacting protein; K0574
28480	NUDT2	NUDT2	9	+	34336228	34336341	34329505	34329599	34338712	34338847	28480	13,12	33,25	36,18	23,13	261	149	0.000111659	0.00965327	0.184,0.215	0.472,0.441	-0.257	ENSG00000164978	47;GO:0003674,molecular_function molecular_function;GO:0003824,molecular_function catalytic activity;GO:0004081,molecular_function bis(5'-nucleosyl)-tetraphosphatase (asymmetrical) activity;GO:0004551,molecular_function nucleotide diphosphatase activity;GO:0005575,cellular_component cellular_component;GO:0005622,cellular_component intracellular;GO:0005623,cellular_component cell;GO:0005737,cellul…	NUDT2; bis(5'-nucleosidyl)-tetraphosphatase [EC:3.6.1.17]; K0151
28623	NCOR2	NCOR2	12	-	124327408	124327633	124326190	124326370	124330844	124330898	28623	260224	81,69	438419	72,57	298	149	1.24874e-05	0.00222696	0.616,0.619	0.753,0.786	-0.152	ENSG00000196498	211;GO:0000003,biological_process reproduction;GO:0000118,cellular_component histone deacetylase complex;GO:0000122,biological_process negative regulation of transcription by RNA polymerase II;GO:0000785,cellular_component chromatin;GO:0000975,molecular_function transcription regulatory region DNA binding;GO:0000988,molecular_function obsolete transcription factor activity, protein binding;GO:000…	NCOR2, SMRT; nuclear receptor co-repressor 2; K0606
28631	NCOR2	NCOR2	12	-	124340601	124340751	124340293	124340443	124341822	124342074	28631	470370	11,7	560432	28,24	298	149	0.000865257	0.0361795	0.955,0.964	0.909,0.9	0.055	ENSG00000196498	211;GO:0000003,biological_process reproduction;GO:0000118,cellular_component histone deacetylase complex;GO:0000122,biological_process negative regulation of transcription by RNA polymerase II;GO:0000785,cellular_component chromatin;GO:0000975,molecular_function transcription regulatory region DNA binding;GO:0000988,molecular_function obsolete transcription factor activity, protein binding;GO:000…	NCOR2, SMRT; nuclear receptor co-repressor 2; K0606
28693	COQ3	COQ3	6	-	99375939	99376182	99371427	99371587	99377385	99377485	28693	65,54	6,6	50,77	1,1	298	149	0.000608658	0.0289225	0.844,0.818	0.962,0.975	-0.137	ENSG00000132423	62;GO:0003674,molecular_function molecular_function;GO:0003824,molecular_function catalytic activity;GO:0004395,molecular_function hexaprenyldihydroxybenzoate methyltransferase activity;GO:0005575,cellular_component cellular_component;GO:0005622,cellular_component intracellular;GO:0005623,cellular_component cell;GO:0005737,cellular_component cytoplasm;GO:0005739,cellular_component mitochondrion;G…	COQ3; polyprenyldihydroxybenzoate methyltransferase / 3-demethylubiquinol 3-O-methyltransferase [EC:2.1.1.114 2.1.1.64]; K0059
28718	ZNF3	ZNF3	7	-	100079535	100079572	100077302	100077433	100081634	100081709	28718	1,7	6,2	7,7	0,0	185	149	4.06693e-06	0.00100331	0.118,0.738	1.0,1.0	-0.572	ENSG00000166526	47;GO:0001071,molecular_function DNA-binding transcription factor activity;GO:0001775,biological_process cell activation;GO:0002376,biological_process immune system process;GO:0003674,molecular_function molecular_function;GO:0003676,molecular_function nucleic acid binding;GO:0003677,molecular_function DNA binding;GO:0003700,molecular_function DNA-binding transcription factor activity;GO:0005488,m…	KRAB; KRAB domain-containing zinc finger protein; K0922
28720	ZNF3	ZNF3	7	-	100079535	100079656	100077017	100077433	100081634	100081703	28720	53,36	6,2	72,68	0,0	269	149	0.000108735	0.0095236	0.83,0.909	1.0,1.0	-0.131	ENSG00000166526	47;GO:0001071,molecular_function DNA-binding transcription factor activity;GO:0001775,biological_process cell activation;GO:0002376,biological_process immune system process;GO:0003674,molecular_function molecular_function;GO:0003676,molecular_function nucleic acid binding;GO:0003677,molecular_function DNA binding;GO:0003700,molecular_function DNA-binding transcription factor activity;GO:0005488,m…	KRAB; KRAB domain-containing zinc finger protein; K0922
28818	BAG6	BAG6	6	-	31644306	31644414	31644081	31644194	31644524	31644602	28818	111124	167139	180200	116166	256	149	0.000211587	0.0148784	0.279,0.342	0.475,0.412	-0.133	ENSG00000204463	180;GO:0000003,biological_process reproduction;GO:0001655,biological_process urogenital system development;GO:0001822,biological_process kidney development;GO:0002376,biological_process immune system process;GO:0002474,biological_process antigen processing and presentation of peptide antigen via MHC class I;GO:0003674,molecular_function molecular_function;GO:0005488,molecular_function binding;GO:…	NA
28821	BAG6	BAG6	6	-	31648910	31648964	31648676	31648751	31649198	31649395	28821	247286	4,2	323244	8,17	202	149	0.000402342	0.0228616	0.979,0.991	0.968,0.914	0.044	ENSG00000204463	180;GO:0000003,biological_process reproduction;GO:0001655,biological_process urogenital system development;GO:0001822,biological_process kidney development;GO:0002376,biological_process immune system process;GO:0002474,biological_process antigen processing and presentation of peptide antigen via MHC class I;GO:0003674,molecular_function molecular_function;GO:0005488,molecular_function binding;GO:…	NA
28825	HS6ST2	HS6ST2	X	-	132708461	132708494	132627969	132629093	132956807	132957326	28825	0,0	3,8	4,6	13,15	181	149	9.49641e-05	0.00868046	0.0,0.0	0.202,0.248	-0.225	ENSG00000171004	39;GO:0000139,cellular_component Golgi membrane;GO:0005575,cellular_component cellular_component;GO:0005622,cellular_component intracellular;GO:0005623,cellular_component cell;GO:0005737,cellular_component cytoplasm;GO:0005794,cellular_component Golgi apparatus;GO:0005975,biological_process carbohydrate metabolic process;GO:0006022,biological_process aminoglycan metabolic process;GO:0006023,biolo…	HS6ST2; heparan sulfate 6-O-sulfotransferase HS6ST2 [EC:2.8.2.-]; K0810
28831	ORC2	ORC2	2	-	200935698	200935892	200933875	200933974	200937905	200937966	28831	26,23	0,7	47,42	0,0	298	149	0.00034011	0.0205064	1.0,0.622	1.0,1.0	-0.189	ENSG00000115942	120;GO:0000075,biological_process cell cycle checkpoint;GO:0000082,biological_process G1/S transition of mitotic cell cycle;GO:0000084,biological_process mitotic S phase;GO:0000122,biological_process negative regulation of transcription by RNA polymerase II;GO:0000228,cellular_component nuclear chromosome;GO:0000278,biological_process mitotic cell cycle;GO:0000775,cellular_component chromosome, c…	ORC2; origin recognition complex subunit 2; K0260
28847	PAK4	PAK4	19	+	39168624	39168840	39168229	39168312	39169531	39169757	28847	0,1	28,22	2,10	22,23	298	149	0.000161657	0.0123662	0.0,0.022	0.043,0.179	-0.1	ENSG00000130669	64;GO:0003674,molecular_function molecular_function;GO:0003824,molecular_function catalytic activity;GO:0004672,molecular_function protein kinase activity;GO:0005575,cellular_component cellular_component;GO:0005622,cellular_component intracellular;GO:0005623,cellular_component cell;GO:0005737,cellular_component cytoplasm;GO:0005794,cellular_component Golgi apparatus;GO:0006464,biological_process …	PAK4; p21-activated kinase 4 [EC:2.7.11.1]; K0573
28887	CCDC162P	CCDC162P	6	+	109352838	109352914	109348426	109348547	109354847	109355041	28887	3,2	0,1	3,2	1,10	224	149	0.000956403	0.038892	1.0,0.571	0.666,0.117	0.394	ENSG00000203799	NA	NA
28899	UBXN11	UBXN11	1	-	26297961	26298062	26294191	26294331	26306591	26306633	28899	4,1	0,0	3,4	1,3	249	149	0.000268482	0.0175456	1.0,1.0	0.642,0.444	0.457	ENSG00000158062	10;GO:0005575,cellular_component cellular_component;GO:0005622,cellular_component intracellular;GO:0005623,cellular_component cell;GO:0005856,cellular_component cytoskeleton;GO:0043226,cellular_component organelle;GO:0043228,cellular_component non-membrane-bounded organelle;GO:0043229,cellular_component intracellular organelle;GO:0043232,cellular_component intracellular non-membrane-bounded organ…	NA
28950	TMEM183A	TMEM183A	1	+	203017755	203017919	203015839	203016140	203018480	203018561	28950	34,50	328300	79,52	201295	298	149	0.000273399	0.0178275	0.049,0.077	0.164,0.081	-0.059	ENSG00000163444	2;GO:0005575,cellular_component cellular_component;GO:0016020,cellular_component membrane	NA
28956	SLC27A1	SLC27A1	19	+	17488847	17488939	17487459	17487529	17489007	17489065	28956	84,55	9,9	56,41	0,1	240	149	1.095e-05	0.00202602	0.853,0.791	1.0,0.962	-0.159	ENSG00000130304	213;GO:0001579,biological_process medium-chain fatty acid transport;GO:0001676,biological_process long-chain fatty acid metabolic process;GO:0001932,biological_process regulation of protein phosphorylation;GO:0001934,biological_process positive regulation of protein phosphorylation;GO:0003674,molecular_function molecular_function;GO:0003824,molecular_function catalytic activity;GO:0004467,molecul…	SLC27A1_4, FATP1_4; solute carrier family 27 (fatty acid transporter), member 1/4 [EC:6.2.1.-]; K0874
28998	RNF212	RNF212	4	-	1081566	1081619	1079642	1079688	1085895	1085954	28998	4,15	0,9	5,17	0,0	201	149	0.000187693	0.0136187	1.0,0.553	1.0,1.0	-0.224	ENSG00000178222	13;GO:0005575,cellular_component cellular_component;GO:0005622,cellular_component intracellular;GO:0005623,cellular_component cell;GO:0005634,cellular_component nucleus;GO:0005694,cellular_component chromosome;GO:0043226,cellular_component organelle;GO:0043227,cellular_component membrane-bounded organelle;GO:0043228,cellular_component non-membrane-bounded organelle;GO:0043229,cellular_component i…	NA
29077	DHPS	DHPS	19	-	12677107	12677211	12676016	12676142	12677290	12677396	29077	483419	15,21	244342	25,32	252	149	0.000167451	0.0126497	0.95,0.922	0.852,0.863	0.079	ENSG00000095059	101;GO:0003674,molecular_function molecular_function;GO:0003824,molecular_function catalytic activity;GO:0005488,molecular_function binding;GO:0005515,molecular_function protein binding;GO:0005575,cellular_component cellular_component;GO:0005622,cellular_component intracellular;GO:0005623,cellular_component cell;GO:0005737,cellular_component cytoplasm;GO:0005829,cellular_component cytosol;GO:0006…	NA
29121	EXOSC1	EXOSC1	10	-	97443236	97443311	97440763	97441259	97445731	97445847	29121	416339	15,5	282344	1,2	223	149	0.000803476	0.0347243	0.949,0.978	0.995,0.991	-0.029	ENSG00000171311	66;GO:0000178,cellular_component exosome (RNase complex);GO:0000288,biological_process nuclear-transcribed mRNA catabolic process, deadenylation-dependent decay;GO:0000291,biological_process nuclear-transcribed mRNA catabolic process, exonucleolytic;GO:0000956,biological_process nuclear-transcribed mRNA catabolic process;GO:0003674,molecular_function molecular_function;GO:0003676,molecular_functi…	CSL4, EXOSC1; exosome complex component CSL4; K0757
29122	EXOSC1	EXOSC1	10	-	97445452	97445606	97443236	97443311	97445731	97445847	29122	9,4	288228	13,19	205225	298	149	0.000819467	0.0352609	0.015,0.009	0.031,0.041	-0.024	ENSG00000171311	66;GO:0000178,cellular_component exosome (RNase complex);GO:0000288,biological_process nuclear-transcribed mRNA catabolic process, deadenylation-dependent decay;GO:0000291,biological_process nuclear-transcribed mRNA catabolic process, exonucleolytic;GO:0000956,biological_process nuclear-transcribed mRNA catabolic process;GO:0003674,molecular_function molecular_function;GO:0003676,molecular_functi…	CSL4, EXOSC1; exosome complex component CSL4; K0757
29155	SLC25A19	SLC25A19	17	-	75277352	75277483	75272980	75273639	75283422	75283593	29155	79,70	8,2	49,56	0,1	279	149	0.00108488	0.0425389	0.841,0.949	1.0,0.968	-0.089	ENSG00000125454	48;GO:0003674,molecular_function molecular_function;GO:0005215,molecular_function transporter activity;GO:0005575,cellular_component cellular_component;GO:0005622,cellular_component intracellular;GO:0005623,cellular_component cell;GO:0005737,cellular_component cytoplasm;GO:0005739,cellular_component mitochondrion;GO:0005740,cellular_component mitochondrial envelope;GO:0005743,cellular_component m…	NA
29262	NME4	NME4	16	+	398207	398385	396768	397079	398989	399123	29262	31,26	23,24	10,12	22,29	298	149	0.00116894	0.0445945	0.403,0.351	0.185,0.171	0.199	ENSG00000103202	77;GO:0003674,molecular_function molecular_function;GO:0003824,molecular_function catalytic activity;GO:0004550,molecular_function nucleoside diphosphate kinase activity;GO:0005488,molecular_function binding;GO:0005515,molecular_function protein binding;GO:0005575,cellular_component cellular_component;GO:0005622,cellular_component intracellular;GO:0005623,cellular_component cell;GO:0005737,cellul…	ndk, NME; nucleoside-diphosphate kinase [EC:2.7.4.6]; K0094
29329	PDGFC	PDGFC	4	-	156861428	156861489	156850220	156850416	156970785	156971315	29329	7,1	7,8	0,0	9,6	209	149	0.000128427	0.0106497	0.416,0.082	0.0,0.0	0.249	ENSG00000145431	147;GO:0000139,cellular_component Golgi membrane;GO:0001101,biological_process response to acid chemical;GO:0001932,biological_process regulation of protein phosphorylation;GO:0001934,biological_process positive regulation of protein phosphorylation;GO:0003674,molecular_function molecular_function;GO:0005102,molecular_function signaling receptor binding;GO:0005161,molecular_function platelet-deri…	PDGFC_D; platelet derived growth factor C/D; K0545
29399	ZCCHC10	ZCCHC10	5	-	133000131	133000201	132998407	132998850	133006758	133006920	29399	8,4	1,0	14,3	5,3	218	149	0.000784944	0.0342231	0.845,1.0	0.657,0.406	0.391	ENSG00000155329	NA	NA
29423	ZNF202	ZNF202	11	-	123740392	123740536	123730486	123730985	123741548	123741614	29423	0,2	2,3	9,4	0,1	292	149	2.26253e-06	0.000649792	0.0,0.254	1.0,0.671	-0.709	ENSG00000166261	79;GO:0000122,biological_process negative regulation of transcription by RNA polymerase II;GO:0000981,molecular_function DNA-binding transcription factor activity, RNA polymerase II-specific;GO:0001071,molecular_function DNA-binding transcription factor activity;GO:0003674,molecular_function molecular_function;GO:0003700,molecular_function DNA-binding transcription factor activity;GO:0005575,cell…	NA
29424	ZNF202	ZNF202	11	-	123740416	123740536	123730486	123730985	123741548	123741655	29424	0,2	2,3	6,6	0,1	268	149	2.28274e-06	0.000649792	0.0,0.27	1.0,0.769	-0.75	ENSG00000166261	79;GO:0000122,biological_process negative regulation of transcription by RNA polymerase II;GO:0000981,molecular_function DNA-binding transcription factor activity, RNA polymerase II-specific;GO:0001071,molecular_function DNA-binding transcription factor activity;GO:0003674,molecular_function molecular_function;GO:0003700,molecular_function DNA-binding transcription factor activity;GO:0005575,cell…	NA
29435	NOMO2	NOMO2	16	-	18424273	18424393	18418391	18418484	18426629	18426731	29435	3,6	0,0	11,6	5,0	268	149	0.0013467	0.048501	1.0,1.0	0.55,1.0	0.225	ENSG00000185164	21;GO:0005575,cellular_component cellular_component;GO:0005622,cellular_component intracellular;GO:0005623,cellular_component cell;GO:0005737,cellular_component cytoplasm;GO:0005783,cellular_component endoplasmic reticulum;GO:0005789,cellular_component endoplasmic reticulum membrane;GO:0012505,cellular_component endomembrane system;GO:0016020,cellular_component membrane;GO:0031090,cellular_compon…	NA
29711	DDB2	DDB2	11	+	47234756	47234934	47234572	47234672	47235269	47235412	29711	811889	16,8	8491056	31,38	298	149	8.91787e-05	0.00837291	0.962,0.982	0.932,0.933	0.039	ENSG00000134574	79;GO:0000209,biological_process protein polyubiquitination;GO:0000718,biological_process nucleotide-excision repair, DNA damage removal;GO:0003674,molecular_function molecular_function;GO:0003676,molecular_function nucleic acid binding;GO:0003677,molecular_function DNA binding;GO:0003684,molecular_function damaged DNA binding;GO:0005488,molecular_function binding;GO:0005575,cellular_component ce…	DDB2; DNA damage-binding protein 2; K1014
29771	GALK2	GALK2	15	+	49318110	49318192	49292326	49292537	49318971	49319116	29771	0,0	6,4	3,3	4,2	230	149	1.74614e-05	0.0028128	0.0,0.0	0.327,0.493	-0.41	ENSG00000156958	22;GO:0003674,molecular_function molecular_function;GO:0003824,molecular_function catalytic activity;GO:0004335,molecular_function galactokinase activity;GO:0005575,cellular_component cellular_component;GO:0005576,cellular_component extracellular region;GO:0005975,biological_process carbohydrate metabolic process;GO:0006793,biological_process phosphorus metabolic process;GO:0006796,biological_pro…	NA
29854	TRIP12	TRIP12	2	-	229860405	229860531	229858771	229859574	229879981	229880128	29854	26,27	8,3	11,20	10,18	274	149	0.000744018	0.0329236	0.639,0.83	0.374,0.377	0.359	ENSG00000153827	127;GO:0003674,molecular_function molecular_function;GO:0003824,molecular_function catalytic activity;GO:0004842,molecular_function ubiquitin-protein transferase activity;GO:0005102,molecular_function signaling receptor binding;GO:0005488,molecular_function binding;GO:0005515,molecular_function protein binding;GO:0005575,cellular_component cellular_component;GO:0005622,cellular_component intracel…	TRIP12; E3 ubiquitin-protein ligase TRIP12 [EC:2.3.2.26]; K1059
29874	DBF4B	DBF4B	17	+	44709303	44709366	44708607	44708839	44722879	44723022	29874	46,51	4,10	39,57	0,1	211	149	2.0744e-05	0.00314926	0.89,0.783	1.0,0.976	-0.151	ENSG00000161692	12;GO:0005575,cellular_component cellular_component;GO:0005622,cellular_component intracellular;GO:0005623,cellular_component cell;GO:0005634,cellular_component nucleus;GO:0016234,cellular_component inclusion body;GO:0016235,cellular_component aggresome;GO:0043226,cellular_component organelle;GO:0043227,cellular_component membrane-bounded organelle;GO:0043229,cellular_component intracellular orga…	NA
29877	DBF4B	DBF4B	17	+	44741335	44741452	44738378	44738424	44747082	44747191	29877	40,35	0,7	26,56	0,0	265	149	0.000603483	0.0288092	1.0,0.738	1.0,1.0	-0.131	ENSG00000161692	12;GO:0005575,cellular_component cellular_component;GO:0005622,cellular_component intracellular;GO:0005623,cellular_component cell;GO:0005634,cellular_component nucleus;GO:0016234,cellular_component inclusion body;GO:0016235,cellular_component aggresome;GO:0043226,cellular_component organelle;GO:0043227,cellular_component membrane-bounded organelle;GO:0043229,cellular_component intracellular orga…	NA
29922	SLC25A35	SLC25A35	17	-	8291332	8291485	8290841	8290976	8292522	8292588	29922	38,21	12,2	25,42	2,0	298	149	0.000384827	0.0223381	0.613,0.84	0.862,1.0	-0.205	ENSG00000125434	23;GO:0005575,cellular_component cellular_component;GO:0005622,cellular_component intracellular;GO:0005623,cellular_component cell;GO:0005737,cellular_component cytoplasm;GO:0005739,cellular_component mitochondrion;GO:0005740,cellular_component mitochondrial envelope;GO:0005743,cellular_component mitochondrial inner membrane;GO:0016020,cellular_component membrane;GO:0019866,cellular_component org…	NA
30093	PRPSAP2	PRPSAP2	17	+	18867281	18867334	18865801	18865952	18872582	18872649	30093	121,69	3,5	58,76	19,30	201	149	1.88402e-10	3.98389e-07	0.968,0.911	0.694,0.653	0.266	ENSG00000141127	36;GO:0001501,biological_process skeletal system development;GO:0002189,cellular_component ribose phosphate diphosphokinase complex;GO:0003674,molecular_function molecular_function;GO:0004857,molecular_function enzyme inhibitor activity;GO:0005575,cellular_component cellular_component;GO:0006139,biological_process nucleobase-containing compound metabolic process;GO:0006725,biological_process cell…	NA
30213	SNHG17	SNHG17	20	-	38422091	38422241	38421005	38421098	38426418	38426503	30213	109,92	81102	196185	90,97	298	149	0.000732881	0.0327737	0.402,0.311	0.521,0.488	-0.148	ENSG00000196756	NA	NA
30234	SHISA5	SHISA5	3	-	48503094	48503193	48501136	48501293	48504422	48504776	30234	0,0	2,1	2,5	0,0	247	149	6.8976e-10	9.28166e-07	0.0,0.0	1.0,1.0	-1	ENSG00000164054	79;GO:0003674,molecular_function molecular_function;GO:0004871,molecular_function obsolete signal transducer activity;GO:0005575,cellular_component cellular_component;GO:0005622,cellular_component intracellular;GO:0005623,cellular_component cell;GO:0005634,cellular_component nucleus;GO:0005635,cellular_component nuclear envelope;GO:0005737,cellular_component cytoplasm;GO:0005783,cellular_componen…	SCOTIN; scotin; K1013
30350	TRAPPC3	TRAPPC3	1	-	36140068	36140166	36137795	36137978	36149091	36149287	30350	23,17	2,5	18,15	0,0	246	149	0.000113429	0.00975779	0.874,0.673	1.0,1.0	-0.226	ENSG00000054116	120;GO:0000003,biological_process reproduction;GO:0000139,cellular_component Golgi membrane;GO:0003674,molecular_function molecular_function;GO:0005215,molecular_function transporter activity;GO:0005488,molecular_function binding;GO:0005515,molecular_function protein binding;GO:0005575,cellular_component cellular_component;GO:0005622,cellular_component intracellular;GO:0005623,cellular_component …	NA
30469	FAM189B	FAM189B	1	-	155253858	155253978	155252748	155253732	155254399	155254456	30469	131116	25,28	80,94	2,5	268	149	9.93061e-07	0.000362945	0.744,0.697	0.957,0.913	-0.215	ENSG00000160767	5;GO:0005575,cellular_component cellular_component;GO:0016020,cellular_component membrane;GO:0016021,cellular_component integral component of membrane;GO:0031224,cellular_component intrinsic component of membrane;GO:0044425,cellular_component membrane part	NA
30473	FAM189B	FAM189B	1	-	155254399	155254456	155253624	155253732	155254652	155254964	30473	33,52	90,65	13,11	74,65	205	149	0.000138727	0.0112517	0.21,0.368	0.113,0.11	0.177	ENSG00000160767	5;GO:0005575,cellular_component cellular_component;GO:0016020,cellular_component membrane;GO:0016021,cellular_component integral component of membrane;GO:0031224,cellular_component intrinsic component of membrane;GO:0044425,cellular_component membrane part	NA
30480	ZNF37A	ZNF37A	10	+	38094930	38095224	38094333	38094490	38095537	38095559	30480	8,11	6,7	11,7	0,1	298	149	2.56856e-05	0.00363826	0.4,0.44	1.0,0.778	-0.469	ENSG00000075407	31;GO:0001071,molecular_function DNA-binding transcription factor activity;GO:0003674,molecular_function molecular_function;GO:0003700,molecular_function DNA-binding transcription factor activity;GO:0005575,cellular_component cellular_component;GO:0005622,cellular_component intracellular;GO:0005623,cellular_component cell;GO:0005634,cellular_component nucleus;GO:0006355,biological_process regulat…	KRAB; KRAB domain-containing zinc finger protein; K0922
30512	PPA2	PPA2	4	-	105456695	105456745	105453597	105453642	105473893	105474059	30512	72,40	10,2	47,67	0,0	198	149	2.09348e-05	0.003162	0.844,0.938	1.0,1.0	-0.109	ENSG00000138777	72;GO:0003674,molecular_function molecular_function;GO:0003824,molecular_function catalytic activity;GO:0004427,molecular_function inorganic diphosphatase activity;GO:0004721,molecular_function phosphoprotein phosphatase activity;GO:0004722,molecular_function protein serine/threonine phosphatase activity;GO:0005575,cellular_component cellular_component;GO:0005622,cellular_component intracellular;…	ppa; inorganic pyrophosphatase [EC:3.6.1.1]; K0150
30560	MRRF	MRRF	9	+	122286038	122286166	122285168	122285287	122291748	122291798	30560	36,13	169147	66,57	81115	276	149	2.02235e-10	3.9913e-07	0.103,0.046	0.305,0.211	-0.183	ENSG00000148187	24;GO:0005575,cellular_component cellular_component;GO:0005622,cellular_component intracellular;GO:0005623,cellular_component cell;GO:0005737,cellular_component cytoplasm;GO:0005739,cellular_component mitochondrion;GO:0008150,biological_process biological_process;GO:0009987,biological_process cellular process;GO:0016043,biological_process cellular component organization;GO:0022411,biological_proc…	NA
30639	ING3	ING3	7	+	120964741	120964838	120955558	120955624	120966625	120966697	30639	13,2	0,0	7,6	7,0	245	149	0.000939455	0.0383609	1.0,1.0	0.378,1.0	0.311	ENSG00000071243	74;GO:0000123,cellular_component histone acetyltransferase complex;GO:0003674,molecular_function molecular_function;GO:0005488,molecular_function binding;GO:0005515,molecular_function protein binding;GO:0005575,cellular_component cellular_component;GO:0005622,cellular_component intracellular;GO:0005623,cellular_component cell;GO:0005634,cellular_component nucleus;GO:0005654,cellular_component nuc…	NA
30648	TLE4	TLE4	9	+	79627373	79627448	79612655	79612718	79652592	79652794	30648	6,3	0,0	14,10	4,1	223	149	0.00076527	0.0336109	1.0,1.0	0.7,0.87	0.215	ENSG00000106829	113;GO:0000122,biological_process negative regulation of transcription by RNA polymerase II;GO:0000981,molecular_function DNA-binding transcription factor activity, RNA polymerase II-specific;GO:0000988,molecular_function obsolete transcription factor activity, protein binding;GO:0000989,molecular_function obsolete transcription factor activity, transcription factor binding;GO:0001071,molecular_f…	NA
30672	SLC22A18AS	SLC22A18AS	11	-	2902583	2902709	2888096	2888635	2903458	2903490	30672	26,12	8,4	23,22	0,1	274	149	7.87792e-06	0.00159738	0.639,0.62	1.0,0.923	-0.332	ENSG00000254827	NA	NA
30711	RNF146	RNF146	6	+	127282286	127282395	127280230	127280340	127285207	127285348	30711	6,1	2,0	0,1	1,6	257	149	5.90531e-05	0.00622892	0.635,1.0	0.0,0.088	0.773	ENSG00000118518	72;GO:0000209,biological_process protein polyubiquitination;GO:0003674,molecular_function molecular_function;GO:0003824,molecular_function catalytic activity;GO:0004842,molecular_function ubiquitin-protein transferase activity;GO:0005488,molecular_function binding;GO:0005575,cellular_component cellular_component;GO:0005622,cellular_component intracellular;GO:0005623,cellular_component cell;GO:000…	NA
30839	UBE2G2	UBE2G2	21	-	44801283	44801398	44788059	44788095	44801705	44801768	30839	16,7	115,81	2,5	108113	263	149	0.000847888	0.0359746	0.073,0.047	0.01,0.024	0.043	ENSG00000184787	171;GO:0000003,biological_process reproduction;GO:0000151,cellular_component ubiquitin ligase complex;GO:0000209,biological_process protein polyubiquitination;GO:0003674,molecular_function molecular_function;GO:0003824,molecular_function catalytic activity;GO:0004842,molecular_function ubiquitin-protein transferase activity;GO:0005575,cellular_component cellular_component;GO:0005622,cellular_comp…	UBE2G1, UBC7; ubiquitin-conjugating enzyme E2 G1 [EC:2.3.2.23]; K10575; UBE2G2, UBC7; ubiquitin-conjugating enzyme E2 G2 [EC:2.3.2.23]; K0455
30967	STK36	STK36	2	+	218679167	218679261	218676028	218676278	218679559	218679617	30967	36,18	0,0	25,26	2,4	242	149	0.000885384	0.0366074	1.0,1.0	0.885,0.8	0.157	ENSG00000163482	142;GO:0000166,molecular_function nucleotide binding;GO:0000287,molecular_function magnesium ion binding;GO:0000902,biological_process cell morphogenesis;GO:0001882,molecular_function nucleoside binding;GO:0001883,molecular_function purine nucleoside binding;GO:0003341,biological_process cilium movement;GO:0003351,biological_process epithelial cilium movement;GO:0003674,molecular_function molecul…	FU; fused [EC:2.7.11.1]; K0622
31051	PHF1	PHF1	6	+	33414954	33415081	33414724	33414829	33415260	33415329	31051	32,21	0,2	6,15	5,6	275	149	1.47244e-05	0.00244888	1.0,0.851	0.394,0.575	0.441	ENSG00000112511	69;GO:0001071,molecular_function DNA-binding transcription factor activity;GO:0003674,molecular_function molecular_function;GO:0003682,molecular_function chromatin binding;GO:0003700,molecular_function DNA-binding transcription factor activity;GO:0005488,molecular_function binding;GO:0005515,molecular_function protein binding;GO:0005575,cellular_component cellular_component;GO:0005622,cellular_co…	NA
31100	KDM8	KDM8	16	+	27220392	27220485	27218960	27219110	27220565	27220859	31100	14,11	4,1	18,4	0,0	241	149	0.000632221	0.0296144	0.684,0.872	1.0,1.0	-0.222	ENSG00000155666	88;GO:0000086,biological_process G2/M transition of mitotic cell cycle;GO:0000278,biological_process mitotic cell cycle;GO:0003674,molecular_function molecular_function;GO:0003682,molecular_function chromatin binding;GO:0003824,molecular_function catalytic activity;GO:0005488,molecular_function binding;GO:0005575,cellular_component cellular_component;GO:0005622,cellular_component intracellular;GO…	NA
31157	CCP110	CCP110	16	+	19548514	19548600	19546848	19548014	19551195	19551622	31157	6,3	3,0	0,2	1,7	234	149	0.000662277	0.0304915	0.56,1.0	0.0,0.154	0.703	ENSG00000103540	49;GO:0000086,biological_process G2/M transition of mitotic cell cycle;GO:0000226,biological_process microtubule cytoskeleton organization;GO:0000278,biological_process mitotic cell cycle;GO:0005575,cellular_component cellular_component;GO:0005622,cellular_component intracellular;GO:0005623,cellular_component cell;GO:0005737,cellular_component cytoplasm;GO:0005813,cellular_component centrosome;GO…	NA
31200	EYA3	EYA3	1	-	27998283	27998351	27997319	27997378	27999959	28000049	31200	1,0	5,1	4,3	4,0	216	149	0.000245174	0.0165412	0.121,0.0	0.408,1.0	-0.643	ENSG00000158161	117;GO:0003008,biological_process system process;GO:0003674,molecular_function molecular_function;GO:0003682,molecular_function chromatin binding;GO:0003824,molecular_function catalytic activity;GO:0004721,molecular_function phosphoprotein phosphatase activity;GO:0004725,molecular_function protein tyrosine phosphatase activity;GO:0005488,molecular_function binding;GO:0005575,cellular_component ce…	NA
31235	MYO18A	MYO18A	17	-	29085603	29085648	29082315	29082438	29086437	29086577	31235	65,52	56,58	23,34	70,71	193	149	3.04012e-05	0.00405404	0.473,0.409	0.202,0.27	0.205	ENSG00000196535	48;GO:0005575,cellular_component cellular_component;GO:0005622,cellular_component intracellular;GO:0005623,cellular_component cell;GO:0005737,cellular_component cytoplasm;GO:0005793,cellular_component endoplasmic reticulum-Golgi intermediate compartment;GO:0005856,cellular_component cytoskeleton;GO:0006928,biological_process movement of cell or subcellular component;GO:0006996,biological_process …	NA
31274	SGPL1	SGPL1	10	+	70816810	70816880	70815960	70816126	70844472	70844638	31274	33,23	0,0	43,33	2,7	218	149	0.000170509	0.0127469	1.0,1.0	0.936,0.763	0.15	ENSG00000166224	166;GO:0000003,biological_process reproduction;GO:0001501,biological_process skeletal system development;GO:0001553,biological_process luteinization;GO:0001568,biological_process blood vessel development;GO:0001570,biological_process vasculogenesis;GO:0001655,biological_process urogenital system development;GO:0001667,biological_process ameboidal-type cell migration;GO:0001822,biological_process …	SGPL1, DPL1; sphinganine-1-phosphate aldolase [EC:4.1.2.27]; K0163
31285	CIT	CIT	12	-	119803205	119803389	119784188	119785065	119822819	119822973	31285	24,9	0,0	7,16	5,1	298	149	5.52572e-05	0.00601409	1.0,1.0	0.412,0.889	0.35	ENSG00000122966	153;GO:0000003,biological_process reproduction;GO:0000070,biological_process mitotic sister chromatid segregation;GO:0000086,biological_process G2/M transition of mitotic cell cycle;GO:0000278,biological_process mitotic cell cycle;GO:0000280,biological_process nuclear division;GO:0000819,biological_process sister chromatid segregation;GO:0000910,biological_process cytokinesis;GO:0001726,cellular_…	NA
31302	RUBCN	RUBCN	3	-	197717976	197718130	197705091	197705175	197749268	197749699	31302	4,2	0,0	0,2	1,2	298	149	6.13031e-05	0.0063902	1.0,1.0	0.0,0.333	0.834	ENSG00000145016	41;GO:0000323,cellular_component lytic vacuole;GO:0005575,cellular_component cellular_component;GO:0005622,cellular_component intracellular;GO:0005623,cellular_component cell;GO:0005737,cellular_component cytoplasm;GO:0005764,cellular_component lysosome;GO:0005768,cellular_component endosome;GO:0005769,cellular_component early endosome;GO:0005770,cellular_component late endosome;GO:0005773,cellul…	RUBCN; run domain Beclin-1 interacting and cysteine-rich containing protein; K1933
31348	SPNS1	SPNS1	16	+	28981454	28981615	28979404	28979471	28982856	28982922	31348	10,6	0,0	3,4	5,4	298	149	5.96022e-09	4.76882e-06	1.0,1.0	0.231,0.333	0.718	ENSG00000169682	23;GO:0005575,cellular_component cellular_component;GO:0005622,cellular_component intracellular;GO:0005623,cellular_component cell;GO:0005737,cellular_component cytoplasm;GO:0005739,cellular_component mitochondrion;GO:0005740,cellular_component mitochondrial envelope;GO:0005743,cellular_component mitochondrial inner membrane;GO:0016020,cellular_component membrane;GO:0019866,cellular_component org…	NA
31352	SPNS1	SPNS1	16	+	28981900	28982056	28979404	28979471	28982856	28982922	31352	2,7	0,0	0,1	5,4	298	149	9.00835e-13	3.33354e-09	1.0,1.0	0.0,0.111	0.945	ENSG00000169682	23;GO:0005575,cellular_component cellular_component;GO:0005622,cellular_component intracellular;GO:0005623,cellular_component cell;GO:0005737,cellular_component cytoplasm;GO:0005739,cellular_component mitochondrion;GO:0005740,cellular_component mitochondrial envelope;GO:0005743,cellular_component mitochondrial inner membrane;GO:0016020,cellular_component membrane;GO:0019866,cellular_component org…	NA
31581	CBWD2	CBWD2	2	+	113439019	113439117	113437790	113438022	113441350	113441437	31581	7,4	75,37	5,24	21,47	246	149	0.000192938	0.013931	0.054,0.061	0.126,0.236	-0.123	ENSG00000136682	NA	NA
31593	AGAP3	AGAP3	7	+	151120519	151120745	151119986	151120145	151122724	151122878	31593	7,6	40,45	11,11	16,19	298	149	0.000475215	0.0255787	0.08,0.063	0.256,0.224	-0.168	ENSG00000133612	259;GO:0000060,biological_process protein import into nucleus, translocation;GO:0000302,biological_process response to reactive oxygen species;GO:0001709,biological_process cell fate determination;GO:0003674,molecular_function molecular_function;GO:0003824,molecular_function catalytic activity;GO:0003924,molecular_function GTPase activity;GO:0005083,molecular_function GTPase regulator activity;GO…	AGAP; Arf-GAP with GTPase, ANK repeat and PH domain-containing protein 1/3/4/5/6/9/11; K1249
31596	AGAP3	AGAP3	7	+	151139978	151140116	151134424	151134568	151141897	151142052	31596	43,34	46,16	47,32	5,6	286	149	3.09164e-05	0.0040937	0.328,0.525	0.83,0.735	-0.356	ENSG00000133612	259;GO:0000060,biological_process protein import into nucleus, translocation;GO:0000302,biological_process response to reactive oxygen species;GO:0001709,biological_process cell fate determination;GO:0003674,molecular_function molecular_function;GO:0003824,molecular_function catalytic activity;GO:0003924,molecular_function GTPase activity;GO:0005083,molecular_function GTPase regulator activity;GO…	AGAP; Arf-GAP with GTPase, ANK repeat and PH domain-containing protein 1/3/4/5/6/9/11; K1249
31604	CHAF1A	CHAF1A	19	+	4405911	4405962	4402661	4402814	4418019	4418076	31604	20,10	0,0	5,5	4,4	199	149	2.06922e-07	0.000103826	1.0,1.0	0.483,0.483	0.517	ENSG00000167670	64;GO:0003674,molecular_function molecular_function;GO:0003682,molecular_function chromatin binding;GO:0005488,molecular_function binding;GO:0005515,molecular_function protein binding;GO:0005575,cellular_component cellular_component;GO:0005622,cellular_component intracellular;GO:0005623,cellular_component cell;GO:0005634,cellular_component nucleus;GO:0006139,biological_process nucleobase-containi…	NA
31616	METTL8	METTL8	2	-	171326041	171326148	171325840	171325906	171330558	171330616	31616	30,22	2,0	29,35	5,10	255	149	0.00041789	0.0234303	0.898,1.0	0.772,0.672	0.227	ENSG00000123600	11;GO:0005575,cellular_component cellular_component;GO:0005622,cellular_component intracellular;GO:0005623,cellular_component cell;GO:0005634,cellular_component nucleus;GO:0005737,cellular_component cytoplasm;GO:0043226,cellular_component organelle;GO:0043227,cellular_component membrane-bounded organelle;GO:0043229,cellular_component intracellular organelle;GO:0043231,cellular_component intracell…	NA
31643	UROS	UROS	10	-	125789282	125789528	125788581	125789005	125794879	125794978	31643	67,94	244271	84,68	134134	298	149	0.000417246	0.0234303	0.121,0.148	0.239,0.202	-0.086	ENSG00000188690	81;GO:0003674,molecular_function molecular_function;GO:0003824,molecular_function catalytic activity;GO:0004852,molecular_function uroporphyrinogen-III synthase activity;GO:0005488,molecular_function binding;GO:0005575,cellular_component cellular_component;GO:0005622,cellular_component intracellular;GO:0005623,cellular_component cell;GO:0005737,cellular_component cytoplasm;GO:0005739,cellular_com…	hemD, UROS; uroporphyrinogen-III synthase [EC:4.2.1.75]; K0171
31647	UROS	UROS	10	-	125794021	125794388	125789282	125789528	125794879	125794978	31647	9,0	31,41	15,17	29,40	298	149	0.000721545	0.0325065	0.127,0.0	0.205,0.175	-0.127	ENSG00000188690	81;GO:0003674,molecular_function molecular_function;GO:0003824,molecular_function catalytic activity;GO:0004852,molecular_function uroporphyrinogen-III synthase activity;GO:0005488,molecular_function binding;GO:0005575,cellular_component cellular_component;GO:0005622,cellular_component intracellular;GO:0005623,cellular_component cell;GO:0005737,cellular_component cytoplasm;GO:0005739,cellular_com…	hemD, UROS; uroporphyrinogen-III synthase [EC:4.2.1.75]; K0171
31660	GRN	GRN	17	+	44346088	44346228	44345609	44345741	44349157	44349275	31660	8,4	2,0	2,3	11,2	288	149	0.000503569	0.0263178	0.674,1.0	0.086,0.437	0.575	ENSG00000030582	131;GO:0000003,biological_process reproduction;GO:0001701,biological_process in utero embryonic development;GO:0001824,biological_process blastocyst development;GO:0001835,biological_process blastocyst hatching;GO:0003008,biological_process system process;GO:0003674,molecular_function molecular_function;GO:0005102,molecular_function signaling receptor binding;GO:0005488,molecular_function binding…	NA
31817	NDUFAF7	NDUFAF7	2	+	37242634	37242693	37241577	37241637	37243862	37243973	31817	3,4	11,9	19,20	5,10	207	149	4.74712e-05	0.00532325	0.164,0.242	0.732,0.59	-0.458	ENSG00000003509	40;GO:0003674,molecular_function molecular_function;GO:0003824,molecular_function catalytic activity;GO:0005575,cellular_component cellular_component;GO:0005622,cellular_component intracellular;GO:0005623,cellular_component cell;GO:0005737,cellular_component cytoplasm;GO:0005739,cellular_component mitochondrion;GO:0006461,biological_process protein-containing complex assembly;GO:0006996,biologica…	NDUFAF7; NADH dehydrogenase [ubiquinone] 1 alpha subcomplex assembly factor 7; K1816
31857	ANKRD9	ANKRD9	14	-	102508640	102508846	102508474	102508549	102509528	102509791	31857	54,40	30,20	48,34	6,6	298	149	0.000108719	0.0095236	0.474,0.5	0.8,0.739	-0.283	ENSG00000156381	NA	NA
31862	ACTR3B	ACTR3B	7	+	152811696	152811733	152801620	152801731	152814549	152814645	31862	2,0	24,29	6,6	12,22	185	149	0.000105562	0.00930073	0.063,0.0	0.287,0.18	-0.202	ENSG00000133627	11;GO:0005575,cellular_component cellular_component;GO:0005622,cellular_component intracellular;GO:0005623,cellular_component cell;GO:0005856,cellular_component cytoskeleton;GO:0042995,cellular_component cell projection;GO:0043226,cellular_component organelle;GO:0043228,cellular_component non-membrane-bounded organelle;GO:0043229,cellular_component intracellular organelle;GO:0043232,cellular_comp…	ACTR3, ARP3; actin-related protein 3; K1858
32047	WARS	WARS	14	-	100374135	100374244	100369086	100369258	100376259	100376334	32047	83,70	128141	81141	91123	257	149	0.000517281	0.02654	0.273,0.223	0.34,0.399	-0.122	ENSG00000140105	66;GO:0003674,molecular_function molecular_function;GO:0003824,molecular_function catalytic activity;GO:0004812,molecular_function aminoacyl-tRNA ligase activity;GO:0004830,molecular_function tryptophan-tRNA ligase activity;GO:0005575,cellular_component cellular_component;GO:0005622,cellular_component intracellular;GO:0005623,cellular_component cell;GO:0005737,cellular_component cytoplasm;GO:0005…	WARS, trpS; tryptophanyl-tRNA synthetase [EC:6.1.1.2]; K0186
32053	WARS	WARS	14	-	100375282	100375350	100361707	100361921	100375510	100376251	32053	25,20	0,0	26,40	1,9	216	149	0.000114787	0.00982127	1.0,1.0	0.947,0.754	0.149	ENSG00000140105	66;GO:0003674,molecular_function molecular_function;GO:0003824,molecular_function catalytic activity;GO:0004812,molecular_function aminoacyl-tRNA ligase activity;GO:0004830,molecular_function tryptophan-tRNA ligase activity;GO:0005575,cellular_component cellular_component;GO:0005622,cellular_component intracellular;GO:0005623,cellular_component cell;GO:0005737,cellular_component cytoplasm;GO:0005…	WARS, trpS; tryptophanyl-tRNA synthetase [EC:6.1.1.2]; K0186
32056	WARS	WARS	14	-	100375282	100375350	100369086	100369258	100376259	100376307	32056	124158	128141	191223	91123	216	149	6.77548e-05	0.00686922	0.401,0.436	0.591,0.556	-0.155	ENSG00000140105	66;GO:0003674,molecular_function molecular_function;GO:0003824,molecular_function catalytic activity;GO:0004812,molecular_function aminoacyl-tRNA ligase activity;GO:0004830,molecular_function tryptophan-tRNA ligase activity;GO:0005575,cellular_component cellular_component;GO:0005622,cellular_component intracellular;GO:0005623,cellular_component cell;GO:0005737,cellular_component cytoplasm;GO:0005…	WARS, trpS; tryptophanyl-tRNA synthetase [EC:6.1.1.2]; K0186
32057	WARS	WARS	14	-	100375282	100375403	100369086	100369258	100376259	100376311	32057	258299	128141	366427	91123	269	149	5.86537e-05	0.00622398	0.528,0.54	0.69,0.658	-0.14	ENSG00000140105	66;GO:0003674,molecular_function molecular_function;GO:0003824,molecular_function catalytic activity;GO:0004812,molecular_function aminoacyl-tRNA ligase activity;GO:0004830,molecular_function tryptophan-tRNA ligase activity;GO:0005575,cellular_component cellular_component;GO:0005622,cellular_component intracellular;GO:0005623,cellular_component cell;GO:0005737,cellular_component cytoplasm;GO:0005…	WARS, trpS; tryptophanyl-tRNA synthetase [EC:6.1.1.2]; K0186
32058	WARS	WARS	14	-	100375282	100375406	100361707	100361921	100375510	100375744	32058	56,45	0,0	72,83	1,9	272	149	0.000351195	0.020971	1.0,1.0	0.975,0.835	0.095	ENSG00000140105	66;GO:0003674,molecular_function molecular_function;GO:0003824,molecular_function catalytic activity;GO:0004812,molecular_function aminoacyl-tRNA ligase activity;GO:0004830,molecular_function tryptophan-tRNA ligase activity;GO:0005575,cellular_component cellular_component;GO:0005622,cellular_component intracellular;GO:0005623,cellular_component cell;GO:0005737,cellular_component cytoplasm;GO:0005…	WARS, trpS; tryptophanyl-tRNA synthetase [EC:6.1.1.2]; K0186
32061	WARS	WARS	14	-	100375282	100375406	100369086	100369258	100376259	100376285	32061	260303	128141	368429	91123	272	149	6.82596e-05	0.00688034	0.527,0.541	0.689,0.656	-0.138	ENSG00000140105	66;GO:0003674,molecular_function molecular_function;GO:0003824,molecular_function catalytic activity;GO:0004812,molecular_function aminoacyl-tRNA ligase activity;GO:0004830,molecular_function tryptophan-tRNA ligase activity;GO:0005575,cellular_component cellular_component;GO:0005622,cellular_component intracellular;GO:0005623,cellular_component cell;GO:0005737,cellular_component cytoplasm;GO:0005…	WARS, trpS; tryptophanyl-tRNA synthetase [EC:6.1.1.2]; K0186
32093	HNRNPA2B1	HNRNPA2B1	7	-	26190992	26191128	26190124	26190460	26192494	26192577	32093	143,67	30,25	104160	13,0	284	149	5.99002e-06	0.00132335	0.714,0.584	0.808,1.0	-0.255	ENSG00000122566	100;GO:0000375,biological_process RNA splicing, via transesterification reactions;GO:0000377,biological_process RNA splicing, via transesterification reactions with bulged adenosine as nucleophile;GO:0000398,biological_process mRNA splicing, via spliceosome;GO:0003674,molecular_function molecular_function;GO:0003676,molecular_function nucleic acid binding;GO:0003677,molecular_function DNA binding…	HNRNPA2B1; heterogeneous nuclear ribonucleoprotein A2/B1; K1315
32213	ZDHHC16	ZDHHC16	10	+	97453798	97453846	97452414	97452503	97454713	97454799	32213	54,43	2,0	23,31	5,5	196	149	0.000222029	0.0153574	0.954,1.0	0.778,0.825	0.175	ENSG00000171307	54;GO:0003674,molecular_function molecular_function;GO:0003824,molecular_function catalytic activity;GO:0005575,cellular_component cellular_component;GO:0005622,cellular_component intracellular;GO:0005623,cellular_component cell;GO:0005737,cellular_component cytoplasm;GO:0005783,cellular_component endoplasmic reticulum;GO:0005789,cellular_component endoplasmic reticulum membrane;GO:0005794,cellul…	NA
32234	CENPS-CORT	CENPS-CORT	1	+	10440346	10440413	10430101	10430568	10451376	10451659	32234	0,2	1,4	1,3	0,0	215	149	3.44048e-08	2.03704e-05	0.0,0.257	1.0,1.0	-0.871	ENSG00000251503	112;GO:0000003,biological_process reproduction;GO:0000236,biological_process mitotic prometaphase;GO:0000712,biological_process resolution of meiotic recombination intermediates;GO:0000775,cellular_component chromosome, centromeric region;GO:0000776,cellular_component kinetochore;GO:0000777,cellular_component condensed chromosome kinetochore;GO:0000779,cellular_component condensed chromosome, cen…	APITD1, CENPS, MHF1; centromere protein S; K1151
32252	SYNC	SYNC	1	-	32684009	32684089	32680359	32681860	32684257	32684382	32252	12,5	0,0	5,1	5,1	228	149	1.41094e-06	0.000474654	1.0,1.0	0.395,0.395	0.605	ENSG00000162520	38;GO:0005575,cellular_component cellular_component;GO:0005622,cellular_component intracellular;GO:0005623,cellular_component cell;GO:0005737,cellular_component cytoplasm;GO:0005829,cellular_component cytosol;GO:0005856,cellular_component cytoskeleton;GO:0005882,cellular_component intermediate filament;GO:0005886,cellular_component plasma membrane;GO:0008150,biological_process biological_process;…	NA
32299	MPDZ	MPDZ	9	-	13122086	13122170	13121738	13121932	13123152	13123271	32299	10,6	0,0	5,12	3,2	232	149	0.000179216	0.013165	1.0,1.0	0.517,0.794	0.345	ENSG00000107186	76;GO:0001508,biological_process action potential;GO:0003008,biological_process system process;GO:0005575,cellular_component cellular_component;GO:0005622,cellular_component intracellular;GO:0005623,cellular_component cell;GO:0005737,cellular_component cytoplasm;GO:0005856,cellular_component cytoskeleton;GO:0005886,cellular_component plasma membrane;GO:0005911,cellular_component cell-cell junctio…	MPDZ, MUPP1, Patj; multiple PDZ domain protein; K0609
32339	JUP	JUP	17	-	41772817	41772926	41771646	41771862	41785902	41786209	32339	38,27	2,4	30,37	10,20	257	149	0.000326323	0.0199185	0.917,0.796	0.635,0.518	0.28	ENSG00000173801	324;GO:0000003,biological_process reproduction;GO:0000902,biological_process cell morphogenesis;GO:0000988,molecular_function obsolete transcription factor activity, protein binding;GO:0000989,molecular_function obsolete transcription factor activity, transcription factor binding;GO:0001508,biological_process action potential;GO:0002009,biological_process morphogenesis of an epithelium;GO:0002027…	JUP; junction plakoglobin; K1005
32345	IFI44	IFI44	1	+	78650185	78650652	78649830	78649905	78654242	78654279	32345	1,3	3,3	5,12	0,0	298	149	9.65299e-09	6.64574e-06	0.143,0.333	1.0,1.0	-0.762	ENSG00000137965	12;GO:0005575,cellular_component cellular_component;GO:0005622,cellular_component intracellular;GO:0005623,cellular_component cell;GO:0005737,cellular_component cytoplasm;GO:0008150,biological_process biological_process;GO:0009607,biological_process response to biotic stimulus;GO:0009615,biological_process response to virus;GO:0044424,cellular_component intracellular part;GO:0044464,cellular_comp…	NA
32346	IFI44	IFI44	1	+	78650540	78650652	78649831	78649905	78654242	78654279	32346	0,2	3,3	3,5	0,0	260	149	4.16513e-10	6.16522e-07	0.0,0.276	1.0,1.0	-0.862	ENSG00000137965	12;GO:0005575,cellular_component cellular_component;GO:0005622,cellular_component intracellular;GO:0005623,cellular_component cell;GO:0005737,cellular_component cytoplasm;GO:0008150,biological_process biological_process;GO:0009607,biological_process response to biotic stimulus;GO:0009615,biological_process response to virus;GO:0044424,cellular_component intracellular part;GO:0044464,cellular_comp…	NA
32367	KIAA1217	KIAA1217	10	+	24494499	24494604	24473227	24474060	24495146	24495196	32367	1,0	11,19	7,6	12,23	253	149	9.20577e-05	0.00851649	0.051,0.0	0.256,0.133	-0.169	ENSG00000120549	33;GO:0001501,biological_process skeletal system development;GO:0005575,cellular_component cellular_component;GO:0005622,cellular_component intracellular;GO:0005623,cellular_component cell;GO:0005737,cellular_component cytoplasm;GO:0007275,biological_process multicellular organism development;GO:0007568,biological_process aging;GO:0008150,biological_process biological_process;GO:0008340,biologica…	NA
32380	PRUNE1	PRUNE1	1	+	151018466	151018669	151017811	151017904	151027232	151027327	32380	9,11	5,1	13,14	0,0	298	149	3.46181e-05	0.00433293	0.474,0.846	1.0,1.0	-0.34	ENSG00000143363	17;GO:0005575,cellular_component cellular_component;GO:0005622,cellular_component intracellular;GO:0005623,cellular_component cell;GO:0005634,cellular_component nucleus;GO:0005737,cellular_component cytoplasm;GO:0005912,cellular_component adherens junction;GO:0005924,cellular_component cell-substrate adherens junction;GO:0005925,cellular_component focal adhesion;GO:0030054,cellular_component cell…	PRUNE, PPX1; exopolyphosphatase [EC:3.6.1.11]; K0151
32382	PRUNE1	PRUNE1	1	+	151018556	151018669	151017811	151017904	151027232	151027327	32382	13,8	5,1	9,7	0,0	261	149	5.0539e-05	0.00558267	0.597,0.82	1.0,1.0	-0.292	ENSG00000143363	17;GO:0005575,cellular_component cellular_component;GO:0005622,cellular_component intracellular;GO:0005623,cellular_component cell;GO:0005634,cellular_component nucleus;GO:0005737,cellular_component cytoplasm;GO:0005912,cellular_component adherens junction;GO:0005924,cellular_component cell-substrate adherens junction;GO:0005925,cellular_component focal adhesion;GO:0030054,cellular_component cell…	PRUNE, PPX1; exopolyphosphatase [EC:3.6.1.11]; K0151
32385	PRUNE1	PRUNE1	1	+	151025514	151025673	151017811	151017904	151027232	151027327	32385	38,41	5,1	30,44	0,0	298	149	0.00128889	0.0472232	0.792,0.953	1.0,1.0	-0.127	ENSG00000143363	17;GO:0005575,cellular_component cellular_component;GO:0005622,cellular_component intracellular;GO:0005623,cellular_component cell;GO:0005634,cellular_component nucleus;GO:0005737,cellular_component cytoplasm;GO:0005912,cellular_component adherens junction;GO:0005924,cellular_component cell-substrate adherens junction;GO:0005925,cellular_component focal adhesion;GO:0030054,cellular_component cell…	PRUNE, PPX1; exopolyphosphatase [EC:3.6.1.11]; K0151
32426	OPN3	OPN3	1	-	241600379	241600653	241597762	241597997	241604259	241604579	32426	47,35	236213	41,83	113173	298	149	5.55383e-06	0.00125508	0.091,0.076	0.154,0.193	-0.09	ENSG00000054277	47;GO:0003674,molecular_function molecular_function;GO:0004871,molecular_function obsolete signal transducer activity;GO:0004872,molecular_function signaling receptor activity;GO:0004888,molecular_function transmembrane signaling receptor activity;GO:0004930,molecular_function G protein-coupled receptor activity;GO:0005575,cellular_component cellular_component;GO:0005623,cellular_component cell;G…	NA
32427	OPN3	OPN3	1	-	241600379	241600653	241597762	241597997	241639881	241640361	32427	28,18	129119	27,46	74103	298	149	0.000554525	0.0272242	0.098,0.07	0.154,0.183	-0.084	ENSG00000054277	47;GO:0003674,molecular_function molecular_function;GO:0004871,molecular_function obsolete signal transducer activity;GO:0004872,molecular_function signaling receptor activity;GO:0004888,molecular_function transmembrane signaling receptor activity;GO:0004930,molecular_function G protein-coupled receptor activity;GO:0005575,cellular_component cellular_component;GO:0005623,cellular_component cell;G…	NA
32875	MGAT5	MGAT5	2	+	134253094	134253218	134119982	134120291	134254261	134254644	32875	2,0	2,6	7,5	0,1	272	149	4.54769e-07	0.000192328	0.354,0.0	1.0,0.733	-0.69	ENSG00000152127	62;GO:0000139,cellular_component Golgi membrane;GO:0003674,molecular_function molecular_function;GO:0003824,molecular_function catalytic activity;GO:0005575,cellular_component cellular_component;GO:0005622,cellular_component intracellular;GO:0005623,cellular_component cell;GO:0005737,cellular_component cytoplasm;GO:0005794,cellular_component Golgi apparatus;GO:0005975,biological_process carbohydr…	MGAT5; alpha-1,3(6)-mannosylglycoprotein beta-1,6-N-acetyl-glucosaminyltransferase [EC:2.4.1.155]; K0074
32996	MKKS	MKKS	20	-	10412529	10413931	10408627	10408803	10420527	10420758	32996	169184	0,0	113199	2,8	298	149	0.000765278	0.0336109	1.0,1.0	0.966,0.926	0.054	ENSG00000125863	272;GO:0000003,biological_process reproduction;GO:0000902,biological_process cell morphogenesis;GO:0001501,biological_process skeletal system development;GO:0001894,biological_process tissue homeostasis;GO:0001895,biological_process retina homeostasis;GO:0001947,biological_process heart looping;GO:0002009,biological_process morphogenesis of an epithelium;GO:0002064,biological_process epithelial c…	NA
33042	APRT	APRT	16	-	88810422	88810556	88810069	88810148	88811549	88811656	33042	17401937	6,12	10901579	13,26	282	149	0.000234432	0.016028	0.994,0.988	0.978,0.97	0.017	ENSG00000198931	146;GO:0000003,biological_process reproduction;GO:0000166,molecular_function nucleotide binding;GO:0001882,molecular_function nucleoside binding;GO:0001883,molecular_function purine nucleoside binding;GO:0002054,molecular_function nucleobase binding;GO:0002055,molecular_function adenine binding;GO:0002060,molecular_function purine nucleobase binding;GO:0003674,molecular_function molecular_functio…	APRT, apt; adenine phosphoribosyltransferase [EC:2.4.2.7]; K0075
33184	NEK6	NEK6	9	+	124292848	124293013	124257962	124258085	124301935	124302054	33184	4,2	80,73	38,23	150152	298	149	2.25572e-06	0.000649792	0.024,0.014	0.112,0.07	-0.072	ENSG00000119408	161;GO:0000075,biological_process cell cycle checkpoint;GO:0000077,biological_process DNA damage checkpoint;GO:0000166,molecular_function nucleotide binding;GO:0000226,biological_process microtubule cytoskeleton organization;GO:0000287,molecular_function magnesium ion binding;GO:0000910,biological_process cytokinesis;GO:0000922,cellular_component spindle pole;GO:0001882,molecular_function nucleos…	NA
33220	PRMT3	PRMT3	11	+	20388018	20388154	20387529	20387774	20389743	20389826	33220	35,28	0,0	22,36	5,1	284	149	0.000497439	0.026134	1.0,1.0	0.698,0.95	0.176	ENSG00000185238	42;GO:0003674,molecular_function molecular_function;GO:0003824,molecular_function catalytic activity;GO:0005575,cellular_component cellular_component;GO:0005622,cellular_component intracellular;GO:0005623,cellular_component cell;GO:0005737,cellular_component cytoplasm;GO:0005829,cellular_component cytosol;GO:0006464,biological_process cellular protein modification process;GO:0006479,biological_pr…	NA
33300	PLAGL1	PLAGL1	6	-	143965849	143966198	143964786	143964818	143968906	143968978	33300	2,3	2,4	0,0	2,2	298	149	0.00116216	0.0444505	0.333,0.273	0.0,0.0	0.303	ENSG00000118495	118;GO:0000981,molecular_function DNA-binding transcription factor activity, RNA polymerase II-specific;GO:0001071,molecular_function DNA-binding transcription factor activity;GO:0003674,molecular_function molecular_function;GO:0003676,molecular_function nucleic acid binding;GO:0003677,molecular_function DNA binding;GO:0003700,molecular_function DNA-binding transcription factor activity;GO:000548…	NA
33303	PLAGL1	PLAGL1	6	-	143966157	143966212	143964786	143964818	143968906	143968978	33303	0,0	2,4	2,2	2,2	203	149	0.000505432	0.0263178	0.0,0.0	0.423,0.423	-0.423	ENSG00000118495	118;GO:0000981,molecular_function DNA-binding transcription factor activity, RNA polymerase II-specific;GO:0001071,molecular_function DNA-binding transcription factor activity;GO:0003674,molecular_function molecular_function;GO:0003676,molecular_function nucleic acid binding;GO:0003677,molecular_function DNA binding;GO:0003700,molecular_function DNA-binding transcription factor activity;GO:000548…	NA
33305	PLAGL1	PLAGL1	6	-	143966157	143966285	143964786	143964818	143968906	143968978	33305	0,0	2,4	2,2	2,2	276	149	0.00118017	0.0448493	0.0,0.0	0.351,0.351	-0.351	ENSG00000118495	118;GO:0000981,molecular_function DNA-binding transcription factor activity, RNA polymerase II-specific;GO:0001071,molecular_function DNA-binding transcription factor activity;GO:0003674,molecular_function molecular_function;GO:0003676,molecular_function nucleic acid binding;GO:0003677,molecular_function DNA binding;GO:0003700,molecular_function DNA-binding transcription factor activity;GO:000548…	NA
33316	MYOF	MYOF	10	-	93341912	93341969	93340152	93340164	93343855	93343932	33316	33,53	450361	101,93	420443	205	149	7.23001e-06	0.00152884	0.051,0.096	0.149,0.132	-0.067	ENSG00000138119	82;GO:0001778,biological_process plasma membrane repair;GO:0003008,biological_process system process;GO:0003012,biological_process muscle system process;GO:0003013,biological_process circulatory system process;GO:0003674,molecular_function molecular_function;GO:0005488,molecular_function binding;GO:0005543,molecular_function phospholipid binding;GO:0005575,cellular_component cellular_component;GO…	NA
33318	MYOF	MYOF	10	-	93392916	93392955	93389029	93389154	93396141	93396224	33318	213202	3,1	216221	7,14	187	149	0.000226978	0.015663	0.983,0.994	0.961,0.926	0.045	ENSG00000138119	82;GO:0001778,biological_process plasma membrane repair;GO:0003008,biological_process system process;GO:0003012,biological_process muscle system process;GO:0003013,biological_process circulatory system process;GO:0003674,molecular_function molecular_function;GO:0005488,molecular_function binding;GO:0005543,molecular_function phospholipid binding;GO:0005575,cellular_component cellular_component;GO…	NA
33595	PC	PC	11	-	66954248	66954436	66952295	66952468	66957868	66957996	33595	3,2	2,1	2,6	0,0	298	149	0.000420037	0.0235062	0.429,0.5	1.0,1.0	-0.535	ENSG00000173599	83;GO:0000166,molecular_function nucleotide binding;GO:0001882,molecular_function nucleoside binding;GO:0001883,molecular_function purine nucleoside binding;GO:0003674,molecular_function molecular_function;GO:0003824,molecular_function catalytic activity;GO:0004736,molecular_function pyruvate carboxylase activity;GO:0005488,molecular_function binding;GO:0005524,molecular_function ATP binding;GO:0…	PC, pyc; pyruvate carboxylase [EC:6.4.1.1]; K0195
33646	ANKMY2	ANKMY2	7	-	16609629	16609765	16604720	16604849	16610548	16610763	33646	7,13	0,0	6,11	5,1	284	149	3.88836e-05	0.00467931	1.0,1.0	0.386,0.852	0.381	ENSG00000106524	11;GO:0005575,cellular_component cellular_component;GO:0005622,cellular_component intracellular;GO:0005623,cellular_component cell;GO:0005929,cellular_component cilium;GO:0042995,cellular_component cell projection;GO:0043226,cellular_component organelle;GO:0043227,cellular_component membrane-bounded organelle;GO:0043229,cellular_component intracellular organelle;GO:0043231,cellular_component intr…	NA
33651	DECR2	DECR2	16	+	406684	406952	406345	406397	407424	407560	33651	14,10	167153	20,16	68104	298	149	0.000450445	0.0248324	0.04,0.032	0.128,0.071	-0.064	ENSG00000242612	56;GO:0003674,molecular_function molecular_function;GO:0003824,molecular_function catalytic activity;GO:0005575,cellular_component cellular_component;GO:0005622,cellular_component intracellular;GO:0005623,cellular_component cell;GO:0005737,cellular_component cytoplasm;GO:0005777,cellular_component peroxisome;GO:0005778,cellular_component peroxisomal membrane;GO:0006082,biological_process organic …	DECR2, SPS19; 2,4-dienoyl-CoA reductase [(3E)-enoyl-CoA-producing], peroxisomal [EC:1.3.1.124]; K1323
33659	GABBR1	GABBR1	6	-	29629086	29629247	29627485	29627646	29631395	29631599	33659	0,0	4,2	1,2	0,0	298	149	1.29624e-09	1.59891e-06	0.0,0.0	1.0,1.0	-1	ENSG00000204681	216;GO:0001503,biological_process ossification;GO:0001649,biological_process osteoblast differentiation;GO:0002791,biological_process regulation of peptide secretion;GO:0002793,biological_process positive regulation of peptide secretion;GO:0003008,biological_process system process;GO:0003674,molecular_function molecular_function;GO:0004871,molecular_function obsolete signal transducer activity;GO…	GABBR; gamma-aminobutyric acid type B receptor; K0461
33666	SH3YL1	SH3YL1	2	-	233118	233229	231136	231191	234159	234272	33666	6,5	3,1	9,5	0,0	259	149	0.000883989	0.0366009	0.535,0.742	1.0,1.0	-0.361	ENSG00000035115	58;GO:0001726,cellular_component ruffle;GO:0003674,molecular_function molecular_function;GO:0005488,molecular_function binding;GO:0005515,molecular_function protein binding;GO:0005543,molecular_function phospholipid binding;GO:0005575,cellular_component cellular_component;GO:0005623,cellular_component cell;GO:0005886,cellular_component plasma membrane;GO:0006629,biological_process lipid metabolic…	NA
33713	RNF13	RNF13	3	+	149813924	149814026	149812769	149813353	149846010	149846140	33713	1,0	16,3	6,4	10,8	250	149	0.000129085	0.0106744	0.036,0.0	0.263,0.23	-0.229	ENSG00000082996	68;GO:0000139,cellular_component Golgi membrane;GO:0000323,cellular_component lytic vacuole;GO:0003674,molecular_function molecular_function;GO:0003824,molecular_function catalytic activity;GO:0004842,molecular_function ubiquitin-protein transferase activity;GO:0005575,cellular_component cellular_component;GO:0005622,cellular_component intracellular;GO:0005623,cellular_component cell;GO:0005634,c…	NA
33745	NRCAM	NRCAM	7	-	108150694	108150753	108147622	108150147	108159462	108159541	33745	2,5	41,61	9,7	36,18	207	149	0.00131851	0.0477585	0.034,0.056	0.153,0.219	-0.141	ENSG00000091129	145;GO:0000902,biological_process cell morphogenesis;GO:0000904,biological_process cell morphogenesis involved in differentiation;GO:0001525,biological_process angiogenesis;GO:0001558,biological_process regulation of cell growth;GO:0001568,biological_process blood vessel development;GO:0001764,biological_process neuron migration;GO:0001944,biological_process vasculature development;GO:0003008,bio…	NRCAM; neuronal cell adhesion molecule; K0675
33812	AC105036.3	AC105036.3	15	-	75600636	75600890	75598278	75598681	75601137	75601186	33812	4,2	40,56	12,14	35,33	298	149	1.19665e-05	0.0021778	0.048,0.018	0.146,0.175	-0.127	ENSG00000260269	NA	NA
33915	GAREM2	GAREM2	2	+	26186188	26186358	26184232	26185276	26187230	26187315	33915	5,7	0,0	12,3	2,2	298	149	0.00130973	0.0476502	1.0,1.0	0.75,0.429	0.41	ENSG00000157833	NA	NA
34087	ITPA	ITPA	20	+	3213318	3213426	3213168	3213226	3213984	3214058	34087	293298	43,33	181202	38,56	256	149	0.000907707	0.0373219	0.799,0.84	0.735,0.677	0.114	ENSG00000125877	74;GO:0003674,molecular_function molecular_function;GO:0003824,molecular_function catalytic activity;GO:0005575,cellular_component cellular_component;GO:0005622,cellular_component intracellular;GO:0005623,cellular_component cell;GO:0005737,cellular_component cytoplasm;GO:0006139,biological_process nucleobase-containing compound metabolic process;GO:0006163,biological_process purine nucleotide met…	ITPA; inosine triphosphate pyrophosphatase [EC:3.6.1.-]; K0151
34162	SEPT7P2	SEPT7P2	7	-	45728831	45729026	45728177	45728313	45736786	45736910	34162	2,1	12,22	6,11	11,15	298	149	0.000144676	0.0115444	0.077,0.022	0.214,0.268	-0.192	ENSG00000214765	NA	NA
34226	HTRA2	HTRA2	2	+	74530460	74530512	74529774	74529912	74530616	74530821	34226	104,69	4,7	62,65	1,0	200	149	0.00126782	0.046857	0.951,0.88	0.979,1.0	-0.074	ENSG00000115317	195;GO:0003674,molecular_function molecular_function;GO:0003824,molecular_function catalytic activity;GO:0004175,molecular_function endopeptidase activity;GO:0004252,molecular_function serine-type endopeptidase activity;GO:0005488,molecular_function binding;GO:0005515,molecular_function protein binding;GO:0005575,cellular_component cellular_component;GO:0005622,cellular_component intracellular;GO…	HTRA2, PRSS25; HtrA serine peptidase 2 [EC:3.4.21.108]; K0866
34234	EIF4G2	EIF4G2	11	-	10806819	10806885	10805906	10806047	10807254	10807295	34234	219161	0,1	171251	8,12	214	149	1.27748e-05	0.0022511	1.0,0.991	0.937,0.936	0.059	ENSG00000110321	79;GO:0003674,molecular_function molecular_function;GO:0003676,molecular_function nucleic acid binding;GO:0003723,molecular_function RNA binding;GO:0003743,molecular_function translation initiation factor activity;GO:0005488,molecular_function binding;GO:0005575,cellular_component cellular_component;GO:0005622,cellular_component intracellular;GO:0005623,cellular_component cell;GO:0005737,cellular…	EIF4G; translation initiation factor 4G; K0326
34264	AC018630.6	AC018630.6	12	-	11034781	11034885	10973654	10973721	11047019	11047188	34264	0,2	12,15	4,11	7,4	252	149	3.46881e-05	0.00433293	0.0,0.073	0.253,0.619	-0.4	ENSG00000275778	4;GO:0005575,cellular_component cellular_component;GO:0005576,cellular_component extracellular region;GO:0005615,cellular_component extracellular space;GO:0044421,cellular_component extracellular region part	PRH1_2; salivary acidic proline-rich phosphoprotein 1/2; K1391
34415	C11orf84	C11orf84	11	+	63822790	63822848	63818801	63819002	63826927	63827718	34415	11,4	97,90	0,1	59,75	206	149	0.000568871	0.0276894	0.076,0.031	0.0,0.01	0.049	ENSG00000168005	NA	NA
34488	ZNF18	ZNF18	17	-	11995557	11995679	11992442	11992911	11996809	11997110	34488	1,1	0,0	0,2	2,5	270	149	1.16923e-10	2.8845e-07	1.0,1.0	0.0,0.181	0.909	ENSG00000154957	62;GO:0000981,molecular_function DNA-binding transcription factor activity, RNA polymerase II-specific;GO:0001071,molecular_function DNA-binding transcription factor activity;GO:0003674,molecular_function molecular_function;GO:0003700,molecular_function DNA-binding transcription factor activity;GO:0005575,cellular_component cellular_component;GO:0005622,cellular_component intracellular;GO:0005623…	NA
34532	SRSF3	SRSF3	6	+	36599820	36600276	36598848	36598983	36601151	36601190	34532	112,98	396345	257364	251306	298	149	0	0	0.124,0.124	0.339,0.373	-0.232	ENSG00000112081	226;GO:0000003,biological_process reproduction;GO:0000245,biological_process spliceosomal complex assembly;GO:0000375,biological_process RNA splicing, via transesterification reactions;GO:0000377,biological_process RNA splicing, via transesterification reactions with bulged adenosine as nucleophile;GO:0000398,biological_process mRNA splicing, via spliceosome;GO:0000785,cellular_component chromati…	SFRS3; splicing factor, arginine/serine-rich 3; K12892; SFRS7; splicing factor, arginine/serine-rich 7; K1289
34773	GATD1	GATD1	11	-	770992	771104	770313	770398	771332	771426	34773	39,47	2,0	34,40	5,8	260	149	0.000159919	0.0122648	0.918,1.0	0.796,0.741	0.191	ENSG00000177225	2;GO:0005575,cellular_component cellular_component;GO:0005576,cellular_component extracellular region	NA
34884	TNKS	TNKS	8	+	9772368	9772423	9770130	9770262	9776649	9777036	34884	2,0	9,10	6,5	4,5	203	149	9.05615e-05	0.00843076	0.14,0.0	0.524,0.423	-0.404	ENSG00000173273	206;GO:0000139,cellular_component Golgi membrane;GO:0000209,biological_process protein polyubiquitination;GO:0000226,biological_process microtubule cytoskeleton organization;GO:0000228,cellular_component nuclear chromosome;GO:0000242,cellular_component pericentriolar material;GO:0000278,biological_process mitotic cell cycle;GO:0000775,cellular_component chromosome, centromeric region;GO:0000781,c…	NA
34921	SMUG1	SMUG1	12	-	54187818	54187905	54183655	54183959	54188510	54188596	34921	45,35	0,4	28,42	6,13	235	149	0.000446019	0.0246342	1.0,0.847	0.747,0.672	0.214	ENSG00000123415	107;GO:0000702,molecular_function oxidized base lesion DNA N-glycosylase activity;GO:0000703,molecular_function oxidized pyrimidine nucleobase lesion DNA N-glycosylase activity;GO:0003674,molecular_function molecular_function;GO:0003676,molecular_function nucleic acid binding;GO:0003677,molecular_function DNA binding;GO:0003697,molecular_function single-stranded DNA binding;GO:0003824,molecular_f…	SMUG1; single-strand selective monofunctional uracil DNA glycosylase [EC:3.2.2.-]; K1080
34982	LINC00963	LINC00963	9	+	129493415	129493595	129490843	129491128	129503322	129503430	34982	161129	12,6	121130	0,0	298	149	1.33722e-06	0.000455024	0.87,0.915	1.0,1.0	-0.107	ENSG00000204054	NA	NA
34984	LINC00963	LINC00963	9	+	129493418	129493595	129490818	129491128	129503322	129503672	34984	176151	12,6	129163	0,0	298	149	1.68366e-06	0.000560034	0.88,0.926	1.0,1.0	-0.097	ENSG00000204054	NA	NA
34986	LINC00963	LINC00963	9	+	129493477	129493595	129491088	129491128	129503322	129503425	34986	135101	12,6	105110	0,0	266	149	7.93428e-07	0.000305047	0.863,0.904	1.0,1.0	-0.117	ENSG00000204054	NA	NA
34994	CISD2	CISD2	4	+	102882770	102882873	102869053	102869187	102885215	102885430	34994	15,1	89,39	1,4	101,92	251	149	0.000807585	0.0348509	0.091,0.015	0.006,0.025	0.037	ENSG00000145354	66;GO:0000422,biological_process autophagy of mitochondrion;GO:0003674,molecular_function molecular_function;GO:0005488,molecular_function binding;GO:0005515,molecular_function protein binding;GO:0005575,cellular_component cellular_component;GO:0005622,cellular_component intracellular;GO:0005623,cellular_component cell;GO:0005737,cellular_component cytoplasm;GO:0005739,cellular_component mitochon…	NA
35022	FBXL6	FBXL6	8	-	144357438	144357502	144356989	144357121	144357627	144357786	35022	36,52	2,0	48,47	4,9	212	149	0.000620587	0.029348	0.927,1.0	0.894,0.786	0.123	ENSG00000182325	24;GO:0003674,molecular_function molecular_function;GO:0003824,molecular_function catalytic activity;GO:0004842,molecular_function ubiquitin-protein transferase activity;GO:0006464,biological_process cellular protein modification process;GO:0006508,biological_process proteolysis;GO:0008150,biological_process biological_process;GO:0008152,biological_process metabolic process;GO:0009987,biological_…	NA
35034	WDSUB1	WDSUB1	2	-	159271701	159271795	159259809	159259843	159275545	159275638	35034	16,15	0,0	4,19	4,2	242	149	4.63164e-05	0.00525345	1.0,1.0	0.381,0.854	0.383	ENSG00000196151	NA	NA
35112	BCAT1	BCAT1	12	-	24881300	24881411	24878529	24878649	24894274	24894475	35112	0,8	4,2	13,6	0,1	259	149	0.000117018	0.00995461	0.0,0.697	1.0,0.775	-0.539	ENSG00000060982	103;GO:0000075,biological_process cell cycle checkpoint;GO:0000077,biological_process DNA damage checkpoint;GO:0000082,biological_process G1/S transition of mitotic cell cycle;GO:0000278,biological_process mitotic cell cycle;GO:0003674,molecular_function molecular_function;GO:0003824,molecular_function catalytic activity;GO:0004084,molecular_function branched-chain-amino-acid transaminase activit…	E2.6.1.42, ilvE; branched-chain amino acid aminotransferase [EC:2.6.1.42]; K0082
35217	TRIM16L	TRIM16L	17	+	18723769	18723831	18722117	18722332	18727621	18727758	35217	6,17	0,0	9,12	2,8	210	149	2.82657e-06	0.000740512	1.0,1.0	0.761,0.516	0.361	ENSG00000108448	160;GO:0001817,biological_process regulation of cytokine production;GO:0001819,biological_process positive regulation of cytokine production;GO:0003674,molecular_function molecular_function;GO:0003676,molecular_function nucleic acid binding;GO:0003677,molecular_function DNA binding;GO:0005488,molecular_function binding;GO:0005515,molecular_function protein binding;GO:0005575,cellular_component ce…	NA
35226	UBAP2	UBAP2	9	-	33948373	33948587	33944364	33944639	33953284	33953474	35226	97,60	0,0	57,70	3,4	298	149	0.00106981	0.0420594	1.0,1.0	0.905,0.897	0.099	ENSG00000137073	NA	NA
35234	EIF3M	EIF3M	11	+	32589011	32589135	32588593	32588732	32589546	32589603	35234	470233	0,0	261335	11,4	272	149	0.000189923	0.0137469	1.0,1.0	0.929,0.979	0.046	ENSG00000149100	28;GO:0005575,cellular_component cellular_component;GO:0005622,cellular_component intracellular;GO:0005623,cellular_component cell;GO:0005737,cellular_component cytoplasm;GO:0005852,cellular_component eukaryotic translation initiation factor 3 complex;GO:0006412,biological_process translation;GO:0006413,biological_process translational initiation;GO:0008150,biological_process biological_process;G…	NA
35278	SH2D2A	SH2D2A	1	-	156809660	156809807	156807174	156807345	156815036	156815221	35278	147163	5,6	95,95	0,0	295	149	0.00099462	0.0399499	0.937,0.932	1.0,1.0	-0.065	ENSG00000027869	46;GO:0002682,biological_process regulation of immune system process;GO:0002694,biological_process regulation of leukocyte activation;GO:0003674,molecular_function molecular_function;GO:0005070,molecular_function SH3/SH2 adaptor activity;GO:0005488,molecular_function binding;GO:0005515,molecular_function protein binding;GO:0005575,cellular_component cellular_component;GO:0005622,cellular_componen…	SH2D2A, VRAP; SH2 domain protein 2A; K0827
35281	SH2D2A	SH2D2A	1	-	156814204	156814324	156809660	156809807	156815036	156815221	35281	106,84	0,0	44,47	3,4	268	149	0.000311816	0.0194747	1.0,1.0	0.891,0.867	0.121	ENSG00000027869	46;GO:0002682,biological_process regulation of immune system process;GO:0002694,biological_process regulation of leukocyte activation;GO:0003674,molecular_function molecular_function;GO:0005070,molecular_function SH3/SH2 adaptor activity;GO:0005488,molecular_function binding;GO:0005515,molecular_function protein binding;GO:0005575,cellular_component cellular_component;GO:0005622,cellular_componen…	SH2D2A, VRAP; SH2 domain protein 2A; K0827
35322	METTL21A	METTL21A	2	-	207620640	207620694	207612722	207613443	207621805	207621917	35322	3,0	58,41	5,14	40,99	202	149	0.0010575	0.0417973	0.037,0.0	0.084,0.094	-0.07	ENSG00000144401	32;GO:0003674,molecular_function molecular_function;GO:0003824,molecular_function catalytic activity;GO:0005575,cellular_component cellular_component;GO:0006464,biological_process cellular protein modification process;GO:0006479,biological_process protein methylation;GO:0008150,biological_process biological_process;GO:0008152,biological_process metabolic process;GO:0008168,molecular_function meth…	NA
35364	MYO5A	MYO5A	15	-	52343116	52343197	52340195	52340394	52346360	52346461	35364	3,1	2,4	4,3	1,0	229	149	0.000239651	0.0163095	0.494,0.14	0.722,1.0	-0.544	ENSG00000197535	267;GO:0000146,molecular_function microfilament motor activity;GO:0001508,biological_process action potential;GO:0001676,biological_process long-chain fatty acid metabolic process;GO:0001726,cellular_component ruffle;GO:0001750,cellular_component photoreceptor outer segment;GO:0001942,biological_process hair follicle development;GO:0002065,biological_process columnar/cuboidal epithelial cell diff…	MYO5; myosin V; K1035
35510	SLC39A11	SLC39A11	17	-	73084807	73084846	73031555	73031714	73088656	73088775	35510	66,53	5,5	45,35	0,0	187	149	0.00042476	0.0237051	0.913,0.894	1.0,1.0	-0.097	ENSG00000133195	2;GO:0005575,cellular_component cellular_component;GO:0016020,cellular_component membrane	NA
35517	VPS33B	VPS33B	15	-	91016962	91017024	91014383	91014433	91022153	91022596	35517	27,26	0,1	34,38	7,5	210	149	0.000140646	0.0113421	1.0,0.949	0.775,0.844	0.165	ENSG00000184056	64;GO:0000323,cellular_component lytic vacuole;GO:0005575,cellular_component cellular_component;GO:0005622,cellular_component intracellular;GO:0005623,cellular_component cell;GO:0005737,cellular_component cytoplasm;GO:0005764,cellular_component lysosome;GO:0005765,cellular_component lysosomal membrane;GO:0005768,cellular_component endosome;GO:0005770,cellular_component late endosome;GO:0005773,ce…	NA
35519	VPS33B	VPS33B	15	-	91017804	91017885	91014383	91014433	91022153	91022513	35519	10,23	0,1	22,16	7,5	229	149	3.70079e-05	0.00450857	1.0,0.937	0.672,0.676	0.294	ENSG00000184056	64;GO:0000323,cellular_component lytic vacuole;GO:0005575,cellular_component cellular_component;GO:0005622,cellular_component intracellular;GO:0005623,cellular_component cell;GO:0005737,cellular_component cytoplasm;GO:0005764,cellular_component lysosome;GO:0005765,cellular_component lysosomal membrane;GO:0005768,cellular_component endosome;GO:0005770,cellular_component late endosome;GO:0005773,ce…	NA
35623	DECR1	DECR1	8	+	90015540	90015666	90001487	90001561	90017123	90017326	35623	0,4	137110	8,7	48,70	274	149	6.68842e-05	0.00680426	0.0,0.019	0.083,0.052	-0.058	ENSG00000104325	83;GO:0000166,molecular_function nucleotide binding;GO:0003674,molecular_function molecular_function;GO:0003824,molecular_function catalytic activity;GO:0005488,molecular_function binding;GO:0005575,cellular_component cellular_component;GO:0005622,cellular_component intracellular;GO:0005623,cellular_component cell;GO:0005634,cellular_component nucleus;GO:0005737,cellular_component cytoplasm;GO:00…	NA
35741	PIGQ	PIGQ	16	+	581198	581341	580857	580972	582247	582309	35741	9,7	77,54	0,3	55,65	291	149	0.00127069	0.0469047	0.056,0.062	0.0,0.023	0.048	ENSG00000007541	74;GO:0000506,cellular_component glycosylphosphatidylinositol-N-acetylglucosaminyltransferase (GPI-GnT) complex;GO:0005575,cellular_component cellular_component;GO:0005622,cellular_component intracellular;GO:0005623,cellular_component cell;GO:0005737,cellular_component cytoplasm;GO:0005783,cellular_component endoplasmic reticulum;GO:0005789,cellular_component endoplasmic reticulum membrane;GO:000…	PIGQ, GPI1; phosphatidylinositol N-acetylglucosaminyltransferase subunit Q; K0386
35835	ATG9A	ATG9A	2	-	219228433	219228485	219227769	219227813	219229534	219229594	35835	5,7	1,0	0,3	1,3	200	149	0.000258961	0.0169854	0.788,1.0	0.0,0.427	0.68	ENSG00000198925	70;GO:0000045,biological_process autophagosome assembly;GO:0000421,cellular_component autophagosome membrane;GO:0002376,biological_process immune system process;GO:0005575,cellular_component cellular_component;GO:0005622,cellular_component intracellular;GO:0005623,cellular_component cell;GO:0005737,cellular_component cytoplasm;GO:0005768,cellular_component endosome;GO:0005770,cellular_component l…	ATG9; autophagy-related protein 9; K1790
35959	MROH6	MROH6	8	-	143568141	143568261	143567785	143567888	143568551	143568719	35959	7,8	1,0	0,1	1,1	268	149	0.000377992	0.0222025	0.796,1.0	0.0,0.357	0.72	ENSG00000204839	NA	NA
36011	TMEM62	TMEM62	15	+	43134256	43134368	43133161	43133402	43135511	43135649	36011	16,18	0,0	21,33	0,6	260	149	0.000997264	0.0399499	1.0,1.0	1.0,0.759	0.121	ENSG00000137842	2;GO:0005575,cellular_component cellular_component;GO:0016020,cellular_component membrane	NA
36033	MRPL21	MRPL21	11	-	68900534	68900605	68897926	68898012	68903722	68903778	36033	115,80	0,0	91110	5,5	219	149	0.000642081	0.0299341	1.0,1.0	0.925,0.937	0.069	ENSG00000197345	12;GO:0005575,cellular_component cellular_component;GO:0005622,cellular_component intracellular;GO:0005623,cellular_component cell;GO:0005737,cellular_component cytoplasm;GO:0005739,cellular_component mitochondrion;GO:0043226,cellular_component organelle;GO:0043227,cellular_component membrane-bounded organelle;GO:0043229,cellular_component intracellular organelle;GO:0043231,cellular_component int…	RP-L21, MRPL21, rplU; large subunit ribosomal protein L21; K0288
36039	CDKL1	CDKL1	14	-	50332261	50332432	50329403	50330181	50334564	50334621	36039	8,4	3,3	1,13	0,0	298	149	2.28262e-06	0.000649792	0.571,0.4	1.0,1.0	-0.514	ENSG00000100490	52;GO:0003674,molecular_function molecular_function;GO:0003824,molecular_function catalytic activity;GO:0004672,molecular_function protein kinase activity;GO:0004674,molecular_function protein serine/threonine kinase activity;GO:0004693,molecular_function cyclin-dependent protein serine/threonine kinase activity;GO:0005575,cellular_component cellular_component;GO:0005622,cellular_component intrac…	NA
36304	APP	APP	21	-	25905023	25905077	25897572	25897673	25911740	25911962	36304	1247949	34,22	15591242	18,5	202	149	7.5591e-06	0.00155403	0.964,0.97	0.985,0.995	-0.023	ENSG00000142192	392;GO:0000003,biological_process reproduction;GO:0000085,biological_process mitotic G2 phase;GO:0000278,biological_process mitotic cell cycle;GO:0000902,biological_process cell morphogenesis;GO:0000904,biological_process cell morphogenesis involved in differentiation;GO:0001775,biological_process cell activation;GO:0001932,biological_process regulation of protein phosphorylation;GO:0001967,biolo…	APP; amyloid beta A4 protein; K0452
36331	PPDPF	PPDPF	20	+	63521283	63521363	63520723	63520894	63521511	63521589	36331	14671526	114133	524664	73,85	228	149	0.0012826	0.047129	0.894,0.882	0.824,0.836	0.058	ENSG00000125534	NA	NA
36349	POLQ	POLQ	3	-	121460049	121460234	121449314	121449426	121467518	121467640	36349	14,1	2,0	2,0	2,1	298	149	0.000797913	0.0346355	0.778,1.0	0.333,0.0	0.723	ENSG00000051341	124;GO:0003674,molecular_function molecular_function;GO:0003676,molecular_function nucleic acid binding;GO:0003677,molecular_function DNA binding;GO:0003684,molecular_function damaged DNA binding;GO:0003824,molecular_function catalytic activity;GO:0003887,molecular_function DNA-directed DNA polymerase activity;GO:0005488,molecular_function binding;GO:0005575,cellular_component cellular_component;…	NA
36422	TK2	TK2	16	-	66547970	66548065	66541878	66541953	66548977	66549009	36422	0,0	25,32	0,8	16,11	243	149	0.000392554	0.0225444	0.0,0.0	0.0,0.308	-0.154	ENSG00000166548	113;GO:0000002,biological_process mitochondrial genome maintenance;GO:0003674,molecular_function molecular_function;GO:0003824,molecular_function catalytic activity;GO:0004137,molecular_function deoxycytidine kinase activity;GO:0004797,molecular_function thymidine kinase activity;GO:0005575,cellular_component cellular_component;GO:0005622,cellular_component intracellular;GO:0005623,cellular_compo…	tdk, TK; thymidine kinase [EC:2.7.1.21]; K0085
36525	NT5DC2	NT5DC2	3	-	52524816	52524881	52524384	52524611	52524962	52525103	36525	131119	5,8	91,89	0,0	213	149	0.000221869	0.0153574	0.948,0.912	1.0,1.0	-0.07	ENSG00000168268	NA	NA
36636	SLCO4A1	SLCO4A1	20	+	62668011	62668184	62667744	62667910	62668476	62668541	36636	554605	25,20	16891323	22,29	298	149	0.000538786	0.0270518	0.917,0.938	0.975,0.958	-0.039	ENSG00000101187	66;GO:0003333,biological_process amino acid transmembrane transport;GO:0003674,molecular_function molecular_function;GO:0005215,molecular_function transporter activity;GO:0005342,molecular_function organic acid transmembrane transporter activity;GO:0005575,cellular_component cellular_component;GO:0005623,cellular_component cell;GO:0005886,cellular_component plasma membrane;GO:0006082,biological_p…	NA
36663	DGKA	DGKA	12	+	55940081	55940168	55939414	55939529	55940313	55940433	36663	31,17	0,0	25,58	5,2	235	149	0.000863058	0.0361634	1.0,1.0	0.76,0.948	0.146	ENSG00000065357	54;GO:0001775,biological_process cell activation;GO:0003674,molecular_function molecular_function;GO:0003824,molecular_function catalytic activity;GO:0004143,molecular_function diacylglycerol kinase activity;GO:0005488,molecular_function binding;GO:0005543,molecular_function phospholipid binding;GO:0005575,cellular_component cellular_component;GO:0005622,cellular_component intracellular;GO:000562…	dgkA, DGK; diacylglycerol kinase (ATP) [EC:2.7.1.107]; K0090
36693	ZBTB43	ZBTB43	9	+	126808792	126808915	126805014	126805132	126832486	126838210	36693	2,4	1,4	11,9	0,0	271	149	2.17162e-06	0.000649792	0.524,0.355	1.0,1.0	-0.56	ENSG00000169155	10;GO:0005575,cellular_component cellular_component;GO:0005622,cellular_component intracellular;GO:0005623,cellular_component cell;GO:0005634,cellular_component nucleus;GO:0043226,cellular_component organelle;GO:0043227,cellular_component membrane-bounded organelle;GO:0043229,cellular_component intracellular organelle;GO:0043231,cellular_component intracellular membrane-bounded organelle;GO:00444…	NA
36726	IP6K2	IP6K2	3	-	48711366	48711459	48708119	48708237	48717156	48717188	36726	5,0	1,5	1,6	0,1	241	149	0.000566944	0.0276504	0.756,0.0	1.0,0.788	-0.516	ENSG00000068745	105;GO:0001558,biological_process regulation of cell growth;GO:0002376,biological_process immune system process;GO:0005575,cellular_component cellular_component;GO:0005622,cellular_component intracellular;GO:0005623,cellular_component cell;GO:0005634,cellular_component nucleus;GO:0005654,cellular_component nucleoplasm;GO:0005856,cellular_component cytoskeleton;GO:0006629,biological_process lipid …	IP6K, IHPK; inositol-hexakisphosphate 5-kinase [EC:2.7.4.21]; K0775
36832	LINC00630	LINC00630	X	+	102825992	102826169	102816991	102817082	102826968	102827144	36832	0,0	2,1	1,9	0,0	298	149	2.32481e-10	4.30147e-07	0.0,0.0	1.0,1.0	-1	ENSG00000223546	NA	NA
36926	SLC25A11	SLC25A11	17	-	4939059	4939212	4938768	4938975	4939815	4940251	36926	9801077	9,9	704935	11,26	298	149	0.00122894	0.0460424	0.982,0.984	0.97,0.947	0.025	ENSG00000108528	86;GO:0003674,molecular_function molecular_function;GO:0005215,molecular_function transporter activity;GO:0005310,molecular_function dicarboxylic acid transmembrane transporter activity;GO:0005342,molecular_function organic acid transmembrane transporter activity;GO:0005575,cellular_component cellular_component;GO:0005622,cellular_component intracellular;GO:0005623,cellular_component cell;GO:0005…	NA
37022	NDUFA10	NDUFA10	2	-	240022171	240022341	240021196	240021412	240025226	240025243	37022	715596	4,0	407517	12,10	298	149	1.88397e-05	0.00295095	0.989,1.0	0.944,0.963	0.041	ENSG00000130414	66;GO:0003674,molecular_function molecular_function;GO:0003824,molecular_function catalytic activity;GO:0003954,molecular_function NADH dehydrogenase activity;GO:0005575,cellular_component cellular_component;GO:0005622,cellular_component intracellular;GO:0005623,cellular_component cell;GO:0005737,cellular_component cytoplasm;GO:0005739,cellular_component mitochondrion;GO:0005740,cellular_componen…	NDUFA10; NADH dehydrogenase (ubiquinone) 1 alpha subcomplex subunit 10; K0395
37027	CADPS2	CADPS2	7	-	122436359	122436380	122416060	122416164	122438340	122438376	37027	2,3	2,1	1,0	3,10	169	149	0.000167501	0.0126497	0.469,0.726	0.227,0.0	0.484	ENSG00000081803	93;GO:0001505,biological_process regulation of neurotransmitter levels;GO:0003001,biological_process obsolete generation of a signal involved in cell-cell signaling;GO:0003008,biological_process system process;GO:0005575,cellular_component cellular_component;GO:0005622,cellular_component intracellular;GO:0005623,cellular_component cell;GO:0005737,cellular_component cytoplasm;GO:0006461,biological…	NA
37102	CDH19	CDH19	18	-	66508994	66509218	66504811	66505302	66529844	66529966	37102	0,0	1,1	8,5	4,0	298	149	7.39586e-07	0.000292416	0.0,0.0	0.5,1.0	-0.75	ENSG00000071991	17;GO:0005575,cellular_component cellular_component;GO:0005623,cellular_component cell;GO:0005886,cellular_component plasma membrane;GO:0007155,biological_process cell adhesion;GO:0007156,biological_process homophilic cell adhesion via plasma membrane adhesion molecules;GO:0008150,biological_process biological_process;GO:0009987,biological_process cellular process;GO:0016020,cellular_component me…	NA
37103	CDH19	CDH19	18	-	66508994	66509246	66501082	66505302	66529844	66529966	37103	1,0	1,1	7,5	4,0	298	149	0.00073909	0.0328529	0.333,0.0	0.467,1.0	-0.567	ENSG00000071991	17;GO:0005575,cellular_component cellular_component;GO:0005623,cellular_component cell;GO:0005886,cellular_component plasma membrane;GO:0007155,biological_process cell adhesion;GO:0007156,biological_process homophilic cell adhesion via plasma membrane adhesion molecules;GO:0008150,biological_process biological_process;GO:0009987,biological_process cellular process;GO:0016020,cellular_component me…	NA
37260	APBB2	APBB2	4	-	40935076	40935139	40934613	40934699	40944864	40945070	37260	9,5	0,0	7,17	1,6	211	149	5.60061e-05	0.0060291	1.0,1.0	0.832,0.667	0.25	ENSG00000163697	139;GO:0000902,biological_process cell morphogenesis;GO:0000904,biological_process cell morphogenesis involved in differentiation;GO:0001540,molecular_function amyloid-beta binding;GO:0001558,biological_process regulation of cell growth;GO:0001764,biological_process neuron migration;GO:0002119,biological_process nematode larval development;GO:0002164,biological_process larval development;GO:00036…	NA
37343	CEP164	CEP164	11	+	117382795	117382942	117381700	117381868	117390776	117390908	37343	5,4	0,0	13,10	2,3	295	149	0.000246967	0.0165412	1.0,1.0	0.767,0.627	0.303	ENSG00000110274	56;GO:0000086,biological_process G2/M transition of mitotic cell cycle;GO:0000278,biological_process mitotic cell cycle;GO:0000902,biological_process cell morphogenesis;GO:0005575,cellular_component cellular_component;GO:0005622,cellular_component intracellular;GO:0005623,cellular_component cell;GO:0005634,cellular_component nucleus;GO:0005737,cellular_component cytoplasm;GO:0005813,cellular_comp…	NA
37478	TMX2	TMX2	11	+	57737835	57738026	57737607	57737668	57738663	57738770	37478	23,25	3,0	20,23	5,12	298	149	0.0009125	0.037415	0.793,1.0	0.667,0.489	0.319	ENSG00000213593	2;GO:0005575,cellular_component cellular_component;GO:0016020,cellular_component membrane	NA
37480	TMX2	TMX2	11	+	57738353	57738430	57737607	57737668	57738663	57738770	37480	255285	3,0	222285	5,12	225	149	0.000480621	0.0256366	0.983,1.0	0.967,0.94	0.038	ENSG00000213593	2;GO:0005575,cellular_component cellular_component;GO:0016020,cellular_component membrane	NA
37666	YDJC	YDJC	22	-	21629009	21629187	21628088	21628787	21629307	21629407	37666	248270	28,31	180159	38,55	298	149	0.000115487	0.00985263	0.816,0.813	0.703,0.591	0.167	ENSG00000161179	NA	NA
37672	DHRS4	DHRS4	14	+	23959901	23960003	23955034	23955212	23967210	23967266	37672	149164	14,10	89109	0,4	250	149	0.00118395	0.0449353	0.864,0.907	1.0,0.942	-0.086	ENSG00000157326	69;GO:0000253,molecular_function 3-keto sterol reductase activity;GO:0001523,biological_process retinoid metabolic process;GO:0001758,molecular_function retinal dehydrogenase activity;GO:0003674,molecular_function molecular_function;GO:0003824,molecular_function catalytic activity;GO:0004090,molecular_function carbonyl reductase (NADPH) activity;GO:0005575,cellular_component cellular_component;GO…	DHRS4; dehydrogenase/reductase SDR family member 4 [EC:1.1.-.-]; K1114
37677	DHRS4	DHRS4	14	+	23966282	23966417	23965931	23965983	23967210	23967266	37677	373321	11,8	216230	0,2	283	149	0.000648866	0.0301414	0.947,0.955	1.0,0.984	-0.041	ENSG00000157326	69;GO:0000253,molecular_function 3-keto sterol reductase activity;GO:0001523,biological_process retinoid metabolic process;GO:0001758,molecular_function retinal dehydrogenase activity;GO:0003674,molecular_function molecular_function;GO:0003824,molecular_function catalytic activity;GO:0004090,molecular_function carbonyl reductase (NADPH) activity;GO:0005575,cellular_component cellular_component;GO…	DHRS4; dehydrogenase/reductase SDR family member 4 [EC:1.1.-.-]; K1114
37755	RHBDD2	RHBDD2	7	+	75881364	75881486	75878998	75879260	75881828	75882124	37755	137124	376415	119156	243281	270	149	0.00136958	0.0490268	0.167,0.142	0.213,0.235	-0.069	ENSG00000005486	2;GO:0005575,cellular_component cellular_component;GO:0016020,cellular_component membrane	NA
37863	CNNM3	CNNM3	2	+	96826832	96826982	96825057	96825201	96827730	96827900	37863	102107	0,0	140,89	7,6	298	149	2.38561e-05	0.00346059	1.0,1.0	0.909,0.881	0.105	ENSG00000168763	6;GO:0005575,cellular_component cellular_component;GO:0005623,cellular_component cell;GO:0005886,cellular_component plasma membrane;GO:0016020,cellular_component membrane;GO:0044464,cellular_component cell part;GO:0071944,cellular_component cell periphery	NA
37951	CDC7	CDC7	1	+	91513947	91514043	91513057	91513307	91514818	91514997	37951	5,1	0,0	3,8	4,2	244	149	7.50588e-06	0.00155388	1.0,1.0	0.314,0.71	0.488	ENSG00000097046	76;GO:0000075,biological_process cell cycle checkpoint;GO:0000082,biological_process G1/S transition of mitotic cell cycle;GO:0000278,biological_process mitotic cell cycle;GO:0003674,molecular_function molecular_function;GO:0003824,molecular_function catalytic activity;GO:0005575,cellular_component cellular_component;GO:0005622,cellular_component intracellular;GO:0005623,cellular_component cell;G…	CDC7; cell division control protein 7 [EC:2.7.11.1]; K0221
38090	AP3B2	AP3B2	15	-	82688735	82688831	82681419	82681580	82689157	82689232	38090	5,4	0,0	19,14	4,9	244	149	1.93589e-05	0.00300052	1.0,1.0	0.744,0.487	0.385	ENSG00000103723	186;GO:0002119,biological_process nematode larval development;GO:0002164,biological_process larval development;GO:0003008,biological_process system process;GO:0003674,molecular_function molecular_function;GO:0005215,molecular_function transporter activity;GO:0005575,cellular_component cellular_component;GO:0005622,cellular_component intracellular;GO:0005623,cellular_component cell;GO:0005634,cell…	AP3B; AP-3 complex subunit beta; K1239
38178	CAST	CAST	5	+	96726793	96726859	96722638	96722698	96727488	96727530	38178	38,25	188121	6,3	91170	214	149	1.3776e-08	9.06274e-06	0.123,0.126	0.044,0.012	0.097	ENSG00000153113	34;GO:0003674,molecular_function molecular_function;GO:0004857,molecular_function enzyme inhibitor activity;GO:0004866,molecular_function endopeptidase inhibitor activity;GO:0004869,molecular_function cysteine-type endopeptidase inhibitor activity;GO:0005575,cellular_component cellular_component;GO:0008150,biological_process biological_process;GO:0008152,biological_process metabolic process;GO:00…	CAST; calpastatin; K0428
38190	SRSF6	SRSF6	20	+	43459152	43459420	43458360	43458509	43459770	43459895	38190	95,55	221149	138,97	103166	298	149	0.00137919	0.0493112	0.177,0.156	0.401,0.226	-0.147	ENSG00000124193	119;GO:0000245,biological_process spliceosomal complex assembly;GO:0000375,biological_process RNA splicing, via transesterification reactions;GO:0000377,biological_process RNA splicing, via transesterification reactions with bulged adenosine as nucleophile;GO:0000398,biological_process mRNA splicing, via spliceosome;GO:0005575,cellular_component cellular_component;GO:0005622,cellular_component in…	SFRS4_5_6; splicing factor, arginine/serine-rich 4/5/6; K1289
38207	ZNF639	ZNF639	3	+	179325041	179325322	179323075	179323291	179327560	179327631	38207	8,11	0,0	7,23	1,4	298	149	0.000859685	0.0361634	1.0,1.0	0.778,0.742	0.24	ENSG00000121864	104;GO:0000975,molecular_function transcription regulatory region DNA binding;GO:0001067,molecular_function regulatory region nucleic acid binding;GO:0001071,molecular_function DNA-binding transcription factor activity;GO:0001558,biological_process regulation of cell growth;GO:0003674,molecular_function molecular_function;GO:0003676,molecular_function nucleic acid binding;GO:0003677,molecular_fun…	NA
38217	ELMOD3	ELMOD3	2	+	85356601	85356667	85355554	85355716	85356966	85357252	38217	0,0	4,5	1,3	2,1	214	149	0.00131342	0.0476502	0.0,0.0	0.258,0.676	-0.467	ENSG00000115459	NA	NA
38294	MIB2	MIB2	1	+	1626366	1626754	1625566	1625653	1626836	1626929	38294	68,57	1,1	100,52	8,7	298	149	0.000337026	0.0203633	0.971,0.966	0.862,0.788	0.143	ENSG00000197530	66;GO:0000151,cellular_component ubiquitin ligase complex;GO:0003674,molecular_function molecular_function;GO:0003824,molecular_function catalytic activity;GO:0004842,molecular_function ubiquitin-protein transferase activity;GO:0004871,molecular_function obsolete signal transducer activity;GO:0005575,cellular_component cellular_component;GO:0005622,cellular_component intracellular;GO:0005623,cell…	NA
38295	MIB2	MIB2	1	+	1626649	1626754	1625545	1625653	1626836	1626999	38295	135,98	1,1	190132	8,7	253	149	0.000848205	0.0359746	0.988,0.983	0.933,0.917	0.06	ENSG00000197530	66;GO:0000151,cellular_component ubiquitin ligase complex;GO:0003674,molecular_function molecular_function;GO:0003824,molecular_function catalytic activity;GO:0004842,molecular_function ubiquitin-protein transferase activity;GO:0004871,molecular_function obsolete signal transducer activity;GO:0005575,cellular_component cellular_component;GO:0005622,cellular_component intracellular;GO:0005623,cell…	NA
38485	PICALM	PICALM	11	-	85976622	85976682	85974707	85974812	85981128	85981228	38485	21,18	2,0	13,24	2,17	208	149	0.000401273	0.0228616	0.883,1.0	0.823,0.503	0.278	ENSG00000073921	227;GO:0000003,biological_process reproduction;GO:0000902,biological_process cell morphogenesis;GO:0000904,biological_process cell morphogenesis involved in differentiation;GO:0001505,biological_process regulation of neurotransmitter levels;GO:0002376,biological_process immune system process;GO:0002520,biological_process immune system development;GO:0003001,biological_process obsolete generation …	NA
38501	GNPDA2	GNPDA2	4	-	44722083	44722242	44718308	44718410	44726473	44726545	38501	23,19	0,0	11,28	2,3	298	149	0.00131053	0.0476502	1.0,1.0	0.733,0.824	0.222	ENSG00000163281	29;GO:0003674,molecular_function molecular_function;GO:0003824,molecular_function catalytic activity;GO:0004342,molecular_function glucosamine-6-phosphate deaminase activity;GO:0005575,cellular_component cellular_component;GO:0005622,cellular_component intracellular;GO:0005623,cellular_component cell;GO:0005737,cellular_component cytoplasm;GO:0006040,biological_process amino sugar metabolic proce…	nagB, GNPDA; glucosamine-6-phosphate deaminase [EC:3.5.99.6]; K0256
38812	RPS11	RPS11	19	+	49497193	49497282	49496453	49496471	49497519	49498046	38812	324226	8,14	162172	1,1	237	149	0.000168228	0.0126547	0.962,0.91	0.99,0.991	-0.054	ENSG00000142534	114;GO:0000184,biological_process nuclear-transcribed mRNA catabolic process, nonsense-mediated decay;GO:0000956,biological_process nuclear-transcribed mRNA catabolic process;GO:0005575,cellular_component cellular_component;GO:0005622,cellular_component intracellular;GO:0005623,cellular_component cell;GO:0005737,cellular_component cytoplasm;GO:0005829,cellular_component cytosol;GO:0005840,cellula…	RP-S11e, RPS11; small subunit ribosomal protein S11e; K0294
38842	CTNS	CTNS	17	+	3640187	3640267	3637103	3637316	3647443	3647522	38842	57106	0,0	100114	7,3	228	149	0.00109626	0.0428149	1.0,1.0	0.903,0.961	0.068	ENSG00000040531	154;GO:0000003,biological_process reproduction;GO:0000099,molecular_function sulfur amino acid transmembrane transporter activity;GO:0000101,biological_process sulfur amino acid transport;GO:0000323,cellular_component lytic vacuole;GO:0001654,biological_process eye development;GO:0003008,biological_process system process;GO:0003333,biological_process amino acid transmembrane transport;GO:0003674,…	CTNS; cystinosin; K1238
38960	TMEM191B	TMEM191B	22	+	18530155	18530196	18529935	18530008	18530254	18530459	38960	7,7	0,0	3,4	2,3	189	149	4.13708e-05	0.00484622	1.0,1.0	0.542,0.512	0.473	ENSG00000278558	2;GO:0005575,cellular_component cellular_component;GO:0016020,cellular_component membrane	NA
39047	SELENBP1	SELENBP1	1	-	151368999	151369189	151368198	151368319	151369441	151369554	39047	409450	22,14	195269	3,3	298	149	0.000988508	0.0398277	0.903,0.941	0.97,0.978	-0.052	ENSG00000143416	36;GO:0003674,molecular_function molecular_function;GO:0005488,molecular_function binding;GO:0005575,cellular_component cellular_component;GO:0005622,cellular_component intracellular;GO:0005623,cellular_component cell;GO:0005634,cellular_component nucleus;GO:0005730,cellular_component nucleolus;GO:0005737,cellular_component cytoplasm;GO:0005829,cellular_component cytosol;GO:0008150,biological_pro…	SELENBP1; methanethiol oxidase [EC:1.8.3.4]; K1728
39048	SELENBP1	SELENBP1	1	-	151369003	151369189	151368198	151368319	151369441	151369506	39048	916882	22,14	531631	3,3	298	149	0.000197033	0.0141577	0.954,0.969	0.989,0.991	-0.028	ENSG00000143416	36;GO:0003674,molecular_function molecular_function;GO:0005488,molecular_function binding;GO:0005575,cellular_component cellular_component;GO:0005622,cellular_component intracellular;GO:0005623,cellular_component cell;GO:0005634,cellular_component nucleus;GO:0005730,cellular_component nucleolus;GO:0005737,cellular_component cytoplasm;GO:0005829,cellular_component cytosol;GO:0008150,biological_pro…	SELENBP1; methanethiol oxidase [EC:1.8.3.4]; K1728
39078	DYSF	DYSF	2	+	71513239	71513332	71511806	71511921	71513715	71513921	39078	0,0	1,2	3,1	0,0	241	149	2.86768e-09	2.73855e-06	0.0,0.0	1.0,1.0	-1	ENSG00000135636	62;GO:0001778,biological_process plasma membrane repair;GO:0003674,molecular_function molecular_function;GO:0005488,molecular_function binding;GO:0005543,molecular_function phospholipid binding;GO:0005544,molecular_function calcium-dependent phospholipid binding;GO:0005575,cellular_component cellular_component;GO:0005622,cellular_component intracellular;GO:0005623,cellular_component cell;GO:00057…	NA
39261	RAB29	RAB29	1	-	205774832	205775086	205772495	205772567	205775272	205775446	39261	18,18	1,0	35,29	9,2	298	149	0.000737803	0.0328529	0.9,1.0	0.66,0.879	0.18	ENSG00000117280	99;GO:0000166,molecular_function nucleotide binding;GO:0001882,molecular_function nucleoside binding;GO:0001883,molecular_function purine nucleoside binding;GO:0003674,molecular_function molecular_function;GO:0003824,molecular_function catalytic activity;GO:0003924,molecular_function GTPase activity;GO:0005488,molecular_function binding;GO:0005525,molecular_function GTP binding;GO:0005575,cellula…	NA
39417	OSBPL6	OSBPL6	2	+	178339671	178339764	178338990	178339094	178349223	178349389	39417	0,0	2,4	9,4	5,4	241	149	3.03645e-06	0.000788519	0.0,0.0	0.527,0.382	-0.455	ENSG00000079156	29;GO:0005575,cellular_component cellular_component;GO:0005622,cellular_component intracellular;GO:0005623,cellular_component cell;GO:0005634,cellular_component nucleus;GO:0005635,cellular_component nuclear envelope;GO:0005737,cellular_component cytoplasm;GO:0005783,cellular_component endoplasmic reticulum;GO:0005829,cellular_component cytosol;GO:0005886,cellular_component plasma membrane;GO:0012…	NA
39527	FAT1	FAT1	4	-	186590367	186590403	186588391	186589220	186595688	186595826	39527	15,7	166123	4,7	342189	184	149	0.000539135	0.0270518	0.068,0.044	0.009,0.029	0.037	ENSG00000083857	58;GO:0005575,cellular_component cellular_component;GO:0005622,cellular_component intracellular;GO:0005623,cellular_component cell;GO:0005634,cellular_component nucleus;GO:0005737,cellular_component cytoplasm;GO:0005886,cellular_component plasma membrane;GO:0005887,cellular_component integral component of plasma membrane;GO:0005911,cellular_component cell-cell junction;GO:0006928,biological_proce…	NA
39591	ZNF517	ZNF517	8	+	144803640	144803767	144802869	144802947	144804124	144804238	39591	6,7	3,6	8,16	2,0	275	149	0.00111286	0.043292	0.52,0.387	0.684,1.0	-0.389	ENSG00000197363	10;GO:0005575,cellular_component cellular_component;GO:0005622,cellular_component intracellular;GO:0005623,cellular_component cell;GO:0005634,cellular_component nucleus;GO:0043226,cellular_component organelle;GO:0043227,cellular_component membrane-bounded organelle;GO:0043229,cellular_component intracellular organelle;GO:0043231,cellular_component intracellular membrane-bounded organelle;GO:00444…	KRAB; KRAB domain-containing zinc finger protein; K0922
39778	CBWD1	CBWD1	9	-	151304	151427	146101	146158	152033	152078	39778	0,0	26,7	4,3	1,7	271	149	2.70441e-05	0.00379438	0.0,0.0	0.687,0.191	-0.439	ENSG00000172785	6;GO:0005575,cellular_component cellular_component;GO:0005622,cellular_component intracellular;GO:0005623,cellular_component cell;GO:0005737,cellular_component cytoplasm;GO:0044424,cellular_component intracellular part;GO:0044464,cellular_component cell part	NA
39855	ABHD18	ABHD18	4	+	127965953	127966056	127965473	127965606	127982938	127983047	39855	4,2	13,4	0,0	6,8	251	149	0.00132286	0.0477585	0.154,0.229	0.0,0.0	0.192	ENSG00000164074	2;GO:0005575,cellular_component cellular_component;GO:0005576,cellular_component extracellular region	NA
39925	CARS2	CARS2	13	-	110644064	110644182	110642314	110642521	110644384	110644483	39925	47,28	154133	60,68	92144	266	149	0.000129873	0.0107096	0.146,0.105	0.268,0.209	-0.113	ENSG00000134905	65;GO:0003674,molecular_function molecular_function;GO:0003824,molecular_function catalytic activity;GO:0004812,molecular_function aminoacyl-tRNA ligase activity;GO:0004817,molecular_function cysteine-tRNA ligase activity;GO:0005575,cellular_component cellular_component;GO:0005622,cellular_component intracellular;GO:0005623,cellular_component cell;GO:0005737,cellular_component cytoplasm;GO:000573…	CARS, cysS; cysteinyl-tRNA synthetase [EC:6.1.1.16]; K0188
40038	SKA3	SKA3	13	-	21155692	21155811	21153594	21155150	21157921	21158125	40038	22,14	4,2	20,12	0,0	267	149	0.000344562	0.0207325	0.754,0.796	1.0,1.0	-0.225	ENSG00000165480	50;GO:0000278,biological_process mitotic cell cycle;GO:0000280,biological_process nuclear division;GO:0000775,cellular_component chromosome, centromeric region;GO:0000776,cellular_component kinetochore;GO:0000777,cellular_component condensed chromosome kinetochore;GO:0000779,cellular_component condensed chromosome, centromeric region;GO:0000793,cellular_component condensed chromosome;GO:0000940,c…	NA
40142	METTL1	METTL1	12	-	57771479	57771605	57771093	57771257	57771973	57772116	40142	30,4	203160	0,2	138151	274	149	1.31712e-06	0.000453397	0.074,0.013	0.0,0.007	0.04	ENSG00000037897	77;GO:0001510,biological_process RNA methylation;GO:0003674,molecular_function molecular_function;GO:0003824,molecular_function catalytic activity;GO:0005575,cellular_component cellular_component;GO:0005622,cellular_component intracellular;GO:0005623,cellular_component cell;GO:0005634,cellular_component nucleus;GO:0005730,cellular_component nucleolus;GO:0005737,cellular_component cytoplasm;GO:000…	NA
40202	QPCTL	QPCTL	19	+	45695632	45695718	45693412	45693556	45698546	45698699	40202	37,34	0,0	33,30	1,5	234	149	0.00138391	0.0493606	1.0,1.0	0.955,0.793	0.126	ENSG00000011478	74;GO:0000003,biological_process reproduction;GO:0000139,cellular_component Golgi membrane;GO:0003674,molecular_function molecular_function;GO:0003824,molecular_function catalytic activity;GO:0004175,molecular_function endopeptidase activity;GO:0004222,molecular_function metalloendopeptidase activity;GO:0005488,molecular_function binding;GO:0005575,cellular_component cellular_component;GO:0005576…	NA
40221	SETD7	SETD7	4	-	139606359	139606456	139604768	139604810	139606597	139606699	40221	27,22	6,1	18,37	0,0	245	149	0.000158197	0.012196	0.732,0.93	1.0,1.0	-0.169	ENSG00000145391	59;GO:0003674,molecular_function molecular_function;GO:0003824,molecular_function catalytic activity;GO:0005575,cellular_component cellular_component;GO:0005622,cellular_component intracellular;GO:0005623,cellular_component cell;GO:0005634,cellular_component nucleus;GO:0005694,cellular_component chromosome;GO:0006325,biological_process chromatin organization;GO:0006464,biological_process cellular…	SETD7; [histone H3]-lysine4 N-methyltransferase [EC:2.1.1.364]; K1143
40307	EIF4G3	EIF4G3	1	-	21001198	21001312	20981047	20981227	21002712	21002808	40307	0,0	9,4	6,4	7,11	262	149	4.14165e-05	0.00484622	0.0,0.0	0.328,0.171	-0.249	ENSG00000075151	114;GO:0000003,biological_process reproduction;GO:0000279,biological_process M phase;GO:0000339,molecular_function RNA cap binding;GO:0001932,biological_process regulation of protein phosphorylation;GO:0001934,biological_process positive regulation of protein phosphorylation;GO:0003674,molecular_function molecular_function;GO:0003676,molecular_function nucleic acid binding;GO:0003723,molecular_fu…	EIF4G; translation initiation factor 4G; K0326
40319	CHKA	CHKA	11	-	68081403	68081457	68074716	68074830	68097018	68097130	40319	21,10	0,0	20,9	4,3	202	149	4.56359e-05	0.00523645	1.0,1.0	0.787,0.689	0.262	ENSG00000110721	110;GO:0000166,molecular_function nucleotide binding;GO:0001882,molecular_function nucleoside binding;GO:0001883,molecular_function purine nucleoside binding;GO:0003674,molecular_function molecular_function;GO:0003824,molecular_function catalytic activity;GO:0004103,molecular_function choline kinase activity;GO:0004104,molecular_function cholinesterase activity;GO:0004305,molecular_function ethan…	CHK; choline/ethanolamine kinase [EC:2.7.1.32 2.7.1.82]; K1415
40515	CCNL1	CCNL1	3	-	157157006	157157083	157153035	157153156	157158865	157158975	40515	0,2	15,7	5,6	8,8	225	149	0.00051939	0.0265775	0.0,0.159	0.293,0.332	-0.233	ENSG00000163660	43;GO:0005575,cellular_component cellular_component;GO:0005622,cellular_component intracellular;GO:0005623,cellular_component cell;GO:0005634,cellular_component nucleus;GO:0005654,cellular_component nucleoplasm;GO:0005737,cellular_component cytoplasm;GO:0006139,biological_process nucleobase-containing compound metabolic process;GO:0006396,biological_process RNA processing;GO:0006725,biological_pr…	NA
40537	ATXN2	ATXN2	12	-	111516153	111516363	111512472	111513539	111518248	111518427	40537	34,41	6,2	35,61	0,1	298	149	0.000405368	0.0229455	0.739,0.911	1.0,0.968	-0.159	ENSG00000204842	157;GO:0000902,biological_process cell morphogenesis;GO:0002090,biological_process regulation of receptor internalization;GO:0002091,biological_process negative regulation of receptor internalization;GO:0003008,biological_process system process;GO:0003674,molecular_function molecular_function;GO:0003676,molecular_function nucleic acid binding;GO:0003723,molecular_function RNA binding;GO:0005488,m…	NA
40680	ZFYVE27	ZFYVE27	10	+	97743093	97743164	97738476	97738674	97744728	97744915	40680	48,32	0,1	49,57	16,0	219	149	0.000576826	0.0278869	1.0,0.956	0.676,1.0	0.14	ENSG00000155256	92;GO:0005575,cellular_component cellular_component;GO:0005622,cellular_component intracellular;GO:0005623,cellular_component cell;GO:0005737,cellular_component cytoplasm;GO:0005768,cellular_component endosome;GO:0005783,cellular_component endoplasmic reticulum;GO:0005789,cellular_component endoplasmic reticulum membrane;GO:0005886,cellular_component plasma membrane;GO:0007009,biological_process …	ZFYVE27; protrudin; K1936
40783	TJAP1	TJAP1	6	+	43478658	43478718	43477522	43477628	43497880	43497977	40783	2,5	2,2	4,7	0,0	208	149	0.000489354	0.0259621	0.417,0.642	1.0,1.0	-0.471	ENSG00000137221	18;GO:0005575,cellular_component cellular_component;GO:0005622,cellular_component intracellular;GO:0005623,cellular_component cell;GO:0005634,cellular_component nucleus;GO:0005737,cellular_component cytoplasm;GO:0005794,cellular_component Golgi apparatus;GO:0005911,cellular_component cell-cell junction;GO:0005923,cellular_component bicellular tight junction;GO:0030054,cellular_component cell junc…	TJP4, PILT; tight junction protein 4; K0610
41039	CCNL2	CCNL2	1	-	1392678	1392803	1390765	1390865	1393395	1393460	41039	84,69	43,48	136,72	20,24	273	149	0.000546497	0.0271598	0.516,0.44	0.788,0.621	-0.227	ENSG00000221978	21;GO:0005575,cellular_component cellular_component;GO:0005622,cellular_component intracellular;GO:0005623,cellular_component cell;GO:0005634,cellular_component nucleus;GO:0005654,cellular_component nucleoplasm;GO:0016604,cellular_component nuclear body;GO:0016607,cellular_component nuclear speck;GO:0031974,cellular_component membrane-enclosed lumen;GO:0031981,cellular_component nuclear lumen;GO:…	NA
41040	CCNL2	CCNL2	1	-	1392789	1392803	1390765	1390865	1393395	1393460	41040	7,1	43,48	11,7	20,24	162	149	0.000844367	0.0359746	0.13,0.019	0.336,0.212	-0.2	ENSG00000221978	21;GO:0005575,cellular_component cellular_component;GO:0005622,cellular_component intracellular;GO:0005623,cellular_component cell;GO:0005634,cellular_component nucleus;GO:0005654,cellular_component nucleoplasm;GO:0016604,cellular_component nuclear body;GO:0016607,cellular_component nuclear speck;GO:0031974,cellular_component membrane-enclosed lumen;GO:0031981,cellular_component nuclear lumen;GO:…	NA
41088	AL590094.1	AL590094.1	1	-	90831929	90832196	90789397	90789487	90851482	90851515	41088	24,17	4,4	14,24	1,0	298	149	0.000478502	0.0256366	0.75,0.68	0.875,1.0	-0.222	ENSG00000233593	NA	NA
41325	TPT1-AS1	TPT1-AS1	13	+	45390713	45390902	45387584	45389820	45391031	45391475	41325	8,5	0,0	17,8	6,0	298	149	0.000505281	0.0263178	1.0,1.0	0.586,1.0	0.207	ENSG00000170919	NA	NA
41383	TMCO6	TMCO6	5	+	140641869	140642053	140641305	140641780	140642314	140642413	41383	42,29	5,8	40,36	0,2	298	149	0.00030054	0.0190518	0.808,0.644	1.0,0.9	-0.224	ENSG00000113119	2;GO:0005575,cellular_component cellular_component;GO:0016020,cellular_component membrane	NA
41426	SRSF7	SRSF7	2	-	38748897	38749173	38748578	38748653	38749528	38749705	41426	15,6	271159	29,34	120167	298	149	7.59225e-09	5.7631e-06	0.027,0.019	0.108,0.092	-0.077	ENSG00000115875	107;GO:0000375,biological_process RNA splicing, via transesterification reactions;GO:0000377,biological_process RNA splicing, via transesterification reactions with bulged adenosine as nucleophile;GO:0000398,biological_process mRNA splicing, via spliceosome;GO:0005575,cellular_component cellular_component;GO:0005622,cellular_component intracellular;GO:0005623,cellular_component cell;GO:0005634,ce…	SFRS7; splicing factor, arginine/serine-rich 7; K1289
41427	SRSF7	SRSF7	2	-	38748897	38749346	38748578	38748653	38749528	38749705	41427	74,37	271159	130111	120167	298	149	3.50652e-10	5.62643e-07	0.12,0.104	0.351,0.249	-0.188	ENSG00000115875	107;GO:0000375,biological_process RNA splicing, via transesterification reactions;GO:0000377,biological_process RNA splicing, via transesterification reactions with bulged adenosine as nucleophile;GO:0000398,biological_process mRNA splicing, via spliceosome;GO:0005575,cellular_component cellular_component;GO:0005622,cellular_component intracellular;GO:0005623,cellular_component cell;GO:0005634,ce…	SFRS7; splicing factor, arginine/serine-rich 7; K1289
41656	MTMR10	MTMR10	15	-	30965874	30966040	30960880	30961073	30967919	30968010	41656	0,0	6,4	5,3	5,4	298	149	3.80704e-05	0.00460014	0.0,0.0	0.333,0.273	-0.303	ENSG00000166912	NA	NA
41683	KIAA0895	KIAA0895	7	-	36336153	36336297	36335045	36335178	36356901	36357590	41683	0,0	1,1	8,3	0,0	292	149	1.42459e-09	1.68694e-06	0.0,0.0	1.0,1.0	-1	ENSG00000164542	NA	NA
41773	PSMG1	PSMG1	21	-	39181771	39181878	39180284	39180436	39183251	39183488	41773	144,94	4,8	86135	0,1	255	149	0.000317179	0.0196029	0.955,0.873	1.0,0.987	-0.08	ENSG00000183527	25;GO:0005575,cellular_component cellular_component;GO:0005622,cellular_component intracellular;GO:0005623,cellular_component cell;GO:0005737,cellular_component cytoplasm;GO:0005783,cellular_component endoplasmic reticulum;GO:0006461,biological_process protein-containing complex assembly;GO:0008150,biological_process biological_process;GO:0016043,biological_process cellular component organization…	NA
41798	BHLHB9	BHLHB9	X	+	102747816	102747911	102720956	102721091	102748698	102748881	41798	2,1	0,0	2,1	2,5	243	149	2.22859e-09	2.27501e-06	1.0,1.0	0.38,0.109	0.756	ENSG00000198908	11;GO:0005575,cellular_component cellular_component;GO:0005622,cellular_component intracellular;GO:0005623,cellular_component cell;GO:0005634,cellular_component nucleus;GO:0005737,cellular_component cytoplasm;GO:0043226,cellular_component organelle;GO:0043227,cellular_component membrane-bounded organelle;GO:0043229,cellular_component intracellular organelle;GO:0043231,cellular_component intracell…	NA
41892	COL2A1	COL2A1	12	-	48000984	48001094	47999918	48000125	48004236	48004449	41892	1,5	0,0	1,2	18,15	258	149	7.50643e-10	9.66175e-07	1.0,1.0	0.031,0.071	0.949	ENSG00000139219	105;GO:0000902,biological_process cell morphogenesis;GO:0000904,biological_process cell morphogenesis involved in differentiation;GO:0001501,biological_process skeletal system development;GO:0003008,biological_process system process;GO:0003674,molecular_function molecular_function;GO:0005198,molecular_function structural molecule activity;GO:0005201,molecular_function extracellular matrix structu…	COL2A; collagen type II alpha; K1971
42024	GALNT10	GALNT10	5	+	154329571	154329738	154297940	154298079	154376276	154376367	42024	228170	1,14	230236	3,0	298	149	0.000511391	0.026421	0.991,0.859	0.975,1.0	-0.063	ENSG00000164574	62;GO:0000139,cellular_component Golgi membrane;GO:0003674,molecular_function molecular_function;GO:0003824,molecular_function catalytic activity;GO:0004653,molecular_function polypeptide N-acetylgalactosaminyltransferase activity;GO:0005575,cellular_component cellular_component;GO:0005622,cellular_component intracellular;GO:0005623,cellular_component cell;GO:0005737,cellular_component cytoplasm;…	GALNT; polypeptide N-acetylgalactosaminyltransferase [EC:2.4.1.41]; K0071
42101	RWDD3	RWDD3	1	+	95244210	95244698	95234154	95234315	95246541	95246657	42101	10,3	0,0	2,1	6,1	298	149	3.46421e-10	5.62643e-07	1.0,1.0	0.143,0.333	0.762	ENSG00000122481	11;GO:0005575,cellular_component cellular_component;GO:0005622,cellular_component intracellular;GO:0005623,cellular_component cell;GO:0005634,cellular_component nucleus;GO:0005737,cellular_component cytoplasm;GO:0043226,cellular_component organelle;GO:0043227,cellular_component membrane-bounded organelle;GO:0043229,cellular_component intracellular organelle;GO:0043231,cellular_component intracell…	NA
42102	RWDD3	RWDD3	1	+	95244210	95244715	95234210	95234315	95246541	95246657	42102	8,3	0,0	0,1	6,1	298	149	1.9712e-12	6.48394e-09	1.0,1.0	0.0,0.333	0.834	ENSG00000122481	11;GO:0005575,cellular_component cellular_component;GO:0005622,cellular_component intracellular;GO:0005623,cellular_component cell;GO:0005634,cellular_component nucleus;GO:0005737,cellular_component cytoplasm;GO:0043226,cellular_component organelle;GO:0043227,cellular_component membrane-bounded organelle;GO:0043229,cellular_component intracellular organelle;GO:0043231,cellular_component intracell…	NA
42123	VPS53	VPS53	17	-	632743	632841	631549	631628	653290	653410	42123	0,1	32,22	7,4	14,18	246	149	2.39637e-05	0.00346059	0.0,0.027	0.232,0.119	-0.162	ENSG00000141252	30;GO:0000938,cellular_component GARP complex;GO:0005575,cellular_component cellular_component;GO:0005622,cellular_component intracellular;GO:0005623,cellular_component cell;GO:0005737,cellular_component cytoplasm;GO:0005768,cellular_component endosome;GO:0005794,cellular_component Golgi apparatus;GO:0005802,cellular_component trans-Golgi network;GO:0010008,cellular_component endosome membrane;GO…	NA
42149	NUPL2	NUPL2	7	+	23195838	23195915	23187051	23187146	23196679	23196766	42149	94,30	11,5	49,73	0,3	225	149	0.00051506	0.026518	0.85,0.799	1.0,0.942	-0.146	ENSG00000136243	95;GO:0003674,molecular_function molecular_function;GO:0005049,molecular_function nuclear export signal receptor activity;GO:0005215,molecular_function transporter activity;GO:0005575,cellular_component cellular_component;GO:0005622,cellular_component intracellular;GO:0005623,cellular_component cell;GO:0005634,cellular_component nucleus;GO:0005635,cellular_component nuclear envelope;GO:0005643,ce…	NUPL2, NUP42, CG1; nucleoporin-like protein 2; K1432
42178	TCF20	TCF20	22	-	42168608	42168703	42161097	42161358	42169846	42169896	42178	7,10	12,9	2,2	14,20	243	149	0.0002965	0.0189057	0.263,0.405	0.081,0.058	0.265	ENSG00000100207	38;GO:0000988,molecular_function obsolete transcription factor activity, protein binding;GO:0000989,molecular_function obsolete transcription factor activity, transcription factor binding;GO:0003674,molecular_function molecular_function;GO:0003676,molecular_function nucleic acid binding;GO:0003677,molecular_function DNA binding;GO:0003712,molecular_function transcription coregulator activity;GO:0…	NA
42341	GPR157	GPR157	1	-	9105485	9105680	9100304	9104634	9111275	9111489	42341	11,5	1,0	25,24	6,19	298	149	0.000184465	0.0134174	0.846,1.0	0.676,0.387	0.391	ENSG00000180758	6;GO:0005575,cellular_component cellular_component;GO:0005623,cellular_component cell;GO:0005886,cellular_component plasma membrane;GO:0016020,cellular_component membrane;GO:0044464,cellular_component cell part;GO:0071944,cellular_component cell periphery	NA
42346	FGF13-AS1	FGF13-AS1	X	+	138714136	138714265	138712106	138712142	138714723	138714809	42346	4,2	0,0	1,2	1,3	277	149	8.07144e-06	0.00161451	1.0,1.0	0.35,0.264	0.693	ENSG00000226031	NA	NA
42500	AMDHD1	AMDHD1	12	+	95956684	95956962	95952716	95952823	95960397	95960623	42500	53,23	3,5	43,71	0,0	298	149	4.60134e-05	0.00525345	0.898,0.697	1.0,1.0	-0.203	ENSG00000139344	45;GO:0005575,cellular_component cellular_component;GO:0005622,cellular_component intracellular;GO:0005623,cellular_component cell;GO:0005737,cellular_component cytoplasm;GO:0005829,cellular_component cytosol;GO:0006082,biological_process organic acid metabolic process;GO:0006520,biological_process cellular amino acid metabolic process;GO:0006547,biological_process histidine metabolic process;GO:…	hutI, AMDHD1; imidazolonepropionase [EC:3.5.2.7]; K0146
42513	PPCDC	PPCDC	15	+	75028246	75028453	75023554	75023626	75043440	75043536	42513	51,27	11,5	52,65	1,4	298	149	0.000745368	0.0329342	0.699,0.73	0.963,0.89	-0.212	ENSG00000138621	40;GO:0003674,molecular_function molecular_function;GO:0003824,molecular_function catalytic activity;GO:0004633,molecular_function phosphopantothenoylcysteine decarboxylase activity;GO:0005575,cellular_component cellular_component;GO:0005622,cellular_component intracellular;GO:0005623,cellular_component cell;GO:0005737,cellular_component cytoplasm;GO:0005829,cellular_component cytosol;GO:0006082,…	PPCDC, coaC; phosphopantothenoylcysteine decarboxylase [EC:4.1.1.36]; K0159
42621	KCNN4	KCNN4	19	-	43774191	43774619	43771999	43772103	43780702	43781257	42621	52,33	7,5	22,18	0,0	298	149	2.8945e-05	0.00396707	0.788,0.767	1.0,1.0	-0.222	ENSG00000104783	141;GO:0002682,biological_process regulation of immune system process;GO:0002684,biological_process positive regulation of immune system process;GO:0003008,biological_process system process;GO:0003674,molecular_function molecular_function;GO:0005215,molecular_function transporter activity;GO:0005216,molecular_function ion channel activity;GO:0005227,molecular_function calcium activated cation cha…	KCNN4, KCA3.1; potassium intermediate/small conductance calcium-activated channel subfamily N member 4; K0494
42629	OBSCN	OBSCN	1	+	228299881	228300145	228298453	228298717	228303674	228303938	42629	0,1	3,0	2,2	0,0	298	149	0.000246191	0.0165412	0.0,1.0	1.0,1.0	-0.5	ENSG00000154358	104;GO:0003674,molecular_function molecular_function;GO:0005083,molecular_function GTPase regulator activity;GO:0005085,molecular_function guanyl-nucleotide exchange factor activity;GO:0005088,molecular_function Ras guanyl-nucleotide exchange factor activity;GO:0005089,molecular_function Rho guanyl-nucleotide exchange factor activity;GO:0005198,molecular_function structural molecule activity;GO:0…	NA
42681	SNUPN	SNUPN	15	-	75622341	75622408	75621045	75621056	75625335	75625663	42681	0,0	4,1	2,7	0,5	215	149	3.06399e-06	0.000788752	0.0,0.0	1.0,0.492	-0.746	ENSG00000169371	73;GO:0000339,molecular_function RNA cap binding;GO:0000375,biological_process RNA splicing, via transesterification reactions;GO:0000377,biological_process RNA splicing, via transesterification reactions with bulged adenosine as nucleophile;GO:0000387,biological_process spliceosomal snRNP assembly;GO:0000398,biological_process mRNA splicing, via spliceosome;GO:0003674,molecular_function molecula…	SNUPN, RNUT1; snurportin-1; K1315
42683	SNUPN	SNUPN	15	-	75622341	75622490	75620893	75621056	75625665	75625794	42683	1,2	16,6	13,12	11,21	297	149	0.000594307	0.028423	0.03,0.143	0.372,0.223	-0.211	ENSG00000169371	73;GO:0000339,molecular_function RNA cap binding;GO:0000375,biological_process RNA splicing, via transesterification reactions;GO:0000377,biological_process RNA splicing, via transesterification reactions with bulged adenosine as nucleophile;GO:0000387,biological_process spliceosomal snRNP assembly;GO:0000398,biological_process mRNA splicing, via spliceosome;GO:0003674,molecular_function molecula…	SNUPN, RNUT1; snurportin-1; K1315
42718	MRPS2	MRPS2	9	+	135502068	135502266	135501843	135501973	135503541	135503960	42718	21,18	956946	41,33	750901	298	149	0.00033705	0.0203633	0.011,0.009	0.027,0.018	-0.013	ENSG00000122140	12;GO:0005575,cellular_component cellular_component;GO:0005622,cellular_component intracellular;GO:0005623,cellular_component cell;GO:0005737,cellular_component cytoplasm;GO:0005739,cellular_component mitochondrion;GO:0043226,cellular_component organelle;GO:0043227,cellular_component membrane-bounded organelle;GO:0043229,cellular_component intracellular organelle;GO:0043231,cellular_component int…	RP-S2, MRPS2, rpsB; small subunit ribosomal protein S2; K0296
42732	INIP	INIP	9	-	112701787	112701880	112694130	112694233	112716460	112716541	42732	10,5	13,14	2,1	11,20	241	149	0.00128332	0.047129	0.322,0.181	0.101,0.03	0.186	ENSG00000148153	43;GO:0005575,cellular_component cellular_component;GO:0005622,cellular_component intracellular;GO:0005623,cellular_component cell;GO:0005634,cellular_component nucleus;GO:0006139,biological_process nucleobase-containing compound metabolic process;GO:0006259,biological_process DNA metabolic process;GO:0006281,biological_process DNA repair;GO:0006725,biological_process cellular aromatic compound m…	NA
42772	AC011247.1	AC011247.1	2	-	38462902	38462971	38458642	38458875	38469243	38469441	42772	5,2	2,0	0,1	4,1	217	149	6.34429e-05	0.00654413	0.632,1.0	0.0,0.407	0.613	ENSG00000231367	NA	NA
42877	CHN1	CHN1	2	-	174846879	174846957	174824433	174824518	174877839	174878128	42877	9,10	6,1	13,10	1,0	226	149	0.00101012	0.0404103	0.497,0.868	0.896,1.0	-0.265	ENSG00000128656	123;GO:0000902,biological_process cell morphogenesis;GO:0000904,biological_process cell morphogenesis involved in differentiation;GO:0003674,molecular_function molecular_function;GO:0005070,molecular_function SH3/SH2 adaptor activity;GO:0005488,molecular_function binding;GO:0005515,molecular_function protein binding;GO:0005575,cellular_component cellular_component;GO:0005622,cellular_component in…	NA
42966	KIAA0391	KIAA0391	14	+	35126734	35126782	35122721	35122910	35127478	35127611	42966	24,18	1,0	17,31	5,9	196	149	1.56261e-05	0.00256997	0.948,1.0	0.721,0.724	0.252	ENSG00000100890	12;GO:0005575,cellular_component cellular_component;GO:0005622,cellular_component intracellular;GO:0005623,cellular_component cell;GO:0005737,cellular_component cytoplasm;GO:0005739,cellular_component mitochondrion;GO:0043226,cellular_component organelle;GO:0043227,cellular_component membrane-bounded organelle;GO:0043229,cellular_component intracellular organelle;GO:0043231,cellular_component int…	NA
43113	NFIC	NFIC	19	+	3453762	3453916	3452481	3452666	3456549	3456635	43113	31,29	16,20	29,55	4,9	298	149	0.000109787	0.00957233	0.492,0.42	0.784,0.753	-0.313	ENSG00000141905	119;GO:0000122,biological_process negative regulation of transcription by RNA polymerase II;GO:0000975,molecular_function transcription regulatory region DNA binding;GO:0001067,molecular_function regulatory region nucleic acid binding;GO:0001071,molecular_function DNA-binding transcription factor activity;GO:0001159,molecular_function proximal promoter sequence-specific DNA binding;GO:0003008,bio…	NA
43120	IQCB1	IQCB1	3	-	121797117	121797227	121790072	121790215	121807343	121807443	43120	5,1	1,0	0,1	2,2	258	149	2.04003e-06	0.000643557	0.743,1.0	0.0,0.224	0.759	ENSG00000173226	77;GO:0000902,biological_process cell morphogenesis;GO:0001750,cellular_component photoreceptor outer segment;GO:0001894,biological_process tissue homeostasis;GO:0001895,biological_process retina homeostasis;GO:0003674,molecular_function molecular_function;GO:0005488,molecular_function binding;GO:0005515,molecular_function protein binding;GO:0005516,molecular_function calmodulin binding;GO:000557…	NA
43182	ANXA2	ANXA2	15	-	60396279	60396427	60386027	60386086	60397257	60397338	43182	117,88	1102928	154178	9741054	296	149	0.00039197	0.0225444	0.051,0.046	0.074,0.078	-0.027	ENSG00000182718	143;GO:0001101,biological_process response to acid chemical;GO:0001501,biological_process skeletal system development;GO:0001525,biological_process angiogenesis;GO:0001568,biological_process blood vessel development;GO:0001944,biological_process vasculature development;GO:0003674,molecular_function molecular_function;GO:0003779,molecular_function actin binding;GO:0004857,molecular_function enzyme…	ANXA2; annexin A2; K1709
43188	ANXA2	ANXA2	15	-	60397257	60397338	60386027	60386086	60397870	60397968	43188	733600	14,13	653694	1,4	229	149	0.000254106	0.0167556	0.971,0.968	0.998,0.991	-0.025	ENSG00000182718	143;GO:0001101,biological_process response to acid chemical;GO:0001501,biological_process skeletal system development;GO:0001525,biological_process angiogenesis;GO:0001568,biological_process blood vessel development;GO:0001944,biological_process vasculature development;GO:0003674,molecular_function molecular_function;GO:0003779,molecular_function actin binding;GO:0004857,molecular_function enzyme…	ANXA2; annexin A2; K1709
43245	RBM3	RBM3	X	+	48575814	48576083	48575560	48575667	48576313	48576419	43245	92,46	11461367	117114	7581342	298	149	1.11978e-06	0.000399396	0.039,0.017	0.072,0.041	-0.028	ENSG00000102317	66;GO:0003674,molecular_function molecular_function;GO:0003676,molecular_function nucleic acid binding;GO:0003723,molecular_function RNA binding;GO:0005488,molecular_function binding;GO:0005575,cellular_component cellular_component;GO:0005622,cellular_component intracellular;GO:0005623,cellular_component cell;GO:0005634,cellular_component nucleus;GO:0005737,cellular_component cytoplasm;GO:0006139…	NA
43246	RBM3	RBM3	X	+	48575921	48576083	48575560	48575667	48576313	48576419	43246	69,23	11461367	81,69	7581342	298	149	2.84549e-05	0.00393806	0.029,0.008	0.051,0.025	-0.019	ENSG00000102317	66;GO:0003674,molecular_function molecular_function;GO:0003676,molecular_function nucleic acid binding;GO:0003723,molecular_function RNA binding;GO:0005488,molecular_function binding;GO:0005575,cellular_component cellular_component;GO:0005622,cellular_component intracellular;GO:0005623,cellular_component cell;GO:0005634,cellular_component nucleus;GO:0005737,cellular_component cytoplasm;GO:0006139…	NA
43363	CAPN7	CAPN7	3	+	15241452	15241588	15240753	15240853	15242177	15242253	43363	10,11	1,0	7,8	3,3	284	149	0.000371775	0.0219244	0.84,1.0	0.55,0.583	0.353	ENSG00000131375	10;GO:0005575,cellular_component cellular_component;GO:0005622,cellular_component intracellular;GO:0005623,cellular_component cell;GO:0005634,cellular_component nucleus;GO:0043226,cellular_component organelle;GO:0043227,cellular_component membrane-bounded organelle;GO:0043229,cellular_component intracellular organelle;GO:0043231,cellular_component intracellular membrane-bounded organelle;GO:00444…	NA
43376	HAUS5	HAUS5	19	+	35617286	35617369	35617123	35617193	35617854	35617912	43376	113104	4,7	123117	1,0	231	149	0.000547313	0.0271598	0.948,0.906	0.988,1.0	-0.067	ENSG00000249115	45;GO:0000226,biological_process microtubule cytoskeleton organization;GO:0005575,cellular_component cellular_component;GO:0005622,cellular_component intracellular;GO:0005623,cellular_component cell;GO:0005813,cellular_component centrosome;GO:0005815,cellular_component microtubule organizing center;GO:0005819,cellular_component spindle;GO:0005856,cellular_component cytoskeleton;GO:0005875,cellula…	NA
43431	SNRNP70	SNRNP70	19	+	49102113	49103587	49101389	49101471	49104633	49104735	43431	28,19	1115918	40,40	718972	298	149	0.000516965	0.02654	0.012,0.01	0.027,0.02	-0.013	ENSG00000104852	66;GO:0000375,biological_process RNA splicing, via transesterification reactions;GO:0000377,biological_process RNA splicing, via transesterification reactions with bulged adenosine as nucleophile;GO:0000398,biological_process mRNA splicing, via spliceosome;GO:0003674,molecular_function molecular_function;GO:0003676,molecular_function nucleic acid binding;GO:0003723,molecular_function RNA binding;…	SNRP70; U1 small nuclear ribonucleoprotein 70kDa; K1109
43454	RWDD4	RWDD4	4	-	183655880	183655961	183651217	183651323	183658928	183659178	43454	9,4	2,3	10,13	0,0	229	149	7.51276e-05	0.0073645	0.745,0.465	1.0,1.0	-0.395	ENSG00000182552	NA	NA
43509	PDK1	PDK1	2	+	172568740	172568817	172566855	172566933	172570725	172570812	43509	71,39	25,6	74101	3,7	225	149	9.61506e-05	0.00875829	0.653,0.811	0.942,0.905	-0.192	ENSG00000152256	143;GO:0000166,molecular_function nucleotide binding;GO:0001666,biological_process response to hypoxia;GO:0001882,molecular_function nucleoside binding;GO:0001883,molecular_function purine nucleoside binding;GO:0003674,molecular_function molecular_function;GO:0003824,molecular_function catalytic activity;GO:0004672,molecular_function protein kinase activity;GO:0004674,molecular_function protein s…	PDK1; pyruvate dehydrogenase kinase isoform 1 [EC:2.7.11.2]; K1207
43621	METTL23	METTL23	17	+	76729689	76729794	76726869	76727357	76732977	76733215	43621	61,77	0,0	80,60	2,6	253	149	0.000875941	0.0364717	1.0,1.0	0.959,0.855	0.093	ENSG00000181038	2;GO:0005575,cellular_component cellular_component;GO:0016020,cellular_component membrane	NA
43701	SKP1	SKP1	5	-	134174461	134174514	134173925	134174022	134176854	134176950	43701	43,43	594448	13,13	358487	201	149	1.8011e-05	0.00287839	0.051,0.066	0.026,0.019	0.036	ENSG00000113558	272;GO:0000003,biological_process reproduction;GO:0000075,biological_process cell cycle checkpoint;GO:0000077,biological_process DNA damage checkpoint;GO:0000080,biological_process mitotic G1 phase;GO:0000082,biological_process G1/S transition of mitotic cell cycle;GO:0000084,biological_process mitotic S phase;GO:0000151,cellular_component ubiquitin ligase complex;GO:0000152,cellular_component nu…	SKP1, CBF3D; S-phase kinase-associated protein 1; K0309
43704	CS	CS	12	-	56283791	56283857	56282859	56282991	56285915	56285961	43704	694740	11,24	513614	3,5	214	149	0.000355203	0.0211578	0.978,0.955	0.992,0.988	-0.024	ENSG00000062485	53;GO:0003674,molecular_function molecular_function;GO:0003824,molecular_function catalytic activity;GO:0004108,molecular_function citrate (Si)-synthase activity;GO:0005575,cellular_component cellular_component;GO:0005622,cellular_component intracellular;GO:0005623,cellular_component cell;GO:0005737,cellular_component cytoplasm;GO:0005739,cellular_component mitochondrion;GO:0005759,cellular_compo…	CS, gltA; citrate synthase [EC:2.3.3.1]; K0164
43746	NRG1	NRG1	8	+	32742007	32742075	32727948	32728078	32742674	32743224	43746	34,26	46,38	11,20	59,67	216	149	7.98219e-05	0.00769722	0.338,0.321	0.114,0.171	0.187	ENSG00000157168	344;GO:0000165,biological_process MAPK cascade;GO:0000902,biological_process cell morphogenesis;GO:0000988,molecular_function obsolete transcription factor activity, protein binding;GO:0000989,molecular_function obsolete transcription factor activity, transcription factor binding;GO:0001508,biological_process action potential;GO:0001558,biological_process regulation of cell growth;GO:0001932,biol…	NRG1; neuregulin 1; K0545
43763	PITPNA	PITPNA	17	-	1543019	1543027	1538868	1538952	1548295	1548387	43763	4,7	6,1	1,4	0,0	156	149	9.91122e-05	0.00894548	0.389,0.87	1.0,1.0	-0.371	ENSG00000174238	199;GO:0000003,biological_process reproduction;GO:0000062,molecular_function fatty-acyl-CoA binding;GO:0000212,biological_process meiotic spindle organization;GO:0000226,biological_process microtubule cytoskeleton organization;GO:0000902,biological_process cell morphogenesis;GO:0000904,biological_process cell morphogenesis involved in differentiation;GO:0000910,biological_process cytokinesis;GO:0…	NA
43817	SLC9B2	SLC9B2	4	-	103028746	103028883	103025489	103026591	103031699	103031808	43817	12,9	6,0	34,9	0,0	285	149	0.000677561	0.0309732	0.511,1.0	1.0,1.0	-0.244	ENSG00000164038	112;GO:0000166,molecular_function nucleotide binding;GO:0003674,molecular_function molecular_function;GO:0003824,molecular_function catalytic activity;GO:0003858,molecular_function 3-hydroxybutyrate dehydrogenase activity;GO:0005488,molecular_function binding;GO:0005575,cellular_component cellular_component;GO:0005622,cellular_component intracellular;GO:0005623,cellular_component cell;GO:0005737,…	E1.1.1.30, bdh; 3-hydroxybutyrate dehydrogenase [EC:1.1.1.30]; K0001
43826	COBL	COBL	7	-	51184101	51184199	51136157	51136331	51190849	51190943	43826	22,16	0,0	37,34	5,2	246	149	0.000574272	0.0278245	1.0,1.0	0.818,0.911	0.135	ENSG00000106078	155;GO:0000578,biological_process embryonic axis specification;GO:0000902,biological_process cell morphogenesis;GO:0000904,biological_process cell morphogenesis involved in differentiation;GO:0001726,cellular_component ruffle;GO:0001756,biological_process somitogenesis;GO:0001757,biological_process somite specification;GO:0001838,biological_process embryonic epithelial tube formation;GO:0001841,b…	NA
43886	ETF1	ETF1	5	-	138529554	138529678	138518691	138518867	138542832	138542936	43886	9,6	103,74	1,0	92106	272	149	0.000425193	0.0237051	0.046,0.043	0.006,0.0	0.041	ENSG00000120705	204;GO:0000003,biological_process reproduction;GO:0000184,biological_process nuclear-transcribed mRNA catabolic process, nonsense-mediated decay;GO:0000910,biological_process cytokinesis;GO:0000956,biological_process nuclear-transcribed mRNA catabolic process;GO:0002119,biological_process nematode larval development;GO:0002164,biological_process larval development;GO:0002165,biological_process in…	ETF1, ERF1; peptide chain release factor subunit 1; K0326
43896	HRAS	HRAS	11	-	533276	533358	532241	532755	533452	533595	43896	71,90	452407	138107	281385	230	149	3.98221e-05	0.0047536	0.092,0.125	0.241,0.153	-0.089	ENSG00000174775	445;GO:0000003,biological_process reproduction;GO:0000139,cellular_component Golgi membrane;GO:0000165,biological_process MAPK cascade;GO:0000166,molecular_function nucleotide binding;GO:0000186,biological_process activation of MAPKK activity;GO:0000902,biological_process cell morphogenesis;GO:0000904,biological_process cell morphogenesis involved in differentiation;GO:0001882,molecular_function …	HRAS; GTPase HRas; K02833; KRAS, KRAS2; GTPase KRas; K0782
43981	HHAT	HHAT	1	+	210400467	210400662	210387467	210387581	210404463	210404679	43981	5,4	1,10	6,7	0,1	298	149	0.00028554	0.0184164	0.714,0.167	1.0,0.778	-0.449	ENSG00000054392	63;GO:0003674,molecular_function molecular_function;GO:0003824,molecular_function catalytic activity;GO:0005575,cellular_component cellular_component;GO:0005622,cellular_component intracellular;GO:0005623,cellular_component cell;GO:0005737,cellular_component cytoplasm;GO:0005783,cellular_component endoplasmic reticulum;GO:0005789,cellular_component endoplasmic reticulum membrane;GO:0006464,biolog…	NA
44135	AC009065.4	AC009065.4	16	+	2271675	2271891	2268662	2268843	2272986	2273124	44135	8,3	2,2	6,1	0,0	298	149	0.000508125	0.0263301	0.667,0.429	1.0,1.0	-0.452	ENSG00000260778	NA	NA
44349	TSNAXIP1	TSNAXIP1	16	+	67820838	67820951	67814301	67814401	67821098	67821225	44349	2,4	2,2	5,3	0,0	261	149	0.000113716	0.00975779	0.363,0.533	1.0,1.0	-0.552	ENSG00000102904	8;GO:0005575,cellular_component cellular_component;GO:0005622,cellular_component intracellular;GO:0005623,cellular_component cell;GO:0005737,cellular_component cytoplasm;GO:0044424,cellular_component intracellular part;GO:0044444,cellular_component cytoplasmic part;GO:0044464,cellular_component cell part;GO:0048471,cellular_component perinuclear region of cytoplasm	NA
44526	CD46	CD46	1	+	207767778	207767823	207767012	207767195	207770320	207770362	44526	38,24	171,99	65,97	155193	193	149	0.000254114	0.0167556	0.146,0.158	0.245,0.28	-0.111	ENSG00000117335	88;GO:0001669,cellular_component acrosomal vesicle;GO:0002079,cellular_component inner acrosomal membrane;GO:0002080,cellular_component acrosomal membrane;GO:0002376,biological_process immune system process;GO:0002673,biological_process regulation of acute inflammatory response;GO:0002682,biological_process regulation of immune system process;GO:0002683,biological_process negative regulation of i…	CD46, MCP; membrane cofactor protein; K0400
44552	LINC01184	LINC01184	5	-	128061143	128061244	127965887	127966928	128082734	128083100	44552	95152	2,22	87127	0,0	249	149	3.69646e-07	0.000160926	0.966,0.805	1.0,1.0	-0.115	ENSG00000245937	NA	NA
44556	LINC01184	LINC01184	5	-	128076946	128077093	127966734	127966928	128082734	128082881	44556	4,1	2,22	4,3	0,0	295	149	2.01645e-09	2.21093e-06	0.503,0.022	1.0,1.0	-0.738	ENSG00000245937	NA	NA
44559	LINC01184	LINC01184	5	-	128081972	128082191	127965887	127966928	128082734	128082974	44559	14,12	2,22	7,1	0,0	298	149	3.4873e-06	0.000874899	0.778,0.214	1.0,1.0	-0.504	ENSG00000245937	NA	NA
44562	LINC01184	LINC01184	5	-	128081972	128082194	128076946	128077093	128082734	128082960	44562	13,5	1,0	4,6	4,2	298	149	0.000181745	0.0133178	0.867,1.0	0.333,0.6	0.467	ENSG00000245937	NA	NA
44569	MAPKAPK5	MAPKAPK5	12	+	111868752	111868861	111867571	111867669	111871084	111871180	44569	48,51	0,12	27,56	0,0	257	149	0.000140645	0.0113421	1.0,0.711	1.0,1.0	-0.145	ENSG00000089022	132;GO:0000165,biological_process MAPK cascade;GO:0000187,biological_process activation of MAPK activity;GO:0001932,biological_process regulation of protein phosphorylation;GO:0001934,biological_process positive regulation of protein phosphorylation;GO:0002039,molecular_function p53 binding;GO:0003674,molecular_function molecular_function;GO:0003824,molecular_function catalytic activity;GO:000467…	MAPKAPK5, PRAK; mitogen-activated protein kinase-activated protein kinase 5 [EC:2.7.11.1]; K0444
44589	NDUFS1	NDUFS1	2	-	206152418	206152510	206149779	206149925	206153617	206153682	44589	222138	10,6	129188	0,0	240	149	3.14145e-05	0.00410963	0.932,0.935	1.0,1.0	-0.067	ENSG00000023228	107;GO:0003674,molecular_function molecular_function;GO:0003824,molecular_function catalytic activity;GO:0003954,molecular_function NADH dehydrogenase activity;GO:0005575,cellular_component cellular_component;GO:0005622,cellular_component intracellular;GO:0005623,cellular_component cell;GO:0005737,cellular_component cytoplasm;GO:0005739,cellular_component mitochondrion;GO:0005740,cellular_compone…	NDUFS1; NADH dehydrogenase (ubiquinone) Fe-S protein 1 [EC:7.1.1.2]; K0393
44686	SUZ12P1	SUZ12P1	17	+	30734896	30734943	30731885	30732123	30743300	30743369	44686	1,0	7,2	4,2	2,0	195	149	2.84139e-05	0.00393806	0.098,0.0	0.604,1.0	-0.753	ENSG00000264538	NA	NA
44778	AC138969.1	AC138969.1	16	+	16337396	16337526	16336024	16336137	16340305	16340434	44778	0,1	17,9	8,4	12,13	278	149	7.62993e-05	0.00743014	0.0,0.056	0.263,0.142	-0.175	ENSG00000183889	27;GO:0005575,cellular_component cellular_component;GO:0005622,cellular_component intracellular;GO:0005623,cellular_component cell;GO:0005634,cellular_component nucleus;GO:0005635,cellular_component nuclear envelope;GO:0005643,cellular_component nuclear pore;GO:0012505,cellular_component endomembrane system;GO:0016020,cellular_component membrane;GO:0016021,cellular_component integral component of…	NA
44809	UNC119B	UNC119B	12	+	120716627	120716739	120713273	120713387	120719919	120723640	44809	34,29	0,8	24,41	0,0	260	149	0.000381368	0.0223107	1.0,0.675	1.0,1.0	-0.162	ENSG00000175970	49;GO:0000902,biological_process cell morphogenesis;GO:0003674,molecular_function molecular_function;GO:0005488,molecular_function binding;GO:0005575,cellular_component cellular_component;GO:0005622,cellular_component intracellular;GO:0005623,cellular_component cell;GO:0005929,cellular_component cilium;GO:0006810,biological_process transport;GO:0008104,biological_process protein localization;GO:0…	NA
44916	ZFAS1	ZFAS1	20	+	49280484	49280570	49279103	49279208	49289044	49289260	44916	30411838	180119	18821943	69,76	234	149	0.000623138	0.0294217	0.915,0.908	0.946,0.942	-0.032	ENSG00000177410	NA	NA
44999	ARMC6	ARMC6	19	+	19037551	19037707	19034130	19034238	19042710	19042877	44999	0,1	21,22	6,7	31,26	298	149	0.000313951	0.0194847	0.0,0.022	0.088,0.119	-0.092	ENSG00000105676	NA	NA
45065	UHRF1BP1L	UHRF1BP1L	12	-	100128579	100128725	100108385	100108548	100142591	100142824	45065	0,1	1,1	3,1	0,0	294	149	0.000282926	0.0183031	0.0,0.336	1.0,1.0	-0.832	ENSG00000111647	NA	NA
45115	LRRN2	LRRN2	1	-	204633143	204633246	204619899	204620218	204685319	204685366	45115	0,0	2,1	2,3	4,4	251	149	0.00138917	0.049429	0.0,0.0	0.229,0.308	-0.269	ENSG00000170382	19;GO:0003674,molecular_function molecular_function;GO:0004872,molecular_function signaling receptor activity;GO:0005575,cellular_component cellular_component;GO:0007154,biological_process cell communication;GO:0007155,biological_process cell adhesion;GO:0007165,biological_process signal transduction;GO:0008150,biological_process biological_process;GO:0009987,biological_process cellular process;G…	NA
45179	TRMT1	TRMT1	19	-	13112704	13112817	13110157	13110306	13112908	13113011	45179	234175	0,0	262213	10,5	261	149	0.000168884	0.0126573	1.0,1.0	0.937,0.961	0.051	ENSG00000104907	NA	NA
45198	HMGN1	HMGN1	21	-	39347378	39347478	39345829	39345958	39348291	39348339	45198	1,0	3,2	3,5	1,1	248	149	3.46512e-05	0.00433293	0.167,0.0	0.643,0.75	-0.613	ENSG00000205581	121;GO:0000720,biological_process pyrimidine dimer repair by nucleotide-excision repair;GO:0000785,cellular_component chromatin;GO:0001654,biological_process eye development;GO:0003674,molecular_function molecular_function;GO:0003676,molecular_function nucleic acid binding;GO:0003677,molecular_function DNA binding;GO:0003682,molecular_function chromatin binding;GO:0005488,molecular_function bindi…	NA
45272	MICAL3	MICAL3	22	-	17812506	17812557	17810702	17810813	17816689	17816784	45272	1,0	17,14	12,0	19,16	199	149	0.00106867	0.0420594	0.042,0.0	0.321,0.0	-0.14	ENSG00000243156	55;GO:0000166,molecular_function nucleotide binding;GO:0003674,molecular_function molecular_function;GO:0003779,molecular_function actin binding;GO:0003824,molecular_function catalytic activity;GO:0004497,molecular_function monooxygenase activity;GO:0005488,molecular_function binding;GO:0005515,molecular_function protein binding;GO:0005575,cellular_component cellular_component;GO:0005622,cellular…	NA
45322	AFDN	AFDN	6	+	167913402	167913423	167911283	167911489	167914167	167914313	45322	0,0	6,7	4,1	5,4	169	149	0.000278869	0.0181442	0.0,0.0	0.414,0.181	-0.297	ENSG00000130396	50;GO:0003674,molecular_function molecular_function;GO:0005488,molecular_function binding;GO:0005515,molecular_function protein binding;GO:0005575,cellular_component cellular_component;GO:0005622,cellular_component intracellular;GO:0005623,cellular_component cell;GO:0005634,cellular_component nucleus;GO:0005737,cellular_component cytoplasm;GO:0005829,cellular_component cytosol;GO:0005886,cellular…	AF6, MLLT4; afadin; K0570
45536	SORBS2	SORBS2	4	-	185638876	185639035	185630548	185630598	185646667	185646782	45536	0,1	9,4	8,6	12,17	298	149	0.000628632	0.0295867	0.0,0.111	0.25,0.15	-0.145	ENSG00000154556	53;GO:0003674,molecular_function molecular_function;GO:0005198,molecular_function structural molecule activity;GO:0005200,molecular_function structural constituent of cytoskeleton;GO:0005488,molecular_function binding;GO:0005515,molecular_function protein binding;GO:0005575,cellular_component cellular_component;GO:0005622,cellular_component intracellular;GO:0005623,cellular_component cell;GO:0005…	NA
45539	SORBS2	SORBS2	4	-	185651783	185651828	185649466	185649656	185652661	185652688	45539	10,13	0,0	31,34	5,4	193	149	0.000323726	0.0198418	1.0,1.0	0.827,0.868	0.153	ENSG00000154556	53;GO:0003674,molecular_function molecular_function;GO:0005198,molecular_function structural molecule activity;GO:0005200,molecular_function structural constituent of cytoskeleton;GO:0005488,molecular_function binding;GO:0005515,molecular_function protein binding;GO:0005575,cellular_component cellular_component;GO:0005622,cellular_component intracellular;GO:0005623,cellular_component cell;GO:0005…	NA
45598	CARD8	CARD8	19	-	48238382	48238526	48233820	48234543	48240961	48241063	45598	2,4	2,2	6,5	0,1	292	149	0.00103246	0.0410818	0.338,0.505	1.0,0.718	-0.438	ENSG00000105483	100;GO:0001817,biological_process regulation of cytokine production;GO:0001819,biological_process positive regulation of cytokine production;GO:0003674,molecular_function molecular_function;GO:0005488,molecular_function binding;GO:0005515,molecular_function protein binding;GO:0005575,cellular_component cellular_component;GO:0005622,cellular_component intracellular;GO:0005623,cellular_component ce…	CARD8, CARDINAL; caspase recruitment domain-containing protein 8; K1280
45611	CGRRF1	CGRRF1	14	+	54522453	54522593	54509811	54510063	54530048	54530226	45611	41,25	6,0	29,60	0,0	288	149	0.00115415	0.0442178	0.78,1.0	1.0,1.0	-0.11	ENSG00000100532	25;GO:0001558,biological_process regulation of cell growth;GO:0005575,cellular_component cellular_component;GO:0005622,cellular_component intracellular;GO:0005623,cellular_component cell;GO:0005634,cellular_component nucleus;GO:0006950,biological_process response to stress;GO:0008150,biological_process biological_process;GO:0008285,biological_process negative regulation of cell proliferation;GO:0…	NA
45722	SDCBP2-AS1	SDCBP2-AS1	20	+	1374483	1374698	1373077	1373178	1376797	1378183	45722	2,3	2,3	5,12	0,1	298	149	3.54025e-05	0.00438517	0.333,0.333	1.0,0.857	-0.595	ENSG00000234684	NA	NA
45905	BAG1	BAG1	9	-	33262104	33262246	33261086	33261169	33262701	33262830	45905	34,44	333327	77,83	294406	290	149	0.000138126	0.0112337	0.05,0.065	0.119,0.095	-0.049	ENSG00000107262	114;GO:0003674,molecular_function molecular_function;GO:0004871,molecular_function obsolete signal transducer activity;GO:0005057,molecular_function obsolete signal transducer activity, downstream of receptor;GO:0005575,cellular_component cellular_component;GO:0005622,cellular_component intracellular;GO:0005623,cellular_component cell;GO:0005634,cellular_component nucleus;GO:0005737,cellular_comp…	BAG1; BCL2-associated athanogene 1; K0955
45991	JAKMIP3	JAKMIP3	10	+	132167013	132167055	132164669	132164735	132167952	132169033	45991	4,0	2,2	6,2	1,0	190	149	0.000491371	0.025976	0.611,0.0	0.825,1.0	-0.607	ENSG00000188385	12;GO:0005575,cellular_component cellular_component;GO:0005622,cellular_component intracellular;GO:0005623,cellular_component cell;GO:0005737,cellular_component cytoplasm;GO:0005794,cellular_component Golgi apparatus;GO:0043226,cellular_component organelle;GO:0043227,cellular_component membrane-bounded organelle;GO:0043229,cellular_component intracellular organelle;GO:0043231,cellular_component i…	NA
46129	LINC01002	LINC01002	19	-	204843	205076	203961	204065	205169	205227	46129	0,0	6,7	7,1	10,4	298	149	0.000119594	0.0100798	0.0,0.0	0.259,0.111	-0.185	ENSG00000282508	NA	NA
46301	DCAF17	DCAF17	2	+	171457970	171458075	171453121	171453213	171468887	171469030	46301	3,0	4,2	3,2	0,0	253	149	9.57869e-09	6.64574e-06	0.306,0.0	1.0,1.0	-0.847	ENSG00000115827	42;GO:0000151,cellular_component ubiquitin ligase complex;GO:0005575,cellular_component cellular_component;GO:0005622,cellular_component intracellular;GO:0005623,cellular_component cell;GO:0005634,cellular_component nucleus;GO:0005730,cellular_component nucleolus;GO:0006464,biological_process cellular protein modification process;GO:0008150,biological_process biological_process;GO:0008152,biologi…	NA
46411	FKBP8	FKBP8	19	-	18538215	18538436	18537600	18537773	18541678	18541995	46411	994974	4,3	588736	13,10	298	149	0.000209109	0.0148097	0.992,0.994	0.958,0.974	0.027	ENSG00000105701	118;GO:0000413,biological_process protein peptidyl-prolyl isomerization;GO:0001654,biological_process eye development;GO:0001708,biological_process cell fate specification;GO:0003002,biological_process regionalization;GO:0003674,molecular_function molecular_function;GO:0003755,molecular_function peptidyl-prolyl cis-trans isomerase activity;GO:0003824,molecular_function catalytic activity;GO:00054…	NA
46602	ATG13	ATG13	11	+	46625300	46625417	46617577	46617890	46630044	46630100	46602	0,1	22,22	6,2	13,19	265	149	0.00086821	0.0362518	0.0,0.025	0.206,0.056	-0.119	ENSG00000175224	43;GO:0000045,biological_process autophagosome assembly;GO:0000407,cellular_component phagophore assembly site;GO:0005575,cellular_component cellular_component;GO:0005622,cellular_component intracellular;GO:0005623,cellular_component cell;GO:0005737,cellular_component cytoplasm;GO:0005829,cellular_component cytosol;GO:0006914,biological_process autophagy;GO:0006950,biological_process response to …	ATG13; autophagy-related protein 13; K0833
46687	XRRA1	XRRA1	11	-	74851988	74852082	74850869	74851203	74906238	74906352	46687	20,7	0,1	5,6	8,2	242	149	1.74826e-05	0.0028128	1.0,0.812	0.278,0.649	0.443	ENSG00000166435	17;GO:0005575,cellular_component cellular_component;GO:0005622,cellular_component intracellular;GO:0005623,cellular_component cell;GO:0005634,cellular_component nucleus;GO:0005737,cellular_component cytoplasm;GO:0008150,biological_process biological_process;GO:0009314,biological_process response to radiation;GO:0009628,biological_process response to abiotic stimulus;GO:0010165,biological_process …	NA
46705	MLH1	MLH1	3	+	36994829	36994953	36993776	36993890	36996618	36996709	46705	0,0	7,1	2,4	0,3	272	149	2.28729e-05	0.00335213	0.0,0.0	1.0,0.422	-0.711	ENSG00000076242	309;GO:0000003,biological_process reproduction;GO:0000018,biological_process regulation of DNA recombination;GO:0000019,biological_process regulation of mitotic recombination;GO:0000226,biological_process microtubule cytoskeleton organization;GO:0000228,cellular_component nuclear chromosome;GO:0000239,biological_process pachytene;GO:0000279,biological_process M phase;GO:0000288,biological_process…	MLH1; DNA mismatch repair protein MLH1; K0873
46733	BCL2L13	BCL2L13	22	+	17688985	17689142	17683213	17683321	17702242	17702386	46733	47,60	2,8	61101	1,1	298	149	0.000523399	0.0265775	0.922,0.789	0.968,0.981	-0.119	ENSG00000099968	71;GO:0003674,molecular_function molecular_function;GO:0005575,cellular_component cellular_component;GO:0005622,cellular_component intracellular;GO:0005623,cellular_component cell;GO:0005634,cellular_component nucleus;GO:0005737,cellular_component cytoplasm;GO:0005739,cellular_component mitochondrion;GO:0005740,cellular_component mitochondrial envelope;GO:0006915,biological_process apoptotic proc…	BCL2L13, BCL-RAMBO; Bcl-2-like protein 13; K1548
46737	BCL2L13	BCL2L13	22	+	17696140	17696210	17688985	17689142	17702242	17702386	46737	71,71	4,2	61,82	14,13	218	149	0.000145151	0.0115512	0.924,0.96	0.749,0.812	0.161	ENSG00000099968	71;GO:0003674,molecular_function molecular_function;GO:0005575,cellular_component cellular_component;GO:0005622,cellular_component intracellular;GO:0005623,cellular_component cell;GO:0005634,cellular_component nucleus;GO:0005737,cellular_component cytoplasm;GO:0005739,cellular_component mitochondrion;GO:0005740,cellular_component mitochondrial envelope;GO:0006915,biological_process apoptotic proc…	BCL2L13, BCL-RAMBO; Bcl-2-like protein 13; K1548
46870	RBSN	RBSN	3	-	15091338	15091493	15090398	15090539	15095972	15096288	46870	0,0	9,1	4,3	3,7	298	149	0.000117955	0.0100056	0.0,0.0	0.4,0.176	-0.288	ENSG00000131381	53;GO:0003674,molecular_function molecular_function;GO:0005488,molecular_function binding;GO:0005575,cellular_component cellular_component;GO:0005622,cellular_component intracellular;GO:0005623,cellular_component cell;GO:0005737,cellular_component cytoplasm;GO:0005768,cellular_component endosome;GO:0005769,cellular_component early endosome;GO:0005886,cellular_component plasma membrane;GO:0006810,…	RBSN, ZFYVE20; rabenosyn-5; K1248
46878	FAM234A	FAM234A	16	+	253832	253929	249548	249654	254328	254619	46878	4,13	14,3	5,1	0,0	245	149	1.73195e-06	0.000569696	0.148,0.725	1.0,1.0	-0.564	ENSG00000167930	2;GO:0005575,cellular_component cellular_component;GO:0016020,cellular_component membrane	NA
46939	C14orf159	C14orf159	14	+	91204705	91204825	91199756	91199905	91215404	91215556	46939	67,48	6,5	31,18	0,0	268	149	0.000142947	0.0114683	0.861,0.842	1.0,1.0	-0.149	ENSG00000133943	12;GO:0005575,cellular_component cellular_component;GO:0005622,cellular_component intracellular;GO:0005623,cellular_component cell;GO:0005737,cellular_component cytoplasm;GO:0005739,cellular_component mitochondrion;GO:0043226,cellular_component organelle;GO:0043227,cellular_component membrane-bounded organelle;GO:0043229,cellular_component intracellular organelle;GO:0043231,cellular_component int…	NA
46940	C14orf159	C14orf159	14	+	91204705	91204867	91199756	91199905	91215404	91215793	46940	38,24	6,5	16,8	0,0	298	149	4.1082e-05	0.00484622	0.76,0.706	1.0,1.0	-0.267	ENSG00000133943	12;GO:0005575,cellular_component cellular_component;GO:0005622,cellular_component intracellular;GO:0005623,cellular_component cell;GO:0005737,cellular_component cytoplasm;GO:0005739,cellular_component mitochondrion;GO:0043226,cellular_component organelle;GO:0043227,cellular_component membrane-bounded organelle;GO:0043229,cellular_component intracellular organelle;GO:0043231,cellular_component int…	NA
47051	PPIA	PPIA	7	+	44798747	44798814	44796680	44796793	44799246	44799277	47051	639575	2113717431	562680	1209514869	215	149	0.000535739	0.0270273	0.021,0.022	0.031,0.031	-0.01	ENSG00000196262	151;GO:0000003,biological_process reproduction;GO:0000413,biological_process protein peptidyl-prolyl isomerization;GO:0001775,biological_process cell activation;GO:0002376,biological_process immune system process;GO:0002576,biological_process platelet degranulation;GO:0003006,biological_process developmental process involved in reproduction;GO:0003674,molecular_function molecular_function;GO:0003…	PPIA; peptidyl-prolyl cis-trans isomerase A (cyclophilin A) [EC:5.2.1.8]; K03767; PPIF; peptidyl-prolyl isomerase F (cyclophilin D) [EC:5.2.1.8]; K0956
47052	PPIA	PPIA	7	+	44798747	44798904	44796680	44796793	44799246	44799277	47052	465409	2113717431	441528	1209514869	298	149	4.27105e-05	0.00497796	0.011,0.012	0.018,0.017	-0.006	ENSG00000196262	151;GO:0000003,biological_process reproduction;GO:0000413,biological_process protein peptidyl-prolyl isomerization;GO:0001775,biological_process cell activation;GO:0002376,biological_process immune system process;GO:0002576,biological_process platelet degranulation;GO:0003006,biological_process developmental process involved in reproduction;GO:0003674,molecular_function molecular_function;GO:0003…	PPIA; peptidyl-prolyl cis-trans isomerase A (cyclophilin A) [EC:5.2.1.8]; K03767; PPIF; peptidyl-prolyl isomerase F (cyclophilin D) [EC:5.2.1.8]; K0956
47059	PPIA	PPIA	7	+	44800423	44800543	44799701	44799874	44801286	44801624	47059	562494	126449806	54,71	78058874	268	149	0	0	0.024,0.027	0.004,0.004	0.022	ENSG00000196262	151;GO:0000003,biological_process reproduction;GO:0000413,biological_process protein peptidyl-prolyl isomerization;GO:0001775,biological_process cell activation;GO:0002376,biological_process immune system process;GO:0002576,biological_process platelet degranulation;GO:0003006,biological_process developmental process involved in reproduction;GO:0003674,molecular_function molecular_function;GO:0003…	PPIA; peptidyl-prolyl cis-trans isomerase A (cyclophilin A) [EC:5.2.1.8]; K03767; PPIF; peptidyl-prolyl isomerase F (cyclophilin D) [EC:5.2.1.8]; K0956
47074	SERPINB11	SERPINB11	18	+	63705260	63705346	63702959	63703006	63710178	63710361	47074	11,6	86,46	19,11	32,34	234	149	0.000384223	0.0223381	0.075,0.077	0.274,0.171	-0.147	ENSG00000206072	52;GO:0003674,molecular_function molecular_function;GO:0004857,molecular_function enzyme inhibitor activity;GO:0004866,molecular_function endopeptidase inhibitor activity;GO:0004867,molecular_function serine-type endopeptidase inhibitor activity;GO:0005488,molecular_function binding;GO:0005496,molecular_function steroid binding;GO:0005575,cellular_component cellular_component;GO:0005576,cellular_…	AGT, SERPINA8; angiotensinogen; K09821; SERPINA1, AAT; alpha-1-antitrypsin; K03984; SERPINB2, PAI2; plasminogen activator inhibitor 2; K19821; SERPINB; serpin B; K13963; SERPINC1, AT3; antithrombin III; K03911; SERPIND1, HCF2; heparin cofactor II; K03912; SERPINE1, PAI1; plasminogen activator inhibitor 1; K03982; SERPINF1, PEDF; pigment epithelium-derived factor; K19614; SERPINF2, AAP; alpha-2-an…
47198	ZDHHC14	ZDHHC14	6	+	157628348	157628374	157592987	157593146	157632833	157632882	47198	0,0	1,1	2,4	1,0	174	149	1.72839e-09	1.96797e-06	0.0,0.0	0.631,1.0	-0.816	ENSG00000175048	2;GO:0005575,cellular_component cellular_component;GO:0016020,cellular_component membrane	ZDHHC9_14_18; palmitoyltransferase ZDHHC9/14/18 [EC:2.3.1.225]; K1667
47225	TM9SF4	TM9SF4	20	+	32136876	32136997	32136073	32136173	32141496	32141665	47225	3,2	230223	11,17	253255	269	149	0.000430808	0.023973	0.007,0.005	0.024,0.036	-0.024	ENSG00000101337	2;GO:0005575,cellular_component cellular_component;GO:0016020,cellular_component membrane	NA
47230	NBPF26	NBPF26	1	+	120807606	120807709	120805555	120805765	120808544	120808759	47230	1,5	0,0	1,0	1,4	251	149	3.61107e-10	5.62643e-07	1.0,1.0	0.372,0.0	0.814	ENSG00000273136	7;GO:0005575,cellular_component cellular_component;GO:0005576,cellular_component extracellular region;GO:0005622,cellular_component intracellular;GO:0005623,cellular_component cell;GO:0005737,cellular_component cytoplasm;GO:0044424,cellular_component intracellular part;GO:0044464,cellular_component cell part	NA
47273	MED30	MED30	8	+	117530722	117530827	117528650	117528809	117539882	117540262	47273	31,24	0,0	8,30	5,1	253	149	0.0003218	0.0197793	1.0,1.0	0.485,0.946	0.284	ENSG00000164758	130;GO:0000988,molecular_function obsolete transcription factor activity, protein binding;GO:0000989,molecular_function obsolete transcription factor activity, transcription factor binding;GO:0001076,molecular_function obsolete transcription factor activity, RNA polymerase II transcription factor binding;GO:0001104,molecular_function transcription coregulator activity;GO:0003674,molecular_functio…	MED30; mediator of RNA polymerase II transcription subunit 30; K1514
47456	LIN9	LIN9	1	-	226295841	226295946	226287663	226287797	226297718	226297813	47456	10,5	1,0	1,4	1,3	253	149	0.000325695	0.0199185	0.855,1.0	0.371,0.44	0.522	ENSG00000183814	24;GO:0000278,biological_process mitotic cell cycle;GO:0005575,cellular_component cellular_component;GO:0005622,cellular_component intracellular;GO:0005623,cellular_component cell;GO:0005634,cellular_component nucleus;GO:0005654,cellular_component nucleoplasm;GO:0007049,biological_process cell cycle;GO:0008150,biological_process biological_process;GO:0009987,biological_process cellular process;GO…	NA
47479	IL15RA	IL15RA	10	-	5968775	5968928	5966144	5966339	5977404	5977611	47479	0,1	11,4	2,8	11,10	298	149	0.001202	0.0453299	0.0,0.111	0.083,0.286	-0.129	ENSG00000134470	124;GO:0000139,cellular_component Golgi membrane;GO:0002682,biological_process regulation of immune system process;GO:0002684,biological_process positive regulation of immune system process;GO:0002694,biological_process regulation of leukocyte activation;GO:0002696,biological_process positive regulation of leukocyte activation;GO:0003674,molecular_function molecular_function;GO:0004871,molecular_…	IL15RA, CD215; interleukin 15 receptor alpha; K0507
47500	SNHG4	SNHG4	5	+	139274363	139274429	139274103	139274165	139276120	139276150	47500	0,1	1,1	1,2	1,0	214	149	0.000154021	0.0120364	0.0,0.41	0.41,1.0	-0.5	ENSG00000281398	NA	NA
47557	TSPAN7	TSPAN7	X	+	38655995	38656155	38570682	38570946	38666120	38666309	47557	1,0	6,8	6,7	1,3	298	149	2.7493e-07	0.000131275	0.077,0.0	0.75,0.538	-0.606	ENSG00000156298	12;GO:0005575,cellular_component cellular_component;GO:0005623,cellular_component cell;GO:0005886,cellular_component plasma membrane;GO:0005887,cellular_component integral component of plasma membrane;GO:0016020,cellular_component membrane;GO:0016021,cellular_component integral component of membrane;GO:0031224,cellular_component intrinsic component of membrane;GO:0031226,cellular_component intrin…	TSPAN7, TM4SF2, MXS1, CD231; tetraspanin-7; K0657
47579	ANO10	ANO10	3	-	43551471	43551588	43549719	43549848	43555277	43555411	47579	2,3	69,70	11,15	42,51	265	149	1.02515e-06	0.000370103	0.016,0.024	0.128,0.142	-0.115	ENSG00000160746	7;GO:0005575,cellular_component cellular_component;GO:0005622,cellular_component intracellular;GO:0005623,cellular_component cell;GO:0005886,cellular_component plasma membrane;GO:0016020,cellular_component membrane;GO:0044464,cellular_component cell part;GO:0071944,cellular_component cell periphery	NA
47656	BAX	BAX	19	+	48955686	48955833	48954814	48955599	48956197	48956316	47656	15561429	38,20	12441480	54,63	295	149	1.74053e-05	0.0028128	0.954,0.973	0.921,0.922	0.042	ENSG00000087088	549;GO:0000003,biological_process reproduction;GO:0000266,biological_process mitochondrial fission;GO:0000737,biological_process DNA catabolic process, endonucleolytic;GO:0001101,biological_process response to acid chemical;GO:0001541,biological_process ovarian follicle development;GO:0001654,biological_process eye development;GO:0001655,biological_process urogenital system development;GO:0001764…
l_process organic cyclic compound catabolic process;GO:1901564,biological_process organonitrogen compound metabolic process;GO:1901575,biological_process organic substance catabolic process;GO:1901654,biological_process response to ketone;GO:1901698,biological_process response to nitrogen compound;GO:1901700,biological_process response to oxygen-containing compound;GO:1902108,biological_process r…	BAX; apoptosis regulator BAX; K0215
47696	SLC38A9	SLC38A9	5	-	55711351	55711499	55697845	55697992	55712216	55712291	47696	0,0	2,2	2,2	1,0	296	149	9.1536e-06	0.00179939	0.0,0.0	0.502,1.0	-0.751	ENSG00000177058	2;GO:0005575,cellular_component cellular_component;GO:0016020,cellular_component membrane	SLC38A9; solute carrier family 38 (sodium-coupled neutral amino acid transporter), member 9; K1499
47726	MPG	MPG	16	+	79138	79331	78256	78333	79424	79700	47726	29,32	525486	46,36	345360	298	149	0.00115388	0.0442178	0.027,0.032	0.063,0.048	-0.026	ENSG00000103152	99;GO:0003674,molecular_function molecular_function;GO:0003676,molecular_function nucleic acid binding;GO:0003677,molecular_function DNA binding;GO:0003684,molecular_function damaged DNA binding;GO:0003824,molecular_function catalytic activity;GO:0003905,molecular_function alkylbase DNA N-glycosylase activity;GO:0005488,molecular_function binding;GO:0005575,cellular_component cellular_component;G…	MPG; DNA-3-methyladenine glycosylase [EC:3.2.2.21]; K0365
47748	ZHX1	ZHX1	8	-	123253321	123256171	123248450	123250320	123267272	123267386	47748	2,1	3,1	2,8	0,0	298	149	4.8538e-06	0.00113143	0.25,0.333	1.0,1.0	-0.709	ENSG00000165156	59;GO:0000122,biological_process negative regulation of transcription by RNA polymerase II;GO:0000988,molecular_function obsolete transcription factor activity, protein binding;GO:0000989,molecular_function obsolete transcription factor activity, transcription factor binding;GO:0001071,molecular_function DNA-binding transcription factor activity;GO:0003674,molecular_function molecular_function;GO…	NA
47820	SFXN1	SFXN1	5	+	175513462	175513590	175512110	175512196	175516613	175516662	47820	250193	3,0	166260	4,11	276	149	0.000905012	0.0372628	0.978,1.0	0.957,0.927	0.047	ENSG00000164466	58;GO:0000041,biological_process transition metal ion transport;GO:0002262,biological_process myeloid cell homeostasis;GO:0002376,biological_process immune system process;GO:0002520,biological_process immune system development;GO:0005575,cellular_component cellular_component;GO:0005622,cellular_component intracellular;GO:0005623,cellular_component cell;GO:0005737,cellular_component cytoplasm;GO:0…	NA
47891	HPCAL1	HPCAL1	2	+	10426219	10426495	10422982	10425981	10426723	10427352	47891	0,0	4,6	2,4	5,3	298	149	0.000119851	0.0100798	0.0,0.0	0.167,0.4	-0.284	ENSG00000115756	6;GO:0003674,molecular_function molecular_function;GO:0005488,molecular_function binding;GO:0005509,molecular_function calcium ion binding;GO:0043167,molecular_function ion binding;GO:0043169,molecular_function cation binding;GO:0046872,molecular_function metal ion binding	NA
47913	SPIRE1	SPIRE1	18	-	12459754	12459928	12454345	12454483	12463350	12463493	47913	0,0	7,9	11,7	18,14	298	149	6.76355e-06	0.00144049	0.0,0.0	0.234,0.2	-0.217	ENSG00000134278	81;GO:0000003,biological_process reproduction;GO:0000226,biological_process microtubule cytoskeleton organization;GO:0000910,biological_process cytokinesis;GO:0005575,cellular_component cellular_component;GO:0005622,cellular_component intracellular;GO:0005623,cellular_component cell;GO:0005737,cellular_component cytoplasm;GO:0005794,cellular_component Golgi apparatus;GO:0005829,cellular_component…	SPIR; spire; K0209
47919	RINL	RINL	19	-	38871646	38871711	38871077	38871227	38871797	38871870	47919	11,5	0,0	14,21	4,2	213	149	0.000249641	0.0166826	1.0,1.0	0.71,0.88	0.205	ENSG00000187994	38;GO:0001726,cellular_component ruffle;GO:0003674,molecular_function molecular_function;GO:0005085,molecular_function guanyl-nucleotide exchange factor activity;GO:0005575,cellular_component cellular_component;GO:0005622,cellular_component intracellular;GO:0005623,cellular_component cell;GO:0005737,cellular_component cytoplasm;GO:0005856,cellular_component cytoskeleton;GO:0006810,biological_proc…	NA
48168	SENP1	SENP1	12	-	48089162	48089293	48088800	48088960	48096342	48096427	48168	0,0	8,6	4,3	3,2	279	149	1.00377e-05	0.00192454	0.0,0.0	0.416,0.445	-0.43	ENSG00000079387	131;GO:0002682,biological_process regulation of immune system process;GO:0003674,molecular_function molecular_function;GO:0003824,molecular_function catalytic activity;GO:0004175,molecular_function endopeptidase activity;GO:0005575,cellular_component cellular_component;GO:0005622,cellular_component intracellular;GO:0005623,cellular_component cell;GO:0005634,cellular_component nucleus;GO:0005737,c…	NA
48457	SMYD3	SMYD3	1	-	246186742	246186942	245915529	245915640	246305918	246306009	48457	32,38	7,1	29,26	0,0	298	149	0.000199005	0.0142517	0.696,0.95	1.0,1.0	-0.177	ENSG00000185420	72;GO:0003674,molecular_function molecular_function;GO:0003824,molecular_function catalytic activity;GO:0005575,cellular_component cellular_component;GO:0005622,cellular_component intracellular;GO:0005623,cellular_component cell;GO:0005634,cellular_component nucleus;GO:0005694,cellular_component chromosome;GO:0005737,cellular_component cytoplasm;GO:0006325,biological_process chromatin organizatio…	SMYD; [histone H3]-lysine4/36 N-trimethyltransferase SMYD [EC:2.1.1.354 2.1.1.357]; K1142
48480	DNAL1	DNAL1	14	+	73651166	73651327	73645016	73645042	73653169	73653215	48480	6,6	6,3	6,20	1,1	298	149	0.000357536	0.021254	0.333,0.5	0.75,0.909	-0.413	ENSG00000119661	104;GO:0003674,molecular_function molecular_function;GO:0003824,molecular_function catalytic activity;GO:0005575,cellular_component cellular_component;GO:0005622,cellular_component intracellular;GO:0005623,cellular_component cell;GO:0005856,cellular_component cytoskeleton;GO:0005875,cellular_component microtubule associated complex;GO:0006139,biological_process nucleobase-containing compound meta…	DNAL1; dynein light chain 1, axonemal; K1041
48803	C2orf70	C2orf70	2	+	26572115	26572151	26562584	26562686	26575901	26576175	48803	0,0	6,1	3,8	10,20	184	149	0.00015571	0.0120731	0.0,0.0	0.195,0.245	-0.22	ENSG00000173557	NA	NA
48808	ITGB1BP1	ITGB1BP1	2	-	9407448	9407598	9403474	9406905	9408112	9408205	48808	562380	25,24	223318	25,34	298	149	0.0010473	0.0415051	0.918,0.888	0.817,0.824	0.083	ENSG00000119185	38;GO:0001726,cellular_component ruffle;GO:0005575,cellular_component cellular_component;GO:0005622,cellular_component intracellular;GO:0005623,cellular_component cell;GO:0005737,cellular_component cytoplasm;GO:0005829,cellular_component cytosol;GO:0006928,biological_process movement of cell or subcellular component;GO:0007154,biological_process cell communication;GO:0007155,biological_process ce…	NA
48812	ITGB1BP1	ITGB1BP1	2	-	9414177	9414256	9412067	9412405	9423372	9423522	48812	142102	33,15	65,81	4,4	227	149	0.000214326	0.0149998	0.739,0.817	0.914,0.93	-0.144	ENSG00000119185	38;GO:0001726,cellular_component ruffle;GO:0005575,cellular_component cellular_component;GO:0005622,cellular_component intracellular;GO:0005623,cellular_component cell;GO:0005737,cellular_component cytoplasm;GO:0005829,cellular_component cytosol;GO:0006928,biological_process movement of cell or subcellular component;GO:0007154,biological_process cell communication;GO:0007155,biological_process ce…	NA
48813	ITGB1BP1	ITGB1BP1	2	-	9418625	9418732	9412268	9412405	9423372	9423430	48813	162106	33,15	77,95	4,4	255	149	6.96314e-05	0.00696408	0.741,0.805	0.918,0.933	-0.152	ENSG00000119185	38;GO:0001726,cellular_component ruffle;GO:0005575,cellular_component cellular_component;GO:0005622,cellular_component intracellular;GO:0005623,cellular_component cell;GO:0005737,cellular_component cytoplasm;GO:0005829,cellular_component cytosol;GO:0006928,biological_process movement of cell or subcellular component;GO:0007154,biological_process cell communication;GO:0007155,biological_process ce…	NA
48908	DRAM2	DRAM2	1	-	111124741	111124881	111120515	111120693	111126226	111126294	48908	55,28	12,6	31,38	0,1	288	149	1.88102e-06	0.00060528	0.703,0.707	1.0,0.952	-0.271	ENSG00000156171	36;GO:0000323,cellular_component lytic vacuole;GO:0005575,cellular_component cellular_component;GO:0005622,cellular_component intracellular;GO:0005623,cellular_component cell;GO:0005737,cellular_component cytoplasm;GO:0005764,cellular_component lysosome;GO:0005765,cellular_component lysosomal membrane;GO:0005773,cellular_component vacuole;GO:0005774,cellular_component vacuolar membrane;GO:0005794…	NA
49047	DNHD1	DNHD1	11	+	6548644	6548933	6548209	6548402	6556682	6558297	49047	3,5	0,0	5,2	2,1	298	149	0.000766361	0.0336109	1.0,1.0	0.556,0.5	0.472	ENSG00000179532	NA	NA
[truncated: 82 more rows]

## Sheet: MXE
Supplementary Data 7. MEN1-regulated ASEs were identified from MEN1-WT and MEN1-KO NCI-H460 cells treated with Cisplatin.
[truncated: 57 more rows]

[truncated: 3 more sheets: A3SS, A5SS, RI]
