# Supplementary material for: MEN1 is a regulator of alternative splicing and prevents R-loop-induced genome instability through suppression of RNA polymerase II elongation
Source: Nucleic Acids Res. 2023 Jul 3;51(15):7951–71. doi: 10.1093/nar/gkad548 (PMC10450199; doi:10.1093/nar/gkad548)
Supplement: gkad548_Supplemental_Files [file gkad548_supplemental_files.zip › Supplementary Data S8.xlsx]

## Sheet: IHC all
Supplementary Data 9. The patients’ basic clinical information
Serial number	Age (y)	Gender: 1.male; 2.female	Tumor types : 1.Adenocarcinoma; 2.Squamous; 3.Macrocellular neuroendocrine carcinoma 4.Large cell neuroendocrine carcinoma of the lung	Sample Type: 1.Primary; 2.Metastasis	Tumor size: 1.T1a<=1cm; 2.1<T1b<=2cm; 3.2<T1c<=3cm; 4.3<T2a<=4cm; 5.4<T2b<=5cm; 6.5<T3<=7cm; 7.T4>7cm	Tumor multiplicity: 1.Solitary; 2.Multiple	Stage At Diagnosis: 1.IA ; 2.IB 3.IIA; 4.IIB; 5IIIA; 6.IIIB; 7.IV 8.MIA	Metastatic Site: 0.NO; 1.N1; 2.N2; 3.lung 4.Pleura; 5.Liver; 6.bone; 7.Endobronchial	Metastatic multiplicity: 0.NO; 1.Solitary; 2.Multiple	Sample Class: 1.Tumor; 2.Normal	Therapy: 1.Surgery; 2.Chemotherapy; 3.PD-1	Smoking History	Menin(mean COD) N	Menin (mean COD) T	γH2AX(mean COD) N	γH2AX (mean COD) T
2	55	2	1	1	2	1	1	0	0	1	1	No	19682.5	33211.6	830.313	2746.86
4	66	1	3	1	2	1	1	0	0	1	1	Yes	20729.6	44322.6	639.81	1350.9
5	54	1	1	1	1	1	1	0	0	1	1	Yes	11032.8	9845.35	577.16	1278.4
6	49	2	1	1	2	2	7	3	2	1	1	No	45708.8	21665.5	1200.35	1760.6
8	59	1	1	1	3	1	2	0	0	1	1	Yes	22853.9	50797.7	1548.28	2875.78
9	57	1	1	1	3	2	7	2,3,4,5,6	2	1	1	No	17222.9	16863.2	1153.74	2187.49
10	64	2	1	1	3	1	1	0	0	1	1	No	33134.3	22222.6	431.995	1194.07
12	44	2	1	2	1	1	7	3	1	1	1	Yes	77739.1	20176.8	709.833	2602.6
13	57	2	1	1	3	1	4	1	1	1	1	No	26922.1	29244.3	623.815	1068.58
14	65	1	1	1	6	1	4	7	1	1	1	Yes	26291.2	16561.3	1054.23	1297.83
67	51	1	1	1	3	1	5	1,2	2	1	1	Yes	11673.9	14664.7	379	1374.85
68	50	2	1	1	2	1	1	0	0	1	1	No	26356.9	33297.8	508.36	955.07
69	48	2	1	1	3	1	1	0	0	1	1	No	24219.2	14278.4	314.68	1096.32
70	57	2	1	1	2	1	1	0	0	1	1	No	23155.2	12374.9	603.52	1080.69
73	72	1	2	1	3	1	1	0	0	1	1	Yes	16526	12746.9	755.38	1222.6
74	74	1	2	1	5	1	3	0	0	1	1	Yes	10107.5	9609.92	643.58	1322.56
75	74	1	1	1	2	1	1	0	0	1	1	Yes	13809.3	28602.6	1534.66	3845.35
76	75	2	1	1	4	1	5	2	0	1	1	No	23840.6	16407.8	1536.35	1211.61
77	71	1	2	1	4	1	4	1	1	1	1	Yes	27793.3	35787.1	1426.58	2804.89
78	64	2	1	1	2	1	8	0	0	1	1	No	38460.8	31537.7	1203.52	1212.14
79	78	2	1	1	2	1	1	0	0	1	1	No	19470.4	51212.1	635.48	1097.66
80	61	2	1	1	6	1	4	0	0	1	1	No	8674.81	23131.8	1305.55	3012.54
81	60	1	2	1	4	1	2	0	0	1	1	Yes	22286.9	24446.1	438.78	903.26
82	58	1	4	1	5	1	3	0	0	1	1	Yes	25996.4	11113.6	803.65	1510.48
84	51	1	1	1	2	1	1	0	0	1	1	Yes	48565.5	43080.7	537.26	1377.86
85	60	2	1	1	3	1	1	0	0	1	1	No	26066.7	19194.1	615.35	1305.4
86	76	2	1	1	2	1	1	0	0	1	1	No	21682.1	19350.9	1302.56	1233.65
87	67	1	2	1	2	1	2	0	0	1	1	Yes	25776.5	28804.9	935.84	1972.65
88	65	2	1	1	4	1	5	2	2	1	1	No	17234.9	19955.1	1403.26	1537.68
89	61	1	1	1	3	1	1	0	0	1	1	Yes	10425	36187.5	678.25	1804.52
90	65	2	1	1	2	2	1	0	0	1	1	No	110507	85736.1	2013.25	5350.9
91	56	1	1	1	2	1	1	0	0	1	1	Yes	15195.6	26875.8	678.25	10278.4
92	64	1	1	1	3	1	1	0	0	1	1	Yes	30215.3	9127.53	1125.36	6760.6
96	51	1	1	1	4	1	5	1,2	2	1	1	Yes	31955.2	12015.3	2035.26	6187.49
97	70	1	1	1	2	2	1	0	0	1	1	Yes	19716.4	67760.6	2403.56	6194.07
98	45	1	2	1	4	1	2	0	0	1	1	No	61190.3	30010.1	1536.24	8068.58
99	58	2	1	1	5	1	3	0	0	1	5+2+1	No	105374	14068.6	603.55	10297.8
100	55	1	1	1	2	1	1	0	0	1	1	Yes	88005	51907.8	1538.89	5374.85
101	65	2	1	1	3	1	5	2	2	1	1	No	45110.6	26351	803.45	7955.07
102	41	2	1	1	2	2	4	1	1	1	1	No	71704.2	39560.3	2634.25	19664.7
104	58	2	1	1	3	1	5	1,2	2	1	1	No	82914.5	26224.9	1023.25	10661.3
105	41	2	1	1	3	1	1	0	0	1	1	No	72090.4	32410.1	1503.26	14113.6
106	57	2	1	1	2	1	1	0	0	1	1	No	103313	76218.1	924.26	16609.9
108	44	1	1	1	1	1	1	0	0	1	1	No	80159.5	46297.1	468.78	10222.9
109	66	1	1	1	2	1	5	1,2	2	1	1	No	70156.9	49164	1534.62	20708.8
111	56	1	2	1	3	1	4	1	2	1	1	Yes	46749.7	31629.8	1866.25	17739.1
112	62	1	2	1	3	1	5	1,2	2	1	1	Yes	58165.2	30407.9	4012.52	12804.9
113	53	1	1	1	2	2	1	0	0	1	1	Yes	51091	37958.8	1635.48	12602.6
114	67	2	1	1	1	1	1	0	0	1	1	No	44651.8	40530.8	2601.35	27015.3
115	73	2	1	1	5	1	5	2	2	1	1	No	83753.7	6917.25	1966.58	36327.5
116	57	1	1	1	2	1	1	0	0	1	1	Yes	72989.3	35062.6	1703.25	24010.1
118	74	2	1	1	2	1	1	0	0	1	1	No	63985.8	49514.3	2035.46	32244.3

## Sheet: year
Serial number	Menin(mean COD) N	Menin (mean COD) T	Age (y)	Mean	SD	SQRT	SEM
2	19682.5	33211.6	55	29648.2	15733.3	5.09902	3085.55
102	71704.2	39560.3	41
105	72090.4	32410.1	41
12	77739.1	20176.8	44
108	80159.5	46297.1	44
98	61190.3	30010.1	45
69	24219.2	14278.4	48
6	45708.8	21665.5	49
68	26356.9	33297.8	50
67	11673.9	14664.7	51
84	48565.5	43080.7	51
96	31955.2	12015.3	51
113	51091	37958.8	53
5	11032.8	9845.35	54
100	88005	51907.8	55
91	15195.6	26875.8	56
111	46749.7	31629.8	56
9	17222.9	16863.2	57
13	26922.1	29244.3	57
70	23155.2	12374.9	57
106	103313	76218.1	57
116	72989.3	35062.6	57
82	25996.4	11113.6	58
99	105374	14068.6	58
104	82914.5	26224.9	58
8	22853.9	50797.7	59
81	22286.9	24446.1	60	30984.2	18578.6	5.09902	3643.55
85	26066.7	19194.1	60
80	8674.81	23131.8	61
89	10425	36187.5	61
112	58165.2	30407.9	62
10	33134.3	22222.6	64
78	38460.8	31537.7	64
92	30215.3	9127.53	64
14	26291.2	16561.3	65
88	17234.9	19955.1	65
90	110507	85736.1	65
101	45110.6	26351	65
4	20729.6	44322.6	66
109	70156.9	49164	66
87	25776.5	28804.9	67
114	44651.8	40530.8	67
97	19716.4	67760.6	70
77	27793.3	35787.1	71
73	16526	12746.9	72
115	83753.7	6917.25	73
74	10107.5	9609.92	74
75	13809.3	28602.6	74
118	63985.8	49514.3	74
76	23840.6	16407.8	75
86	21682.1	19350.9	76
79	19470.4	51212.1	78

## Sheet: gender
Serial number	Menin(mean COD) N	Menin (mean COD) T	Gender: 1.male; 2.female	Mean	SD	SQRT	SEM
4	20729.6	44322.6	1	30061.2	15663.2	5.19615	3014.38
5	11032.8	9845.35	1
8	22853.9	50797.7	1
9	17222.9	16863.2	1
14	26291.2	16561.3	1
67	11673.9	14664.7	1
73	16526	12746.9	1
74	10107.5	9609.92	1
75	13809.3	28602.6	1
77	27793.3	35787.1	1
81	22286.9	24446.1	1
82	25996.4	11113.6	1
84	48565.5	43080.7	1
87	25776.5	28804.9	1
89	10425	36187.5	1
91	15195.6	26875.8	1
92	30215.3	9127.53	1
96	31955.2	12015.3	1
97	19716.4	67760.6	1
98	61190.3	30010.1	1
100	88005	51907.8	1
108	80159.5	46297.1	1
109	70156.9	49164	1
111	46749.7	31629.8	1
112	58165.2	30407.9	1
113	51091	37958.8	1
116	72989.3	35062.6	1
6	45708.8	21665.5	2
10	33134.3	22222.6	2	30591.7	18773.1	5	3754.62
12	77739.1	20176.8	2
13	26922.1	29244.3	2
68	26356.9	33297.8	2
69	24219.2	14278.4	2
70	23155.2	12374.9	2
76	23840.6	16407.8	2
78	38460.8	31537.7	2
79	19470.4	51212.1	2
80	8674.81	23131.8	2
85	26066.7	19194.1	2
86	21682.1	19350.9	2
88	17234.9	19955.1	2
90	110507	85736.1	2
99	105374	14068.6	2
101	45110.6	26351	2
102	71704.2	39560.3	2
104	82914.5	26224.9	2
105	72090.4	32410.1	2
106	103313	76218.1	2
114	44651.8	40530.8	2
115	83753.7	6917.25	2
118	63985.8	49514.3	2
2	19682.5	33211.6	2

## Sheet: Tumor types
Serial number	Menin(mean COD) N	Menin (mean COD) T	Tumor types : 1.Adenocarcinoma; 2.Squamous; 3.Carcinoid; 4.adenosquamous carcinoma; 5.SCLC； 6.Macrocellular neuroendocrine carcinoma 7.adenoid cystic carcinoma 8.Large cell carcinoma of the lung 9.Mesenchymal malignancy 10.Large cell neuroendocrine carcinoma of the lung	Mean	SD	SQRT	SEM
2	19682.5	33211.6	1	30928.1	18094	6.32456	2860.91
5	11032.8	9845.35	1
6	45708.8	21665.5	1
8	22853.9	50797.7	1
9	17222.9	16863.2	1
10	33134.3	22222.6	1
12	77739.1	20176.8	1
13	26922.1	29244.3	1
14	26291.2	16561.3	1
67	11673.9	14664.7	1
68	26356.9	33297.8	1
69	24219.2	14278.4	1
70	23155.2	12374.9	1
75	13809.3	28602.6	1
76	23840.6	16407.8	1
78	38460.8	31537.7	1
79	19470.4	51212.1	1
80	8674.81	23131.8	1
84	48565.5	43080.7	1
85	26066.7	19194.1	1
86	21682.1	19350.9	1
88	17234.9	19955.1	1
89	10425	36187.5	1
90	110507	85736.1	1
91	15195.6	26875.8	1
92	30215.3	9127.53	1
96	31955.2	12015.3	1
97	19716.4	67760.6	1
99	105374	14068.6	1
100	88005	51907.8	1
101	45110.6	26351	1
102	71704.2	39560.3	1
104	82914.5	26224.9	1
105	72090.4	32410.1	1
106	103313	76218.1	1
108	80159.5	46297.1	1
109	70156.9	49164	1
113	51091	37958.8	1
114	44651.8	40530.8	1
115	83753.7	6917.25	1
116	72989.3	35062.6	1
118	63985.8	49514.3	1
73	16526	12746.9	2	28035.7	11424.9	3.16228	3612.86
74	10107.5	9609.92	2
77	27793.3	35787.1	2
81	22286.9	24446.1	2
87	25776.5	28804.9	2
98	61190.3	30010.1	2
111	46749.7	31629.8	2
112	58165.2	30407.9	2
4	20729.6	44322.6	6
82	25996.4	11113.6	10

## Sheet: Smoking
Serial number	Menin(mean COD) N	Menin (mean COD) T	Smoking History	Mean	SD	SQRT	SEM
2	19682.5	33211.6	No	30708	15599.3	5.2915	2947.99
6	45708.8	21665.5	No
9	17222.9	16863.2	No
10	33134.3	22222.6	No
13	26922.1	29244.3	No
68	26356.9	33297.8	No
69	24219.2	14278.4	No
70	23155.2	12374.9	No
76	23840.6	16407.8	No
78	38460.8	31537.7	No
79	19470.4	51212.1	No
80	8674.81	23131.8	No
85	26066.7	19194.1	No
86	21682.1	19350.9	No
108	17234.9	19955.1	No
88	10425	36187.5	No
90	15195.6	26875.8	No
98	105374	14068.6	No
99	88005	51907.8	No
101	71704.2	39560.3	No
102	82914.5	26224.9	No
104	72090.4	32410.1	No
105	103313	76218.1	No
106	80159.5	46297.1	No
109	70156.9	49164	No
114	44651.8	40530.8	No
115	83753.7	6917.25	No
118	63985.8	49514.3	No
4	20729.6	44322.6	Yes	29859.2	18952.1	4.89898	3868.59
5	11032.8	9845.35	Yes
8	22853.9	50797.7	Yes
12	77739.1	20176.8	Yes
14	26291.2	16561.3	Yes
67	11673.9	14664.7	Yes
73	16526	12746.9	Yes
74	10107.5	9609.92	Yes
75	13809.3	28602.6	Yes
77	27793.3	35787.1	Yes
81	22286.9	24446.1	Yes
82	25996.4	11113.6	Yes
84	48565.5	43080.7	Yes
87	25776.5	28804.9	Yes
89	110507	85736.1	Yes
91	30215.3	9127.53	Yes
92	31955.2	12015.3	Yes
96	19716.4	67760.6	Yes
97	61190.3	30010.1	Yes
100	45110.6	26351	Yes
111	46749.7	31629.8	Yes
112	58165.2	30407.9	Yes
113	51091	37958.8	Yes
116	72989.3	35062.6	Yes

## Sheet: Stages
Serial number	Menin(mean COD) N	Menin (mean COD) T	Stage At Diagnosis: 1.IA ; 2.IB 3.IIA; 4.IIB; 5IIIA; 6.IIIB; 7.IV 8.MIA	Mean	SD	SQRT	SEM
2	19682.5	33211.6	1	35779.5	18890.5	5.47723	3448.91
4	20729.6	44322.6	1
5	11032.8	9845.35	1
10	33134.3	22222.6	1
68	26356.9	33297.8	1
69	24219.2	14278.4	1
70	23155.2	12374.9	1
73	16526	12746.9	1
75	13809.3	28602.6	1
79	19470.4	51212.1	1
84	48565.5	43080.7	1
85	26066.7	19194.1	1
86	21682.1	19350.9	1
89	10425	36187.5	1
90	110507	85736.1	1
91	15195.6	26875.8	1
92	30215.3	9127.53	1
97	19716.4	67760.6	1
100	88005	51907.8	1
105	72090.4	32410.1	1
106	103313	76218.1	1
108	80159.5	46297.1	1
113	51091	37958.8	1
114	44651.8	40530.8	1
116	72989.3	35062.6	1
118	63985.8	49514.3	1
8	22853.9	50797.7	2
81	22286.9	24446.1	2
87	25776.5	28804.9	2
98	61190.3	30010.1	2
74	10107.5	9609.92	3	23411.9	11132.8	3	3710.94
82	25996.4	11113.6	3
99	105374	14068.6	3
13	26922.1	29244.3	4
14	26291.2	16561.3	4
77	27793.3	35787.1	4
80	8674.81	23131.8	4
102	71704.2	39560.3	4
111	46749.7	31629.8	4
67	11673.9	14664.7	5	22456.4	12549.5	3	4183.18
76	23840.6	16407.8	5
88	17234.9	19955.1	5
96	31955.2	12015.3	5
101	45110.6	26351	5
104	82914.5	26224.9	5
109	70156.9	49164	5
112	58165.2	30407.9	5
115	83753.7	6917.25	5
6	45708.8	21665.5	7	22560.8	6312.21	2	3156.11
9	17222.9	16863.2	7
12	77739.1	20176.8	7
78	38460.8	31537.7	8

## Sheet: tumor size
Serial number	Menin(mean COD) N	Menin (mean COD) T	Tumor size: 1.T1a<=1cm; 2.1<T1b<=2cm; 3.2<T1c<=3cm; 4.3<T2a<=4cm; 5.4<T2b<=5cm; 6.5<T3<=7cm; 7.T4>7cm	Mean	SD	SQRT	SEM
5	11032.8	9845.35	1	39362.8	18394.9	5	3678.98
12	77739.1	20176.8	1
108	80159.5	46297.1	1
114	44651.8	40530.8	1
2	19682.5	33211.6	2
4	20729.6	44322.6	2
6	45708.8	21665.5	2
68	26356.9	33297.8	2
70	23155.2	12374.9	2
75	13809.3	28602.6	2
78	38460.8	31537.7	2
79	19470.4	51212.1	2
84	48565.5	43080.7	2
86	21682.1	19350.9	2
87	25776.5	28804.9	2
90	110507	85736.1	2
91	15195.6	26875.8	2
97	19716.4	67760.6	2
100	88005	51907.8	2
102	71704.2	39560.3	2
106	103313	76218.1	2
109	70156.9	49164	2
113	51091	37958.8	2
116	72989.3	35062.6	2
118	63985.8	49514.3	2
8	22853.9	50797.7	3	24823.4	10925.5	3.87298	2820.96
9	17222.9	16863.2	3
10	33134.3	22222.6	3
13	26922.1	29244.3	3
67	11673.9	14664.7	3
69	24219.2	14278.4	3
73	16526	12746.9	3
85	26066.7	19194.1	3
89	10425	36187.5	3
92	30215.3	9127.53	3
101	45110.6	26351	3
104	82914.5	26224.9	3
105	72090.4	32410.1	3
111	46749.7	31629.8	3
112	58165.2	30407.9	3
76	23840.6	16407.8	4	23103.6	8809.89	2.44949	3596.62
77	27793.3	35787.1	4
81	22286.9	24446.1	4
88	17234.9	19955.1	4
96	31955.2	12015.3	4
98	61190.3	30010.1	4
74	10107.5	9609.92	5	13567.1	5772.33	2.44949	2356.54
82	25996.4	11113.6	5
99	105374	14068.6	5
115	83753.7	6917.25	5
14	26291.2	16561.3	6
80	8674.81	23131.8	6
